# Supplementary material for: Axonal injury is a targetable driver of glioblastoma progression
Source: Nature. 2025 Aug 20;646(8084):452–61. doi: 10.1038/s41586-025-09411-2 (PMC12507684; doi:10.1038/s41586-025-09411-2)
Supplement: Supplementary file 3 — Supplementary Tables 1–10. [file 41586_2025_9411_MOESM3_ESM.zip › Supplementary_Table_10.xlsx]

## Sheet: Supplementary Table 10
ID	Description	GeneRatio	BgRatio	RichFactor	FoldEnrichment	zScore	pvalue	p.adjust	qvalue	geneID	Count	cell type	genotypes
synapse assembly	synapse assembly	11/299	62/14418	0.177419	8.55529	8.67564	5.04033e-08	6.03328e-05	5.4807e-05	Gpm6a/Nrxn3/Nrxn1/Dscam/Pten/Cadm1/Nrxn2/Zdhhc2/Adgrl3/Farp1/Erbb4	11	AC-like	WT
mRNA splicing, via spliceosome	mRNA splicing, via spliceosome	12/299	137/14418	0.0875912	4.22371	5.51707	2.80039e-05	0.0133252	0.0121048	Ddx39b/Sf3b6/Lsm7/Lsm6/Snrnp70/Snrpd3/Snrpg/U2af1/Sf1/Sf3b2/Lsm2/Snrpa1	12	AC-like	WT
actin filament organization	actin filament organization	11/299	119/14418	0.092437	4.45738	5.51111	3.66865e-05	0.0133252	0.0121048	Tmsb4x/Cfl1/Rhob/Tmsb10/Pcdh15/Cfl2/Marcks/Marcksl1/Tpm1/Tagln3/Tmod2	11	AC-like	WT
startle response	startle response	5/299	20/14418	0.25	12.0552	7.19948	4.45286e-05	0.0133252	0.0121048	Npas3/Fabp7/Pcdh15/Csmd1/Tuba1a	5	AC-like	WT
neuron migration	neuron migration	11/299	127/14418	0.0866142	4.1766	5.23244	6.68544e-05	0.0160049	0.0145391	Tubb2b/Gpm6a/Mdga2/Fyn/Prkg1/Auts2/Tuba1a/Adgrl3/Chl1/Rhoa/Bax	11	AC-like	WT
central nervous system development	central nervous system development	9/299	89/14418	0.101124	4.87625	5.3379	9.34994e-05	0.0186531	0.0169447	Dner/Dscam/Dscaml1/Pten/Sox6/Chd7/Marcks/Marcksl1/Vcan	9	AC-like	WT
regulation of release of sequestered calcium ion into cytosol by sarcoplasmic reticulum	regulation of release of sequestered calcium ion into cytosol by sarcoplasmic reticulum	4/299	14/14418	0.285714	13.7774	6.9604	0.000153973	0.0263294	0.0239179	Chd7/Dmd/Calm2/Calm1	4	AC-like	WT
prepulse inhibition	prepulse inhibition	4/299	15/14418	0.266667	12.8589	6.68703	0.000206548	0.0309047	0.0280742	Nrxn1/Fabp7/Pten/Grin3a	4	AC-like	WT
presynaptic modulation of chemical synaptic transmission	presynaptic modulation of chemical synaptic transmission	6/299	43/14418	0.139535	6.72847	5.47445	0.000241761	0.0321542	0.0292092	Nrxn3/Apba2/Grik2/Nrxn2/Dgki/Grin3a	6	AC-like	WT
locomotor rhythm	locomotor rhythm	4/299	16/14418	0.25	12.0552	6.43851	0.00027092	0.0324291	0.029459	Pten/Kcnd2/Kcnma1/Id2	4	AC-like	WT
respiratory gaseous exchange by respiratory system	respiratory gaseous exchange by respiratory system	4/299	19/14418	0.210526	10.1517	5.80878	0.000549324	0.0597764	0.0543016	Chst11/Pbx3/Fut8/Traf4	4	AC-like	WT
regulation of presynapse assembly	regulation of presynapse assembly	5/299	34/14418	0.147059	7.09128	5.17463	0.000630125	0.0618008	0.0561405	Nrxn1/Il1rapl1/Mdga2/Slitrk2/Farp1	5	AC-like	WT
synapse maturation	synapse maturation	4/299	20/14418	0.2	9.64415	5.62934	0.000675523	0.0618008	0.0561405	Nrxn1/Pten/Sez6l/Erbb4	4	AC-like	WT
regulation of synapse organization	regulation of synapse organization	5/299	35/14418	0.142857	6.88868	5.07572	0.000722816	0.0618008	0.0561405	Tubb5/Gpm6a/Malat1/Tuba1a/Slitrk2	5	AC-like	WT
signal transduction	signal transduction	21/299	481/14418	0.043659	2.10527	3.5878	0.00110133	0.085623	0.0777809	Nrxn1/Plpp3/Ptprg/Il1rapl1/Prkg1/Rhob/Cdk4/Enho/Ank3/Ostf1/Tafa1/Plppr1/Chn2/Magi2/Nrxn2/Pde10a/Hmgb1/Ywhaz/Ywhaq/Erbb4/Sox8	21	AC-like	WT
neuronal action potential	neuronal action potential	5/299	39/14418	0.128205	6.18215	4.71573	0.00119821	0.085623	0.0777809	Ank3/Kcnd2/Grik2/Dpp6/Kcnma1	5	AC-like	WT
homotypic cell-cell adhesion	homotypic cell-cell adhesion	3/299	11/14418	0.272727	13.1511	5.86674	0.00128756	0.085623	0.0777809	Plpp3/Ncam1/Megf11	3	AC-like	WT
negative regulation of cell size	negative regulation of cell size	3/299	11/14418	0.272727	13.1511	5.86674	0.00128756	0.085623	0.0777809	Cfl1/Pten/Rhoa	3	AC-like	WT
negative regulation of vascular associated smooth muscle cell migration	negative regulation of vascular associated smooth muscle cell migration	3/299	12/14418	0.25	12.0552	5.57514	0.00169053	0.106503	0.0967486	Prkg1/Tpm1/Rhoa	3	AC-like	WT
negative regulation of epithelial cell migration	negative regulation of epithelial cell migration	3/299	13/14418	0.230769	11.1279	5.31623	0.00216414	0.117749	0.106965	Ptprg/Cd63/Evl	3	AC-like	WT
regulation of sensory perception of pain	regulation of sensory perception of pain	3/299	13/14418	0.230769	11.1279	5.31623	0.00216414	0.117749	0.106965	Fabp5/Grm3/Mgll	3	AC-like	WT
sensory organ development	sensory organ development	3/299	13/14418	0.230769	11.1279	5.31623	0.00216414	0.117749	0.106965	Olig1/Olig2/Sox3	3	AC-like	WT
neurotransmitter secretion	neurotransmitter secretion	4/299	28/14418	0.142857	6.88868	4.53876	0.00250587	0.129868	0.117974	Nrxn3/Nrxn1/Nrxn2/Dgki	4	AC-like	WT
neuron projection development	neuron projection development	10/299	168/14418	0.0595238	2.87028	3.54834	0.00267102	0.129868	0.117974	Gpm6a/Nrxn1/Ptprg/Fyn/Stmn1/Ncam1/Pten/Prmt1/Cntn1/Chl1	10	AC-like	WT
endoplasmic reticulum tubular network organization	endoplasmic reticulum tubular network organization	3/299	14/14418	0.214286	10.333	5.08412	0.00271237	0.129868	0.117974	Rab10/Rtn3/Reep3	3	AC-like	WT
negative regulation of vascular associated smooth muscle cell proliferation	negative regulation of vascular associated smooth muscle cell proliferation	4/299	29/14418	0.137931	6.65114	4.43293	0.00285998	0.131669	0.11961	Prkg1/Pten/Tpm1/Rhoa	4	AC-like	WT
regulation of cell migration	regulation of cell migration	7/299	94/14418	0.0744681	3.59091	3.66737	0.00338039	0.149701	0.13599	Tmsb4x/Stmn1/Rhob/Sdc3/Tmsb10/Rhoa/Erbb4	7	AC-like	WT
positive regulation of synapse assembly	positive regulation of synapse assembly	6/299	71/14418	0.084507	4.07499	3.77976	0.00350178	0.149701	0.13599	Nrxn1/Il1rapl1/Lrrtm4/Slitrk2/Pik3r1/Adgrl3	6	AC-like	WT
regulation of signal transduction	regulation of signal transduction	5/299	51/14418	0.0980392	4.72752	3.88055	0.003995	0.156259	0.141947	Ncald/Mgll/Gpc5/Gpc6/Ppp6r3	5	AC-like	WT
cellular response to interleukin-7	cellular response to interleukin-7	3/299	16/14418	0.1875	9.04139	4.68329	0.0040468	0.156259	0.141947	Ybx1/Stip1/Hmgb1	3	AC-like	WT
response to lead ion	response to lead ion	3/299	16/14418	0.1875	9.04139	4.68329	0.0040468	0.156259	0.141947	Ppp1ca/Cdk4/Ncam1	3	AC-like	WT
oligodendrocyte differentiation	oligodendrocyte differentiation	5/299	52/14418	0.0961538	4.63661	3.82297	0.00434652	0.162587	0.147696	Sox6/Olig2/Id2/Gpr17/Sox8	5	AC-like	WT
regulation of mitotic metaphase/anaphase transition	regulation of mitotic metaphase/anaphase transition	4/299	33/14418	0.121212	5.84494	4.05472	0.00461799	0.167507	0.152165	Hecw2/Smarcb1/Ube2c/Dpf3	4	AC-like	WT
mitochondrial electron transport, cytochrome c to oxygen	mitochondrial electron transport, cytochrome c to oxygen	3/299	17/14418	0.176471	8.50954	4.5083	0.00483929	0.170372	0.154767	Cox8a/Cox5a/Cycs	3	AC-like	WT
gene expression	gene expression	12/299	245/14418	0.0489796	2.36183	3.12858	0.00518717	0.177401	0.161153	Mdga2/Fyn/Psap/Grm3/Npc2/Pten/Sox6/Dmd/Tuba1a/Bbip1/Cntn1/Jund	12	AC-like	WT
regulation of membrane potential	regulation of membrane potential	6/299	78/14418	0.0769231	3.70929	3.49139	0.00556974	0.185194	0.168232	Ntsr2/Slc4a4/Dmd/Grik2/Dpp6/Kcnma1	6	AC-like	WT
nervous system development	nervous system development	12/299	249/14418	0.0481928	2.32389	3.06657	0.00588462	0.190375	0.172939	Mdga2/Slc1a2/Nav3/Olig2/Plppr1/Tcf4/Smarcb1/Dpf3/Bax/Tnik/Nav2/Erbb4	12	AC-like	WT
modulation of chemical synaptic transmission	modulation of chemical synaptic transmission	8/299	132/14418	0.0606061	2.92247	3.22896	0.00624768	0.196802	0.178777	Tubb2b/Cfl1/Cspg5/Fyn/Grm3/Ncam1/Grik2/Grin3a	8	AC-like	WT
cell adhesion	cell adhesion	14/299	317/14418	0.044164	2.12962	2.95944	0.00652843	0.200147	0.181816	Nrxn3/Ntm/Plpp3/Rhob/Pcdh9/Itga9/Sdc3/Pcdh15/Cadm1/Nrxn2/Vcan/Mfge8/Cntn1/Rhoa	14	AC-like	WT
white fat cell differentiation	white fat cell differentiation	3/299	19/14418	0.157895	7.6138	4.19791	0.0066883	0.200147	0.181816	Pdgfra/Id2/Prdm16	3	AC-like	WT
synaptic membrane adhesion	synaptic membrane adhesion	4/299	37/14418	0.108108	5.21305	3.734	0.00698675	0.203979	0.185297	Nrxn1/Il1rapl1/Cadm1/Slitrk2	4	AC-like	WT
axon guidance	axon guidance	9/299	164/14418	0.054878	2.64626	3.08548	0.0072516	0.206671	0.187742	Dscam/Dscaml1/Sema6d/Ank3/Tubb3/Etv1/Evl/Cntn1/Chl1	9	AC-like	WT
skeletal muscle tissue development	skeletal muscle tissue development	5/299	59/14418	0.0847458	4.0865	3.45702	0.00744754	0.207319	0.188331	Dmd/Cfl2/Meg3/Myl6/Rhoa	5	AC-like	WT
regulation of potassium ion transmembrane transport	regulation of potassium ion transmembrane transport	3/299	20/14418	0.15	7.23311	4.05919	0.00774938	0.210818	0.19151	Cd63/Gnb2/Dpp6	3	AC-like	WT
mitotic cytokinesis	mitotic cytokinesis	5/299	60/14418	0.0833333	4.01839	3.40938	0.00799012	0.212537	0.193071	Cfl1/Stmn1/Rhob/Ank3/Arl3	5	AC-like	WT
microtubule depolymerization	microtubule depolymerization	3/299	21/14418	0.142857	6.88868	3.92973	0.00890411	0.231701	0.210479	Stmn1/Sgk1/Rhoa	3	AC-like	WT
neural crest cell migration	neural crest cell migration	4/299	40/14418	0.1	4.82207	3.5225	0.00921143	0.234598	0.213111	Cfl1/Sema6d/Erbb4/Sox8	4	AC-like	WT
regulation of circadian rhythm	regulation of circadian rhythm	5/299	63/14418	0.0793651	3.82704	3.27244	0.00978144	0.243925	0.221584	Rorb/Maged1/Ppp1ca/Id2/Sfpq	5	AC-like	WT
positive regulation of sodium ion transport	positive regulation of sodium ion transport	3/299	22/14418	0.136364	6.57555	3.80846	0.0101542	0.248052	0.225333	Ank3/Sgk1/Cntn1	3	AC-like	WT
cytoskeleton organization	cytoskeleton organization	7/299	117/14418	0.0598291	2.885	2.97915	0.0109775	0.262802	0.238732	Tubb2b/Cfl1/Cspg5/Tpm1/Rhoa/Tubb4b/Tnik	7	AC-like	WT
microtubule-based process	microtubule-based process	3/299	23/14418	0.130435	6.28966	3.69451	0.0115009	0.269934	0.245211	Tubb5/Tubb2b/Tubb4b	3	AC-like	WT
cellular response to reactive oxygen species	cellular response to reactive oxygen species	4/299	44/14418	0.0909091	4.3837	3.27115	0.0128303	0.275798	0.250538	Pdgfra/Prdx5/Psap/Romo1	4	AC-like	WT
negative regulation of peptidyl-serine phosphorylation	negative regulation of peptidyl-serine phosphorylation	3/299	24/14418	0.125	6.02759	3.58712	0.0129457	0.275798	0.250538	Pten/Dmd/Bax	3	AC-like	WT
regulation of neurotransmitter receptor localization to postsynaptic specialization membrane	regulation of neurotransmitter receptor localization to postsynaptic specialization membrane	3/299	24/14418	0.125	6.02759	3.58712	0.0129457	0.275798	0.250538	Magi2/Gpc6/Tnik	3	AC-like	WT
response to endoplasmic reticulum stress	response to endoplasmic reticulum stress	6/299	94/14418	0.0638298	3.07792	2.94125	0.0134375	0.275798	0.250538	Pdia6/Tmem258/Marcks/Bcap31/Pik3r1/Tmx1	6	AC-like	WT
translational initiation	translational initiation	4/299	45/14418	0.0888889	4.28629	3.21299	0.0138578	0.275798	0.250538	Eif1b/Eif5/Eif4g2/Eif4a2	4	AC-like	WT
post-embryonic development	post-embryonic development	6/299	95/14418	0.0631579	3.04552	2.91085	0.0141017	0.275798	0.250538	Tcf7l2/Chst11/Gnaq/Sox6/Meg3/Bax	6	AC-like	WT
dendrite morphogenesis	dendrite morphogenesis	4/299	46/14418	0.0869565	4.19311	3.15649	0.0149362	0.275798	0.250538	Dscam/Fyn/Rere/Farp1	4	AC-like	WT
negative regulation of neuron differentiation	negative regulation of neuron differentiation	5/299	70/14418	0.0714286	3.44434	2.98322	0.0149925	0.275798	0.250538	Olig2/Dmd/Zfp536/Sox3/Rhoa	5	AC-like	WT
myelination	myelination	5/299	71/14418	0.0704225	3.39583	2.94493	0.015863	0.275798	0.250538	Fyn/Psap/Pten/Olig2/Cntn1	5	AC-like	WT
phospholipase C-activating G protein-coupled receptor signaling pathway	phospholipase C-activating G protein-coupled receptor signaling pathway	5/299	71/14418	0.0704225	3.39583	2.94493	0.015863	0.275798	0.250538	Gna11/Gnb1/Gnaq/Ntsr2/Dgki	5	AC-like	WT
chemical synaptic transmission	chemical synaptic transmission	7/299	126/14418	0.0555556	2.67893	2.7545	0.0159943	0.275798	0.250538	Nrxn3/Nrxn1/Apba2/Grik2/Nrxn2/Cacna1c/Kcnma1	7	AC-like	WT
clathrin-dependent endocytosis	clathrin-dependent endocytosis	3/299	26/14418	0.115385	5.56393	3.3895	0.0161327	0.275798	0.250538	Sgip1/Magi2/Fchsd2	3	AC-like	WT
neurotransmitter receptor localization to postsynaptic specialization membrane	neurotransmitter receptor localization to postsynaptic specialization membrane	3/299	26/14418	0.115385	5.56393	3.3895	0.0161327	0.275798	0.250538	Nrxn3/Gphn/Erbb4	3	AC-like	WT
sarcomere organization	sarcomere organization	3/299	26/14418	0.115385	5.56393	3.3895	0.0161327	0.275798	0.250538	Actg1/Cfl2/Tpm1	3	AC-like	WT
neurogenesis	neurogenesis	6/299	98/14418	0.0612245	2.95229	2.822	0.0162309	0.275798	0.250538	Nav3/Fabp7/Marcks/Tuba1a/Prdm16/Erbb4	6	AC-like	WT
negative regulation of cell adhesion	negative regulation of cell adhesion	4/299	48/14418	0.0833333	4.01839	3.04817	0.0172482	0.275798	0.250538	Cfl1/Dscam/Dscaml1/Pik3r1	4	AC-like	WT
endothelin receptor signaling pathway	endothelin receptor signaling pathway	2/299	10/14418	0.2	9.64415	3.97916	0.0172806	0.275798	0.250538	Gna11/Gnaq	2	AC-like	WT
mitochondrion-endoplasmic reticulum membrane tethering	mitochondrion-endoplasmic reticulum membrane tethering	2/299	10/14418	0.2	9.64415	3.97916	0.0172806	0.275798	0.250538	Calm2/Calm1	2	AC-like	WT
myeloid cell homeostasis	myeloid cell homeostasis	2/299	10/14418	0.2	9.64415	3.97916	0.0172806	0.275798	0.250538	Bbip1/Bax	2	AC-like	WT
negative regulation of muscle cell apoptotic process	negative regulation of muscle cell apoptotic process	2/299	10/14418	0.2	9.64415	3.97916	0.0172806	0.275798	0.250538	Pik3r1/Erbb4	2	AC-like	WT
negative regulation of organ growth	negative regulation of organ growth	2/299	10/14418	0.2	9.64415	3.97916	0.0172806	0.275798	0.250538	Tcf7l2/Pten	2	AC-like	WT
phospholipase C-activating G protein-coupled acetylcholine receptor signaling pathway	phospholipase C-activating G protein-coupled acetylcholine receptor signaling pathway	2/299	10/14418	0.2	9.64415	3.97916	0.0172806	0.275798	0.250538	Gna11/Gnaq	2	AC-like	WT
postsynaptic density assembly	postsynaptic density assembly	2/299	10/14418	0.2	9.64415	3.97916	0.0172806	0.275798	0.250538	Nrxn3/Pten	2	AC-like	WT
receptor localization to synapse	receptor localization to synapse	2/299	10/14418	0.2	9.64415	3.97916	0.0172806	0.275798	0.250538	Nrxn1/Anks1b	2	AC-like	WT
in utero embryonic development	in utero embryonic development	12/299	289/14418	0.0415225	2.00225	2.5046	0.0177054	0.277896	0.252444	Lrp1b/Tcf7l2/Apba2/Pdgfra/Chst11/Sox6/Chd7/Ybx1/Meg3/Tpm1/Prmt1/Sox8	12	AC-like	WT
regulation of nucleotide-excision repair	regulation of nucleotide-excision repair	3/299	27/14418	0.111111	5.35786	3.29823	0.0178764	0.277896	0.252444	Hmgb1/Smarcb1/Dpf3	3	AC-like	WT
response to calcium ion	response to calcium ion	4/299	49/14418	0.0816327	3.93639	2.99619	0.0184833	0.282959	0.257044	Pcdh15/Kcnma1/Calm2/Calm1	4	AC-like	WT
positive regulation of translation	positive regulation of translation	5/299	74/14418	0.0675676	3.25816	2.83404	0.0186748	0.282959	0.257044	Ddx39b/Cdk4/Prmt1/Eif4g2/Cpeb3	5	AC-like	WT
oligodendrocyte development	oligodendrocyte development	3/299	28/14418	0.107143	5.16651	3.21138	0.0197208	0.283866	0.257867	Olig1/Tcf7l2/Id2	3	AC-like	WT
positive regulation of lamellipodium assembly	positive regulation of lamellipodium assembly	3/299	28/14418	0.107143	5.16651	3.21138	0.0197208	0.283866	0.257867	Cfl1/Auts2/Pik3r1	3	AC-like	WT
positive regulation of receptor signaling pathway via JAK-STAT	positive regulation of receptor signaling pathway via JAK-STAT	3/299	28/14418	0.107143	5.16651	3.21138	0.0197208	0.283866	0.257867	Calm2/Erbb4/Calm1	3	AC-like	WT
actin filament severing	actin filament severing	2/299	11/14418	0.181818	8.76741	3.75022	0.0208346	0.283866	0.257867	Cfl1/Cfl2	2	AC-like	WT
hydrogen peroxide catabolic process	hydrogen peroxide catabolic process	2/299	11/14418	0.181818	8.76741	3.75022	0.0208346	0.283866	0.257867	Prdx1/Prdx5	2	AC-like	WT
mammary gland epithelial cell differentiation	mammary gland epithelial cell differentiation	2/299	11/14418	0.181818	8.76741	3.75022	0.0208346	0.283866	0.257867	Lbh/Erbb4	2	AC-like	WT
positive regulation of mitotic metaphase/anaphase transition	positive regulation of mitotic metaphase/anaphase transition	2/299	11/14418	0.181818	8.76741	3.75022	0.0208346	0.283866	0.257867	Anapc11/Ube2c	2	AC-like	WT
regulation of systemic arterial blood pressure	regulation of systemic arterial blood pressure	2/299	11/14418	0.181818	8.76741	3.75022	0.0208346	0.283866	0.257867	Ncald/Ddah1	2	AC-like	WT
positive regulation of stress fiber assembly	positive regulation of stress fiber assembly	4/299	51/14418	0.0784314	3.78202	2.89623	0.0211146	0.283866	0.257867	Rgcc/Tpm1/Evl/Rhoa	4	AC-like	WT
neuron fate commitment	neuron fate commitment	3/299	29/14418	0.103448	4.98835	3.12859	0.0216663	0.283866	0.257867	Olig1/Olig2/Id2	3	AC-like	WT
positive regulation of neuron projection development	positive regulation of neuron projection development	8/299	166/14418	0.0481928	2.32389	2.49655	0.0225248	0.283866	0.257867	Nrxn1/Fyn/Tox/Dmd/Marcks/Magi2/Enc1/Cntn1	8	AC-like	WT
integrin-mediated signaling pathway	integrin-mediated signaling pathway	5/299	78/14418	0.0641026	3.09107	2.69472	0.0229081	0.283866	0.257867	Plpp3/Itga9/Lims2/Fut8/Rhoa	5	AC-like	WT
actin filament depolymerization	actin filament depolymerization	2/299	12/14418	0.166667	8.03679	3.54866	0.0246634	0.283866	0.257867	Cfl1/Cfl2	2	AC-like	WT
calcium ion transport into cytosol	calcium ion transport into cytosol	2/299	12/14418	0.166667	8.03679	3.54866	0.0246634	0.283866	0.257867	Cacna1c/Bax	2	AC-like	WT
cellular response to insulin-like growth factor stimulus	cellular response to insulin-like growth factor stimulus	2/299	12/14418	0.166667	8.03679	3.54866	0.0246634	0.283866	0.257867	Cfl1/Pten	2	AC-like	WT
G protein-coupled glutamate receptor signaling pathway	G protein-coupled glutamate receptor signaling pathway	2/299	12/14418	0.166667	8.03679	3.54866	0.0246634	0.283866	0.257867	Fyn/Grm3	2	AC-like	WT
mitochondrial fragmentation involved in apoptotic process	mitochondrial fragmentation involved in apoptotic process	2/299	12/14418	0.166667	8.03679	3.54866	0.0246634	0.283866	0.257867	Bax/Erbb4	2	AC-like	WT
negative regulation of axon regeneration	negative regulation of axon regeneration	2/299	12/14418	0.166667	8.03679	3.54866	0.0246634	0.283866	0.257867	Pten/Xylt1	2	AC-like	WT
presynapse assembly	presynapse assembly	2/299	12/14418	0.166667	8.03679	3.54866	0.0246634	0.283866	0.257867	Nrxn1/Cadm1	2	AC-like	WT
progesterone receptor signaling pathway	progesterone receptor signaling pathway	2/299	12/14418	0.166667	8.03679	3.54866	0.0246634	0.283866	0.257867	Klf9/Ncoa1	2	AC-like	WT
regulation of modification of postsynaptic structure	regulation of modification of postsynaptic structure	2/299	12/14418	0.166667	8.03679	3.54866	0.0246634	0.283866	0.257867	Rhob/Rhoa	2	AC-like	WT
righting reflex	righting reflex	2/299	12/14418	0.166667	8.03679	3.54866	0.0246634	0.283866	0.257867	Pcdh15/Auts2	2	AC-like	WT
Sertoli cell development	Sertoli cell development	2/299	12/14418	0.166667	8.03679	3.54866	0.0246634	0.283866	0.257867	Sox3/Sox8	2	AC-like	WT
thalamus development	thalamus development	2/299	12/14418	0.166667	8.03679	3.54866	0.0246634	0.283866	0.257867	Ncam1/Olig2	2	AC-like	WT
unsaturated fatty acid biosynthetic process	unsaturated fatty acid biosynthetic process	2/299	12/14418	0.166667	8.03679	3.54866	0.0246634	0.283866	0.257867	Scd2/Fads2	2	AC-like	WT
positive regulation of insulin secretion	positive regulation of insulin secretion	4/299	54/14418	0.0740741	3.57191	2.7554	0.0254723	0.28534	0.259206	Tcf7l2/Gna11/Gnaq/Cacna1c	4	AC-like	WT
glial cell differentiation	glial cell differentiation	3/299	31/14418	0.0967742	4.66652	2.97386	0.0258606	0.28534	0.259206	Dner/Vcan/Tuba1a	3	AC-like	WT
muscle contraction	muscle contraction	3/299	31/14418	0.0967742	4.66652	2.97386	0.0258606	0.28534	0.259206	Kcnd2/Myl6/Tmod2	3	AC-like	WT
positive regulation of calcium-mediated signaling	positive regulation of calcium-mediated signaling	3/299	31/14418	0.0967742	4.66652	2.97386	0.0258606	0.28534	0.259206	Pdgfra/Ncam1/Car8	3	AC-like	WT
negative regulation of DNA-templated transcription	negative regulation of DNA-templated transcription	17/299	488/14418	0.0348361	1.67982	2.22331	0.0260751	0.28534	0.259206	Rorb/Tcf7l2/Maged1/Rere/Sox6/Foxn3/Hnrnpl/Strn3/Lbh/Sumo2/Rbbp4/Id2/Sfpq/Ywhaq/Jarid2/Prdm16/Sox8	17	AC-like	WT
cellular response to insulin stimulus	cellular response to insulin stimulus	5/299	81/14418	0.0617284	2.97659	2.59598	0.0264601	0.28534	0.259206	Rab10/Pten/Sgk1/Pik3r1/Sorbs1	5	AC-like	WT
negative regulation of neuron projection development	negative regulation of neuron projection development	5/299	81/14418	0.0617284	2.97659	2.59598	0.0264601	0.28534	0.259206	Ntm/Ptprg/Pten/H2-K1/Rhoa	5	AC-like	WT
cerebellum development	cerebellum development	4/299	55/14418	0.0727273	3.50696	2.71068	0.0270362	0.286392	0.260162	Prkg1/Rere/Ncoa1/Cntn1	4	AC-like	WT
regulation of postsynapse assembly	regulation of postsynapse assembly	4/299	55/14418	0.0727273	3.50696	2.71068	0.0270362	0.286392	0.260162	Dock4/Ube2m/Nrxn2/Cpeb3	4	AC-like	WT
cerebral cortex development	cerebral cortex development	5/299	82/14418	0.0609756	2.94029	2.56407	0.0277179	0.286822	0.260553	Tubb2b/Dmd/Tuba1a/Ncoa1/Bax	5	AC-like	WT
mRNA catabolic process	mRNA catabolic process	3/299	32/14418	0.09375	4.52069	2.90138	0.0281091	0.286822	0.260553	Lsm7/Lsm6/Lsm2	3	AC-like	WT
cellular response to interleukin-6	cellular response to interleukin-6	2/299	13/14418	0.153846	7.41857	3.36918	0.0287541	0.286822	0.260553	Cfl1/Pid1	2	AC-like	WT
erythrocyte homeostasis	erythrocyte homeostasis	2/299	13/14418	0.153846	7.41857	3.36918	0.0287541	0.286822	0.260553	Prdx1/Bbip1	2	AC-like	WT
negative regulation of intracellular estrogen receptor signaling pathway	negative regulation of intracellular estrogen receptor signaling pathway	2/299	13/14418	0.153846	7.41857	3.36918	0.0287541	0.286822	0.260553	Strn3/Lbh	2	AC-like	WT
neural retina development	neural retina development	2/299	13/14418	0.153846	7.41857	3.36918	0.0287541	0.286822	0.260553	Gpm6a/Bsg	2	AC-like	WT
regulation of neural precursor cell proliferation	regulation of neural precursor cell proliferation	2/299	13/14418	0.153846	7.41857	3.36918	0.0287541	0.286822	0.260553	Id2/Rhoa	2	AC-like	WT
cellular response to type II interferon	cellular response to type II interferon	5/299	84/14418	0.0595238	2.87028	2.50169	0.0303458	0.291668	0.264955	Actg1/Calm2/Evl/Dapk1/Calm1	5	AC-like	WT
positive regulation of neuron differentiation	positive regulation of neuron differentiation	5/299	84/14418	0.0595238	2.87028	2.50169	0.0303458	0.291668	0.264955	Pten/Dmd/Tcf4/Ncoa1/Rhoa	5	AC-like	WT
axon development	axon development	3/299	33/14418	0.0909091	4.3837	2.83182	0.0304583	0.291668	0.264955	Olig1/Ank3/Olig2	3	AC-like	WT
cell motility	cell motility	3/299	33/14418	0.0909091	4.3837	2.83182	0.0304583	0.291668	0.264955	Cfl1/Pten/Actg1	3	AC-like	WT
regulation of mitochondrial membrane potential	regulation of mitochondrial membrane potential	3/299	33/14418	0.0909091	4.3837	2.83182	0.0304583	0.291668	0.264955	Dynll1/Pid1/Bax	3	AC-like	WT
neuron projection morphogenesis	neuron projection morphogenesis	5/299	85/14418	0.0588235	2.83651	2.47119	0.0317165	0.295904	0.268803	Gpm6a/Nrxn1/Dmd/Sgk1/Tnik	5	AC-like	WT
intrinsic apoptotic signaling pathway	intrinsic apoptotic signaling pathway	3/299	34/14418	0.0882353	4.25477	2.76497	0.0329075	0.295904	0.268803	Cycs/Siva1/Bax	3	AC-like	WT
regulation of microtubule cytoskeleton organization	regulation of microtubule cytoskeleton organization	3/299	34/14418	0.0882353	4.25477	2.76497	0.0329075	0.295904	0.268803	Cdk2ap2/Mid1/Rhoa	3	AC-like	WT
multicellular organismal response to stress	multicellular organismal response to stress	2/299	14/14418	0.142857	6.88868	3.20783	0.0330944	0.295904	0.268803	Ncam1/Pten	2	AC-like	WT
negative regulation of microtubule polymerization	negative regulation of microtubule polymerization	2/299	14/14418	0.142857	6.88868	3.20783	0.0330944	0.295904	0.268803	Stmn1/Sgk1	2	AC-like	WT
phospholipid dephosphorylation	phospholipid dephosphorylation	2/299	14/14418	0.142857	6.88868	3.20783	0.0330944	0.295904	0.268803	Plpp3/Plppr1	2	AC-like	WT
positive regulation of integrin-mediated signaling pathway	positive regulation of integrin-mediated signaling pathway	2/299	14/14418	0.142857	6.88868	3.20783	0.0330944	0.295904	0.268803	Lims2/Cd63	2	AC-like	WT
regulation of modification of postsynaptic actin cytoskeleton	regulation of modification of postsynaptic actin cytoskeleton	2/299	14/14418	0.142857	6.88868	3.20783	0.0330944	0.295904	0.268803	Marcks/Rhoa	2	AC-like	WT
positive regulation of neuron apoptotic process	positive regulation of neuron apoptotic process	5/299	86/14418	0.0581395	2.80353	2.44113	0.0331254	0.295904	0.268803	Ube2m/Grik2/Kcnma1/Rhoa/Bax	5	AC-like	WT
cell surface receptor signaling pathway	cell surface receptor signaling pathway	6/299	116/14418	0.0517241	2.49418	2.35128	0.0337537	0.299283	0.271872	Il1rapl1/Fyn/Ncam1/Adgrl3/Traf4/Erbb4	6	AC-like	WT
negative regulation of cell migration	negative regulation of cell migration	6/299	119/14418	0.0504202	2.4313	2.28151	0.0375332	0.316738	0.287728	Rhob/Nav3/Pten/Magi2/Tpm1/Rbbp4	6	AC-like	WT
rhythmic process	rhythmic process	4/299	61/14418	0.0655738	3.16202	2.46242	0.0376095	0.316738	0.287728	Rorb/Klf9/Sfpq/Grin3a	4	AC-like	WT
peptide catabolic process	peptide catabolic process	2/299	15/14418	0.133333	6.42943	3.06157	0.0376722	0.316738	0.287728	Cpe/Cpq	2	AC-like	WT
regulation of phosphorylation	regulation of phosphorylation	2/299	15/14418	0.133333	6.42943	3.06157	0.0376722	0.316738	0.287728	Ppp1r14b/Mcm7	2	AC-like	WT
regulation of stress fiber assembly	regulation of stress fiber assembly	2/299	15/14418	0.133333	6.42943	3.06157	0.0376722	0.316738	0.287728	Actg1/Pik3r1	2	AC-like	WT
action potential	action potential	3/299	36/14418	0.0833333	4.01839	2.63869	0.0381038	0.316738	0.287728	Gna11/Gnaq/Kcnd2	3	AC-like	WT
positive regulation of D-glucose import	positive regulation of D-glucose import	3/299	36/14418	0.0833333	4.01839	2.63869	0.0381038	0.316738	0.287728	Slc1a2/Sorbs1/Erbb4	3	AC-like	WT
positive regulation of dendritic spine development	positive regulation of dendritic spine development	3/299	36/14418	0.0833333	4.01839	2.63869	0.0381038	0.316738	0.287728	Cfl1/Eif4g2/Cpeb3	3	AC-like	WT
regulation of postsynaptic membrane potential	regulation of postsynaptic membrane potential	3/299	36/14418	0.0833333	4.01839	2.63869	0.0381038	0.316738	0.287728	Kcnd2/Dpp6/Grin3a	3	AC-like	WT
extrinsic apoptotic signaling pathway via death domain receptors	extrinsic apoptotic signaling pathway via death domain receptors	3/299	37/14418	0.0810811	3.90979	2.57893	0.0408494	0.330153	0.299915	Pik3r1/Bax/Dapk1	3	AC-like	WT
regulation of MAPK cascade	regulation of MAPK cascade	3/299	37/14418	0.0810811	3.90979	2.57893	0.0408494	0.330153	0.299915	Psap/Lbh/Tnik	3	AC-like	WT
skeletal system development	skeletal system development	5/299	92/14418	0.0543478	2.62069	2.26936	0.0423925	0.330153	0.299915	Gna11/Gnaq/Chd7/Mmp16/Vcan	5	AC-like	WT
cellular response to ethanol	cellular response to ethanol	2/299	16/14418	0.125	6.02759	2.92806	0.0424758	0.330153	0.299915	Ncam1/Pten	2	AC-like	WT
developmental pigmentation	developmental pigmentation	2/299	16/14418	0.125	6.02759	2.92806	0.0424758	0.330153	0.299915	Gna11/Gnaq	2	AC-like	WT
mammary gland alveolus development	mammary gland alveolus development	2/299	16/14418	0.125	6.02759	2.92806	0.0424758	0.330153	0.299915	Id2/Erbb4	2	AC-like	WT
neuron maturation	neuron maturation	2/299	16/14418	0.125	6.02759	2.92806	0.0424758	0.330153	0.299915	Nrxn1/Kcnma1	2	AC-like	WT
positive regulation of glycogen biosynthetic process	positive regulation of glycogen biosynthetic process	2/299	16/14418	0.125	6.02759	2.92806	0.0424758	0.330153	0.299915	Ppp1ca/Sorbs1	2	AC-like	WT
positive regulation of monocyte chemotaxis	positive regulation of monocyte chemotaxis	2/299	16/14418	0.125	6.02759	2.92806	0.0424758	0.330153	0.299915	Pla2g7/Hmgb1	2	AC-like	WT
positive regulation of synaptic transmission, GABAergic	positive regulation of synaptic transmission, GABAergic	2/299	16/14418	0.125	6.02759	2.92806	0.0424758	0.330153	0.299915	Nrxn1/Erbb4	2	AC-like	WT
neutrophil chemotaxis	neutrophil chemotaxis	3/299	38/14418	0.0789474	3.8069	2.52122	0.0436922	0.337417	0.306513	Pde4b/Itga9/Bsg	3	AC-like	WT
heterophilic cell-cell adhesion via plasma membrane cell adhesion molecules	heterophilic cell-cell adhesion via plasma membrane cell adhesion molecules	3/299	39/14418	0.0769231	3.70929	2.46544	0.0466311	0.355315	0.322772	Nrxn1/Il1rapl1/Cadm1	3	AC-like	WT
axon regeneration	axon regeneration	2/299	17/14418	0.117647	5.67303	2.80542	0.047494	0.355315	0.322772	Cspg5/Chl1	2	AC-like	WT
cranial skeletal system development	cranial skeletal system development	2/299	17/14418	0.117647	5.67303	2.80542	0.047494	0.355315	0.322772	Gna11/Gnaq	2	AC-like	WT
motor neuron apoptotic process	motor neuron apoptotic process	2/299	17/14418	0.117647	5.67303	2.80542	0.047494	0.355315	0.322772	Rhoa/Bax	2	AC-like	WT
random inactivation of X chromosome	random inactivation of X chromosome	2/299	17/14418	0.117647	5.67303	2.80542	0.047494	0.355315	0.322772	Xist/Jarid2	2	AC-like	WT
regulation of gene expression	regulation of gene expression	10/299	263/14418	0.0380228	1.83349	1.98515	0.0479554	0.35634	0.323703	Apba2/Cdk4/Sox6/Chd7/Ybx1/Dmd/Fut8/Lbh/Id2/Jarid2	10	AC-like	WT
brain development	brain development	8/299	193/14418	0.0414508	1.99879	2.03281	0.0482265	0.35634	0.323703	Rtn3/Dscaml1/Sox6/Macrod2/Pbx3/Sox3/Rbbp4/Cntn1	8	AC-like	WT
positive regulation of dendrite morphogenesis	positive regulation of dendrite morphogenesis	3/299	40/14418	0.075	3.61656	2.41147	0.0496652	0.360577	0.327552	Il1rapl1/Sgk1/Tnik	3	AC-like	WT
positive regulation of double-strand break repair	positive regulation of double-strand break repair	3/299	40/14418	0.075	3.61656	2.41147	0.0496652	0.360577	0.327552	Ube2n/Smarcb1/Dpf3	3	AC-like	WT
sensory perception of sound	sensory perception of sound	6/299	128/14418	0.046875	2.26035	2.08425	0.0504498	0.360577	0.327552	Lhfpl3/Psap/Pcdh15/Chd7/Kcnma1/Nav2	6	AC-like	WT
ceramide metabolic process	ceramide metabolic process	2/299	18/14418	0.111111	5.35786	2.69215	0.0527159	0.360577	0.327552	Plpp3/Psap	2	AC-like	WT
epithelial cell apoptotic process	epithelial cell apoptotic process	2/299	18/14418	0.111111	5.35786	2.69215	0.0527159	0.360577	0.327552	Tmem258/Bax	2	AC-like	WT
maturation of SSU-rRNA	maturation of SSU-rRNA	2/299	18/14418	0.111111	5.35786	2.69215	0.0527159	0.360577	0.327552	Trmt112/Lsm6	2	AC-like	WT
neuromuscular synaptic transmission	neuromuscular synaptic transmission	2/299	18/14418	0.111111	5.35786	2.69215	0.0527159	0.360577	0.327552	Fchsd2/Kif1b	2	AC-like	WT
pituitary gland development	pituitary gland development	2/299	18/14418	0.111111	5.35786	2.69215	0.0527159	0.360577	0.327552	Tcf7l2/Sox3	2	AC-like	WT
positive regulation of branching involved in ureteric bud morphogenesis	positive regulation of branching involved in ureteric bud morphogenesis	2/299	18/14418	0.111111	5.35786	2.69215	0.0527159	0.360577	0.327552	Maged1/Sox8	2	AC-like	WT
positive regulation of wound healing	positive regulation of wound healing	2/299	18/14418	0.111111	5.35786	2.69215	0.0527159	0.360577	0.327552	Actg1/Hmgb1	2	AC-like	WT
proteoglycan biosynthetic process	proteoglycan biosynthetic process	2/299	18/14418	0.111111	5.35786	2.69215	0.0527159	0.360577	0.327552	Chst11/Xylt1	2	AC-like	WT
response to amino acid	response to amino acid	2/299	18/14418	0.111111	5.35786	2.69215	0.0527159	0.360577	0.327552	Cfl1/Slc1a2	2	AC-like	WT
telomere maintenance via telomerase	telomere maintenance via telomerase	2/299	18/14418	0.111111	5.35786	2.69215	0.0527159	0.360577	0.327552	Nop10/Ptges3	2	AC-like	WT
chondroitin sulfate biosynthetic process	chondroitin sulfate biosynthetic process	2/299	19/14418	0.105263	5.07587	2.58703	0.0581309	0.38873	0.353127	Chst11/Xylt1	2	AC-like	WT
monoatomic anion transmembrane transport	monoatomic anion transmembrane transport	2/299	19/14418	0.105263	5.07587	2.58703	0.0581309	0.38873	0.353127	Slc1a2/Slc4a4	2	AC-like	WT
negative regulation of blood vessel endothelial cell migration	negative regulation of blood vessel endothelial cell migration	2/299	19/14418	0.105263	5.07587	2.58703	0.0581309	0.38873	0.353127	Rgcc/Hmgb1	2	AC-like	WT
protein targeting to mitochondrion	protein targeting to mitochondrion	2/299	19/14418	0.105263	5.07587	2.58703	0.0581309	0.38873	0.353127	Bcap31/Ywhaz	2	AC-like	WT
mitotic cell cycle	mitotic cell cycle	5/299	101/14418	0.049505	2.38717	2.03579	0.0589546	0.390182	0.354446	Tubb5/Tubb2b/Tubb3/Tuba1a/Tubb4b	5	AC-like	WT
positive regulation of actin filament polymerization	positive regulation of actin filament polymerization	3/299	43/14418	0.0697674	3.36424	2.2594	0.0593259	0.390182	0.354446	Fchsd2/Evl/Rhoa	3	AC-like	WT
regulation of neuron projection development	regulation of neuron projection development	3/299	43/14418	0.0697674	3.36424	2.2594	0.0593259	0.390182	0.354446	Il1rapl1/Pten/Rhoa	3	AC-like	WT
determination of adult lifespan	determination of adult lifespan	3/299	44/14418	0.0681818	3.28778	2.21168	0.062728	0.39939	0.36281	Dmd/Polg/Meg3	3	AC-like	WT
negative regulation of TORC1 signaling	negative regulation of TORC1 signaling	3/299	44/14418	0.0681818	3.28778	2.21168	0.062728	0.39939	0.36281	Pten/Ube2n/Ywhaz	3	AC-like	WT
positive regulation of myoblast differentiation	positive regulation of myoblast differentiation	3/299	44/14418	0.0681818	3.28778	2.21168	0.062728	0.39939	0.36281	Smarcb1/Dpf3/Pik3r1	3	AC-like	WT
long-term synaptic depression	long-term synaptic depression	2/299	20/14418	0.1	4.82207	2.48905	0.0637289	0.39939	0.36281	Pten/Mgll	2	AC-like	WT
negative regulation of protein localization to nucleus	negative regulation of protein localization to nucleus	2/299	20/14418	0.1	4.82207	2.48905	0.0637289	0.39939	0.36281	Maged1/Ywhaz	2	AC-like	WT
positive regulation of ERAD pathway	positive regulation of ERAD pathway	2/299	20/14418	0.1	4.82207	2.48905	0.0637289	0.39939	0.36281	Bcap31/Tmx1	2	AC-like	WT
positive regulation of lipid biosynthetic process	positive regulation of lipid biosynthetic process	2/299	20/14418	0.1	4.82207	2.48905	0.0637289	0.39939	0.36281	Tcf7l2/Sorbs1	2	AC-like	WT
positive regulation of natural killer cell mediated cytotoxicity	positive regulation of natural killer cell mediated cytotoxicity	2/299	20/14418	0.1	4.82207	2.48905	0.0637289	0.39939	0.36281	Lamp1/Cadm1	2	AC-like	WT
regulation of dendrite development	regulation of dendrite development	2/299	20/14418	0.1	4.82207	2.48905	0.0637289	0.39939	0.36281	Csmd3/Rhoa	2	AC-like	WT
establishment of protein localization	establishment of protein localization	3/299	45/14418	0.0666667	3.21472	2.16532	0.0662187	0.409542	0.372032	Nrxn1/Gphn/Ank3	3	AC-like	WT
axonogenesis	axonogenesis	5/299	105/14418	0.047619	2.29623	1.93991	0.0673474	0.409542	0.372032	Rab10/Stmn1/Ank3/Actg1/Slitrk2	5	AC-like	WT
synapse organization	synapse organization	4/299	74/14418	0.0540541	2.60653	2.01623	0.0675699	0.409542	0.372032	Ank3/Lrrtm4/Tuba1a/Adgrl3	4	AC-like	WT
multicellular organism growth	multicellular organism growth	6/299	138/14418	0.0434783	2.09655	1.88355	0.067648	0.409542	0.372032	Tcf7l2/Apba2/Slc1a2/Pcdh15/Dmd/Meg3	6	AC-like	WT
face development	face development	2/299	21/14418	0.0952381	4.59245	2.39737	0.0694999	0.409542	0.372032	Chd7/Sox3	2	AC-like	WT
fatty acid transport	fatty acid transport	2/299	21/14418	0.0952381	4.59245	2.39737	0.0694999	0.409542	0.372032	Fabp5/Fabp7	2	AC-like	WT
intracellular glucose homeostasis	intracellular glucose homeostasis	2/299	21/14418	0.0952381	4.59245	2.39737	0.0694999	0.409542	0.372032	Tcf7l2/Pik3r1	2	AC-like	WT
ionotropic glutamate receptor signaling pathway	ionotropic glutamate receptor signaling pathway	2/299	21/14418	0.0952381	4.59245	2.39737	0.0694999	0.409542	0.372032	Grik2/Grin3a	2	AC-like	WT
natural killer cell mediated cytotoxicity	natural killer cell mediated cytotoxicity	2/299	21/14418	0.0952381	4.59245	2.39737	0.0694999	0.409542	0.372032	Prdx1/Pik3r1	2	AC-like	WT
positive regulation of DNA biosynthetic process	positive regulation of DNA biosynthetic process	2/299	21/14418	0.0952381	4.59245	2.39737	0.0694999	0.409542	0.372032	Ddx39b/Rgcc	2	AC-like	WT
retina layer formation	retina layer formation	2/299	21/14418	0.0952381	4.59245	2.39737	0.0694999	0.409542	0.372032	Dscam/Megf11	2	AC-like	WT
stress fiber assembly	stress fiber assembly	2/299	21/14418	0.0952381	4.59245	2.39737	0.0694999	0.409542	0.372032	Rhoa/Sorbs1	2	AC-like	WT
synaptic transmission, glutamatergic	synaptic transmission, glutamatergic	3/299	46/14418	0.0652174	3.14483	2.12024	0.0697966	0.409542	0.372032	Grm3/Grik2/Grin3a	3	AC-like	WT
positive regulation of cell growth	positive regulation of cell growth	4/299	76/14418	0.0526316	2.53793	1.95619	0.0730205	0.426368	0.387318	Cfl1/Sgk1/Eif4g2/Rhoa	4	AC-like	WT
anaphase-promoting complex-dependent catabolic process	anaphase-promoting complex-dependent catabolic process	2/299	22/14418	0.0909091	4.3837	2.31129	0.0754345	0.427939	0.388744	Anapc11/Ube2c	2	AC-like	WT
cell-substrate adhesion	cell-substrate adhesion	2/299	22/14418	0.0909091	4.3837	2.31129	0.0754345	0.427939	0.388744	Marcks/Sorbs1	2	AC-like	WT
entrainment of circadian clock by photoperiod	entrainment of circadian clock by photoperiod	2/299	22/14418	0.0909091	4.3837	2.31129	0.0754345	0.427939	0.388744	Ppp1ca/Id2	2	AC-like	WT
morphogenesis of an epithelium	morphogenesis of an epithelium	2/299	22/14418	0.0909091	4.3837	2.31129	0.0754345	0.427939	0.388744	Pcdh15/Sox8	2	AC-like	WT
muscle cell cellular homeostasis	muscle cell cellular homeostasis	2/299	22/14418	0.0909091	4.3837	2.31129	0.0754345	0.427939	0.388744	Dmd/Cfl2	2	AC-like	WT
regulation of dendrite morphogenesis	regulation of dendrite morphogenesis	2/299	22/14418	0.0909091	4.3837	2.31129	0.0754345	0.427939	0.388744	Hecw2/Tnik	2	AC-like	WT
DNA replication initiation	DNA replication initiation	2/299	23/14418	0.0869565	4.19311	2.23019	0.0815234	0.449694	0.408507	Pola1/Mcm7	2	AC-like	WT
natural killer cell differentiation	natural killer cell differentiation	2/299	23/14418	0.0869565	4.19311	2.23019	0.0815234	0.449694	0.408507	Tox/Id2	2	AC-like	WT
positive regulation of DNA binding	positive regulation of DNA binding	2/299	23/14418	0.0869565	4.19311	2.23019	0.0815234	0.449694	0.408507	Hmgb1/Calm1	2	AC-like	WT
positive regulation of insulin receptor signaling pathway	positive regulation of insulin receptor signaling pathway	2/299	23/14418	0.0869565	4.19311	2.23019	0.0815234	0.449694	0.408507	Marcks/Sorbs1	2	AC-like	WT
positive regulation of receptor internalization	positive regulation of receptor internalization	2/299	23/14418	0.0869565	4.19311	2.23019	0.0815234	0.449694	0.408507	Cd63/Magi2	2	AC-like	WT
protein methylation	protein methylation	2/299	23/14418	0.0869565	4.19311	2.23019	0.0815234	0.449694	0.408507	Snrpd3/Prmt1	2	AC-like	WT
protein localization to plasma membrane	protein localization to plasma membrane	6/299	146/14418	0.0410959	1.98167	1.73489	0.0835817	0.458933	0.4169	Rab10/Ank3/Bsg/Dpp6/Zdhhc2/Tnik	6	AC-like	WT
homophilic cell adhesion via plasma membrane adhesion molecules	homophilic cell adhesion via plasma membrane adhesion molecules	4/299	80/14418	0.05	2.41104	1.84166	0.0845679	0.462227	0.419893	Dscam/Dscaml1/Pcdh15/Cadm1	4	AC-like	WT
negative regulation of translation	negative regulation of translation	4/299	81/14418	0.0493827	2.38127	1.81411	0.0875865	0.468955	0.426004	Ybx1/Enc1/Cpeb3/Dapk1	4	AC-like	WT
DNA biosynthetic process	DNA biosynthetic process	2/299	24/14418	0.0833333	4.01839	2.15358	0.0877577	0.468955	0.426004	Polg/Pola1	2	AC-like	WT
erythrocyte development	erythrocyte development	2/299	24/14418	0.0833333	4.01839	2.15358	0.0877577	0.468955	0.426004	Sox6/Bpgm	2	AC-like	WT
negative regulation of cellular senescence	negative regulation of cellular senescence	2/299	24/14418	0.0833333	4.01839	2.15358	0.0877577	0.468955	0.426004	Pten/Ybx1	2	AC-like	WT
regulation of G0 to G1 transition	regulation of G0 to G1 transition	2/299	24/14418	0.0833333	4.01839	2.15358	0.0877577	0.468955	0.426004	Smarcb1/Dpf3	2	AC-like	WT
intracellular protein transport	intracellular protein transport	8/299	221/14418	0.0361991	1.74555	1.62534	0.089793	0.477699	0.433947	Rab10/Rhob/Psap/Marcks/Bcap31/Scfd2/Tuba1a/Vti1a	8	AC-like	WT
neuron differentiation	neuron differentiation	7/299	185/14418	0.0378378	1.82457	1.64261	0.0908375	0.479444	0.435533	Il1rapl1/Rtn3/Tubb3/Olig2/Sox3/Tuba1a/Id2	7	AC-like	WT
cell migration	cell migration	9/299	259/14418	0.034749	1.67562	1.59665	0.0909222	0.479444	0.435533	Pdgfra/Sdc3/Pten/Cd63/Gpc5/Fut8/Gpc6/Rhoa/Erbb4	9	AC-like	WT
positive regulation of protein localization to plasma membrane	positive regulation of protein localization to plasma membrane	3/299	52/14418	0.0576923	2.78197	1.87329	0.0930043	0.488273	0.443552	Nrxn1/Dpp6/Sorbs1	3	AC-like	WT
positive regulation of ubiquitin-dependent protein catabolic process	positive regulation of ubiquitin-dependent protein catabolic process	2/299	25/14418	0.08	3.85766	2.08102	0.0941289	0.48988	0.445012	Pten/Bcap31	2	AC-like	WT
spliceosomal snRNP assembly	spliceosomal snRNP assembly	2/299	25/14418	0.08	3.85766	2.08102	0.0941289	0.48988	0.445012	Snrpd3/Snrpg	2	AC-like	WT
fibroblast proliferation	fibroblast proliferation	3/299	53/14418	0.0566038	2.72948	1.83557	0.0971467	0.493757	0.448534	Prdx1/Ptges3/Cks2	3	AC-like	WT
glucose metabolic process	glucose metabolic process	3/299	53/14418	0.0566038	2.72948	1.83557	0.0971467	0.493757	0.448534	Tcf7l2/Fabp5/Pik3r1	3	AC-like	WT
muscle organ development	muscle organ development	3/299	53/14418	0.0566038	2.72948	1.83557	0.0971467	0.493757	0.448534	Etv1/Dmd/Dpf3	3	AC-like	WT
apoptotic process	apoptotic process	14/299	460/14418	0.0304348	1.46759	1.48321	0.0985346	0.493757	0.448534	Dynll1/Rtn3/Rhob/Pten/Chst11/Dmd/Cycs/Cadm1/Marcks/Bcap31/Sgk1/Bax/Traf4/Dapk1	14	AC-like	WT
positive regulation of DNA-binding transcription factor activity	positive regulation of DNA-binding transcription factor activity	4/299	85/14418	0.0470588	2.26921	1.70783	0.100171	0.493757	0.448534	Rgcc/Plpp3/Pten/Smarcb1	4	AC-like	WT
dentate gyrus development	dentate gyrus development	2/299	26/14418	0.0769231	3.70929	2.01211	0.100629	0.493757	0.448534	Pten/Tuba1a	2	AC-like	WT
developmental growth	developmental growth	2/299	26/14418	0.0769231	3.70929	2.01211	0.100629	0.493757	0.448534	Psap/Chst11	2	AC-like	WT
negative regulation of programmed cell death	negative regulation of programmed cell death	2/299	26/14418	0.0769231	3.70929	2.01211	0.100629	0.493757	0.448534	Ncam1/Tsc22d1	2	AC-like	WT
olfactory bulb development	olfactory bulb development	2/299	26/14418	0.0769231	3.70929	2.01211	0.100629	0.493757	0.448534	Chd7/Id2	2	AC-like	WT
phospholipid translocation	phospholipid translocation	2/299	26/14418	0.0769231	3.70929	2.01211	0.100629	0.493757	0.448534	Atp11c/Atp8a1	2	AC-like	WT
regulation of calcium ion transport	regulation of calcium ion transport	2/299	26/14418	0.0769231	3.70929	2.01211	0.100629	0.493757	0.448534	Tmx1/Rhoa	2	AC-like	WT
regulation of protein localization to plasma membrane	regulation of protein localization to plasma membrane	2/299	26/14418	0.0769231	3.70929	2.01211	0.100629	0.493757	0.448534	Zdhhc2/Pik3r1	2	AC-like	WT
cell fate commitment	cell fate commitment	3/299	54/14418	0.0555556	2.67893	1.79872	0.101363	0.493757	0.448534	Sox6/Erbb4/Sox8	3	AC-like	WT
neuron development	neuron development	3/299	54/14418	0.0555556	2.67893	1.79872	0.101363	0.493757	0.448534	Ncam1/Dmd/Pbx3	3	AC-like	WT
microtubule cytoskeleton organization	microtubule cytoskeleton organization	5/299	119/14418	0.0420168	2.02608	1.63559	0.101611	0.493757	0.448534	Tubb5/Tubb2b/Tubb3/Tuba1a/Tubb4b	5	AC-like	WT
positive regulation of endothelial cell migration	positive regulation of endothelial cell migration	3/299	55/14418	0.0545455	2.63022	1.76269	0.105651	0.493757	0.448534	Plpp3/Rhob/Bsg	3	AC-like	WT
chromatin organization	chromatin organization	6/299	156/14418	0.0384615	1.85464	1.56181	0.106168	0.493757	0.448534	Tox/Hmgb1/Meg3/Banf1/Ptma/Zfp462	6	AC-like	WT
RNA splicing	RNA splicing	6/299	156/14418	0.0384615	1.85464	1.56181	0.106168	0.493757	0.448534	Ddx39b/Srsf7/Ybx1/Srsf2/Prmt1/Sfpq	6	AC-like	WT
calcium ion transmembrane transport	calcium ion transmembrane transport	4/299	87/14418	0.045977	2.21705	1.65691	0.10676	0.493757	0.448534	Gpm6a/Cacna2d3/Cacna1c/Grin3a	4	AC-like	WT
astrocyte differentiation	astrocyte differentiation	2/299	27/14418	0.0740741	3.57191	1.94654	0.107249	0.493757	0.448534	Sox6/Id2	2	AC-like	WT
cell maturation	cell maturation	2/299	27/14418	0.0740741	3.57191	1.94654	0.107249	0.493757	0.448534	Id2/Sox8	2	AC-like	WT
Golgi to plasma membrane transport	Golgi to plasma membrane transport	2/299	27/14418	0.0740741	3.57191	1.94654	0.107249	0.493757	0.448534	Rab10/Arl3	2	AC-like	WT
lymph node development	lymph node development	2/299	27/14418	0.0740741	3.57191	1.94654	0.107249	0.493757	0.448534	Tox/Id2	2	AC-like	WT
membrane organization	membrane organization	2/299	27/14418	0.0740741	3.57191	1.94654	0.107249	0.493757	0.448534	Fchsd2/Sgcz	2	AC-like	WT
platelet activation	platelet activation	2/299	27/14418	0.0740741	3.57191	1.94654	0.107249	0.493757	0.448534	Pdia6/Evl	2	AC-like	WT
platelet aggregation	platelet aggregation	2/299	27/14418	0.0740741	3.57191	1.94654	0.107249	0.493757	0.448534	Pdgfra/Pdia6	2	AC-like	WT
positive regulation of erythrocyte differentiation	positive regulation of erythrocyte differentiation	2/299	27/14418	0.0740741	3.57191	1.94654	0.107249	0.493757	0.448534	Prmt1/Id2	2	AC-like	WT
positive regulation of phosphorylation	positive regulation of phosphorylation	2/299	27/14418	0.0740741	3.57191	1.94654	0.107249	0.493757	0.448534	Dscam/Ptges3	2	AC-like	WT
regulation of synaptic transmission, glutamatergic	regulation of synaptic transmission, glutamatergic	2/299	27/14418	0.0740741	3.57191	1.94654	0.107249	0.493757	0.448534	Grm3/Dgki	2	AC-like	WT
regulation of translational initiation	regulation of translational initiation	2/299	27/14418	0.0740741	3.57191	1.94654	0.107249	0.493757	0.448534	Eif5/Eif4g2	2	AC-like	WT
cellular response to amino acid stimulus	cellular response to amino acid stimulus	3/299	56/14418	0.0535714	2.58325	1.72746	0.110009	0.500688	0.454831	Pdgfra/Sh3bp4/Cpeb3	3	AC-like	WT
negative regulation of DNA-binding transcription factor activity	negative regulation of DNA-binding transcription factor activity	3/299	56/14418	0.0535714	2.58325	1.72746	0.110009	0.500688	0.454831	Tcf7l2/Trib2/Id2	3	AC-like	WT
regulation of blood pressure	regulation of blood pressure	3/299	56/14418	0.0535714	2.58325	1.72746	0.110009	0.500688	0.454831	Gna11/Gnaq/Cacna1c	3	AC-like	WT
negative regulation of protein phosphorylation	negative regulation of protein phosphorylation	4/299	89/14418	0.0449438	2.16722	1.60736	0.113541	0.512918	0.46594	Plpp3/Pten/Cadm1/Pid1	4	AC-like	WT
cell redox homeostasis	cell redox homeostasis	2/299	28/14418	0.0714286	3.44434	1.884	0.113982	0.512918	0.46594	Prdx1/Prdx5	2	AC-like	WT
positive regulation of long-term synaptic potentiation	positive regulation of long-term synaptic potentiation	2/299	28/14418	0.0714286	3.44434	1.884	0.113982	0.512918	0.46594	Zdhhc2/Cpeb3	2	AC-like	WT
regulation of G1/S transition of mitotic cell cycle	regulation of G1/S transition of mitotic cell cycle	3/299	57/14418	0.0526316	2.53793	1.69299	0.114436	0.513031	0.466044	Smarcb1/Dpf3/Id2	3	AC-like	WT
protein localization	protein localization	6/299	161/14418	0.0372671	1.79705	1.47997	0.118536	0.522099	0.474281	Cd63/Dmd/Sptssa/Sumo2/Ywhaz/Ywhaq	6	AC-like	WT
G protein-coupled receptor signaling pathway	G protein-coupled receptor signaling pathway	8/299	236/14418	0.0338983	1.6346	1.43041	0.118588	0.522099	0.474281	Gna11/Gnb1/Gnaq/Gnb2/Atrnl1/Gng12/Adgrl3/Gpr17	8	AC-like	WT
wound healing	wound healing	3/299	58/14418	0.0517241	2.49418	1.65924	0.118928	0.522099	0.474281	Plpp3/Pdgfra/Tpm1	3	AC-like	WT
positive regulation of cytosolic calcium ion concentration	positive regulation of cytosolic calcium ion concentration	4/299	91/14418	0.043956	2.11959	1.5591	0.120507	0.522099	0.474281	Prkg1/Gnb1/Hmgb1/Cacna1c	4	AC-like	WT
angiogenesis	angiogenesis	8/299	237/14418	0.0337553	1.6277	1.4179	0.120666	0.522099	0.474281	Nrxn3/Nrxn1/Rhob/Pten/Bsg/Actg1/Mfge8/Ywhaz	8	AC-like	WT
embryonic cranial skeleton morphogenesis	embryonic cranial skeleton morphogenesis	2/299	29/14418	0.0689655	3.32557	1.82425	0.12082	0.522099	0.474281	Pdgfra/Mmp16	2	AC-like	WT
positive regulation of collagen biosynthetic process	positive regulation of collagen biosynthetic process	2/299	29/14418	0.0689655	3.32557	1.82425	0.12082	0.522099	0.474281	Rgcc/Prdx5	2	AC-like	WT
positive regulation of reactive oxygen species metabolic process	positive regulation of reactive oxygen species metabolic process	2/299	29/14418	0.0689655	3.32557	1.82425	0.12082	0.522099	0.474281	Romo1/Pid1	2	AC-like	WT
protein localization to membrane	protein localization to membrane	2/299	29/14418	0.0689655	3.32557	1.82425	0.12082	0.522099	0.474281	Cpe/Tm9sf3	2	AC-like	WT
response to cocaine	response to cocaine	2/299	29/14418	0.0689655	3.32557	1.82425	0.12082	0.522099	0.474281	Ncam1/Adgrl3	2	AC-like	WT
neuromuscular process controlling balance	neuromuscular process controlling balance	3/299	59/14418	0.0508475	2.4519	1.62619	0.123486	0.531533	0.482851	Nrxn1/Psap/Kcnma1	3	AC-like	WT
positive regulation of ERK1 and ERK2 cascade	positive regulation of ERK1 and ERK2 cascade	6/299	164/14418	0.0365854	1.76417	1.43224	0.126287	0.531533	0.482851	Nrxn1/Pdgfra/Pten/Ntsr2/Hmgb1/Erbb4	6	AC-like	WT
Golgi to plasma membrane protein transport	Golgi to plasma membrane protein transport	2/299	30/14418	0.0666667	3.21472	1.76705	0.127756	0.531533	0.482851	Rab10/Ank3	2	AC-like	WT
response to cAMP	response to cAMP	2/299	30/14418	0.0666667	3.21472	1.76705	0.127756	0.531533	0.482851	Bsg/Pik3r1	2	AC-like	WT
circadian regulation of gene expression	circadian regulation of gene expression	3/299	60/14418	0.05	2.41104	1.59382	0.128106	0.531533	0.482851	Maged1/Ppp1ca/Id2	3	AC-like	WT
regulation of alternative mRNA splicing, via spliceosome	regulation of alternative mRNA splicing, via spliceosome	3/299	60/14418	0.05	2.41104	1.59382	0.128106	0.531533	0.482851	Malat1/Srsf2/Hnrnpl	3	AC-like	WT
ubiquitin-dependent protein catabolic process	ubiquitin-dependent protein catabolic process	7/299	203/14418	0.0344828	1.66278	1.38394	0.130021	0.531533	0.482851	Psma3/Anapc11/Ube2n/Hecw2/Ube2c/Rnf144a/Psma2	7	AC-like	WT
small GTPase-mediated signal transduction	small GTPase-mediated signal transduction	4/299	94/14418	0.0425532	2.05195	1.48901	0.13129	0.531533	0.482851	Rhob/Dock4/Arl3/Ywhaq	4	AC-like	WT
erythrocyte differentiation	erythrocyte differentiation	3/299	61/14418	0.0491803	2.37151	1.56208	0.132787	0.531533	0.482851	Selenow/Sox6/Id2	3	AC-like	WT
antigen processing and presentation	antigen processing and presentation	2/299	31/14418	0.0645161	3.11102	1.71221	0.134783	0.531533	0.482851	Rab10/Psap	2	AC-like	WT
negative regulation of DNA binding	negative regulation of DNA binding	2/299	31/14418	0.0645161	3.11102	1.71221	0.134783	0.531533	0.482851	Zfp462/Id2	2	AC-like	WT
negative regulation of stress fiber assembly	negative regulation of stress fiber assembly	2/299	31/14418	0.0645161	3.11102	1.71221	0.134783	0.531533	0.482851	Stmn1/Pik3r1	2	AC-like	WT
phospholipid metabolic process	phospholipid metabolic process	2/299	31/14418	0.0645161	3.11102	1.71221	0.134783	0.531533	0.482851	Plpp3/Plppr1	2	AC-like	WT
protein autophosphorylation	protein autophosphorylation	5/299	132/14418	0.0378788	1.82654	1.38825	0.139796	0.531533	0.482851	Fyn/Pdgfra/Tnik/Dapk1/Erbb4	5	AC-like	WT
B cell homeostasis	B cell homeostasis	2/299	32/14418	0.0625	3.0138	1.65955	0.141895	0.531533	0.482851	Bbip1/Bax	2	AC-like	WT
cellular response to cytokine stimulus	cellular response to cytokine stimulus	2/299	32/14418	0.0625	3.0138	1.65955	0.141895	0.531533	0.482851	Pid1/Rhoa	2	AC-like	WT
positive regulation of dendritic spine morphogenesis	positive regulation of dendritic spine morphogenesis	2/299	32/14418	0.0625	3.0138	1.65955	0.141895	0.531533	0.482851	Il1rapl1/Marcks	2	AC-like	WT
positive regulation of intrinsic apoptotic signaling pathway	positive regulation of intrinsic apoptotic signaling pathway	2/299	32/14418	0.0625	3.0138	1.65955	0.141895	0.531533	0.482851	Bcap31/Bax	2	AC-like	WT
positive regulation of protein targeting to membrane	positive regulation of protein targeting to membrane	2/299	32/14418	0.0625	3.0138	1.65955	0.141895	0.531533	0.482851	Fyn/Ank3	2	AC-like	WT
regulation of lipid metabolic process	regulation of lipid metabolic process	2/299	32/14418	0.0625	3.0138	1.65955	0.141895	0.531533	0.482851	Psap/Id2	2	AC-like	WT
regulation of RNA splicing	regulation of RNA splicing	3/299	63/14418	0.047619	2.29623	1.50045	0.142323	0.531533	0.482851	Snrnp70/Hnrnpl/Hnrnph3	3	AC-like	WT
base-excision repair	base-excision repair	2/299	33/14418	0.0606061	2.92247	1.60891	0.149084	0.531533	0.482851	Polg/Hmgb1	2	AC-like	WT
endothelial cell migration	endothelial cell migration	2/299	33/14418	0.0606061	2.92247	1.60891	0.149084	0.531533	0.482851	Pten/Rhoa	2	AC-like	WT
lactation	lactation	2/299	33/14418	0.0606061	2.92247	1.60891	0.149084	0.531533	0.482851	Ncoa1/Erbb4	2	AC-like	WT
positive regulation of filopodium assembly	positive regulation of filopodium assembly	2/299	33/14418	0.0606061	2.92247	1.60891	0.149084	0.531533	0.482851	Gpm6a/Pik3r1	2	AC-like	WT
positive regulation of multicellular organism growth	positive regulation of multicellular organism growth	2/299	33/14418	0.0606061	2.92247	1.60891	0.149084	0.531533	0.482851	Chd7/Sgip1	2	AC-like	WT
protein K11-linked ubiquitination	protein K11-linked ubiquitination	2/299	33/14418	0.0606061	2.92247	1.60891	0.149084	0.531533	0.482851	Anapc11/Ube2c	2	AC-like	WT
roof of mouth development	roof of mouth development	3/299	65/14418	0.0461538	2.22557	1.4411	0.15208	0.531533	0.482851	Pdgfra/Chd7/Prdm16	3	AC-like	WT
positive regulation of apoptotic process	positive regulation of apoptotic process	10/299	332/14418	0.0301205	1.45243	1.21367	0.153405	0.531533	0.482851	Tcf7l2/Rhob/Cdk4/Pten/Hmgb1/Kcnma1/Ncoa1/Tsc22d1/Bax/Dapk1	10	AC-like	WT
glycogen metabolic process	glycogen metabolic process	2/299	34/14418	0.0588235	2.83651	1.56014	0.156345	0.531533	0.482851	Tcf7l2/Ppp1ca	2	AC-like	WT
negative regulation of smooth muscle cell proliferation	negative regulation of smooth muscle cell proliferation	2/299	34/14418	0.0588235	2.83651	1.56014	0.156345	0.531533	0.482851	Sf1/Pik3r1	2	AC-like	WT
receptor clustering	receptor clustering	2/299	34/14418	0.0588235	2.83651	1.56014	0.156345	0.531533	0.482851	Grik2/Magi2	2	AC-like	WT
sensory perception of pain	sensory perception of pain	2/299	34/14418	0.0588235	2.83651	1.56014	0.156345	0.531533	0.482851	Grm3/Kcnd2	2	AC-like	WT
blood vessel development	blood vessel development	3/299	66/14418	0.0454545	2.19185	1.41224	0.157037	0.531533	0.482851	Plpp3/Tcf7l2/Chd7	3	AC-like	WT
cellular response to hydrogen peroxide	cellular response to hydrogen peroxide	3/299	66/14418	0.0454545	2.19185	1.41224	0.157037	0.531533	0.482851	Cfl1/Fyn/Rhob	3	AC-like	WT
peptidyl-tyrosine phosphorylation	peptidyl-tyrosine phosphorylation	3/299	67/14418	0.0447761	2.15914	1.38389	0.162043	0.531533	0.482851	Fyn/Pdgfra/Erbb4	3	AC-like	WT
cAMP-mediated signaling	cAMP-mediated signaling	2/299	35/14418	0.0571429	2.75547	1.51312	0.163672	0.531533	0.482851	Pde4b/Pde10a	2	AC-like	WT
negative regulation of microtubule depolymerization	negative regulation of microtubule depolymerization	2/299	35/14418	0.0571429	2.75547	1.51312	0.163672	0.531533	0.482851	Nav3/Mid1	2	AC-like	WT
photoreceptor cell maintenance	photoreceptor cell maintenance	2/299	35/14418	0.0571429	2.75547	1.51312	0.163672	0.531533	0.482851	Pcdh15/Bsg	2	AC-like	WT
positive regulation of tyrosine phosphorylation of STAT protein	positive regulation of tyrosine phosphorylation of STAT protein	2/299	35/14418	0.0571429	2.75547	1.51312	0.163672	0.531533	0.482851	Fyn/Erbb4	2	AC-like	WT
potassium ion transmembrane transport	potassium ion transmembrane transport	4/299	103/14418	0.038835	1.87265	1.2934	0.165849	0.531533	0.482851	Kcnd2/Dpp6/Kcnma1/Kcnq5	4	AC-like	WT
positive regulation of gene expression	positive regulation of gene expression	12/299	423/14418	0.0283688	1.36796	1.11779	0.170205	0.531533	0.482851	Rgcc/Nrxn1/Ank3/Pten/Actg1/Pid1/Ptges3/Pik3r1/Kif1b/Id2/Cntn1/Sox8	12	AC-like	WT
face morphogenesis	face morphogenesis	2/299	36/14418	0.0555556	2.67893	1.46773	0.171058	0.531533	0.482851	Tcf7l2/Pdgfra	2	AC-like	WT
long-term memory	long-term memory	2/299	36/14418	0.0555556	2.67893	1.46773	0.171058	0.531533	0.482851	Sgk1/Cpeb3	2	AC-like	WT
negative regulation of innate immune response	negative regulation of innate immune response	2/299	36/14418	0.0555556	2.67893	1.46773	0.171058	0.531533	0.482851	Banf1/Ywhaz	2	AC-like	WT
positive regulation of apoptotic signaling pathway	positive regulation of apoptotic signaling pathway	2/299	36/14418	0.0555556	2.67893	1.46773	0.171058	0.531533	0.482851	Maged1/Pten	2	AC-like	WT
positive regulation of cysteine-type endopeptidase activity involved in apoptotic process	positive regulation of cysteine-type endopeptidase activity involved in apoptotic process	2/299	36/14418	0.0555556	2.67893	1.46773	0.171058	0.531533	0.482851	Hmgb1/Dapk1	2	AC-like	WT
positive regulation of excitatory postsynaptic potential	positive regulation of excitatory postsynaptic potential	2/299	36/14418	0.0555556	2.67893	1.46773	0.171058	0.531533	0.482851	Nrxn1/Pten	2	AC-like	WT
response to organic cyclic compound	response to organic cyclic compound	3/299	69/14418	0.0434783	2.09655	1.32866	0.172195	0.531533	0.482851	Psmb2/Cacna1c/Dut	3	AC-like	WT
embryonic skeletal system morphogenesis	embryonic skeletal system morphogenesis	2/299	37/14418	0.0540541	2.60653	1.42385	0.178499	0.531533	0.482851	Dscaml1/Chst11	2	AC-like	WT
negative regulation of G1/S transition of mitotic cell cycle	negative regulation of G1/S transition of mitotic cell cycle	2/299	37/14418	0.0540541	2.60653	1.42385	0.178499	0.531533	0.482851	Pten/Cdk2ap2	2	AC-like	WT
platelet-derived growth factor receptor signaling pathway	platelet-derived growth factor receptor signaling pathway	2/299	37/14418	0.0540541	2.60653	1.42385	0.178499	0.531533	0.482851	Pdgfra/Pten	2	AC-like	WT
response to xenobiotic stimulus	response to xenobiotic stimulus	7/299	222/14418	0.0315315	1.52047	1.13727	0.17906	0.531533	0.482851	Slc1a2/Cdk4/Ncam1/Slc6a11/Dmd/Ywhaz/Rhoa	7	AC-like	WT
glucose homeostasis	glucose homeostasis	4/299	107/14418	0.0373832	1.80264	1.21269	0.182156	0.531533	0.482851	Tcf7l2/Fabp5/Csmd1/Cacna1c	4	AC-like	WT
positive regulation of cell migration	positive regulation of cell migration	7/299	224/14418	0.03125	1.5069	1.11266	0.184632	0.531533	0.482851	Pdgfra/Sema6d/Actg1/Hmgb1/Pik3r1/Atp8a1/Erbb4	7	AC-like	WT
embryo implantation	embryo implantation	2/299	38/14418	0.0526316	2.53793	1.3814	0.185988	0.531533	0.482851	Bsg/Klf9	2	AC-like	WT
negative chemotaxis	negative chemotaxis	2/299	38/14418	0.0526316	2.53793	1.3814	0.185988	0.531533	0.482851	Sema6d/Rhoa	2	AC-like	WT
negative regulation of fibroblast proliferation	negative regulation of fibroblast proliferation	2/299	38/14418	0.0526316	2.53793	1.3814	0.185988	0.531533	0.482851	Fth1/Bax	2	AC-like	WT
positive regulation of protein localization to nucleus	positive regulation of protein localization to nucleus	2/299	38/14418	0.0526316	2.53793	1.3814	0.185988	0.531533	0.482851	Tcf7l2/Fyn	2	AC-like	WT
positive regulation of smooth muscle cell migration	positive regulation of smooth muscle cell migration	2/299	38/14418	0.0526316	2.53793	1.3814	0.185988	0.531533	0.482851	Tmsb4x/Sema6d	2	AC-like	WT
regulation of cytokinesis	regulation of cytokinesis	2/299	38/14418	0.0526316	2.53793	1.3814	0.185988	0.531533	0.482851	Calm2/Calm1	2	AC-like	WT
cell-cell adhesion	cell-cell adhesion	5/299	146/14418	0.0342466	1.6514	1.1512	0.186813	0.531533	0.482851	Plpp3/Ppp1ca/Itga9/Lims2/Cntn1	5	AC-like	WT
cellular response to calcium ion	cellular response to calcium ion	3/299	72/14418	0.0416667	2.0092	1.24925	0.187749	0.531533	0.482851	Nrxn1/Tuba1a/Jund	3	AC-like	WT
T cell receptor signaling pathway	T cell receptor signaling pathway	3/299	72/14418	0.0416667	2.0092	1.24925	0.187749	0.531533	0.482851	Pde4b/Fyn/Ube2n	3	AC-like	WT
[2Fe-2S] cluster assembly	[2Fe-2S] cluster assembly	1/299	10/14418	0.1	4.82207	1.75941	0.189113	0.531533	0.482851	Glrx5	1	AC-like	WT
actin filament capping	actin filament capping	1/299	10/14418	0.1	4.82207	1.75941	0.189113	0.531533	0.482851	Tpm1	1	AC-like	WT
actin nucleation	actin nucleation	1/299	10/14418	0.1	4.82207	1.75941	0.189113	0.531533	0.482851	Evl	1	AC-like	WT
carbohydrate biosynthetic process	carbohydrate biosynthetic process	1/299	10/14418	0.1	4.82207	1.75941	0.189113	0.531533	0.482851	Chst11	1	AC-like	WT
cellular response to toxic substance	cellular response to toxic substance	1/299	10/14418	0.1	4.82207	1.75941	0.189113	0.531533	0.482851	Abtb2	1	AC-like	WT
CRD-mediated mRNA stabilization	CRD-mediated mRNA stabilization	1/299	10/14418	0.1	4.82207	1.75941	0.189113	0.531533	0.482851	Ybx1	1	AC-like	WT
endosome to melanosome transport	endosome to melanosome transport	1/299	10/14418	0.1	4.82207	1.75941	0.189113	0.531533	0.482851	Cd63	1	AC-like	WT
endothelial cell activation	endothelial cell activation	1/299	10/14418	0.1	4.82207	1.75941	0.189113	0.531533	0.482851	Tcf4	1	AC-like	WT
endothelial cell chemotaxis	endothelial cell chemotaxis	1/299	10/14418	0.1	4.82207	1.75941	0.189113	0.531533	0.482851	Hmgb1	1	AC-like	WT
estrogen metabolic process	estrogen metabolic process	1/299	10/14418	0.1	4.82207	1.75941	0.189113	0.531533	0.482851	Pdgfra	1	AC-like	WT
Golgi to vacuole transport	Golgi to vacuole transport	1/299	10/14418	0.1	4.82207	1.75941	0.189113	0.531533	0.482851	Vti1a	1	AC-like	WT
hepatocyte differentiation	hepatocyte differentiation	1/299	10/14418	0.1	4.82207	1.75941	0.189113	0.531533	0.482851	Smarcb1	1	AC-like	WT
lipid phosphorylation	lipid phosphorylation	1/299	10/14418	0.1	4.82207	1.75941	0.189113	0.531533	0.482851	Dgki	1	AC-like	WT
luteinization	luteinization	1/299	10/14418	0.1	4.82207	1.75941	0.189113	0.531533	0.482851	Pdgfra	1	AC-like	WT
maturation of LSU-rRNA	maturation of LSU-rRNA	1/299	10/14418	0.1	4.82207	1.75941	0.189113	0.531533	0.482851	Trmt112	1	AC-like	WT
membrane repolarization	membrane repolarization	1/299	10/14418	0.1	4.82207	1.75941	0.189113	0.531533	0.482851	Kcnd2	1	AC-like	WT
membranous septum morphogenesis	membranous septum morphogenesis	1/299	10/14418	0.1	4.82207	1.75941	0.189113	0.531533	0.482851	Id2	1	AC-like	WT
myofibril assembly	myofibril assembly	1/299	10/14418	0.1	4.82207	1.75941	0.189113	0.531533	0.482851	Tmod2	1	AC-like	WT
negative regulation of calcium ion-dependent exocytosis	negative regulation of calcium ion-dependent exocytosis	1/299	10/14418	0.1	4.82207	1.75941	0.189113	0.531533	0.482851	Trim9	1	AC-like	WT
negative regulation of cytoplasmic translation	negative regulation of cytoplasmic translation	1/299	10/14418	0.1	4.82207	1.75941	0.189113	0.531533	0.482851	Cpeb3	1	AC-like	WT
negative regulation of myelination	negative regulation of myelination	1/299	10/14418	0.1	4.82207	1.75941	0.189113	0.531533	0.482851	Pten	1	AC-like	WT
negative regulation of potassium ion transport	negative regulation of potassium ion transport	1/299	10/14418	0.1	4.82207	1.75941	0.189113	0.531533	0.482851	Gnaq	1	AC-like	WT
Notch receptor processing	Notch receptor processing	1/299	10/14418	0.1	4.82207	1.75941	0.189113	0.531533	0.482851	Dner	1	AC-like	WT
peptidyl-arginine methylation	peptidyl-arginine methylation	1/299	10/14418	0.1	4.82207	1.75941	0.189113	0.531533	0.482851	Prmt1	1	AC-like	WT
positive regulation of adipose tissue development	positive regulation of adipose tissue development	1/299	10/14418	0.1	4.82207	1.75941	0.189113	0.531533	0.482851	Ncoa1	1	AC-like	WT
positive regulation of circadian rhythm	positive regulation of circadian rhythm	1/299	10/14418	0.1	4.82207	1.75941	0.189113	0.531533	0.482851	Prkg1	1	AC-like	WT
positive regulation of leukocyte adhesion to vascular endothelial cell	positive regulation of leukocyte adhesion to vascular endothelial cell	1/299	10/14418	0.1	4.82207	1.75941	0.189113	0.531533	0.482851	Rhoa	1	AC-like	WT
positive regulation of non-motile cilium assembly	positive regulation of non-motile cilium assembly	1/299	10/14418	0.1	4.82207	1.75941	0.189113	0.531533	0.482851	Dynll1	1	AC-like	WT
positive regulation of podosome assembly	positive regulation of podosome assembly	1/299	10/14418	0.1	4.82207	1.75941	0.189113	0.531533	0.482851	Rhoa	1	AC-like	WT
positive regulation of rRNA processing	positive regulation of rRNA processing	1/299	10/14418	0.1	4.82207	1.75941	0.189113	0.531533	0.482851	Trmt112	1	AC-like	WT
positive regulation of skeletal muscle acetylcholine-gated channel clustering	positive regulation of skeletal muscle acetylcholine-gated channel clustering	1/299	10/14418	0.1	4.82207	1.75941	0.189113	0.531533	0.482851	Farp1	1	AC-like	WT
positive regulation of smooth muscle cell differentiation	positive regulation of smooth muscle cell differentiation	1/299	10/14418	0.1	4.82207	1.75941	0.189113	0.531533	0.482851	Tmsb4x	1	AC-like	WT
post-Golgi vesicle-mediated transport	post-Golgi vesicle-mediated transport	1/299	10/14418	0.1	4.82207	1.75941	0.189113	0.531533	0.482851	Arl3	1	AC-like	WT
postsynaptic neurotransmitter receptor diffusion trapping	postsynaptic neurotransmitter receptor diffusion trapping	1/299	10/14418	0.1	4.82207	1.75941	0.189113	0.531533	0.482851	Gphn	1	AC-like	WT
presynaptic dense core vesicle exocytosis	presynaptic dense core vesicle exocytosis	1/299	10/14418	0.1	4.82207	1.75941	0.189113	0.531533	0.482851	Cadps	1	AC-like	WT
protein insertion into mitochondrial inner membrane	protein insertion into mitochondrial inner membrane	1/299	10/14418	0.1	4.82207	1.75941	0.189113	0.531533	0.482851	Romo1	1	AC-like	WT
regulation of axon regeneration	regulation of axon regeneration	1/299	10/14418	0.1	4.82207	1.75941	0.189113	0.531533	0.482851	Pten	1	AC-like	WT
regulation of calcium-mediated signaling	regulation of calcium-mediated signaling	1/299	10/14418	0.1	4.82207	1.75941	0.189113	0.531533	0.482851	Calm2	1	AC-like	WT
regulation of non-canonical NF-kappaB signal transduction	regulation of non-canonical NF-kappaB signal transduction	1/299	10/14418	0.1	4.82207	1.75941	0.189113	0.531533	0.482851	Prdx1	1	AC-like	WT
regulation of smooth muscle cell proliferation	regulation of smooth muscle cell proliferation	1/299	10/14418	0.1	4.82207	1.75941	0.189113	0.531533	0.482851	Tcf7l2	1	AC-like	WT
response to selenium ion	response to selenium ion	1/299	10/14418	0.1	4.82207	1.75941	0.189113	0.531533	0.482851	Selenow	1	AC-like	WT
response to stress	response to stress	1/299	10/14418	0.1	4.82207	1.75941	0.189113	0.531533	0.482851	Selenow	1	AC-like	WT
retinal rod cell development	retinal rod cell development	1/299	10/14418	0.1	4.82207	1.75941	0.189113	0.531533	0.482851	Rorb	1	AC-like	WT
secondary palate development	secondary palate development	1/299	10/14418	0.1	4.82207	1.75941	0.189113	0.531533	0.482851	Chd7	1	AC-like	WT
telomere maintenance in response to DNA damage	telomere maintenance in response to DNA damage	1/299	10/14418	0.1	4.82207	1.75941	0.189113	0.531533	0.482851	Ppp1ca	1	AC-like	WT
thyroid hormone generation	thyroid hormone generation	1/299	10/14418	0.1	4.82207	1.75941	0.189113	0.531533	0.482851	Cpq	1	AC-like	WT
tongue development	tongue development	1/299	10/14418	0.1	4.82207	1.75941	0.189113	0.531533	0.482851	Prdm16	1	AC-like	WT
neuron apoptotic process	neuron apoptotic process	4/299	109/14418	0.0366972	1.76957	1.17362	0.190502	0.531533	0.482851	Grik2/Tuba1a/Ptges3/Bax	4	AC-like	WT
positive regulation of epithelial cell proliferation	positive regulation of epithelial cell proliferation	3/299	73/14418	0.0410959	1.98167	1.22363	0.193013	0.531533	0.482851	Tcf7l2/Cdk4/Erbb4	3	AC-like	WT
response to virus	response to virus	3/299	73/14418	0.0410959	1.98167	1.22363	0.193013	0.531533	0.482851	Stmn1/Npc2/Psma2	3	AC-like	WT
adenylate cyclase-inhibiting G protein-coupled receptor signaling pathway	adenylate cyclase-inhibiting G protein-coupled receptor signaling pathway	2/299	39/14418	0.0512821	2.47286	1.34029	0.193521	0.531533	0.482851	Psap/Gabbr2	2	AC-like	WT
positive regulation of substrate adhesion-dependent cell spreading	positive regulation of substrate adhesion-dependent cell spreading	2/299	39/14418	0.0512821	2.47286	1.34029	0.193521	0.531533	0.482851	Cspg5/Lims2	2	AC-like	WT
transcription initiation-coupled chromatin remodeling	transcription initiation-coupled chromatin remodeling	2/299	39/14418	0.0512821	2.47286	1.34029	0.193521	0.531533	0.482851	Trmt112/Smarcb1	2	AC-like	WT
negative regulation of cell population proliferation	negative regulation of cell population proliferation	9/299	310/14418	0.0290323	1.39996	1.03593	0.196057	0.531533	0.482851	Rgcc/Fth1/Pten/Sh3bp4/Magi2/Smarcb1/Bax/Erbb4/Ddah1	9	AC-like	WT
epithelial cell proliferation	epithelial cell proliferation	3/299	74/14418	0.0405405	1.95489	1.19842	0.198313	0.531533	0.482851	Tcf7l2/Fabp7/Bax	3	AC-like	WT
protein stabilization	protein stabilization	6/299	189/14418	0.031746	1.53082	1.06896	0.199545	0.531533	0.482851	Plpp3/Lamp1/Pten/Gnaq/Ptges3/Pik3r1	6	AC-like	WT
cellular oxidant detoxification	cellular oxidant detoxification	2/299	40/14418	0.05	2.41104	1.30044	0.201092	0.531533	0.482851	Selenow/Prdx5	2	AC-like	WT
positive regulation of smooth muscle cell proliferation	positive regulation of smooth muscle cell proliferation	3/299	75/14418	0.04	1.92883	1.17359	0.203649	0.531533	0.482851	Gnaq/Pik3r1/Id2	3	AC-like	WT
actin polymerization or depolymerization	actin polymerization or depolymerization	1/299	11/14418	0.0909091	4.3837	1.6337	0.205941	0.531533	0.482851	Evl	1	AC-like	WT
activated T cell proliferation	activated T cell proliferation	1/299	11/14418	0.0909091	4.3837	1.6337	0.205941	0.531533	0.482851	Fyn	1	AC-like	WT
Bergmann glial cell differentiation	Bergmann glial cell differentiation	1/299	11/14418	0.0909091	4.3837	1.6337	0.205941	0.531533	0.482851	Plpp3	1	AC-like	WT
cellular response to electrical stimulus	cellular response to electrical stimulus	1/299	11/14418	0.0909091	4.3837	1.6337	0.205941	0.531533	0.482851	Pten	1	AC-like	WT
cellular response to lithium ion	cellular response to lithium ion	1/299	11/14418	0.0909091	4.3837	1.6337	0.205941	0.531533	0.482851	Id2	1	AC-like	WT
central nervous system neuron axonogenesis	central nervous system neuron axonogenesis	1/299	11/14418	0.0909091	4.3837	1.6337	0.205941	0.531533	0.482851	Pten	1	AC-like	WT
cerebellar granule cell differentiation	cerebellar granule cell differentiation	1/299	11/14418	0.0909091	4.3837	1.6337	0.205941	0.531533	0.482851	Nrxn1	1	AC-like	WT
cerebral cortex cell migration	cerebral cortex cell migration	1/299	11/14418	0.0909091	4.3837	1.6337	0.205941	0.531533	0.482851	Rhoa	1	AC-like	WT
cytoplasmic translational initiation	cytoplasmic translational initiation	1/299	11/14418	0.0909091	4.3837	1.6337	0.205941	0.531533	0.482851	Eif4a2	1	AC-like	WT
dendrite extension	dendrite extension	1/299	11/14418	0.0909091	4.3837	1.6337	0.205941	0.531533	0.482851	Auts2	1	AC-like	WT
DNA double-strand break processing	DNA double-strand break processing	1/299	11/14418	0.0909091	4.3837	1.6337	0.205941	0.531533	0.482851	Ube2n	1	AC-like	WT
DNA synthesis involved in DNA repair	DNA synthesis involved in DNA repair	1/299	11/14418	0.0909091	4.3837	1.6337	0.205941	0.531533	0.482851	Pola1	1	AC-like	WT
epithelium development	epithelium development	1/299	11/14418	0.0909091	4.3837	1.6337	0.205941	0.531533	0.482851	Chd7	1	AC-like	WT
establishment of blood-brain barrier	establishment of blood-brain barrier	1/299	11/14418	0.0909091	4.3837	1.6337	0.205941	0.531533	0.482851	Bpgm	1	AC-like	WT
glyceraldehyde-3-phosphate biosynthetic process	glyceraldehyde-3-phosphate biosynthetic process	1/299	11/14418	0.0909091	4.3837	1.6337	0.205941	0.531533	0.482851	Pgam1	1	AC-like	WT
glycerolipid metabolic process	glycerolipid metabolic process	1/299	11/14418	0.0909091	4.3837	1.6337	0.205941	0.531533	0.482851	Dgki	1	AC-like	WT
Golgi to lysosome transport	Golgi to lysosome transport	1/299	11/14418	0.0909091	4.3837	1.6337	0.205941	0.531533	0.482851	Lamp1	1	AC-like	WT
intraciliary retrograde transport	intraciliary retrograde transport	1/299	11/14418	0.0909091	4.3837	1.6337	0.205941	0.531533	0.482851	Dynll1	1	AC-like	WT
myeloid progenitor cell differentiation	myeloid progenitor cell differentiation	1/299	11/14418	0.0909091	4.3837	1.6337	0.205941	0.531533	0.482851	Hmgb1	1	AC-like	WT
negative regulation of activin receptor signaling pathway	negative regulation of activin receptor signaling pathway	1/299	11/14418	0.0909091	4.3837	1.6337	0.205941	0.531533	0.482851	Magi2	1	AC-like	WT
negative regulation of cell motility	negative regulation of cell motility	1/299	11/14418	0.0909091	4.3837	1.6337	0.205941	0.531533	0.482851	Cfl1	1	AC-like	WT
negative regulation of excitatory postsynaptic potential	negative regulation of excitatory postsynaptic potential	1/299	11/14418	0.0909091	4.3837	1.6337	0.205941	0.531533	0.482851	Pten	1	AC-like	WT
negative regulation of interleukin-10 production	negative regulation of interleukin-10 production	1/299	11/14418	0.0909091	4.3837	1.6337	0.205941	0.531533	0.482851	Trib2	1	AC-like	WT
nerve growth factor signaling pathway	nerve growth factor signaling pathway	1/299	11/14418	0.0909091	4.3837	1.6337	0.205941	0.531533	0.482851	Magi2	1	AC-like	WT
neuroinflammatory response	neuroinflammatory response	1/299	11/14418	0.0909091	4.3837	1.6337	0.205941	0.531533	0.482851	Bpgm	1	AC-like	WT
pattern recognition receptor signaling pathway	pattern recognition receptor signaling pathway	1/299	11/14418	0.0909091	4.3837	1.6337	0.205941	0.531533	0.482851	Rnf144a	1	AC-like	WT
peptide metabolic process	peptide metabolic process	1/299	11/14418	0.0909091	4.3837	1.6337	0.205941	0.531533	0.482851	Cpe	1	AC-like	WT
phosphatidylcholine acyl-chain remodeling	phosphatidylcholine acyl-chain remodeling	1/299	11/14418	0.0909091	4.3837	1.6337	0.205941	0.531533	0.482851	Mboat2	1	AC-like	WT
positive regulation by host of viral process	positive regulation by host of viral process	1/299	11/14418	0.0909091	4.3837	1.6337	0.205941	0.531533	0.482851	Cfl1	1	AC-like	WT
positive regulation of intracellular signal transduction	positive regulation of intracellular signal transduction	1/299	11/14418	0.0909091	4.3837	1.6337	0.205941	0.531533	0.482851	Ube2n	1	AC-like	WT
positive regulation of monocyte chemotactic protein-1 production	positive regulation of monocyte chemotactic protein-1 production	1/299	11/14418	0.0909091	4.3837	1.6337	0.205941	0.531533	0.482851	Hmgb1	1	AC-like	WT
positive regulation of natural killer cell differentiation	positive regulation of natural killer cell differentiation	1/299	11/14418	0.0909091	4.3837	1.6337	0.205941	0.531533	0.482851	Tox	1	AC-like	WT
positive regulation of potassium ion transmembrane transport	positive regulation of potassium ion transmembrane transport	1/299	11/14418	0.0909091	4.3837	1.6337	0.205941	0.531533	0.482851	Dpp6	1	AC-like	WT
positive regulation of potassium ion transport	positive regulation of potassium ion transport	1/299	11/14418	0.0909091	4.3837	1.6337	0.205941	0.531533	0.482851	Dpp6	1	AC-like	WT
positive regulation of synaptic plasticity	positive regulation of synaptic plasticity	1/299	11/14418	0.0909091	4.3837	1.6337	0.205941	0.531533	0.482851	Cfl1	1	AC-like	WT
protein localization to microtubule	protein localization to microtubule	1/299	11/14418	0.0909091	4.3837	1.6337	0.205941	0.531533	0.482851	Mid1	1	AC-like	WT
regulation of cellular response to oxidative stress	regulation of cellular response to oxidative stress	1/299	11/14418	0.0909091	4.3837	1.6337	0.205941	0.531533	0.482851	Fut8	1	AC-like	WT
regulation of glycogen biosynthetic process	regulation of glycogen biosynthetic process	1/299	11/14418	0.0909091	4.3837	1.6337	0.205941	0.531533	0.482851	Ppp1ca	1	AC-like	WT
regulation of signaling receptor activity	regulation of signaling receptor activity	1/299	11/14418	0.0909091	4.3837	1.6337	0.205941	0.531533	0.482851	Tafa1	1	AC-like	WT
regulation of stem cell division	regulation of stem cell division	1/299	11/14418	0.0909091	4.3837	1.6337	0.205941	0.531533	0.482851	Cdk2ap2	1	AC-like	WT
replicative senescence	replicative senescence	1/299	11/14418	0.0909091	4.3837	1.6337	0.205941	0.531533	0.482851	Romo1	1	AC-like	WT
smooth muscle cell migration	smooth muscle cell migration	1/299	11/14418	0.0909091	4.3837	1.6337	0.205941	0.531533	0.482851	Sema6d	1	AC-like	WT
sodium ion export across plasma membrane	sodium ion export across plasma membrane	1/299	11/14418	0.0909091	4.3837	1.6337	0.205941	0.531533	0.482851	Slc4a4	1	AC-like	WT
spliceosomal tri-snRNP complex assembly	spliceosomal tri-snRNP complex assembly	1/299	11/14418	0.0909091	4.3837	1.6337	0.205941	0.531533	0.482851	Lsm2	1	AC-like	WT
sterol transport	sterol transport	1/299	11/14418	0.0909091	4.3837	1.6337	0.205941	0.531533	0.482851	Npc2	1	AC-like	WT
T-helper 1 cell differentiation	T-helper 1 cell differentiation	1/299	11/14418	0.0909091	4.3837	1.6337	0.205941	0.531533	0.482851	Hmgb1	1	AC-like	WT
tissue remodeling	tissue remodeling	1/299	11/14418	0.0909091	4.3837	1.6337	0.205941	0.531533	0.482851	Chd7	1	AC-like	WT
vagina development	vagina development	1/299	11/14418	0.0909091	4.3837	1.6337	0.205941	0.531533	0.482851	Bax	1	AC-like	WT
negative regulation of apoptotic process	negative regulation of apoptotic process	12/299	441/14418	0.0272109	1.31213	0.968763	0.206418	0.531533	0.482851	Prdx5/Pten/Chst11/Gnaq/Lims2/Sgk1/Ptma/Tsc22d1/Pik3r1/Dapk1/Erbb4/Sox8	12	AC-like	WT
cellular response to hypoxia	cellular response to hypoxia	4/299	113/14418	0.0353982	1.70693	1.09785	0.207544	0.531533	0.482851	Rgcc/Gnb1/Pten/Kcnd2	4	AC-like	WT
G2/M transition of mitotic cell cycle	G2/M transition of mitotic cell cycle	2/299	41/14418	0.0487805	2.35223	1.26177	0.208698	0.531533	0.482851	Calm2/Calm1	2	AC-like	WT
positive regulation of autophagy	positive regulation of autophagy	3/299	77/14418	0.038961	1.87873	1.12508	0.214416	0.531533	0.482851	Sh3bp4/Hmgb1/Dapk1	3	AC-like	WT
chromosome organization	chromosome organization	2/299	42/14418	0.047619	2.29623	1.22421	0.216332	0.531533	0.482851	Banf1/Sfpq	2	AC-like	WT
homeostasis of number of cells within a tissue	homeostasis of number of cells within a tissue	2/299	42/14418	0.047619	2.29623	1.22421	0.216332	0.531533	0.482851	Tuba1a/Bax	2	AC-like	WT
protein targeting	protein targeting	2/299	42/14418	0.047619	2.29623	1.22421	0.216332	0.531533	0.482851	Ywhaz/Ywhaq	2	AC-like	WT
response to glucocorticoid	response to glucocorticoid	2/299	42/14418	0.047619	2.29623	1.22421	0.216332	0.531533	0.482851	Hmgb1/Pik3r1	2	AC-like	WT
semaphorin-plexin signaling pathway	semaphorin-plexin signaling pathway	2/299	42/14418	0.047619	2.29623	1.22421	0.216332	0.531533	0.482851	Sema6d/Rhoa	2	AC-like	WT
apoptotic process involved in development	apoptotic process involved in development	1/299	12/14418	0.0833333	4.01839	1.52218	0.22242	0.531533	0.482851	Kif1b	1	AC-like	WT
commissural neuron axon guidance	commissural neuron axon guidance	1/299	12/14418	0.0833333	4.01839	1.52218	0.22242	0.531533	0.482851	Ncam1	1	AC-like	WT
double-strand break repair via break-induced replication	double-strand break repair via break-induced replication	1/299	12/14418	0.0833333	4.01839	1.52218	0.22242	0.531533	0.482851	Mcm7	1	AC-like	WT
induction of positive chemotaxis	induction of positive chemotaxis	1/299	12/14418	0.0833333	4.01839	1.52218	0.22242	0.531533	0.482851	Hmgb1	1	AC-like	WT
intracellular potassium ion homeostasis	intracellular potassium ion homeostasis	1/299	12/14418	0.0833333	4.01839	1.52218	0.22242	0.531533	0.482851	Kcnma1	1	AC-like	WT
long-chain fatty acid transport	long-chain fatty acid transport	1/299	12/14418	0.0833333	4.01839	1.52218	0.22242	0.531533	0.482851	Fabp5	1	AC-like	WT
male genitalia development	male genitalia development	1/299	12/14418	0.0833333	4.01839	1.52218	0.22242	0.531533	0.482851	Pdgfra	1	AC-like	WT
mitochondrial DNA replication	mitochondrial DNA replication	1/299	12/14418	0.0833333	4.01839	1.52218	0.22242	0.531533	0.482851	Polg	1	AC-like	WT
mitochondrial electron transport, ubiquinol to cytochrome c	mitochondrial electron transport, ubiquinol to cytochrome c	1/299	12/14418	0.0833333	4.01839	1.52218	0.22242	0.531533	0.482851	Cycs	1	AC-like	WT
modulation of excitatory postsynaptic potential	modulation of excitatory postsynaptic potential	1/299	12/14418	0.0833333	4.01839	1.52218	0.22242	0.531533	0.482851	Grik2	1	AC-like	WT
negative regulation of cAMP-mediated signaling	negative regulation of cAMP-mediated signaling	1/299	12/14418	0.0833333	4.01839	1.52218	0.22242	0.531533	0.482851	Pde10a	1	AC-like	WT
negative regulation of gluconeogenesis	negative regulation of gluconeogenesis	1/299	12/14418	0.0833333	4.01839	1.52218	0.22242	0.531533	0.482851	Tcf7l2	1	AC-like	WT
negative regulation of mitochondrial membrane potential	negative regulation of mitochondrial membrane potential	1/299	12/14418	0.0833333	4.01839	1.52218	0.22242	0.531533	0.482851	Bax	1	AC-like	WT
negative regulation of oxidative stress-induced intrinsic apoptotic signaling pathway	negative regulation of oxidative stress-induced intrinsic apoptotic signaling pathway	1/299	12/14418	0.0833333	4.01839	1.52218	0.22242	0.531533	0.482851	Fyn	1	AC-like	WT
oxidative phosphorylation	oxidative phosphorylation	1/299	12/14418	0.0833333	4.01839	1.52218	0.22242	0.531533	0.482851	Cox6b1	1	AC-like	WT
positive regulation of astrocyte differentiation	positive regulation of astrocyte differentiation	1/299	12/14418	0.0833333	4.01839	1.52218	0.22242	0.531533	0.482851	Id2	1	AC-like	WT
positive regulation of extrinsic apoptotic signaling pathway in absence of ligand	positive regulation of extrinsic apoptotic signaling pathway in absence of ligand	1/299	12/14418	0.0833333	4.01839	1.52218	0.22242	0.531533	0.482851	Ppp1ca	1	AC-like	WT
positive regulation of toll-like receptor 4 signaling pathway	positive regulation of toll-like receptor 4 signaling pathway	1/299	12/14418	0.0833333	4.01839	1.52218	0.22242	0.531533	0.482851	Hmgb1	1	AC-like	WT
positive regulation of ubiquitin-protein transferase activity	positive regulation of ubiquitin-protein transferase activity	1/299	12/14418	0.0833333	4.01839	1.52218	0.22242	0.531533	0.482851	Trib2	1	AC-like	WT
protein homotrimerization	protein homotrimerization	1/299	12/14418	0.0833333	4.01839	1.52218	0.22242	0.531533	0.482851	Slc1a2	1	AC-like	WT
reelin-mediated signaling pathway	reelin-mediated signaling pathway	1/299	12/14418	0.0833333	4.01839	1.52218	0.22242	0.531533	0.482851	Fyn	1	AC-like	WT
regulation of axon extension	regulation of axon extension	1/299	12/14418	0.0833333	4.01839	1.52218	0.22242	0.531533	0.482851	Mgll	1	AC-like	WT
regulation of BMP signaling pathway	regulation of BMP signaling pathway	1/299	12/14418	0.0833333	4.01839	1.52218	0.22242	0.531533	0.482851	Prmt1	1	AC-like	WT
regulation of cell fate specification	regulation of cell fate specification	1/299	12/14418	0.0833333	4.01839	1.52218	0.22242	0.531533	0.482851	Rbbp4	1	AC-like	WT
regulation of G2/M transition of mitotic cell cycle	regulation of G2/M transition of mitotic cell cycle	1/299	12/14418	0.0833333	4.01839	1.52218	0.22242	0.531533	0.482851	Cdk4	1	AC-like	WT
regulation of respiratory gaseous exchange by nervous system process	regulation of respiratory gaseous exchange by nervous system process	1/299	12/14418	0.0833333	4.01839	1.52218	0.22242	0.531533	0.482851	Pbx3	1	AC-like	WT
regulation of vasoconstriction	regulation of vasoconstriction	1/299	12/14418	0.0833333	4.01839	1.52218	0.22242	0.531533	0.482851	Cacna1c	1	AC-like	WT
response to osmotic stress	response to osmotic stress	1/299	12/14418	0.0833333	4.01839	1.52218	0.22242	0.531533	0.482851	Kcnma1	1	AC-like	WT
ruffle organization	ruffle organization	1/299	12/14418	0.0833333	4.01839	1.52218	0.22242	0.531533	0.482851	Tpm1	1	AC-like	WT
sphingolipid metabolic process	sphingolipid metabolic process	1/299	12/14418	0.0833333	4.01839	1.52218	0.22242	0.531533	0.482851	Psap	1	AC-like	WT
sterol biosynthetic process	sterol biosynthetic process	1/299	12/14418	0.0833333	4.01839	1.52218	0.22242	0.531533	0.482851	Erg28	1	AC-like	WT
striated muscle contraction	striated muscle contraction	1/299	12/14418	0.0833333	4.01839	1.52218	0.22242	0.531533	0.482851	Dmd	1	AC-like	WT
supramolecular fiber organization	supramolecular fiber organization	1/299	12/14418	0.0833333	4.01839	1.52218	0.22242	0.531533	0.482851	Bax	1	AC-like	WT
synaptic transmission, cholinergic	synaptic transmission, cholinergic	1/299	12/14418	0.0833333	4.01839	1.52218	0.22242	0.531533	0.482851	Dmd	1	AC-like	WT
synaptic vesicle clustering	synaptic vesicle clustering	1/299	12/14418	0.0833333	4.01839	1.52218	0.22242	0.531533	0.482851	Nrxn1	1	AC-like	WT
thymocyte apoptotic process	thymocyte apoptotic process	1/299	12/14418	0.0833333	4.01839	1.52218	0.22242	0.531533	0.482851	Bax	1	AC-like	WT
very long-chain fatty acid biosynthetic process	very long-chain fatty acid biosynthetic process	1/299	12/14418	0.0833333	4.01839	1.52218	0.22242	0.531533	0.482851	Hacd3	1	AC-like	WT
positive regulation of phosphatidylinositol 3-kinase/protein kinase B signal transduction	positive regulation of phosphatidylinositol 3-kinase/protein kinase B signal transduction	5/299	156/14418	0.0320513	1.54554	0.996935	0.223439	0.531533	0.482851	Nrxn1/Tcf7l2/Fyn/Pdgfra/Erbb4	5	AC-like	WT
negative regulation of cell cycle	negative regulation of cell cycle	2/299	43/14418	0.0465116	2.24282	1.18771	0.223991	0.531533	0.482851	Rhob/Pten	2	AC-like	WT
positive regulation of epithelial to mesenchymal transition	positive regulation of epithelial to mesenchymal transition	2/299	43/14418	0.0465116	2.24282	1.18771	0.223991	0.531533	0.482851	Rgcc/Tcf7l2	2	AC-like	WT
calcium-mediated signaling	calcium-mediated signaling	3/299	79/14418	0.0379747	1.83117	1.07799	0.225303	0.531533	0.482851	Ncald/Ncam1/Grik2	3	AC-like	WT
visual perception	visual perception	3/299	79/14418	0.0379747	1.83117	1.07799	0.225303	0.531533	0.482851	Rorb/Pcdh15/Rlbp1	3	AC-like	WT
cell surface receptor protein tyrosine kinase signaling pathway	cell surface receptor protein tyrosine kinase signaling pathway	3/299	80/14418	0.0375	1.80828	1.05495	0.230786	0.531533	0.482851	Fyn/Pdgfra/Erbb4	3	AC-like	WT
adipose tissue development	adipose tissue development	2/299	44/14418	0.0454545	2.19185	1.15221	0.23167	0.531533	0.482851	Id2/Sox8	2	AC-like	WT
cellular response to heat	cellular response to heat	2/299	44/14418	0.0454545	2.19185	1.15221	0.23167	0.531533	0.482851	Xylt1/Arpp21	2	AC-like	WT
protein secretion	protein secretion	2/299	44/14418	0.0454545	2.19185	1.15221	0.23167	0.531533	0.482851	Psap/Tmem258	2	AC-like	WT
cell-matrix adhesion	cell-matrix adhesion	3/299	81/14418	0.037037	1.78595	1.03224	0.236293	0.531533	0.482851	Itga9/Cd63/Rhoa	3	AC-like	WT
forebrain development	forebrain development	3/299	81/14418	0.037037	1.78595	1.03224	0.236293	0.531533	0.482851	Fyn/Prkg1/Sox3	3	AC-like	WT
positive regulation of peptidyl-tyrosine phosphorylation	positive regulation of peptidyl-tyrosine phosphorylation	3/299	81/14418	0.037037	1.78595	1.03224	0.236293	0.531533	0.482851	Plpp3/Pdgfra/Cntn1	3	AC-like	WT
actin crosslink formation	actin crosslink formation	1/299	13/14418	0.0769231	3.70929	1.42214	0.238559	0.531533	0.482851	Marcks	1	AC-like	WT
B cell apoptotic process	B cell apoptotic process	1/299	13/14418	0.0769231	3.70929	1.42214	0.238559	0.531533	0.482851	Bax	1	AC-like	WT
blood circulation	blood circulation	1/299	13/14418	0.0769231	3.70929	1.42214	0.238559	0.531533	0.482851	Chd7	1	AC-like	WT
cell morphogenesis involved in neuron differentiation	cell morphogenesis involved in neuron differentiation	1/299	13/14418	0.0769231	3.70929	1.42214	0.238559	0.531533	0.482851	Id2	1	AC-like	WT
cerebral cortex neuron differentiation	cerebral cortex neuron differentiation	1/299	13/14418	0.0769231	3.70929	1.42214	0.238559	0.531533	0.482851	Tox	1	AC-like	WT
estrous cycle	estrous cycle	1/299	13/14418	0.0769231	3.70929	1.42214	0.238559	0.531533	0.482851	Ncoa1	1	AC-like	WT
glial cell migration	glial cell migration	1/299	13/14418	0.0769231	3.70929	1.42214	0.238559	0.531533	0.482851	Vcan	1	AC-like	WT
inhibitory postsynaptic potential	inhibitory postsynaptic potential	1/299	13/14418	0.0769231	3.70929	1.42214	0.238559	0.531533	0.482851	Grik2	1	AC-like	WT
intracellular cholesterol transport	intracellular cholesterol transport	1/299	13/14418	0.0769231	3.70929	1.42214	0.238559	0.531533	0.482851	Npc2	1	AC-like	WT
mammary gland epithelial cell proliferation	mammary gland epithelial cell proliferation	1/299	13/14418	0.0769231	3.70929	1.42214	0.238559	0.531533	0.482851	Id2	1	AC-like	WT
negative regulation of motor neuron apoptotic process	negative regulation of motor neuron apoptotic process	1/299	13/14418	0.0769231	3.70929	1.42214	0.238559	0.531533	0.482851	Rhoa	1	AC-like	WT
negative regulation of vasoconstriction	negative regulation of vasoconstriction	1/299	13/14418	0.0769231	3.70929	1.42214	0.238559	0.531533	0.482851	Itga9	1	AC-like	WT
positive regulation of chemokine (C-X-C motif) ligand 2 production	positive regulation of chemokine (C-X-C motif) ligand 2 production	1/299	13/14418	0.0769231	3.70929	1.42214	0.238559	0.531533	0.482851	Hmgb1	1	AC-like	WT
positive regulation of cytoplasmic translation	positive regulation of cytoplasmic translation	1/299	13/14418	0.0769231	3.70929	1.42214	0.238559	0.531533	0.482851	Ybx1	1	AC-like	WT
positive regulation of embryonic development	positive regulation of embryonic development	1/299	13/14418	0.0769231	3.70929	1.42214	0.238559	0.531533	0.482851	Cfl1	1	AC-like	WT
positive regulation of macrophage differentiation	positive regulation of macrophage differentiation	1/299	13/14418	0.0769231	3.70929	1.42214	0.238559	0.531533	0.482851	Id2	1	AC-like	WT
positive regulation of myoblast proliferation	positive regulation of myoblast proliferation	1/299	13/14418	0.0769231	3.70929	1.42214	0.238559	0.531533	0.482851	Malat1	1	AC-like	WT
positive regulation of osteoblast proliferation	positive regulation of osteoblast proliferation	1/299	13/14418	0.0769231	3.70929	1.42214	0.238559	0.531533	0.482851	Sox8	1	AC-like	WT
protein neddylation	protein neddylation	1/299	13/14418	0.0769231	3.70929	1.42214	0.238559	0.531533	0.482851	Ube2m	1	AC-like	WT
regulation of cell-cell adhesion	regulation of cell-cell adhesion	1/299	13/14418	0.0769231	3.70929	1.42214	0.238559	0.531533	0.482851	Zdhhc2	1	AC-like	WT
regulation of microtubule polymerization or depolymerization	regulation of microtubule polymerization or depolymerization	1/299	13/14418	0.0769231	3.70929	1.42214	0.238559	0.531533	0.482851	Stmn1	1	AC-like	WT
regulation of programmed cell death	regulation of programmed cell death	1/299	13/14418	0.0769231	3.70929	1.42214	0.238559	0.531533	0.482851	Ywhaz	1	AC-like	WT
regulation of synaptic transmission, GABAergic	regulation of synaptic transmission, GABAergic	1/299	13/14418	0.0769231	3.70929	1.42214	0.238559	0.531533	0.482851	Pten	1	AC-like	WT
removal of superoxide radicals	removal of superoxide radicals	1/299	13/14418	0.0769231	3.70929	1.42214	0.238559	0.531533	0.482851	Prdx1	1	AC-like	WT
vesicle organization	vesicle organization	1/299	13/14418	0.0769231	3.70929	1.42214	0.238559	0.531533	0.482851	Cadps	1	AC-like	WT
blood vessel remodeling	blood vessel remodeling	2/299	45/14418	0.0444444	2.14314	1.11765	0.239365	0.531533	0.482851	Chd7/Bax	2	AC-like	WT
excitatory postsynaptic potential	excitatory postsynaptic potential	2/299	45/14418	0.0444444	2.14314	1.11765	0.239365	0.531533	0.482851	Grik2/Dgki	2	AC-like	WT
negative regulation of fat cell differentiation	negative regulation of fat cell differentiation	2/299	45/14418	0.0444444	2.14314	1.11765	0.239365	0.531533	0.482851	Tcf7l2/Trib2	2	AC-like	WT
negative regulation of angiogenesis	negative regulation of angiogenesis	3/299	82/14418	0.0365854	1.76417	1.00985	0.241824	0.531533	0.482851	Rgcc/Fyn/Tcf4	3	AC-like	WT
cellular response to epidermal growth factor stimulus	cellular response to epidermal growth factor stimulus	2/299	46/14418	0.0434783	2.09655	1.08398	0.247073	0.531533	0.482851	Cfl1/Erbb4	2	AC-like	WT
multicellular organism development	multicellular organism development	2/299	46/14418	0.0434783	2.09655	1.08398	0.247073	0.531533	0.482851	Pdgfra/Erbb4	2	AC-like	WT
positive regulation of stem cell population maintenance	positive regulation of stem cell population maintenance	2/299	46/14418	0.0434783	2.09655	1.08398	0.247073	0.531533	0.482851	Smarcb1/Rbbp4	2	AC-like	WT
calcium ion transport	calcium ion transport	3/299	83/14418	0.0361446	1.74292	0.987762	0.247376	0.531533	0.482851	Cacna2d3/Cacna1c/Grin3a	3	AC-like	WT
negative regulation of transforming growth factor beta receptor signaling pathway	negative regulation of transforming growth factor beta receptor signaling pathway	3/299	83/14418	0.0361446	1.74292	0.987762	0.247376	0.531533	0.482851	Chst11/Rbbp4/Prdm16	3	AC-like	WT
response to bacterium	response to bacterium	4/299	123/14418	0.0325203	1.56815	0.920869	0.251859	0.531533	0.482851	Gpm6a/Chd7/Macrod2/Snhg1	4	AC-like	WT
establishment of localization in cell	establishment of localization in cell	5/299	164/14418	0.0304878	1.47014	0.881162	0.254161	0.531533	0.482851	Cadps/Slc4a4/Dpp6/Cacna1c/Bax	5	AC-like	WT
arachidonate metabolic process	arachidonate metabolic process	1/299	14/14418	0.0714286	3.44434	1.33154	0.254364	0.531533	0.482851	Mgll	1	AC-like	WT
calcium ion import across plasma membrane	calcium ion import across plasma membrane	1/299	14/14418	0.0714286	3.44434	1.33154	0.254364	0.531533	0.482851	Cacna1c	1	AC-like	WT
cerebellar Purkinje cell layer development	cerebellar Purkinje cell layer development	1/299	14/14418	0.0714286	3.44434	1.33154	0.254364	0.531533	0.482851	Sez6l	1	AC-like	WT
detection of mechanical stimulus involved in sensory perception of sound	detection of mechanical stimulus involved in sensory perception of sound	1/299	14/14418	0.0714286	3.44434	1.33154	0.254364	0.531533	0.482851	Pcdh15	1	AC-like	WT
diacylglycerol metabolic process	diacylglycerol metabolic process	1/299	14/14418	0.0714286	3.44434	1.33154	0.254364	0.531533	0.482851	Dgki	1	AC-like	WT
glycogen catabolic process	glycogen catabolic process	1/299	14/14418	0.0714286	3.44434	1.33154	0.254364	0.531533	0.482851	Hmgb1	1	AC-like	WT
lymphocyte differentiation	lymphocyte differentiation	1/299	14/14418	0.0714286	3.44434	1.33154	0.254364	0.531533	0.482851	Tox	1	AC-like	WT
lymphocyte homeostasis	lymphocyte homeostasis	1/299	14/14418	0.0714286	3.44434	1.33154	0.254364	0.531533	0.482851	Bbip1	1	AC-like	WT
lysosomal protein catabolic process	lysosomal protein catabolic process	1/299	14/14418	0.0714286	3.44434	1.33154	0.254364	0.531533	0.482851	Psap	1	AC-like	WT
macrophage activation involved in immune response	macrophage activation involved in immune response	1/299	14/14418	0.0714286	3.44434	1.33154	0.254364	0.531533	0.482851	Hmgb1	1	AC-like	WT
maintenance of synapse structure	maintenance of synapse structure	1/299	14/14418	0.0714286	3.44434	1.33154	0.254364	0.531533	0.482851	Nrxn1	1	AC-like	WT
negative regulation of androgen receptor signaling pathway	negative regulation of androgen receptor signaling pathway	1/299	14/14418	0.0714286	3.44434	1.33154	0.254364	0.531533	0.482851	Pten	1	AC-like	WT
organelle transport along microtubule	organelle transport along microtubule	1/299	14/14418	0.0714286	3.44434	1.33154	0.254364	0.531533	0.482851	Tuba1a	1	AC-like	WT
positive regulation of ATP biosynthetic process	positive regulation of ATP biosynthetic process	1/299	14/14418	0.0714286	3.44434	1.33154	0.254364	0.531533	0.482851	Pid1	1	AC-like	WT
positive regulation of blood pressure	positive regulation of blood pressure	1/299	14/14418	0.0714286	3.44434	1.33154	0.254364	0.531533	0.482851	Id2	1	AC-like	WT
positive regulation of cartilage development	positive regulation of cartilage development	1/299	14/14418	0.0714286	3.44434	1.33154	0.254364	0.531533	0.482851	Sox6	1	AC-like	WT
positive regulation of programmed cell death	positive regulation of programmed cell death	1/299	14/14418	0.0714286	3.44434	1.33154	0.254364	0.531533	0.482851	Tsc22d1	1	AC-like	WT
positive regulation of proteasomal protein catabolic process	positive regulation of proteasomal protein catabolic process	1/299	14/14418	0.0714286	3.44434	1.33154	0.254364	0.531533	0.482851	Oaz1	1	AC-like	WT
postsynapse to nucleus signaling pathway	postsynapse to nucleus signaling pathway	1/299	14/14418	0.0714286	3.44434	1.33154	0.254364	0.531533	0.482851	Anks1b	1	AC-like	WT
regulation of postsynaptic neurotransmitter receptor activity	regulation of postsynaptic neurotransmitter receptor activity	1/299	14/14418	0.0714286	3.44434	1.33154	0.254364	0.531533	0.482851	Nrxn2	1	AC-like	WT
regulation of Wnt signaling pathway	regulation of Wnt signaling pathway	1/299	14/14418	0.0714286	3.44434	1.33154	0.254364	0.531533	0.482851	Plpp3	1	AC-like	WT
rRNA methylation	rRNA methylation	1/299	14/14418	0.0714286	3.44434	1.33154	0.254364	0.531533	0.482851	Trmt112	1	AC-like	WT
positive regulation of interleukin-6 production	positive regulation of interleukin-6 production	3/299	85/14418	0.0352941	1.70191	0.944479	0.258536	0.531533	0.482851	Pten/Bsg/Hmgb1	3	AC-like	WT
embryo development	embryo development	2/299	48/14418	0.0416667	2.0092	1.01915	0.26251	0.531533	0.482851	Tpm1/Cks2	2	AC-like	WT
extrinsic apoptotic signaling pathway	extrinsic apoptotic signaling pathway	2/299	48/14418	0.0416667	2.0092	1.01915	0.26251	0.531533	0.482851	Siva1/Bax	2	AC-like	WT
intracellular iron ion homeostasis	intracellular iron ion homeostasis	2/299	48/14418	0.0416667	2.0092	1.01915	0.26251	0.531533	0.482851	Fth1/Atp6ap1	2	AC-like	WT
limb development	limb development	2/299	48/14418	0.0416667	2.0092	1.01915	0.26251	0.531533	0.482851	Chd7/Dmd	2	AC-like	WT
neural tube development	neural tube development	2/299	48/14418	0.0416667	2.0092	1.01915	0.26251	0.531533	0.482851	Tcf7l2/Marcks	2	AC-like	WT
3'-UTR-mediated mRNA destabilization	3'-UTR-mediated mRNA destabilization	1/299	15/14418	0.0666667	3.21472	1.24884	0.269842	0.531533	0.482851	Cpeb3	1	AC-like	WT
3'-UTR-mediated mRNA stabilization	3'-UTR-mediated mRNA stabilization	1/299	15/14418	0.0666667	3.21472	1.24884	0.269842	0.531533	0.482851	Hnrnpa0	1	AC-like	WT
antigen processing and presentation of endogenous peptide antigen via MHC class I via ER pathway, TAP-independent	antigen processing and presentation of endogenous peptide antigen via MHC class I via ER pathway, TAP-independent	1/299	15/14418	0.0666667	3.21472	1.24884	0.269842	0.531533	0.482851	H2-K1	1	AC-like	WT
antigen processing and presentation of endogenous peptide antigen via MHC class Ib	antigen processing and presentation of endogenous peptide antigen via MHC class Ib	1/299	15/14418	0.0666667	3.21472	1.24884	0.269842	0.531533	0.482851	H2-K1	1	AC-like	WT
bicarbonate transport	bicarbonate transport	1/299	15/14418	0.0666667	3.21472	1.24884	0.269842	0.531533	0.482851	Slc4a4	1	AC-like	WT
cell-cell adhesion via plasma-membrane adhesion molecules	cell-cell adhesion via plasma-membrane adhesion molecules	1/299	15/14418	0.0666667	3.21472	1.24884	0.269842	0.531533	0.482851	Adgrl3	1	AC-like	WT
embryo development ending in birth or egg hatching	embryo development ending in birth or egg hatching	1/299	15/14418	0.0666667	3.21472	1.24884	0.269842	0.531533	0.482851	Kif1b	1	AC-like	WT
enzyme-linked receptor protein signaling pathway	enzyme-linked receptor protein signaling pathway	1/299	15/14418	0.0666667	3.21472	1.24884	0.269842	0.531533	0.482851	Farp1	1	AC-like	WT
establishment of epithelial cell apical/basal polarity	establishment of epithelial cell apical/basal polarity	1/299	15/14418	0.0666667	3.21472	1.24884	0.269842	0.531533	0.482851	Rhoa	1	AC-like	WT
exit from mitosis	exit from mitosis	1/299	15/14418	0.0666667	3.21472	1.24884	0.269842	0.531533	0.482851	Ube2c	1	AC-like	WT
formation of cytoplasmic translation initiation complex	formation of cytoplasmic translation initiation complex	1/299	15/14418	0.0666667	3.21472	1.24884	0.269842	0.531533	0.482851	Eif5	1	AC-like	WT
GTP metabolic process	GTP metabolic process	1/299	15/14418	0.0666667	3.21472	1.24884	0.269842	0.531533	0.482851	Rhoa	1	AC-like	WT
lysosomal lumen acidification	lysosomal lumen acidification	1/299	15/14418	0.0666667	3.21472	1.24884	0.269842	0.531533	0.482851	Lamp1	1	AC-like	WT
modification of postsynaptic actin cytoskeleton	modification of postsynaptic actin cytoskeleton	1/299	15/14418	0.0666667	3.21472	1.24884	0.269842	0.531533	0.482851	Cfl1	1	AC-like	WT
negative regulation of axonogenesis	negative regulation of axonogenesis	1/299	15/14418	0.0666667	3.21472	1.24884	0.269842	0.531533	0.482851	Pten	1	AC-like	WT
negative regulation of cell migration involved in sprouting angiogenesis	negative regulation of cell migration involved in sprouting angiogenesis	1/299	15/14418	0.0666667	3.21472	1.24884	0.269842	0.531533	0.482851	Rhoa	1	AC-like	WT
negative regulation of cell-cell adhesion	negative regulation of cell-cell adhesion	1/299	15/14418	0.0666667	3.21472	1.24884	0.269842	0.531533	0.482851	Pik3r1	1	AC-like	WT
negative regulation of cGAS/STING signaling pathway	negative regulation of cGAS/STING signaling pathway	1/299	15/14418	0.0666667	3.21472	1.24884	0.269842	0.531533	0.482851	Banf1	1	AC-like	WT
negative regulation of endocytosis	negative regulation of endocytosis	1/299	15/14418	0.0666667	3.21472	1.24884	0.269842	0.531533	0.482851	Ank3	1	AC-like	WT
negative regulation of fibroblast growth factor receptor signaling pathway	negative regulation of fibroblast growth factor receptor signaling pathway	1/299	15/14418	0.0666667	3.21472	1.24884	0.269842	0.531533	0.482851	Tcf7l2	1	AC-like	WT
neutrophil homeostasis	neutrophil homeostasis	1/299	15/14418	0.0666667	3.21472	1.24884	0.269842	0.531533	0.482851	Pde4b	1	AC-like	WT
optic nerve development	optic nerve development	1/299	15/14418	0.0666667	3.21472	1.24884	0.269842	0.531533	0.482851	Nav2	1	AC-like	WT
osteoblast development	osteoblast development	1/299	15/14418	0.0666667	3.21472	1.24884	0.269842	0.531533	0.482851	Jund	1	AC-like	WT
peptidyl-L-cysteine S-palmitoylation	peptidyl-L-cysteine S-palmitoylation	1/299	15/14418	0.0666667	3.21472	1.24884	0.269842	0.531533	0.482851	Zdhhc2	1	AC-like	WT
positive regulation of calcium ion transport into cytosol	positive regulation of calcium ion transport into cytosol	1/299	15/14418	0.0666667	3.21472	1.24884	0.269842	0.531533	0.482851	Bax	1	AC-like	WT
positive regulation of leukocyte migration	positive regulation of leukocyte migration	1/299	15/14418	0.0666667	3.21472	1.24884	0.269842	0.531533	0.482851	Pik3r1	1	AC-like	WT
positive regulation of smooth muscle contraction	positive regulation of smooth muscle contraction	1/299	15/14418	0.0666667	3.21472	1.24884	0.269842	0.531533	0.482851	Rhoa	1	AC-like	WT
prostaglandin metabolic process	prostaglandin metabolic process	1/299	15/14418	0.0666667	3.21472	1.24884	0.269842	0.531533	0.482851	Ptges3	1	AC-like	WT
protein K6-linked ubiquitination	protein K6-linked ubiquitination	1/299	15/14418	0.0666667	3.21472	1.24884	0.269842	0.531533	0.482851	Rnf144a	1	AC-like	WT
protein localization to lysosome	protein localization to lysosome	1/299	15/14418	0.0666667	3.21472	1.24884	0.269842	0.531533	0.482851	Sh3bp4	1	AC-like	WT
regulation of catalytic activity	regulation of catalytic activity	1/299	15/14418	0.0666667	3.21472	1.24884	0.269842	0.531533	0.482851	Sh3bp4	1	AC-like	WT
regulation of gluconeogenesis	regulation of gluconeogenesis	1/299	15/14418	0.0666667	3.21472	1.24884	0.269842	0.531533	0.482851	Tcf7l2	1	AC-like	WT
tissue regeneration	tissue regeneration	1/299	15/14418	0.0666667	3.21472	1.24884	0.269842	0.531533	0.482851	Cpq	1	AC-like	WT
activation of innate immune response	activation of innate immune response	2/299	49/14418	0.0408163	1.96819	0.987911	0.270232	0.531533	0.482851	Hmgb1/Sfpq	2	AC-like	WT
positive regulation of JNK cascade	positive regulation of JNK cascade	3/299	88/14418	0.0340909	1.64389	0.881658	0.275397	0.531533	0.482851	Hmgb1/Traf4/Tnik	3	AC-like	WT
negative regulation of osteoblast differentiation	negative regulation of osteoblast differentiation	2/299	50/14418	0.04	1.92883	0.957401	0.277952	0.531533	0.482851	Rorb/Id2	2	AC-like	WT
regulation of mitotic cell cycle	regulation of mitotic cell cycle	2/299	50/14418	0.04	1.92883	0.957401	0.277952	0.531533	0.482851	Rprm/Cks2	2	AC-like	WT
positive regulation of cell population proliferation	positive regulation of cell population proliferation	10/299	385/14418	0.025974	1.25249	0.730743	0.278308	0.531533	0.482851	Pdgfra/Cdk4/Pten/Romo1/Dmd/Marcksl1/Prmt1/Tsc22d1/Id2/Erbb4	10	AC-like	WT
negative regulation of neuron apoptotic process	negative regulation of neuron apoptotic process	5/299	171/14418	0.0292398	1.40996	0.784788	0.281842	0.531533	0.482851	Mdga2/Fyn/Grik2/Chl1/Bax	5	AC-like	WT
aorta morphogenesis	aorta morphogenesis	1/299	16/14418	0.0625	3.0138	1.17283	0.285	0.531533	0.482851	Chd7	1	AC-like	WT
cell proliferation in forebrain	cell proliferation in forebrain	1/299	16/14418	0.0625	3.0138	1.17283	0.285	0.531533	0.482851	Fabp7	1	AC-like	WT
cellular response to chemokine	cellular response to chemokine	1/299	16/14418	0.0625	3.0138	1.17283	0.285	0.531533	0.482851	Rhoa	1	AC-like	WT
cerebellar Purkinje cell differentiation	cerebellar Purkinje cell differentiation	1/299	16/14418	0.0625	3.0138	1.17283	0.285	0.531533	0.482851	Psap	1	AC-like	WT
chondrocyte proliferation	chondrocyte proliferation	1/299	16/14418	0.0625	3.0138	1.17283	0.285	0.531533	0.482851	Mmp16	1	AC-like	WT
collateral sprouting	collateral sprouting	1/299	16/14418	0.0625	3.0138	1.17283	0.285	0.531533	0.482851	Prkg1	1	AC-like	WT
detection of mechanical stimulus involved in sensory perception of pain	detection of mechanical stimulus involved in sensory perception of pain	1/299	16/14418	0.0625	3.0138	1.17283	0.285	0.531533	0.482851	Fyn	1	AC-like	WT
glycogen biosynthetic process	glycogen biosynthetic process	1/299	16/14418	0.0625	3.0138	1.17283	0.285	0.531533	0.482851	Ptges3	1	AC-like	WT
glycosaminoglycan biosynthetic process	glycosaminoglycan biosynthetic process	1/299	16/14418	0.0625	3.0138	1.17283	0.285	0.531533	0.482851	Xylt1	1	AC-like	WT
mRNA cis splicing, via spliceosome	mRNA cis splicing, via spliceosome	1/299	16/14418	0.0625	3.0138	1.17283	0.285	0.531533	0.482851	Srsf7	1	AC-like	WT
N-glycan processing	N-glycan processing	1/299	16/14418	0.0625	3.0138	1.17283	0.285	0.531533	0.482851	Fut8	1	AC-like	WT
negative regulation of cell-substrate adhesion	negative regulation of cell-substrate adhesion	1/299	16/14418	0.0625	3.0138	1.17283	0.285	0.531533	0.482851	Rhoa	1	AC-like	WT
negative regulation of focal adhesion assembly	negative regulation of focal adhesion assembly	1/299	16/14418	0.0625	3.0138	1.17283	0.285	0.531533	0.482851	Pten	1	AC-like	WT
negative regulation of myeloid cell differentiation	negative regulation of myeloid cell differentiation	1/299	16/14418	0.0625	3.0138	1.17283	0.285	0.531533	0.482851	Hmgb3	1	AC-like	WT
negative regulation of neural precursor cell proliferation	negative regulation of neural precursor cell proliferation	1/299	16/14418	0.0625	3.0138	1.17283	0.285	0.531533	0.482851	Lims2	1	AC-like	WT
negative regulation of nitric oxide biosynthetic process	negative regulation of nitric oxide biosynthetic process	1/299	16/14418	0.0625	3.0138	1.17283	0.285	0.531533	0.482851	Dynll1	1	AC-like	WT
negative regulation of oligodendrocyte differentiation	negative regulation of oligodendrocyte differentiation	1/299	16/14418	0.0625	3.0138	1.17283	0.285	0.531533	0.482851	Id2	1	AC-like	WT
negative regulation of phosphorylation	negative regulation of phosphorylation	1/299	16/14418	0.0625	3.0138	1.17283	0.285	0.531533	0.482851	Dynll1	1	AC-like	WT
nucleosome disassembly	nucleosome disassembly	1/299	16/14418	0.0625	3.0138	1.17283	0.285	0.531533	0.482851	Smarcb1	1	AC-like	WT
positive regulation of B cell differentiation	positive regulation of B cell differentiation	1/299	16/14418	0.0625	3.0138	1.17283	0.285	0.531533	0.482851	Atp11c	1	AC-like	WT
positive regulation of brown fat cell differentiation	positive regulation of brown fat cell differentiation	1/299	16/14418	0.0625	3.0138	1.17283	0.285	0.531533	0.482851	Prdm16	1	AC-like	WT
positive regulation of calcium ion-dependent exocytosis	positive regulation of calcium ion-dependent exocytosis	1/299	16/14418	0.0625	3.0138	1.17283	0.285	0.531533	0.482851	Cadps	1	AC-like	WT
positive regulation of cell motility	positive regulation of cell motility	1/299	16/14418	0.0625	3.0138	1.17283	0.285	0.531533	0.482851	Cfl1	1	AC-like	WT
positive regulation of cyclin-dependent protein serine/threonine kinase activity	positive regulation of cyclin-dependent protein serine/threonine kinase activity	1/299	16/14418	0.0625	3.0138	1.17283	0.285	0.531533	0.482851	Rgcc	1	AC-like	WT
positive regulation of protein sumoylation	positive regulation of protein sumoylation	1/299	16/14418	0.0625	3.0138	1.17283	0.285	0.531533	0.482851	Sumo2	1	AC-like	WT
positive regulation of T cell migration	positive regulation of T cell migration	1/299	16/14418	0.0625	3.0138	1.17283	0.285	0.531533	0.482851	Rhoa	1	AC-like	WT
positive regulation of triglyceride biosynthetic process	positive regulation of triglyceride biosynthetic process	1/299	16/14418	0.0625	3.0138	1.17283	0.285	0.531533	0.482851	Tcf7l2	1	AC-like	WT
prostaglandin biosynthetic process	prostaglandin biosynthetic process	1/299	16/14418	0.0625	3.0138	1.17283	0.285	0.531533	0.482851	Ptges3	1	AC-like	WT
regulation of mRNA splicing, via spliceosome	regulation of mRNA splicing, via spliceosome	1/299	16/14418	0.0625	3.0138	1.17283	0.285	0.531533	0.482851	Sf1	1	AC-like	WT
T cell mediated cytotoxicity	T cell mediated cytotoxicity	1/299	16/14418	0.0625	3.0138	1.17283	0.285	0.531533	0.482851	H2-K1	1	AC-like	WT
ventricular trabecula myocardium morphogenesis	ventricular trabecula myocardium morphogenesis	1/299	16/14418	0.0625	3.0138	1.17283	0.285	0.531533	0.482851	Chd7	1	AC-like	WT
potassium ion transport	potassium ion transport	2/299	51/14418	0.0392157	1.89101	0.927588	0.285667	0.531533	0.482851	Kcnma1/Kcnq5	2	AC-like	WT
regulation of GTPase activity	regulation of GTPase activity	2/299	51/14418	0.0392157	1.89101	0.927588	0.285667	0.531533	0.482851	Prkg1/Dgki	2	AC-like	WT
synaptic vesicle endocytosis	synaptic vesicle endocytosis	2/299	51/14418	0.0392157	1.89101	0.927588	0.285667	0.531533	0.482851	Sgip1/Atp8a1	2	AC-like	WT
actin filament-based movement	actin filament-based movement	1/299	17/14418	0.0588235	2.83651	1.10254	0.299844	0.531533	0.482851	Evl	1	AC-like	WT
barbed-end actin filament capping	barbed-end actin filament capping	1/299	17/14418	0.0588235	2.83651	1.10254	0.299844	0.531533	0.482851	Evl	1	AC-like	WT
cartilage condensation	cartilage condensation	1/299	17/14418	0.0588235	2.83651	1.10254	0.299844	0.531533	0.482851	Sox6	1	AC-like	WT
cGMP-mediated signaling	cGMP-mediated signaling	1/299	17/14418	0.0588235	2.83651	1.10254	0.299844	0.531533	0.482851	Prkg1	1	AC-like	WT
ectopic germ cell programmed cell death	ectopic germ cell programmed cell death	1/299	17/14418	0.0588235	2.83651	1.10254	0.299844	0.531533	0.482851	Bax	1	AC-like	WT
epithelial cell morphogenesis	epithelial cell morphogenesis	1/299	17/14418	0.0588235	2.83651	1.10254	0.299844	0.531533	0.482851	Jmjd1c	1	AC-like	WT
estrogen receptor signaling pathway	estrogen receptor signaling pathway	1/299	17/14418	0.0588235	2.83651	1.10254	0.299844	0.531533	0.482851	Ncoa1	1	AC-like	WT
execution phase of apoptosis	execution phase of apoptosis	1/299	17/14418	0.0588235	2.83651	1.10254	0.299844	0.531533	0.482851	Bax	1	AC-like	WT
innervation	innervation	1/299	17/14418	0.0588235	2.83651	1.10254	0.299844	0.531533	0.482851	Chd7	1	AC-like	WT
microtubule polymerization	microtubule polymerization	1/299	17/14418	0.0588235	2.83651	1.10254	0.299844	0.531533	0.482851	Tuba1a	1	AC-like	WT
negative regulation of amyloid-beta formation	negative regulation of amyloid-beta formation	1/299	17/14418	0.0588235	2.83651	1.10254	0.299844	0.531533	0.482851	Rtn3	1	AC-like	WT
negative regulation of cell-matrix adhesion	negative regulation of cell-matrix adhesion	1/299	17/14418	0.0588235	2.83651	1.10254	0.299844	0.531533	0.482851	Pik3r1	1	AC-like	WT
negative regulation of lipid catabolic process	negative regulation of lipid catabolic process	1/299	17/14418	0.0588235	2.83651	1.10254	0.299844	0.531533	0.482851	Fmc1	1	AC-like	WT
negative regulation of reactive oxygen species biosynthetic process	negative regulation of reactive oxygen species biosynthetic process	1/299	17/14418	0.0588235	2.83651	1.10254	0.299844	0.531533	0.482851	Rhoa	1	AC-like	WT
negative regulation of vascular permeability	negative regulation of vascular permeability	1/299	17/14418	0.0588235	2.83651	1.10254	0.299844	0.531533	0.482851	Ddah1	1	AC-like	WT
peripheral nervous system development	peripheral nervous system development	1/299	17/14418	0.0588235	2.83651	1.10254	0.299844	0.531533	0.482851	Sox8	1	AC-like	WT
phosphatidylcholine biosynthetic process	phosphatidylcholine biosynthetic process	1/299	17/14418	0.0588235	2.83651	1.10254	0.299844	0.531533	0.482851	Fabp5	1	AC-like	WT
phosphatidylinositol-3-phosphate biosynthetic process	phosphatidylinositol-3-phosphate biosynthetic process	1/299	17/14418	0.0588235	2.83651	1.10254	0.299844	0.531533	0.482851	Pik3r1	1	AC-like	WT
positive regulation by host of viral transcription	positive regulation by host of viral transcription	1/299	17/14418	0.0588235	2.83651	1.10254	0.299844	0.531533	0.482851	Smarcb1	1	AC-like	WT
positive regulation of cell size	positive regulation of cell size	1/299	17/14418	0.0588235	2.83651	1.10254	0.299844	0.531533	0.482851	Cdk4	1	AC-like	WT
positive regulation of RNA splicing	positive regulation of RNA splicing	1/299	17/14418	0.0588235	2.83651	1.10254	0.299844	0.531533	0.482851	Pik3r1	1	AC-like	WT
protein branched polyubiquitination	protein branched polyubiquitination	1/299	17/14418	0.0588235	2.83651	1.10254	0.299844	0.531533	0.482851	Anapc11	1	AC-like	WT
protein N-linked glycosylation via asparagine	protein N-linked glycosylation via asparagine	1/299	17/14418	0.0588235	2.83651	1.10254	0.299844	0.531533	0.482851	Fut8	1	AC-like	WT
response to fatty acid	response to fatty acid	1/299	17/14418	0.0588235	2.83651	1.10254	0.299844	0.531533	0.482851	Scd2	1	AC-like	WT
signal transduction involved in regulation of gene expression	signal transduction involved in regulation of gene expression	1/299	17/14418	0.0588235	2.83651	1.10254	0.299844	0.531533	0.482851	Pdgfra	1	AC-like	WT
smooth muscle contraction	smooth muscle contraction	1/299	17/14418	0.0588235	2.83651	1.10254	0.299844	0.531533	0.482851	Cacna1c	1	AC-like	WT
surfactant homeostasis	surfactant homeostasis	1/299	17/14418	0.0588235	2.83651	1.10254	0.299844	0.531533	0.482851	Erbb4	1	AC-like	WT
synaptic vesicle lumen acidification	synaptic vesicle lumen acidification	1/299	17/14418	0.0588235	2.83651	1.10254	0.299844	0.531533	0.482851	Atp6ap1	1	AC-like	WT
wound healing, spreading of cells	wound healing, spreading of cells	1/299	17/14418	0.0588235	2.83651	1.10254	0.299844	0.531533	0.482851	Rhoa	1	AC-like	WT
cellular response to interferon-beta	cellular response to interferon-beta	2/299	53/14418	0.0377358	1.81965	0.869931	0.301069	0.531533	0.482851	Calm2/Calm1	2	AC-like	WT
cognition	cognition	2/299	53/14418	0.0377358	1.81965	0.869931	0.301069	0.531533	0.482851	Chd7/Chl1	2	AC-like	WT
dendrite development	dendrite development	2/299	53/14418	0.0377358	1.81965	0.869931	0.301069	0.531533	0.482851	Prkg1/Grin3a	2	AC-like	WT
intrinsic apoptotic signaling pathway in response to DNA damage	intrinsic apoptotic signaling pathway in response to DNA damage	2/299	53/14418	0.0377358	1.81965	0.869931	0.301069	0.531533	0.482851	Pik3r1/Bax	2	AC-like	WT
positive regulation of cytokine production	positive regulation of cytokine production	2/299	53/14418	0.0377358	1.81965	0.869931	0.301069	0.531533	0.482851	Rgcc/Cadm1	2	AC-like	WT
protein N-linked glycosylation	protein N-linked glycosylation	2/299	53/14418	0.0377358	1.81965	0.869931	0.301069	0.531533	0.482851	Tmem258/Fut8	2	AC-like	WT
stem cell differentiation	stem cell differentiation	2/299	53/14418	0.0377358	1.81965	0.869931	0.301069	0.531533	0.482851	Gpm6a/Jarid2	2	AC-like	WT
regulation of cell cycle	regulation of cell cycle	6/299	220/14418	0.0272727	1.31511	0.685381	0.30634	0.533779	0.484891	Cdk4/Pten/Rprm/Sfpq/Bax/Jund	6	AC-like	WT
apoptotic signaling pathway	apoptotic signaling pathway	2/299	54/14418	0.037037	1.78595	0.842029	0.30875	0.533779	0.484891	Bax/Dapk1	2	AC-like	WT
positive regulation of cell differentiation	positive regulation of cell differentiation	2/299	54/14418	0.037037	1.78595	0.842029	0.30875	0.533779	0.484891	Smarcb1/Dpf3	2	AC-like	WT
positive regulation of tumor necrosis factor production	positive regulation of tumor necrosis factor production	3/299	94/14418	0.0319149	1.53896	0.762885	0.309403	0.533779	0.484891	Pten/Hmgb1/Pik3r1	3	AC-like	WT
canonical glycolysis	canonical glycolysis	1/299	18/14418	0.0555556	2.67893	1.03719	0.314381	0.533779	0.484891	Pgam1	1	AC-like	WT
chondrocyte development	chondrocyte development	1/299	18/14418	0.0555556	2.67893	1.03719	0.314381	0.533779	0.484891	Chst11	1	AC-like	WT
genomic imprinting	genomic imprinting	1/299	18/14418	0.0555556	2.67893	1.03719	0.314381	0.533779	0.484891	Meg3	1	AC-like	WT
iron ion transport	iron ion transport	1/299	18/14418	0.0555556	2.67893	1.03719	0.314381	0.533779	0.484891	Fth1	1	AC-like	WT
L-glutamate transmembrane transport	L-glutamate transmembrane transport	1/299	18/14418	0.0555556	2.67893	1.03719	0.314381	0.533779	0.484891	Slc1a2	1	AC-like	WT
leukocyte migration	leukocyte migration	1/299	18/14418	0.0555556	2.67893	1.03719	0.314381	0.533779	0.484891	Pde4b	1	AC-like	WT
lysosomal transport	lysosomal transport	1/299	18/14418	0.0555556	2.67893	1.03719	0.314381	0.533779	0.484891	Psap	1	AC-like	WT
negative regulation of D-glucose import	negative regulation of D-glucose import	1/299	18/14418	0.0555556	2.67893	1.03719	0.314381	0.533779	0.484891	Pid1	1	AC-like	WT
negative regulation of phagocytosis	negative regulation of phagocytosis	1/299	18/14418	0.0555556	2.67893	1.03719	0.314381	0.533779	0.484891	Pten	1	AC-like	WT
neural crest cell development	neural crest cell development	1/299	18/14418	0.0555556	2.67893	1.03719	0.314381	0.533779	0.484891	Sox8	1	AC-like	WT
neuron remodeling	neuron remodeling	1/299	18/14418	0.0555556	2.67893	1.03719	0.314381	0.533779	0.484891	Gnaq	1	AC-like	WT
nitric oxide biosynthetic process	nitric oxide biosynthetic process	1/299	18/14418	0.0555556	2.67893	1.03719	0.314381	0.533779	0.484891	Ddah1	1	AC-like	WT
plasma membrane organization	plasma membrane organization	1/299	18/14418	0.0555556	2.67893	1.03719	0.314381	0.533779	0.484891	Ank3	1	AC-like	WT
positive regulation of chondrocyte differentiation	positive regulation of chondrocyte differentiation	1/299	18/14418	0.0555556	2.67893	1.03719	0.314381	0.533779	0.484891	Sox6	1	AC-like	WT
positive regulation of macrophage activation	positive regulation of macrophage activation	1/299	18/14418	0.0555556	2.67893	1.03719	0.314381	0.533779	0.484891	Jund	1	AC-like	WT
positive regulation of Rac protein signal transduction	positive regulation of Rac protein signal transduction	1/299	18/14418	0.0555556	2.67893	1.03719	0.314381	0.533779	0.484891	Auts2	1	AC-like	WT
positive regulation of vascular endothelial cell proliferation	positive regulation of vascular endothelial cell proliferation	1/299	18/14418	0.0555556	2.67893	1.03719	0.314381	0.533779	0.484891	Hmgb1	1	AC-like	WT
protein import into mitochondrial matrix	protein import into mitochondrial matrix	1/299	18/14418	0.0555556	2.67893	1.03719	0.314381	0.533779	0.484891	Romo1	1	AC-like	WT
regulation of pH	regulation of pH	1/299	18/14418	0.0555556	2.67893	1.03719	0.314381	0.533779	0.484891	Slc4a4	1	AC-like	WT
regulation of synaptic vesicle cycle	regulation of synaptic vesicle cycle	1/299	18/14418	0.0555556	2.67893	1.03719	0.314381	0.533779	0.484891	Nrxn1	1	AC-like	WT
response to muscle stretch	response to muscle stretch	1/299	18/14418	0.0555556	2.67893	1.03719	0.314381	0.533779	0.484891	Dmd	1	AC-like	WT
sensory perception of smell	sensory perception of smell	1/299	18/14418	0.0555556	2.67893	1.03719	0.314381	0.533779	0.484891	Nav2	1	AC-like	WT
spliceosomal complex assembly	spliceosomal complex assembly	1/299	18/14418	0.0555556	2.67893	1.03719	0.314381	0.533779	0.484891	Ddx39b	1	AC-like	WT
cellular response to UV	cellular response to UV	2/299	55/14418	0.0363636	1.75348	0.814709	0.316414	0.534954	0.485958	Pik3r1/Bax	2	AC-like	WT
embryonic digit morphogenesis	embryonic digit morphogenesis	2/299	55/14418	0.0363636	1.75348	0.814709	0.316414	0.534954	0.485958	Chst11/Gnaq	2	AC-like	WT
positive regulation of non-canonical NF-kappaB signal transduction	positive regulation of non-canonical NF-kappaB signal transduction	2/299	55/14418	0.0363636	1.75348	0.814709	0.316414	0.534954	0.485958	Ank3/Hmgb1	2	AC-like	WT
Rho protein signal transduction	Rho protein signal transduction	2/299	56/14418	0.0357143	1.72217	0.787946	0.324059	0.540322	0.490835	Hacd3/Rhoa	2	AC-like	WT
acetylcholine receptor signaling pathway	acetylcholine receptor signaling pathway	1/299	19/14418	0.0526316	2.53793	0.976156	0.328617	0.540322	0.490835	Sorbs1	1	AC-like	WT
amino acid transmembrane transport	amino acid transmembrane transport	1/299	19/14418	0.0526316	2.53793	0.976156	0.328617	0.540322	0.490835	Slc6a11	1	AC-like	WT
anterograde synaptic vesicle transport	anterograde synaptic vesicle transport	1/299	19/14418	0.0526316	2.53793	0.976156	0.328617	0.540322	0.490835	Kif1b	1	AC-like	WT
auditory receptor cell stereocilium organization	auditory receptor cell stereocilium organization	1/299	19/14418	0.0526316	2.53793	0.976156	0.328617	0.540322	0.490835	Pcdh15	1	AC-like	WT
cellular response to fatty acid	cellular response to fatty acid	1/299	19/14418	0.0526316	2.53793	0.976156	0.328617	0.540322	0.490835	Pid1	1	AC-like	WT
chaperone-mediated protein complex assembly	chaperone-mediated protein complex assembly	1/299	19/14418	0.0526316	2.53793	0.976156	0.328617	0.540322	0.490835	Ptges3	1	AC-like	WT
negative regulation of B cell proliferation	negative regulation of B cell proliferation	1/299	19/14418	0.0526316	2.53793	0.976156	0.328617	0.540322	0.490835	Pten	1	AC-like	WT
negative regulation of proteolysis	negative regulation of proteolysis	1/299	19/14418	0.0526316	2.53793	0.976156	0.328617	0.540322	0.490835	Pik3r1	1	AC-like	WT
negative regulation of smooth muscle cell migration	negative regulation of smooth muscle cell migration	1/299	19/14418	0.0526316	2.53793	0.976156	0.328617	0.540322	0.490835	Sema6d	1	AC-like	WT
negative regulation of stem cell differentiation	negative regulation of stem cell differentiation	1/299	19/14418	0.0526316	2.53793	0.976156	0.328617	0.540322	0.490835	Lbh	1	AC-like	WT
neurotransmitter transport	neurotransmitter transport	1/299	19/14418	0.0526316	2.53793	0.976156	0.328617	0.540322	0.490835	Slc6a11	1	AC-like	WT
positive regulation of ATP-dependent activity	positive regulation of ATP-dependent activity	1/299	19/14418	0.0526316	2.53793	0.976156	0.328617	0.540322	0.490835	Ahsa1	1	AC-like	WT
positive regulation of chemotaxis	positive regulation of chemotaxis	1/299	19/14418	0.0526316	2.53793	0.976156	0.328617	0.540322	0.490835	Pdgfra	1	AC-like	WT
regulation of insulin secretion involved in cellular response to glucose stimulus	regulation of insulin secretion involved in cellular response to glucose stimulus	1/299	19/14418	0.0526316	2.53793	0.976156	0.328617	0.540322	0.490835	Tcf7l2	1	AC-like	WT
regulation of JNK cascade	regulation of JNK cascade	1/299	19/14418	0.0526316	2.53793	0.976156	0.328617	0.540322	0.490835	Grik2	1	AC-like	WT
regulation of protein catabolic process	regulation of protein catabolic process	1/299	19/14418	0.0526316	2.53793	0.976156	0.328617	0.540322	0.490835	Zdhhc2	1	AC-like	WT
response to dietary excess	response to dietary excess	1/299	19/14418	0.0526316	2.53793	0.976156	0.328617	0.540322	0.490835	Sgip1	1	AC-like	WT
response to reactive oxygen species	response to reactive oxygen species	1/299	19/14418	0.0526316	2.53793	0.976156	0.328617	0.540322	0.490835	Prdx1	1	AC-like	WT
seminiferous tubule development	seminiferous tubule development	1/299	19/14418	0.0526316	2.53793	0.976156	0.328617	0.540322	0.490835	Jmjd1c	1	AC-like	WT
transcription by RNA polymerase II	transcription by RNA polymerase II	5/299	183/14418	0.0273224	1.31751	0.629029	0.330481	0.542641	0.492941	Chd7/Drap1/Hmgb1/Pik3r1/Jund	5	AC-like	WT
negative regulation of phosphatidylinositol 3-kinase/protein kinase B signal transduction	negative regulation of phosphatidylinositol 3-kinase/protein kinase B signal transduction	2/299	58/14418	0.0344828	1.66278	0.736003	0.339279	0.545996	0.495989	Pten/Magi2	2	AC-like	WT
response to estradiol	response to estradiol	2/299	58/14418	0.0344828	1.66278	0.736003	0.339279	0.545996	0.495989	Strn3/Ncoa1	2	AC-like	WT
androgen receptor signaling pathway	androgen receptor signaling pathway	1/299	20/14418	0.05	2.41104	0.918911	0.342559	0.545996	0.495989	Rhoa	1	AC-like	WT
calcium-ion regulated exocytosis	calcium-ion regulated exocytosis	1/299	20/14418	0.05	2.41104	0.918911	0.342559	0.545996	0.495989	Cacna1c	1	AC-like	WT
dendritic spine morphogenesis	dendritic spine morphogenesis	1/299	20/14418	0.05	2.41104	0.918911	0.342559	0.545996	0.495989	Pten	1	AC-like	WT
dopaminergic neuron differentiation	dopaminergic neuron differentiation	1/299	20/14418	0.05	2.41104	0.918911	0.342559	0.545996	0.495989	Id2	1	AC-like	WT
embryonic forelimb morphogenesis	embryonic forelimb morphogenesis	1/299	20/14418	0.05	2.41104	0.918911	0.342559	0.545996	0.495989	Cacna1c	1	AC-like	WT
embryonic morphogenesis	embryonic morphogenesis	1/299	20/14418	0.05	2.41104	0.918911	0.342559	0.545996	0.495989	Ybx1	1	AC-like	WT
intracellular sodium ion homeostasis	intracellular sodium ion homeostasis	1/299	20/14418	0.05	2.41104	0.918911	0.342559	0.545996	0.495989	Sgk1	1	AC-like	WT
mitochondrial electron transport, NADH to ubiquinone	mitochondrial electron transport, NADH to ubiquinone	1/299	20/14418	0.05	2.41104	0.918911	0.342559	0.545996	0.495989	Ndufb8	1	AC-like	WT
muscle cell differentiation	muscle cell differentiation	1/299	20/14418	0.05	2.41104	0.918911	0.342559	0.545996	0.495989	Dpf3	1	AC-like	WT
negative regulation of cyclin-dependent protein serine/threonine kinase activity	negative regulation of cyclin-dependent protein serine/threonine kinase activity	1/299	20/14418	0.05	2.41104	0.918911	0.342559	0.545996	0.495989	Pten	1	AC-like	WT
negative regulation of keratinocyte proliferation	negative regulation of keratinocyte proliferation	1/299	20/14418	0.05	2.41104	0.918911	0.342559	0.545996	0.495989	Klf9	1	AC-like	WT
negative regulation of stem cell population maintenance	negative regulation of stem cell population maintenance	1/299	20/14418	0.05	2.41104	0.918911	0.342559	0.545996	0.495989	Rbbp4	1	AC-like	WT
positive regulation of activated T cell proliferation	positive regulation of activated T cell proliferation	1/299	20/14418	0.05	2.41104	0.918911	0.342559	0.545996	0.495989	Hmgb1	1	AC-like	WT
positive regulation of endothelial cell apoptotic process	positive regulation of endothelial cell apoptotic process	1/299	20/14418	0.05	2.41104	0.918911	0.342559	0.545996	0.495989	Rgcc	1	AC-like	WT
positive regulation of sprouting angiogenesis	positive regulation of sprouting angiogenesis	1/299	20/14418	0.05	2.41104	0.918911	0.342559	0.545996	0.495989	Hmgb1	1	AC-like	WT
regulated exocytosis	regulated exocytosis	1/299	20/14418	0.05	2.41104	0.918911	0.342559	0.545996	0.495989	Rab10	1	AC-like	WT
regulation of focal adhesion assembly	regulation of focal adhesion assembly	1/299	20/14418	0.05	2.41104	0.918911	0.342559	0.545996	0.495989	Actg1	1	AC-like	WT
regulation of short-term neuronal synaptic plasticity	regulation of short-term neuronal synaptic plasticity	1/299	20/14418	0.05	2.41104	0.918911	0.342559	0.545996	0.495989	Grik2	1	AC-like	WT
regulation of stem cell differentiation	regulation of stem cell differentiation	1/299	20/14418	0.05	2.41104	0.918911	0.342559	0.545996	0.495989	Rbbp4	1	AC-like	WT
spinal cord motor neuron differentiation	spinal cord motor neuron differentiation	1/299	20/14418	0.05	2.41104	0.918911	0.342559	0.545996	0.495989	Olig2	1	AC-like	WT
memory	memory	3/299	100/14418	0.03	1.44662	0.652184	0.343539	0.546104	0.496087	Pten/Csmd1/Tuba1a	3	AC-like	WT
Notch signaling pathway	Notch signaling pathway	3/299	100/14418	0.03	1.44662	0.652184	0.343539	0.546104	0.496087	Dner/Maml2/Cntn1	3	AC-like	WT
vesicle-mediated transport	vesicle-mediated transport	5/299	187/14418	0.026738	1.28932	0.579508	0.346898	0.548053	0.497858	Rab10/Rtn3/Scfd2/Megf11/Kif1b	5	AC-like	WT
cellular response to lipopolysaccharide	cellular response to lipopolysaccharide	4/299	144/14418	0.0277778	1.33946	0.595764	0.34961	0.548053	0.497858	Pde4b/Cdk4/Hmgb1/Rhoa	4	AC-like	WT
cell chemotaxis	cell chemotaxis	2/299	60/14418	0.0333333	1.60736	0.686032	0.354394	0.548053	0.497858	Pdgfra/Dock4	2	AC-like	WT
positive regulation of cell adhesion	positive regulation of cell adhesion	2/299	60/14418	0.0333333	1.60736	0.686032	0.354394	0.548053	0.497858	Cd63/Tpm1	2	AC-like	WT
somatic stem cell population maintenance	somatic stem cell population maintenance	2/299	60/14418	0.0333333	1.60736	0.686032	0.354394	0.548053	0.497858	Tcf7l2/Prdm16	2	AC-like	WT
axonal fasciculation	axonal fasciculation	1/299	21/14418	0.047619	2.29623	0.865018	0.356212	0.548053	0.497858	Ncam1	1	AC-like	WT
blood vessel diameter maintenance	blood vessel diameter maintenance	1/299	21/14418	0.047619	2.29623	0.865018	0.356212	0.548053	0.497858	Kcnma1	1	AC-like	WT
calcium ion import	calcium ion import	1/299	21/14418	0.047619	2.29623	0.865018	0.356212	0.548053	0.497858	Cacna1c	1	AC-like	WT
collagen catabolic process	collagen catabolic process	1/299	21/14418	0.047619	2.29623	0.865018	0.356212	0.548053	0.497858	Mmp16	1	AC-like	WT
DNA unwinding involved in DNA replication	DNA unwinding involved in DNA replication	1/299	21/14418	0.047619	2.29623	0.865018	0.356212	0.548053	0.497858	Mcm7	1	AC-like	WT
negative regulation of interleukin-2 production	negative regulation of interleukin-2 production	1/299	21/14418	0.047619	2.29623	0.865018	0.356212	0.548053	0.497858	Nav3	1	AC-like	WT
negative regulation of osteoclast differentiation	negative regulation of osteoclast differentiation	1/299	21/14418	0.047619	2.29623	0.865018	0.356212	0.548053	0.497858	Pik3r1	1	AC-like	WT
negative regulation of protein localization to plasma membrane	negative regulation of protein localization to plasma membrane	1/299	21/14418	0.047619	2.29623	0.865018	0.356212	0.548053	0.497858	Pid1	1	AC-like	WT
phosphatidic acid biosynthetic process	phosphatidic acid biosynthetic process	1/299	21/14418	0.047619	2.29623	0.865018	0.356212	0.548053	0.497858	Dgki	1	AC-like	WT
positive regulation of receptor-mediated endocytosis	positive regulation of receptor-mediated endocytosis	1/299	21/14418	0.047619	2.29623	0.865018	0.356212	0.548053	0.497858	Sgip1	1	AC-like	WT
positive regulation of release of sequestered calcium ion into cytosol	positive regulation of release of sequestered calcium ion into cytosol	1/299	21/14418	0.047619	2.29623	0.865018	0.356212	0.548053	0.497858	Bax	1	AC-like	WT
positive regulation of Rho protein signal transduction	positive regulation of Rho protein signal transduction	1/299	21/14418	0.047619	2.29623	0.865018	0.356212	0.548053	0.497858	Arhgef3	1	AC-like	WT
protein localization to synapse	protein localization to synapse	1/299	21/14418	0.047619	2.29623	0.865018	0.356212	0.548053	0.497858	Nrxn1	1	AC-like	WT
protein palmitoylation	protein palmitoylation	1/299	21/14418	0.047619	2.29623	0.865018	0.356212	0.548053	0.497858	Zdhhc2	1	AC-like	WT
regulation of DNA-binding transcription factor activity	regulation of DNA-binding transcription factor activity	1/299	21/14418	0.047619	2.29623	0.865018	0.356212	0.548053	0.497858	Sox6	1	AC-like	WT
regulation of intracellular pH	regulation of intracellular pH	1/299	21/14418	0.047619	2.29623	0.865018	0.356212	0.548053	0.497858	Slc4a4	1	AC-like	WT
regulation of presynaptic cytosolic calcium ion concentration	regulation of presynaptic cytosolic calcium ion concentration	1/299	21/14418	0.047619	2.29623	0.865018	0.356212	0.548053	0.497858	Marcksl1	1	AC-like	WT
response to steroid hormone	response to steroid hormone	1/299	21/14418	0.047619	2.29623	0.865018	0.356212	0.548053	0.497858	Jund	1	AC-like	WT
synaptic vesicle exocytosis	synaptic vesicle exocytosis	1/299	21/14418	0.047619	2.29623	0.865018	0.356212	0.548053	0.497858	Trim9	1	AC-like	WT
ventricular system development	ventricular system development	1/299	21/14418	0.047619	2.29623	0.865018	0.356212	0.548053	0.497858	Sema6d	1	AC-like	WT
B cell differentiation	B cell differentiation	2/299	62/14418	0.0322581	1.55551	0.637882	0.369386	0.555766	0.504864	Pik3r1/Id2	2	AC-like	WT
cell-cell junction organization	cell-cell junction organization	1/299	22/14418	0.0454545	2.19185	0.814111	0.369582	0.555766	0.504864	Lims2	1	AC-like	WT
cellular respiration	cellular respiration	1/299	22/14418	0.0454545	2.19185	0.814111	0.369582	0.555766	0.504864	Bax	1	AC-like	WT
cellular response to hormone stimulus	cellular response to hormone stimulus	1/299	22/14418	0.0454545	2.19185	0.814111	0.369582	0.555766	0.504864	Ncoa1	1	AC-like	WT
cholesterol efflux	cholesterol efflux	1/299	22/14418	0.0454545	2.19185	0.814111	0.369582	0.555766	0.504864	Npc2	1	AC-like	WT
cholesterol transport	cholesterol transport	1/299	22/14418	0.0454545	2.19185	0.814111	0.369582	0.555766	0.504864	Npc2	1	AC-like	WT
embryonic pattern specification	embryonic pattern specification	1/299	22/14418	0.0454545	2.19185	0.814111	0.369582	0.555766	0.504864	Erbb4	1	AC-like	WT
negative regulation of blood pressure	negative regulation of blood pressure	1/299	22/14418	0.0454545	2.19185	0.814111	0.369582	0.555766	0.504864	Pik3r1	1	AC-like	WT
negative regulation of GTPase activity	negative regulation of GTPase activity	1/299	22/14418	0.0454545	2.19185	0.814111	0.369582	0.555766	0.504864	Sh3bp4	1	AC-like	WT
negative regulation of hippo signaling	negative regulation of hippo signaling	1/299	22/14418	0.0454545	2.19185	0.814111	0.369582	0.555766	0.504864	Strn3	1	AC-like	WT
nervous system process	nervous system process	1/299	22/14418	0.0454545	2.19185	0.814111	0.369582	0.555766	0.504864	Psap	1	AC-like	WT
positive regulation of cell-cell adhesion	positive regulation of cell-cell adhesion	1/299	22/14418	0.0454545	2.19185	0.814111	0.369582	0.555766	0.504864	Plpp3	1	AC-like	WT
positive regulation of stress-activated MAPK cascade	positive regulation of stress-activated MAPK cascade	1/299	22/14418	0.0454545	2.19185	0.814111	0.369582	0.555766	0.504864	Mid1	1	AC-like	WT
post-anal tail morphogenesis	post-anal tail morphogenesis	1/299	22/14418	0.0454545	2.19185	0.814111	0.369582	0.555766	0.504864	Chst11	1	AC-like	WT
regulation of postsynaptic density assembly	regulation of postsynaptic density assembly	1/299	22/14418	0.0454545	2.19185	0.814111	0.369582	0.555766	0.504864	Nrxn1	1	AC-like	WT
regulation of synapse maturation	regulation of synapse maturation	1/299	22/14418	0.0454545	2.19185	0.814111	0.369582	0.555766	0.504864	Ywhaz	1	AC-like	WT
respiratory system process	respiratory system process	1/299	22/14418	0.0454545	2.19185	0.814111	0.369582	0.555766	0.504864	Ywhaz	1	AC-like	WT
telencephalon development	telencephalon development	1/299	22/14418	0.0454545	2.19185	0.814111	0.369582	0.555766	0.504864	Slc1a2	1	AC-like	WT
cellular response to transforming growth factor beta stimulus	cellular response to transforming growth factor beta stimulus	2/299	63/14418	0.031746	1.53082	0.614447	0.37683	0.558613	0.50745	Fyn/Sox6	2	AC-like	WT
insulin receptor signaling pathway	insulin receptor signaling pathway	2/299	63/14418	0.031746	1.53082	0.614447	0.37683	0.558613	0.50745	Pik3r1/Sorbs1	2	AC-like	WT
positive regulation of fibroblast proliferation	positive regulation of fibroblast proliferation	2/299	63/14418	0.031746	1.53082	0.614447	0.37683	0.558613	0.50745	Pdgfra/Cdk4	2	AC-like	WT
acrosome assembly	acrosome assembly	1/299	23/14418	0.0434783	2.09655	0.765877	0.382675	0.558613	0.50745	Chn2	1	AC-like	WT
amino acid transport	amino acid transport	1/299	23/14418	0.0434783	2.09655	0.765877	0.382675	0.558613	0.50745	Slc6a11	1	AC-like	WT
apoptotic mitochondrial changes	apoptotic mitochondrial changes	1/299	23/14418	0.0434783	2.09655	0.765877	0.382675	0.558613	0.50745	Bax	1	AC-like	WT
cellular response to interleukin-4	cellular response to interleukin-4	1/299	23/14418	0.0434783	2.09655	0.765877	0.382675	0.558613	0.50745	Cdk4	1	AC-like	WT
decidualization	decidualization	1/299	23/14418	0.0434783	2.09655	0.765877	0.382675	0.558613	0.50745	Bsg	1	AC-like	WT
embryonic brain development	embryonic brain development	1/299	23/14418	0.0434783	2.09655	0.765877	0.382675	0.558613	0.50745	Tubb2b	1	AC-like	WT
embryonic hindlimb morphogenesis	embryonic hindlimb morphogenesis	1/299	23/14418	0.0434783	2.09655	0.765877	0.382675	0.558613	0.50745	Chd7	1	AC-like	WT
gastrulation with mouth forming second	gastrulation with mouth forming second	1/299	23/14418	0.0434783	2.09655	0.765877	0.382675	0.558613	0.50745	Plpp3	1	AC-like	WT
intra-Golgi vesicle-mediated transport	intra-Golgi vesicle-mediated transport	1/299	23/14418	0.0434783	2.09655	0.765877	0.382675	0.558613	0.50745	Vti1a	1	AC-like	WT
intracellular receptor signaling pathway	intracellular receptor signaling pathway	1/299	23/14418	0.0434783	2.09655	0.765877	0.382675	0.558613	0.50745	Rorb	1	AC-like	WT
motile cilium assembly	motile cilium assembly	1/299	23/14418	0.0434783	2.09655	0.765877	0.382675	0.558613	0.50745	Dynll1	1	AC-like	WT
positive regulation of glycolytic process	positive regulation of glycolytic process	1/299	23/14418	0.0434783	2.09655	0.765877	0.382675	0.558613	0.50745	Slc4a4	1	AC-like	WT
positive regulation of interferon-alpha production	positive regulation of interferon-alpha production	1/299	23/14418	0.0434783	2.09655	0.765877	0.382675	0.558613	0.50745	Hmgb1	1	AC-like	WT
positive regulation of Ras protein signal transduction	positive regulation of Ras protein signal transduction	1/299	23/14418	0.0434783	2.09655	0.765877	0.382675	0.558613	0.50745	Dgki	1	AC-like	WT
positive regulation of synaptic transmission	positive regulation of synaptic transmission	1/299	23/14418	0.0434783	2.09655	0.765877	0.382675	0.558613	0.50745	Grik2	1	AC-like	WT
positive regulation of vascular endothelial growth factor production	positive regulation of vascular endothelial growth factor production	1/299	23/14418	0.0434783	2.09655	0.765877	0.382675	0.558613	0.50745	Bsg	1	AC-like	WT
positive regulation of viral genome replication	positive regulation of viral genome replication	1/299	23/14418	0.0434783	2.09655	0.765877	0.382675	0.558613	0.50745	Hacd3	1	AC-like	WT
postsynaptic actin cytoskeleton organization	postsynaptic actin cytoskeleton organization	1/299	23/14418	0.0434783	2.09655	0.765877	0.382675	0.558613	0.50745	Farp1	1	AC-like	WT
regulation of protein-containing complex assembly	regulation of protein-containing complex assembly	1/299	23/14418	0.0434783	2.09655	0.765877	0.382675	0.558613	0.50745	Dut	1	AC-like	WT
synaptic vesicle priming	synaptic vesicle priming	1/299	23/14418	0.0434783	2.09655	0.765877	0.382675	0.558613	0.50745	Cadps	1	AC-like	WT
vesicle transport along microtubule	vesicle transport along microtubule	1/299	23/14418	0.0434783	2.09655	0.765877	0.382675	0.558613	0.50745	Kif1b	1	AC-like	WT
cell population proliferation	cell population proliferation	6/299	241/14418	0.0248963	1.20052	0.456811	0.383613	0.559142	0.507931	Gnb1/Pten/Marcksl1/Bax/Jarid2/Mcm7	6	AC-like	WT
actin cytoskeleton organization	actin cytoskeleton organization	5/299	196/14418	0.0255102	1.23012	0.472036	0.383972	0.559142	0.507931	Tmsb10/Auts2/Phactr3/Rhoa/Tnik	5	AC-like	WT
cell development	cell development	1/299	24/14418	0.0416667	2.0092	0.720049	0.395498	0.564256	0.512577	Id2	1	AC-like	WT
fibroblast migration	fibroblast migration	1/299	24/14418	0.0416667	2.0092	0.720049	0.395498	0.564256	0.512577	Fut8	1	AC-like	WT
mitochondrial fusion	mitochondrial fusion	1/299	24/14418	0.0416667	2.0092	0.720049	0.395498	0.564256	0.512577	Bax	1	AC-like	WT
muscle cell development	muscle cell development	1/299	24/14418	0.0416667	2.0092	0.720049	0.395498	0.564256	0.512577	Dmd	1	AC-like	WT
negative regulation of JNK cascade	negative regulation of JNK cascade	1/299	24/14418	0.0416667	2.0092	0.720049	0.395498	0.564256	0.512577	Prmt1	1	AC-like	WT
negative regulation of mRNA splicing, via spliceosome	negative regulation of mRNA splicing, via spliceosome	1/299	24/14418	0.0416667	2.0092	0.720049	0.395498	0.564256	0.512577	Srsf7	1	AC-like	WT
negative regulation of myoblast differentiation	negative regulation of myoblast differentiation	1/299	24/14418	0.0416667	2.0092	0.720049	0.395498	0.564256	0.512577	Sox8	1	AC-like	WT
negative regulation of Rho protein signal transduction	negative regulation of Rho protein signal transduction	1/299	24/14418	0.0416667	2.0092	0.720049	0.395498	0.564256	0.512577	Stmn1	1	AC-like	WT
positive regulation of cell-matrix adhesion	positive regulation of cell-matrix adhesion	1/299	24/14418	0.0416667	2.0092	0.720049	0.395498	0.564256	0.512577	Dmd	1	AC-like	WT
positive regulation of exocytosis	positive regulation of exocytosis	1/299	24/14418	0.0416667	2.0092	0.720049	0.395498	0.564256	0.512577	Cadps	1	AC-like	WT
positive regulation of protein localization to cell surface	positive regulation of protein localization to cell surface	1/299	24/14418	0.0416667	2.0092	0.720049	0.395498	0.564256	0.512577	Erbb4	1	AC-like	WT
positive regulation of proteolysis	positive regulation of proteolysis	1/299	24/14418	0.0416667	2.0092	0.720049	0.395498	0.564256	0.512577	Cfl1	1	AC-like	WT
positive regulation of T cell mediated cytotoxicity	positive regulation of T cell mediated cytotoxicity	1/299	24/14418	0.0416667	2.0092	0.720049	0.395498	0.564256	0.512577	H2-K1	1	AC-like	WT
regulation of cell morphogenesis	regulation of cell morphogenesis	1/299	24/14418	0.0416667	2.0092	0.720049	0.395498	0.564256	0.512577	Cfl1	1	AC-like	WT
regulation of dendritic spine morphogenesis	regulation of dendritic spine morphogenesis	1/299	24/14418	0.0416667	2.0092	0.720049	0.395498	0.564256	0.512577	Cfl1	1	AC-like	WT
regulation of myelination	regulation of myelination	1/299	24/14418	0.0416667	2.0092	0.720049	0.395498	0.564256	0.512577	Tcf7l2	1	AC-like	WT
response to testosterone	response to testosterone	1/299	24/14418	0.0416667	2.0092	0.720049	0.395498	0.564256	0.512577	Cdk4	1	AC-like	WT
cellular response to xenobiotic stimulus	cellular response to xenobiotic stimulus	2/299	67/14418	0.0298507	1.43942	0.524629	0.406228	0.56928	0.51714	Pde4b/Mcm7	2	AC-like	WT
brain morphogenesis	brain morphogenesis	1/299	25/14418	0.04	1.92883	0.676397	0.408055	0.56928	0.51714	Pten	1	AC-like	WT
calcium-dependent cell-cell adhesion via plasma membrane cell adhesion molecules	calcium-dependent cell-cell adhesion via plasma membrane cell adhesion molecules	1/299	25/14418	0.04	1.92883	0.676397	0.408055	0.56928	0.51714	Nrxn1	1	AC-like	WT
cellular response to platelet-derived growth factor stimulus	cellular response to platelet-derived growth factor stimulus	1/299	25/14418	0.04	1.92883	0.676397	0.408055	0.56928	0.51714	Fyn	1	AC-like	WT
ceramide biosynthetic process	ceramide biosynthetic process	1/299	25/14418	0.04	1.92883	0.676397	0.408055	0.56928	0.51714	Sptssa	1	AC-like	WT
DNA-templated DNA replication	DNA-templated DNA replication	1/299	25/14418	0.04	1.92883	0.676397	0.408055	0.56928	0.51714	Polg	1	AC-like	WT
filopodium assembly	filopodium assembly	1/299	25/14418	0.04	1.92883	0.676397	0.408055	0.56928	0.51714	Nrxn1	1	AC-like	WT
mRNA 3'-end processing	mRNA 3'-end processing	1/299	25/14418	0.04	1.92883	0.676397	0.408055	0.56928	0.51714	Papola	1	AC-like	WT
positive regulation of microtubule polymerization	positive regulation of microtubule polymerization	1/299	25/14418	0.04	1.92883	0.676397	0.408055	0.56928	0.51714	Nav3	1	AC-like	WT
positive regulation of mRNA splicing, via spliceosome	positive regulation of mRNA splicing, via spliceosome	1/299	25/14418	0.04	1.92883	0.676397	0.408055	0.56928	0.51714	Snrnp70	1	AC-like	WT
positive regulation of vascular associated smooth muscle cell migration	positive regulation of vascular associated smooth muscle cell migration	1/299	25/14418	0.04	1.92883	0.676397	0.408055	0.56928	0.51714	Dock4	1	AC-like	WT
proteasomal protein catabolic process	proteasomal protein catabolic process	1/299	25/14418	0.04	1.92883	0.676397	0.408055	0.56928	0.51714	Psmb2	1	AC-like	WT
regulation of peptidyl-tyrosine phosphorylation	regulation of peptidyl-tyrosine phosphorylation	1/299	25/14418	0.04	1.92883	0.676397	0.408055	0.56928	0.51714	Fyn	1	AC-like	WT
regulation of synaptic vesicle endocytosis	regulation of synaptic vesicle endocytosis	1/299	25/14418	0.04	1.92883	0.676397	0.408055	0.56928	0.51714	Actg1	1	AC-like	WT
response to tumor necrosis factor	response to tumor necrosis factor	1/299	25/14418	0.04	1.92883	0.676397	0.408055	0.56928	0.51714	Tuba1a	1	AC-like	WT
skeletal muscle fiber development	skeletal muscle fiber development	1/299	25/14418	0.04	1.92883	0.676397	0.408055	0.56928	0.51714	Dner	1	AC-like	WT
skeletal muscle tissue regeneration	skeletal muscle tissue regeneration	1/299	25/14418	0.04	1.92883	0.676397	0.408055	0.56928	0.51714	Dmd	1	AC-like	WT
synaptic transmission, GABAergic	synaptic transmission, GABAergic	1/299	25/14418	0.04	1.92883	0.676397	0.408055	0.56928	0.51714	Gabbr2	1	AC-like	WT
tumor necrosis factor production	tumor necrosis factor production	1/299	25/14418	0.04	1.92883	0.676397	0.408055	0.56928	0.51714	Pik3r1	1	AC-like	WT
mRNA processing	mRNA processing	5/299	202/14418	0.0247525	1.19358	0.403204	0.408659	0.569459	0.517303	Srsf7/Ybx1/Srsf2/Hnrnpl/Sfpq	5	AC-like	WT
negative regulation of epithelial cell proliferation	negative regulation of epithelial cell proliferation	2/299	68/14418	0.0294118	1.41826	0.503087	0.413474	0.57352	0.520992	Maged1/Pten	2	AC-like	WT
adenylate cyclase-modulating G protein-coupled receptor signaling pathway	adenylate cyclase-modulating G protein-coupled receptor signaling pathway	1/299	26/14418	0.0384615	1.85464	0.63472	0.420352	0.57352	0.520992	Gna11	1	AC-like	WT
alternative mRNA splicing, via spliceosome	alternative mRNA splicing, via spliceosome	1/299	26/14418	0.0384615	1.85464	0.63472	0.420352	0.57352	0.520992	Sfpq	1	AC-like	WT
artery morphogenesis	artery morphogenesis	1/299	26/14418	0.0384615	1.85464	0.63472	0.420352	0.57352	0.520992	Chd7	1	AC-like	WT
blastocyst formation	blastocyst formation	1/299	26/14418	0.0384615	1.85464	0.63472	0.420352	0.57352	0.520992	Sf3b6	1	AC-like	WT
heparan sulfate proteoglycan biosynthetic process	heparan sulfate proteoglycan biosynthetic process	1/299	26/14418	0.0384615	1.85464	0.63472	0.420352	0.57352	0.520992	Xylt1	1	AC-like	WT
negative regulation of endothelial cell proliferation	negative regulation of endothelial cell proliferation	1/299	26/14418	0.0384615	1.85464	0.63472	0.420352	0.57352	0.520992	Rgcc	1	AC-like	WT
negative regulation of TOR signaling	negative regulation of TOR signaling	1/299	26/14418	0.0384615	1.85464	0.63472	0.420352	0.57352	0.520992	Sh3bp4	1	AC-like	WT
positive regulation of cytokinesis	positive regulation of cytokinesis	1/299	26/14418	0.0384615	1.85464	0.63472	0.420352	0.57352	0.520992	Rhoa	1	AC-like	WT
positive regulation of gluconeogenesis	positive regulation of gluconeogenesis	1/299	26/14418	0.0384615	1.85464	0.63472	0.420352	0.57352	0.520992	Tcf7l2	1	AC-like	WT
positive regulation of neural precursor cell proliferation	positive regulation of neural precursor cell proliferation	1/299	26/14418	0.0384615	1.85464	0.63472	0.420352	0.57352	0.520992	Tox	1	AC-like	WT
positive regulation of release of cytochrome c from mitochondria	positive regulation of release of cytochrome c from mitochondria	1/299	26/14418	0.0384615	1.85464	0.63472	0.420352	0.57352	0.520992	Bax	1	AC-like	WT
Rac protein signal transduction	Rac protein signal transduction	1/299	26/14418	0.0384615	1.85464	0.63472	0.420352	0.57352	0.520992	Farp1	1	AC-like	WT
regulation of phosphatidylinositol 3-kinase/protein kinase B signal transduction	regulation of phosphatidylinositol 3-kinase/protein kinase B signal transduction	1/299	26/14418	0.0384615	1.85464	0.63472	0.420352	0.57352	0.520992	Pten	1	AC-like	WT
regulation of reactive oxygen species metabolic process	regulation of reactive oxygen species metabolic process	1/299	26/14418	0.0384615	1.85464	0.63472	0.420352	0.57352	0.520992	Pid1	1	AC-like	WT
SMAD protein signal transduction	SMAD protein signal transduction	1/299	26/14418	0.0384615	1.85464	0.63472	0.420352	0.57352	0.520992	Magi2	1	AC-like	WT
proteasome-mediated ubiquitin-dependent protein catabolic process	proteasome-mediated ubiquitin-dependent protein catabolic process	6/299	251/14418	0.0239044	1.15269	0.355116	0.420656	0.57352	0.520992	Trim9/Psma3/Psmb2/Ube2n/Psma2/Traf4	6	AC-like	WT
hippocampus development	hippocampus development	2/299	69/14418	0.0289855	1.3977	0.481885	0.420677	0.57352	0.520992	Tuba1a/Ncoa1	2	AC-like	WT
positive regulation of proteasomal ubiquitin-dependent protein catabolic process	positive regulation of proteasomal ubiquitin-dependent protein catabolic process	2/299	69/14418	0.0289855	1.3977	0.481885	0.420677	0.57352	0.520992	Trib2/Sumo2	2	AC-like	WT
protein dephosphorylation	protein dephosphorylation	3/299	115/14418	0.026087	1.25793	0.404122	0.427771	0.580894	0.52769	Ptprg/Ppp1ca/Pten	3	AC-like	WT
blastocyst development	blastocyst development	1/299	27/14418	0.037037	1.78595	0.594845	0.432395	0.580894	0.52769	Smarcb1	1	AC-like	WT
branching morphogenesis of an epithelial tube	branching morphogenesis of an epithelial tube	1/299	27/14418	0.037037	1.78595	0.594845	0.432395	0.580894	0.52769	Ppp1ca	1	AC-like	WT
metanephros development	metanephros development	1/299	27/14418	0.037037	1.78595	0.594845	0.432395	0.580894	0.52769	Id2	1	AC-like	WT
negative regulation of axon extension	negative regulation of axon extension	1/299	27/14418	0.037037	1.78595	0.594845	0.432395	0.580894	0.52769	Sema6d	1	AC-like	WT
negative regulation of type I interferon production	negative regulation of type I interferon production	1/299	27/14418	0.037037	1.78595	0.594845	0.432395	0.580894	0.52769	Banf1	1	AC-like	WT
organ growth	organ growth	1/299	27/14418	0.037037	1.78595	0.594845	0.432395	0.580894	0.52769	Tcf7l2	1	AC-like	WT
phospholipid biosynthetic process	phospholipid biosynthetic process	1/299	27/14418	0.037037	1.78595	0.594845	0.432395	0.580894	0.52769	Mboat2	1	AC-like	WT
positive regulation of G2/M transition of mitotic cell cycle	positive regulation of G2/M transition of mitotic cell cycle	1/299	27/14418	0.037037	1.78595	0.594845	0.432395	0.580894	0.52769	Cdk4	1	AC-like	WT
positive regulation of oligodendrocyte differentiation	positive regulation of oligodendrocyte differentiation	1/299	27/14418	0.037037	1.78595	0.594845	0.432395	0.580894	0.52769	Olig2	1	AC-like	WT
regulation of neuron apoptotic process	regulation of neuron apoptotic process	1/299	27/14418	0.037037	1.78595	0.594845	0.432395	0.580894	0.52769	Bax	1	AC-like	WT
release of cytochrome c from mitochondria	release of cytochrome c from mitochondria	1/299	27/14418	0.037037	1.78595	0.594845	0.432395	0.580894	0.52769	Bax	1	AC-like	WT
sphingolipid biosynthetic process	sphingolipid biosynthetic process	1/299	27/14418	0.037037	1.78595	0.594845	0.432395	0.580894	0.52769	Hacd3	1	AC-like	WT
cell differentiation	cell differentiation	9/299	395/14418	0.0227848	1.0987	0.289446	0.434766	0.582358	0.52902	Tcf7l2/Fyn/Rhob/Sema6d/Bsg/Etv1/Cadm1/Tcf4/Rhoa	9	AC-like	WT
G1/S transition of mitotic cell cycle	G1/S transition of mitotic cell cycle	2/299	72/14418	0.0277778	1.33946	0.42021	0.442007	0.582358	0.52902	Rgcc/Cdk4	2	AC-like	WT
phosphatidylinositol 3-kinase/protein kinase B signal transduction	phosphatidylinositol 3-kinase/protein kinase B signal transduction	2/299	72/14418	0.0277778	1.33946	0.42021	0.442007	0.582358	0.52902	Pten/Pik3r1	2	AC-like	WT
response to wounding	response to wounding	2/299	72/14418	0.0277778	1.33946	0.42021	0.442007	0.582358	0.52902	Slc1a2/Bax	2	AC-like	WT
Wnt signaling pathway	Wnt signaling pathway	4/299	164/14418	0.0243902	1.17612	0.330082	0.443263	0.582358	0.52902	Cpe/Tcf7l2/Bbip1/Tnik	4	AC-like	WT
anterograde axonal transport	anterograde axonal transport	1/299	28/14418	0.0357143	1.72217	0.55662	0.444188	0.582358	0.52902	Ank3	1	AC-like	WT
fatty acid biosynthetic process	fatty acid biosynthetic process	1/299	28/14418	0.0357143	1.72217	0.55662	0.444188	0.582358	0.52902	Mgll	1	AC-like	WT
killing of cells of another organism	killing of cells of another organism	1/299	28/14418	0.0357143	1.72217	0.55662	0.444188	0.582358	0.52902	Romo1	1	AC-like	WT
negative regulation of extrinsic apoptotic signaling pathway in absence of ligand	negative regulation of extrinsic apoptotic signaling pathway in absence of ligand	1/299	28/14418	0.0357143	1.72217	0.55662	0.444188	0.582358	0.52902	Fyn	1	AC-like	WT
negative regulation of type II interferon production	negative regulation of type II interferon production	1/299	28/14418	0.0357143	1.72217	0.55662	0.444188	0.582358	0.52902	Hmgb1	1	AC-like	WT
phosphatidylinositol dephosphorylation	phosphatidylinositol dephosphorylation	1/299	28/14418	0.0357143	1.72217	0.55662	0.444188	0.582358	0.52902	Pten	1	AC-like	WT
positive regulation of focal adhesion assembly	positive regulation of focal adhesion assembly	1/299	28/14418	0.0357143	1.72217	0.55662	0.444188	0.582358	0.52902	Cfl1	1	AC-like	WT
positive regulation of interleukin-10 production	positive regulation of interleukin-10 production	1/299	28/14418	0.0357143	1.72217	0.55662	0.444188	0.582358	0.52902	Hmgb1	1	AC-like	WT
positive regulation of intracellular protein transport	positive regulation of intracellular protein transport	1/299	28/14418	0.0357143	1.72217	0.55662	0.444188	0.582358	0.52902	Oaz1	1	AC-like	WT
positive regulation of protein serine/threonine kinase activity	positive regulation of protein serine/threonine kinase activity	1/299	28/14418	0.0357143	1.72217	0.55662	0.444188	0.582358	0.52902	Rhoa	1	AC-like	WT
positive regulation of transforming growth factor beta receptor signaling pathway	positive regulation of transforming growth factor beta receptor signaling pathway	1/299	28/14418	0.0357143	1.72217	0.55662	0.444188	0.582358	0.52902	Tsc22d1	1	AC-like	WT
postsynaptic modulation of chemical synaptic transmission	postsynaptic modulation of chemical synaptic transmission	1/299	28/14418	0.0357143	1.72217	0.55662	0.444188	0.582358	0.52902	Grm3	1	AC-like	WT
protein sumoylation	protein sumoylation	1/299	28/14418	0.0357143	1.72217	0.55662	0.444188	0.582358	0.52902	Sumo2	1	AC-like	WT
regulation of presynaptic membrane potential	regulation of presynaptic membrane potential	1/299	28/14418	0.0357143	1.72217	0.55662	0.444188	0.582358	0.52902	Grik2	1	AC-like	WT
regulation of synapse assembly	regulation of synapse assembly	1/299	28/14418	0.0357143	1.72217	0.55662	0.444188	0.582358	0.52902	Lrrtm4	1	AC-like	WT
tRNA methylation	tRNA methylation	1/299	28/14418	0.0357143	1.72217	0.55662	0.444188	0.582358	0.52902	Trmt112	1	AC-like	WT
tRNA processing	tRNA processing	1/299	28/14418	0.0357143	1.72217	0.55662	0.444188	0.582358	0.52902	Lsm6	1	AC-like	WT
cellular response to leukemia inhibitory factor	cellular response to leukemia inhibitory factor	3/299	119/14418	0.0252101	1.21565	0.343747	0.449652	0.587529	0.533718	Srsf7/Jarid2/Eif4a2	3	AC-like	WT
DNA damage response	DNA damage response	7/299	307/14418	0.0228013	1.0995	0.256428	0.453565	0.587529	0.533718	Dynll1/Macrod2/Prmt1/Sgk1/Sfpq/Bax/Mcm7	7	AC-like	WT
chaperone cofactor-dependent protein refolding	chaperone cofactor-dependent protein refolding	1/299	29/14418	0.0344828	1.66278	0.519908	0.455736	0.587529	0.533718	Ptges3	1	AC-like	WT
endochondral ossification	endochondral ossification	1/299	29/14418	0.0344828	1.66278	0.519908	0.455736	0.587529	0.533718	Mmp16	1	AC-like	WT
gamma-aminobutyric acid signaling pathway	gamma-aminobutyric acid signaling pathway	1/299	29/14418	0.0344828	1.66278	0.519908	0.455736	0.587529	0.533718	Gabbr2	1	AC-like	WT
limb morphogenesis	limb morphogenesis	1/299	29/14418	0.0344828	1.66278	0.519908	0.455736	0.587529	0.533718	Bax	1	AC-like	WT
myeloid cell differentiation	myeloid cell differentiation	1/299	29/14418	0.0344828	1.66278	0.519908	0.455736	0.587529	0.533718	Hmgb1	1	AC-like	WT
negative regulation of cytokine production	negative regulation of cytokine production	1/299	29/14418	0.0344828	1.66278	0.519908	0.455736	0.587529	0.533718	Rgcc	1	AC-like	WT
one-carbon metabolic process	one-carbon metabolic process	1/299	29/14418	0.0344828	1.66278	0.519908	0.455736	0.587529	0.533718	Car8	1	AC-like	WT
phosphatidylinositol metabolic process	phosphatidylinositol metabolic process	1/299	29/14418	0.0344828	1.66278	0.519908	0.455736	0.587529	0.533718	Pik3r1	1	AC-like	WT
phosphatidylinositol phosphate biosynthetic process	phosphatidylinositol phosphate biosynthetic process	1/299	29/14418	0.0344828	1.66278	0.519908	0.455736	0.587529	0.533718	Pik3r1	1	AC-like	WT
regulation of long-term neuronal synaptic plasticity	regulation of long-term neuronal synaptic plasticity	1/299	29/14418	0.0344828	1.66278	0.519908	0.455736	0.587529	0.533718	Grik2	1	AC-like	WT
regulation of neuronal synaptic plasticity	regulation of neuronal synaptic plasticity	1/299	29/14418	0.0344828	1.66278	0.519908	0.455736	0.587529	0.533718	Zdhhc2	1	AC-like	WT
response to gamma radiation	response to gamma radiation	1/299	29/14418	0.0344828	1.66278	0.519908	0.455736	0.587529	0.533718	Bax	1	AC-like	WT
response to progesterone	response to progesterone	1/299	29/14418	0.0344828	1.66278	0.519908	0.455736	0.587529	0.533718	Ncoa1	1	AC-like	WT
circadian rhythm	circadian rhythm	2/299	74/14418	0.027027	1.30326	0.380602	0.455985	0.587529	0.533718	Kcnma1/Id2	2	AC-like	WT
rRNA processing	rRNA processing	3/299	121/14418	0.0247934	1.19556	0.314348	0.460466	0.592665	0.538384	Lsm6/Chd7/Nop10	3	AC-like	WT
DNA replication	DNA replication	2/299	75/14418	0.0266667	1.28589	0.361223	0.462898	0.594738	0.540267	Pola1/Rbbp4	2	AC-like	WT
brown fat cell differentiation	brown fat cell differentiation	1/299	30/14418	0.0333333	1.60736	0.484592	0.467046	0.594738	0.540267	Prdm16	1	AC-like	WT
focal adhesion assembly	focal adhesion assembly	1/299	30/14418	0.0333333	1.60736	0.484592	0.467046	0.594738	0.540267	Sorbs1	1	AC-like	WT
negative regulation of insulin secretion	negative regulation of insulin secretion	1/299	30/14418	0.0333333	1.60736	0.484592	0.467046	0.594738	0.540267	Midn	1	AC-like	WT
positive regulation of innate immune response	positive regulation of innate immune response	1/299	30/14418	0.0333333	1.60736	0.484592	0.467046	0.594738	0.540267	Hmgb1	1	AC-like	WT
positive regulation of interleukin-12 production	positive regulation of interleukin-12 production	1/299	30/14418	0.0333333	1.60736	0.484592	0.467046	0.594738	0.540267	Hmgb1	1	AC-like	WT
positive regulation of mesenchymal cell proliferation	positive regulation of mesenchymal cell proliferation	1/299	30/14418	0.0333333	1.60736	0.484592	0.467046	0.594738	0.540267	Hmgb1	1	AC-like	WT
regulation of canonical NF-kappaB signal transduction	regulation of canonical NF-kappaB signal transduction	1/299	30/14418	0.0333333	1.60736	0.484592	0.467046	0.594738	0.540267	Traf4	1	AC-like	WT
regulation of protein binding	regulation of protein binding	1/299	30/14418	0.0333333	1.60736	0.484592	0.467046	0.594738	0.540267	Cycs	1	AC-like	WT
tissue development	tissue development	1/299	30/14418	0.0333333	1.60736	0.484592	0.467046	0.594738	0.540267	Tcf7l2	1	AC-like	WT
response to oxidative stress	response to oxidative stress	3/299	123/14418	0.0243902	1.17612	0.285449	0.471189	0.599377	0.54448	Prdx1/Prdx5/Banf1	3	AC-like	WT
hemopoiesis	hemopoiesis	2/299	77/14418	0.025974	1.25249	0.32327	0.476569	0.603704	0.548412	Sox6/Glrx5	2	AC-like	WT
cochlea development	cochlea development	1/299	31/14418	0.0322581	1.55551	0.450564	0.478122	0.603704	0.548412	Psap	1	AC-like	WT
endothelial cell proliferation	endothelial cell proliferation	1/299	31/14418	0.0322581	1.55551	0.450564	0.478122	0.603704	0.548412	Hmgb1	1	AC-like	WT
monoatomic cation transmembrane transport	monoatomic cation transmembrane transport	1/299	31/14418	0.0322581	1.55551	0.450564	0.478122	0.603704	0.548412	Romo1	1	AC-like	WT
positive regulation of synaptic transmission, glutamatergic	positive regulation of synaptic transmission, glutamatergic	1/299	31/14418	0.0322581	1.55551	0.450564	0.478122	0.603704	0.548412	Nrxn1	1	AC-like	WT
regulation of actin filament polymerization	regulation of actin filament polymerization	1/299	31/14418	0.0322581	1.55551	0.450564	0.478122	0.603704	0.548412	Fchsd2	1	AC-like	WT
regulation of canonical Wnt signaling pathway	regulation of canonical Wnt signaling pathway	1/299	31/14418	0.0322581	1.55551	0.450564	0.478122	0.603704	0.548412	Gnaq	1	AC-like	WT
adenylate cyclase-activating G protein-coupled receptor signaling pathway	adenylate cyclase-activating G protein-coupled receptor signaling pathway	2/299	78/14418	0.025641	1.23643	0.304681	0.483325	0.608349	0.552631	Gnaq/Adgrl3	2	AC-like	WT
positive regulation of cold-induced thermogenesis	positive regulation of cold-induced thermogenesis	2/299	78/14418	0.025641	1.23643	0.304681	0.483325	0.608349	0.552631	Fabp5/Prdm16	2	AC-like	WT
sodium ion transmembrane transport	sodium ion transmembrane transport	2/299	78/14418	0.025641	1.23643	0.304681	0.483325	0.608349	0.552631	Slc6a11/Slc4a4	2	AC-like	WT
blastocyst hatching	blastocyst hatching	1/299	32/14418	0.03125	1.5069	0.417731	0.488968	0.610317	0.554419	Smarcb1	1	AC-like	WT
defense response to protozoan	defense response to protozoan	1/299	32/14418	0.03125	1.5069	0.417731	0.488968	0.610317	0.554419	Bpgm	1	AC-like	WT
dephosphorylation	dephosphorylation	1/299	32/14418	0.03125	1.5069	0.417731	0.488968	0.610317	0.554419	Ppp1ca	1	AC-like	WT
insulin-like growth factor receptor signaling pathway	insulin-like growth factor receptor signaling pathway	1/299	32/14418	0.03125	1.5069	0.417731	0.488968	0.610317	0.554419	Pik3r1	1	AC-like	WT
intraciliary transport	intraciliary transport	1/299	32/14418	0.03125	1.5069	0.417731	0.488968	0.610317	0.554419	Arl3	1	AC-like	WT
mammary gland development	mammary gland development	1/299	32/14418	0.03125	1.5069	0.417731	0.488968	0.610317	0.554419	Lbh	1	AC-like	WT
mRNA stabilization	mRNA stabilization	1/299	32/14418	0.03125	1.5069	0.417731	0.488968	0.610317	0.554419	Ybx1	1	AC-like	WT
negative regulation of epithelial to mesenchymal transition	negative regulation of epithelial to mesenchymal transition	1/299	32/14418	0.03125	1.5069	0.417731	0.488968	0.610317	0.554419	Pten	1	AC-like	WT
cartilage development	cartilage development	2/299	80/14418	0.025	1.20552	0.268239	0.496674	0.618416	0.561776	Chst11/Sox6	2	AC-like	WT
protein processing	protein processing	2/299	80/14418	0.025	1.20552	0.268239	0.496674	0.618416	0.561776	Cpe/Mmp16	2	AC-like	WT
cellular response to nerve growth factor stimulus	cellular response to nerve growth factor stimulus	1/299	33/14418	0.030303	1.46123	0.386007	0.499589	0.618416	0.561776	Magi2	1	AC-like	WT
lysosome localization	lysosome localization	1/299	33/14418	0.030303	1.46123	0.386007	0.499589	0.618416	0.561776	Kif1b	1	AC-like	WT
positive regulation of endocytosis	positive regulation of endocytosis	1/299	33/14418	0.030303	1.46123	0.386007	0.499589	0.618416	0.561776	Cd63	1	AC-like	WT
positive regulation of interleukin-2 production	positive regulation of interleukin-2 production	1/299	33/14418	0.030303	1.46123	0.386007	0.499589	0.618416	0.561776	Pde4b	1	AC-like	WT
regulation of neuron differentiation	regulation of neuron differentiation	1/299	33/14418	0.030303	1.46123	0.386007	0.499589	0.618416	0.561776	Id2	1	AC-like	WT
spindle assembly	spindle assembly	1/299	33/14418	0.030303	1.46123	0.386007	0.499589	0.618416	0.561776	Tubb5	1	AC-like	WT
cellular response to tumor necrosis factor	cellular response to tumor necrosis factor	2/299	81/14418	0.0246914	1.19064	0.250373	0.503266	0.621682	0.564743	Cfl1/Pid1	2	AC-like	WT
osteoblast differentiation	osteoblast differentiation	2/299	81/14418	0.0246914	1.19064	0.250373	0.503266	0.621682	0.564743	Erh/Sox8	2	AC-like	WT
fat cell differentiation	fat cell differentiation	2/299	82/14418	0.0243902	1.17612	0.232735	0.509802	0.624829	0.567602	Tcf7l2/Sox8	2	AC-like	WT
B cell proliferation	B cell proliferation	1/299	34/14418	0.0294118	1.41826	0.355315	0.50999	0.624829	0.567602	Pten	1	AC-like	WT
double-strand break repair via nonhomologous end joining	double-strand break repair via nonhomologous end joining	1/299	34/14418	0.0294118	1.41826	0.355315	0.50999	0.624829	0.567602	Pola1	1	AC-like	WT
glycolytic process	glycolytic process	1/299	34/14418	0.0294118	1.41826	0.355315	0.50999	0.624829	0.567602	Bpgm	1	AC-like	WT
insulin secretion	insulin secretion	1/299	34/14418	0.0294118	1.41826	0.355315	0.50999	0.624829	0.567602	Cacna1c	1	AC-like	WT
negative regulation of T cell proliferation	negative regulation of T cell proliferation	1/299	34/14418	0.0294118	1.41826	0.355315	0.50999	0.624829	0.567602	Pten	1	AC-like	WT
positive regulation of mitotic cell cycle	positive regulation of mitotic cell cycle	1/299	34/14418	0.0294118	1.41826	0.355315	0.50999	0.624829	0.567602	Hmgb1	1	AC-like	WT
protein localization to cilium	protein localization to cilium	1/299	34/14418	0.0294118	1.41826	0.355315	0.50999	0.624829	0.567602	Arl3	1	AC-like	WT
immune response	immune response	3/299	131/14418	0.0229008	1.10429	0.174496	0.513066	0.627956	0.570442	Fth1/H2-K1/Bcap31	3	AC-like	WT
anatomical structure morphogenesis	anatomical structure morphogenesis	1/299	35/14418	0.0285714	1.37774	0.325588	0.520176	0.632133	0.574237	Pdgfra	1	AC-like	WT
ephrin receptor signaling pathway	ephrin receptor signaling pathway	1/299	35/14418	0.0285714	1.37774	0.325588	0.520176	0.632133	0.574237	Anks1b	1	AC-like	WT
neuromuscular junction development	neuromuscular junction development	1/299	35/14418	0.0285714	1.37774	0.325588	0.520176	0.632133	0.574237	Ank3	1	AC-like	WT
positive regulation of T cell differentiation	positive regulation of T cell differentiation	1/299	35/14418	0.0285714	1.37774	0.325588	0.520176	0.632133	0.574237	Smarcb1	1	AC-like	WT
positive regulation of vasoconstriction	positive regulation of vasoconstriction	1/299	35/14418	0.0285714	1.37774	0.325588	0.520176	0.632133	0.574237	Mgll	1	AC-like	WT
regulation of ERK1 and ERK2 cascade	regulation of ERK1 and ERK2 cascade	1/299	35/14418	0.0285714	1.37774	0.325588	0.520176	0.632133	0.574237	Ywhaz	1	AC-like	WT
response to axon injury	response to axon injury	1/299	35/14418	0.0285714	1.37774	0.325588	0.520176	0.632133	0.574237	Bax	1	AC-like	WT
methylation	methylation	2/299	84/14418	0.0238095	1.14811	0.198116	0.522705	0.633918	0.575859	Carnmt1/Prdm16	2	AC-like	WT
transforming growth factor beta receptor signaling pathway	transforming growth factor beta receptor signaling pathway	2/299	84/14418	0.0238095	1.14811	0.198116	0.522705	0.633918	0.575859	Chst11/Fut8	2	AC-like	WT
actin filament bundle assembly	actin filament bundle assembly	1/299	36/14418	0.0277778	1.33946	0.296761	0.530151	0.638421	0.579949	Marcks	1	AC-like	WT
canonical NF-kappaB signal transduction	canonical NF-kappaB signal transduction	1/299	36/14418	0.0277778	1.33946	0.296761	0.530151	0.638421	0.579949	Prdx1	1	AC-like	WT
cell adhesion mediated by integrin	cell adhesion mediated by integrin	1/299	36/14418	0.0277778	1.33946	0.296761	0.530151	0.638421	0.579949	Itga9	1	AC-like	WT
cellular response to amyloid-beta	cellular response to amyloid-beta	1/299	36/14418	0.0277778	1.33946	0.296761	0.530151	0.638421	0.579949	Fyn	1	AC-like	WT
intrinsic apoptotic signaling pathway in response to endoplasmic reticulum stress	intrinsic apoptotic signaling pathway in response to endoplasmic reticulum stress	1/299	36/14418	0.0277778	1.33946	0.296761	0.530151	0.638421	0.579949	Bax	1	AC-like	WT
negative regulation of apoptotic signaling pathway	negative regulation of apoptotic signaling pathway	1/299	36/14418	0.0277778	1.33946	0.296761	0.530151	0.638421	0.579949	Bax	1	AC-like	WT
positive regulation of telomere maintenance via telomerase	positive regulation of telomere maintenance via telomerase	1/299	36/14418	0.0277778	1.33946	0.296761	0.530151	0.638421	0.579949	Ptges3	1	AC-like	WT
mitochondrion organization	mitochondrion organization	3/299	135/14418	0.0222222	1.07157	0.121582	0.533339	0.641614	0.58285	Marcks/Pid1/Bax	3	AC-like	WT
protein K48-linked ubiquitination	protein K48-linked ubiquitination	2/299	86/14418	0.0232558	1.12141	0.164335	0.535378	0.643421	0.584491	Anapc11/Ube2c	2	AC-like	WT
aorta development	aorta development	1/299	37/14418	0.027027	1.30326	0.26878	0.539919	0.644993	0.585919	Chd7	1	AC-like	WT
axon extension	axon extension	1/299	37/14418	0.027027	1.30326	0.26878	0.539919	0.644993	0.585919	Auts2	1	AC-like	WT
fertilization	fertilization	1/299	37/14418	0.027027	1.30326	0.26878	0.539919	0.644993	0.585919	Bax	1	AC-like	WT
intrinsic apoptotic signaling pathway by p53 class mediator	intrinsic apoptotic signaling pathway by p53 class mediator	1/299	37/14418	0.027027	1.30326	0.26878	0.539919	0.644993	0.585919	Bax	1	AC-like	WT
positive regulation of cell division	positive regulation of cell division	1/299	37/14418	0.027027	1.30326	0.26878	0.539919	0.644993	0.585919	Ybx1	1	AC-like	WT
release of sequestered calcium ion into cytosol	release of sequestered calcium ion into cytosol	1/299	37/14418	0.027027	1.30326	0.26878	0.539919	0.644993	0.585919	Bax	1	AC-like	WT
defense response to bacterium	defense response to bacterium	2/299	87/14418	0.0229885	1.10852	0.147745	0.541628	0.645745	0.586602	Romo1/H2-K1	2	AC-like	WT
intracellular calcium ion homeostasis	intracellular calcium ion homeostasis	2/299	87/14418	0.0229885	1.10852	0.147745	0.541628	0.645745	0.586602	Grik2/Cacna1c	2	AC-like	WT
adaptive immune response	adaptive immune response	2/299	88/14418	0.0227273	1.09593	0.131348	0.547819	0.648652	0.589243	Fyn/Hmgb1	2	AC-like	WT
canonical Wnt signaling pathway	canonical Wnt signaling pathway	2/299	88/14418	0.0227273	1.09593	0.131348	0.547819	0.648652	0.589243	Tcf7l2/Pten	2	AC-like	WT
extrinsic apoptotic signaling pathway in absence of ligand	extrinsic apoptotic signaling pathway in absence of ligand	1/299	38/14418	0.0263158	1.26897	0.241592	0.549485	0.648652	0.589243	Bax	1	AC-like	WT
germ cell development	germ cell development	1/299	38/14418	0.0263158	1.26897	0.241592	0.549485	0.648652	0.589243	Bax	1	AC-like	WT
negative regulation of extrinsic apoptotic signaling pathway	negative regulation of extrinsic apoptotic signaling pathway	1/299	38/14418	0.0263158	1.26897	0.241592	0.549485	0.648652	0.589243	Tcf7l2	1	AC-like	WT
positive regulation of blood vessel endothelial cell migration	positive regulation of blood vessel endothelial cell migration	1/299	38/14418	0.0263158	1.26897	0.241592	0.549485	0.648652	0.589243	Hmgb1	1	AC-like	WT
positive regulation of neuroblast proliferation	positive regulation of neuroblast proliferation	1/299	38/14418	0.0263158	1.26897	0.241592	0.549485	0.648652	0.589243	Vcan	1	AC-like	WT
positive regulation of Notch signaling pathway	positive regulation of Notch signaling pathway	1/299	38/14418	0.0263158	1.26897	0.241592	0.549485	0.648652	0.589243	Enho	1	AC-like	WT
regulation of neurogenesis	regulation of neurogenesis	1/299	38/14418	0.0263158	1.26897	0.241592	0.549485	0.648652	0.589243	Chd7	1	AC-like	WT
symbiont entry into host cell	symbiont entry into host cell	1/299	38/14418	0.0263158	1.26897	0.241592	0.549485	0.648652	0.589243	Siva1	1	AC-like	WT
antimicrobial humoral immune response mediated by antimicrobial peptide	antimicrobial humoral immune response mediated by antimicrobial peptide	1/299	39/14418	0.025641	1.23643	0.215149	0.558852	0.657764	0.59752	Romo1	1	AC-like	WT
pigmentation	pigmentation	1/299	39/14418	0.025641	1.23643	0.215149	0.558852	0.657764	0.59752	Cd63	1	AC-like	WT
response to peptide hormone	response to peptide hormone	1/299	39/14418	0.025641	1.23643	0.215149	0.558852	0.657764	0.59752	Bsg	1	AC-like	WT
double-strand break repair via homologous recombination	double-strand break repair via homologous recombination	2/299	91/14418	0.021978	1.0598	0.0832701	0.566041	0.660764	0.600246	Ube2n/Sfpq	2	AC-like	WT
response to ethanol	response to ethanol	2/299	91/14418	0.021978	1.0598	0.0832701	0.566041	0.660764	0.600246	Fyn/Grin3a	2	AC-like	WT
cell surface receptor signaling pathway via JAK-STAT	cell surface receptor signaling pathway via JAK-STAT	1/299	40/14418	0.025	1.20552	0.18941	0.568025	0.660764	0.600246	Erbb4	1	AC-like	WT
cellular senescence	cellular senescence	1/299	40/14418	0.025	1.20552	0.18941	0.568025	0.660764	0.600246	Id2	1	AC-like	WT
embryonic skeletal system development	embryonic skeletal system development	1/299	40/14418	0.025	1.20552	0.18941	0.568025	0.660764	0.600246	Xylt1	1	AC-like	WT
epidermal growth factor receptor signaling pathway	epidermal growth factor receptor signaling pathway	1/299	40/14418	0.025	1.20552	0.18941	0.568025	0.660764	0.600246	Erbb4	1	AC-like	WT
gluconeogenesis	gluconeogenesis	1/299	40/14418	0.025	1.20552	0.18941	0.568025	0.660764	0.600246	Pgam1	1	AC-like	WT
homeostasis of number of cells	homeostasis of number of cells	1/299	40/14418	0.025	1.20552	0.18941	0.568025	0.660764	0.600246	Bax	1	AC-like	WT
mitotic G2 DNA damage checkpoint signaling	mitotic G2 DNA damage checkpoint signaling	1/299	40/14418	0.025	1.20552	0.18941	0.568025	0.660764	0.600246	Foxn3	1	AC-like	WT
neuropeptide signaling pathway	neuropeptide signaling pathway	1/299	40/14418	0.025	1.20552	0.18941	0.568025	0.660764	0.600246	Ntsr2	1	AC-like	WT
skeletal muscle cell differentiation	skeletal muscle cell differentiation	1/299	40/14418	0.025	1.20552	0.18941	0.568025	0.660764	0.600246	Sox8	1	AC-like	WT
ureteric bud development	ureteric bud development	1/299	40/14418	0.025	1.20552	0.18941	0.568025	0.660764	0.600246	Vcan	1	AC-like	WT
inflammatory response	inflammatory response	5/299	244/14418	0.0204918	0.98813	-0.027213	0.573464	0.666443	0.605404	Hnrnpa0/Pla2g7/Dmd/Tmem258/Hmgb1	5	AC-like	WT
defense response to Gram-negative bacterium	defense response to Gram-negative bacterium	1/299	41/14418	0.0243902	1.17612	0.164334	0.577009	0.666679	0.605619	Romo1	1	AC-like	WT
epidermis development	epidermis development	1/299	41/14418	0.0243902	1.17612	0.164334	0.577009	0.666679	0.605619	Ybx1	1	AC-like	WT
negative regulation of protein catabolic process	negative regulation of protein catabolic process	1/299	41/14418	0.0243902	1.17612	0.164334	0.577009	0.666679	0.605619	Fyn	1	AC-like	WT
proton motive force-driven mitochondrial ATP synthesis	proton motive force-driven mitochondrial ATP synthesis	1/299	41/14418	0.0243902	1.17612	0.164334	0.577009	0.666679	0.605619	Ndufb8	1	AC-like	WT
regulation of postsynaptic membrane neurotransmitter receptor levels	regulation of postsynaptic membrane neurotransmitter receptor levels	1/299	41/14418	0.0243902	1.17612	0.164334	0.577009	0.666679	0.605619	Nrxn3	1	AC-like	WT
regulation of synaptic vesicle exocytosis	regulation of synaptic vesicle exocytosis	1/299	41/14418	0.0243902	1.17612	0.164334	0.577009	0.666679	0.605619	Cspg5	1	AC-like	WT
smoothened signaling pathway	smoothened signaling pathway	2/299	93/14418	0.0215054	1.03701	0.0520987	0.577892	0.667056	0.605961	Tuba1a/Arl3	2	AC-like	WT
exocytosis	exocytosis	2/299	94/14418	0.0212766	1.02597	0.0367643	0.583729	0.669732	0.608392	Rab10/Cacna1c	2	AC-like	WT
cellular response to retinoic acid	cellular response to retinoic acid	1/299	42/14418	0.0238095	1.14811	0.139884	0.585806	0.669732	0.608392	Rorb	1	AC-like	WT
macroautophagy	macroautophagy	1/299	42/14418	0.0238095	1.14811	0.139884	0.585806	0.669732	0.608392	Vti1a	1	AC-like	WT
mRNA export from nucleus	mRNA export from nucleus	1/299	42/14418	0.0238095	1.14811	0.139884	0.585806	0.669732	0.608392	Ddx39b	1	AC-like	WT
negative regulation of viral genome replication	negative regulation of viral genome replication	1/299	42/14418	0.0238095	1.14811	0.139884	0.585806	0.669732	0.608392	Banf1	1	AC-like	WT
pattern specification process	pattern specification process	1/299	42/14418	0.0238095	1.14811	0.139884	0.585806	0.669732	0.608392	Mdga2	1	AC-like	WT
positive regulation of double-strand break repair via homologous recombination	positive regulation of double-strand break repair via homologous recombination	1/299	42/14418	0.0238095	1.14811	0.139884	0.585806	0.669732	0.608392	Prmt1	1	AC-like	WT
positive regulation of insulin secretion involved in cellular response to glucose stimulus	positive regulation of insulin secretion involved in cellular response to glucose stimulus	1/299	42/14418	0.0238095	1.14811	0.139884	0.585806	0.669732	0.608392	Dynll1	1	AC-like	WT
positive regulation of interferon-beta production	positive regulation of interferon-beta production	1/299	42/14418	0.0238095	1.14811	0.139884	0.585806	0.669732	0.608392	Hmgb1	1	AC-like	WT
protein modification process	protein modification process	1/299	42/14418	0.0238095	1.14811	0.139884	0.585806	0.669732	0.608392	Ube2m	1	AC-like	WT
regulation of cell population proliferation	regulation of cell population proliferation	3/299	146/14418	0.0205479	0.990837	-0.0161935	0.586538	0.669929	0.608571	Chst11/Jund/Jarid2	3	AC-like	WT
centrosome cycle	centrosome cycle	1/299	43/14418	0.0232558	1.12141	0.116028	0.59442	0.672515	0.61092	Tuba1a	1	AC-like	WT
ERK1 and ERK2 cascade	ERK1 and ERK2 cascade	1/299	43/14418	0.0232558	1.12141	0.116028	0.59442	0.672515	0.61092	Ywhaz	1	AC-like	WT
mitotic spindle assembly	mitotic spindle assembly	1/299	43/14418	0.0232558	1.12141	0.116028	0.59442	0.672515	0.61092	Rhoa	1	AC-like	WT
negative regulation of BMP signaling pathway	negative regulation of BMP signaling pathway	1/299	43/14418	0.0232558	1.12141	0.116028	0.59442	0.672515	0.61092	Tcf7l2	1	AC-like	WT
negative regulation of insulin receptor signaling pathway	negative regulation of insulin receptor signaling pathway	1/299	43/14418	0.0232558	1.12141	0.116028	0.59442	0.672515	0.61092	Pid1	1	AC-like	WT
neural precursor cell proliferation	neural precursor cell proliferation	1/299	43/14418	0.0232558	1.12141	0.116028	0.59442	0.672515	0.61092	Lims2	1	AC-like	WT
positive regulation of interleukin-8 production	positive regulation of interleukin-8 production	1/299	43/14418	0.0232558	1.12141	0.116028	0.59442	0.672515	0.61092	Hmgb1	1	AC-like	WT
positive regulation of nitric oxide biosynthetic process	positive regulation of nitric oxide biosynthetic process	1/299	43/14418	0.0232558	1.12141	0.116028	0.59442	0.672515	0.61092	Ddah1	1	AC-like	WT
protein monoubiquitination	protein monoubiquitination	1/299	43/14418	0.0232558	1.12141	0.116028	0.59442	0.672515	0.61092	Ube2n	1	AC-like	WT
stem cell population maintenance	stem cell population maintenance	1/299	43/14418	0.0232558	1.12141	0.116028	0.59442	0.672515	0.61092	Prdm16	1	AC-like	WT
embryonic limb morphogenesis	embryonic limb morphogenesis	1/299	44/14418	0.0227273	1.09593	0.0927351	0.602856	0.676941	0.614941	Chst11	1	AC-like	WT
endosome to lysosome transport	endosome to lysosome transport	1/299	44/14418	0.0227273	1.09593	0.0927351	0.602856	0.676941	0.614941	Rhob	1	AC-like	WT
positive regulation of cell cycle	positive regulation of cell cycle	1/299	44/14418	0.0227273	1.09593	0.0927351	0.602856	0.676941	0.614941	Id2	1	AC-like	WT
positive regulation of protein-containing complex assembly	positive regulation of protein-containing complex assembly	1/299	44/14418	0.0227273	1.09593	0.0927351	0.602856	0.676941	0.614941	Bax	1	AC-like	WT
positive regulation of vascular associated smooth muscle cell proliferation	positive regulation of vascular associated smooth muscle cell proliferation	1/299	44/14418	0.0227273	1.09593	0.0927351	0.602856	0.676941	0.614941	Ddx39b	1	AC-like	WT
response to retinoic acid	response to retinoic acid	1/299	44/14418	0.0227273	1.09593	0.0927351	0.602856	0.676941	0.614941	Ncoa1	1	AC-like	WT
retrograde vesicle-mediated transport, Golgi to endoplasmic reticulum	retrograde vesicle-mediated transport, Golgi to endoplasmic reticulum	1/299	44/14418	0.0227273	1.09593	0.0927351	0.602856	0.676941	0.614941	Plpp3	1	AC-like	WT
spleen development	spleen development	1/299	44/14418	0.0227273	1.09593	0.0927351	0.602856	0.676941	0.614941	Jarid2	1	AC-like	WT
cellular response to virus	cellular response to virus	1/299	45/14418	0.0222222	1.07157	0.0699755	0.611117	0.682376	0.619879	Bax	1	AC-like	WT
cytoplasmic microtubule organization	cytoplasmic microtubule organization	1/299	45/14418	0.0222222	1.07157	0.0699755	0.611117	0.682376	0.619879	Rhoa	1	AC-like	WT
neuromuscular process	neuromuscular process	1/299	45/14418	0.0222222	1.07157	0.0699755	0.611117	0.682376	0.619879	Mdga2	1	AC-like	WT
positive regulation of axon extension	positive regulation of axon extension	1/299	45/14418	0.0222222	1.07157	0.0699755	0.611117	0.682376	0.619879	Eif4g2	1	AC-like	WT
positive regulation of G1/S transition of mitotic cell cycle	positive regulation of G1/S transition of mitotic cell cycle	1/299	45/14418	0.0222222	1.07157	0.0699755	0.611117	0.682376	0.619879	Rgcc	1	AC-like	WT
protein targeting to membrane	protein targeting to membrane	1/299	45/14418	0.0222222	1.07157	0.0699755	0.611117	0.682376	0.619879	Zdhhc2	1	AC-like	WT
endoplasmic reticulum to Golgi vesicle-mediated transport	endoplasmic reticulum to Golgi vesicle-mediated transport	2/299	100/14418	0.02	0.964415	-0.0519637	0.617498	0.6882	0.625169	Bcap31/Vti1a	2	AC-like	WT
fibroblast growth factor receptor signaling pathway	fibroblast growth factor receptor signaling pathway	1/299	46/14418	0.0217391	1.04828	0.0477233	0.619207	0.6882	0.625169	Tcf7l2	1	AC-like	WT
mRNA transcription by RNA polymerase II	mRNA transcription by RNA polymerase II	1/299	46/14418	0.0217391	1.04828	0.0477233	0.619207	0.6882	0.625169	Ncoa1	1	AC-like	WT
osteoclast differentiation	osteoclast differentiation	1/299	46/14418	0.0217391	1.04828	0.0477233	0.619207	0.6882	0.625169	Pik3r1	1	AC-like	WT
skeletal system morphogenesis	skeletal system morphogenesis	1/299	46/14418	0.0217391	1.04828	0.0477233	0.619207	0.6882	0.625169	Pdgfra	1	AC-like	WT
cellular response to interleukin-1	cellular response to interleukin-1	1/299	47/14418	0.0212766	1.02597	0.0259538	0.627129	0.691221	0.627913	Cfl1	1	AC-like	WT
epithelial to mesenchymal transition	epithelial to mesenchymal transition	1/299	47/14418	0.0212766	1.02597	0.0259538	0.627129	0.691221	0.627913	Ncam1	1	AC-like	WT
mitotic spindle organization	mitotic spindle organization	1/299	47/14418	0.0212766	1.02597	0.0259538	0.627129	0.691221	0.627913	Stmn1	1	AC-like	WT
negative regulation of autophagy	negative regulation of autophagy	1/299	47/14418	0.0212766	1.02597	0.0259538	0.627129	0.691221	0.627913	Eif4g2	1	AC-like	WT
nucleosome assembly	nucleosome assembly	1/299	47/14418	0.0212766	1.02597	0.0259538	0.627129	0.691221	0.627913	Rbbp4	1	AC-like	WT
protein localization to nucleus	protein localization to nucleus	1/299	47/14418	0.0212766	1.02597	0.0259538	0.627129	0.691221	0.627913	Maged1	1	AC-like	WT
response to ionizing radiation	response to ionizing radiation	1/299	47/14418	0.0212766	1.02597	0.0259538	0.627129	0.691221	0.627913	Bax	1	AC-like	WT
response to mechanical stimulus	response to mechanical stimulus	1/299	47/14418	0.0212766	1.02597	0.0259538	0.627129	0.691221	0.627913	Tuba1a	1	AC-like	WT
vasodilation	vasodilation	1/299	47/14418	0.0212766	1.02597	0.0259538	0.627129	0.691221	0.627913	Kcnma1	1	AC-like	WT
lipid metabolic process	lipid metabolic process	2/299	102/14418	0.0196078	0.945505	-0.0803748	0.628278	0.691221	0.627913	Fabp5/Fads2	2	AC-like	WT
protein import into nucleus	protein import into nucleus	2/299	102/14418	0.0196078	0.945505	-0.0803748	0.628278	0.691221	0.627913	Cfl1/Pik3r1	2	AC-like	WT
protein ubiquitination	protein ubiquitination	7/299	363/14418	0.0192837	0.929876	-0.196912	0.630468	0.692994	0.629523	Trim9/Fyn/Anapc11/Ube2n/Hecw2/Ube2c/Enc1	7	AC-like	WT
cell projection organization	cell projection organization	1/299	48/14418	0.0208333	1.0046	0.00464403	0.634887	0.693394	0.629887	Cfl1	1	AC-like	WT
cellular response to ionizing radiation	cellular response to ionizing radiation	1/299	48/14418	0.0208333	1.0046	0.00464403	0.634887	0.693394	0.629887	Rhob	1	AC-like	WT
embryonic organ development	embryonic organ development	1/299	48/14418	0.0208333	1.0046	0.00464403	0.634887	0.693394	0.629887	Pbx3	1	AC-like	WT
ovarian follicle development	ovarian follicle development	1/299	48/14418	0.0208333	1.0046	0.00464403	0.634887	0.693394	0.629887	Bax	1	AC-like	WT
positive regulation of protein import into nucleus	positive regulation of protein import into nucleus	1/299	48/14418	0.0208333	1.0046	0.00464403	0.634887	0.693394	0.629887	Pik3r1	1	AC-like	WT
response to estrogen	response to estrogen	1/299	48/14418	0.0208333	1.0046	0.00464403	0.634887	0.693394	0.629887	Kcnma1	1	AC-like	WT
substrate adhesion-dependent cell spreading	substrate adhesion-dependent cell spreading	1/299	48/14418	0.0208333	1.0046	0.00464403	0.634887	0.693394	0.629887	Rhoa	1	AC-like	WT
protein phosphorylation	protein phosphorylation	9/299	467/14418	0.0192719	0.929308	-0.225996	0.635999	0.693976	0.630415	Cfl1/Fyn/Prkg1/Cdk4/Sgk1/Pik3r1/Ywhaz/Tnik/Dapk1	9	AC-like	WT
epithelial cell differentiation	epithelial cell differentiation	1/299	49/14418	0.0204082	0.984097	-0.0162272	0.642484	0.697238	0.633379	Cd63	1	AC-like	WT
monoatomic ion transmembrane transport	monoatomic ion transmembrane transport	1/299	49/14418	0.0204082	0.984097	-0.0162272	0.642484	0.697238	0.633379	Grik2	1	AC-like	WT
positive regulation of DNA repair	positive regulation of DNA repair	1/299	49/14418	0.0204082	0.984097	-0.0162272	0.642484	0.697238	0.633379	Ube2n	1	AC-like	WT
positive regulation of fat cell differentiation	positive regulation of fat cell differentiation	1/299	49/14418	0.0204082	0.984097	-0.0162272	0.642484	0.697238	0.633379	Id2	1	AC-like	WT
protein homotetramerization	protein homotetramerization	1/299	49/14418	0.0204082	0.984097	-0.0162272	0.642484	0.697238	0.633379	Evl	1	AC-like	WT
T cell differentiation	T cell differentiation	1/299	49/14418	0.0204082	0.984097	-0.0162272	0.642484	0.697238	0.633379	Chd7	1	AC-like	WT
regulation of protein stability	regulation of protein stability	2/299	106/14418	0.0188679	0.909825	-0.1356	0.649129	0.700864	0.636673	Pten/Ywhaz	2	AC-like	WT
aerobic respiration	aerobic respiration	1/299	50/14418	0.02	0.964415	-0.0366799	0.649924	0.700864	0.636673	Ndufb8	1	AC-like	WT
establishment of cell polarity	establishment of cell polarity	1/299	50/14418	0.02	0.964415	-0.0366799	0.649924	0.700864	0.636673	Cfl1	1	AC-like	WT
regulation of postsynapse organization	regulation of postsynapse organization	1/299	50/14418	0.02	0.964415	-0.0366799	0.649924	0.700864	0.636673	Il1rapl1	1	AC-like	WT
single fertilization	single fertilization	1/299	50/14418	0.02	0.964415	-0.0366799	0.649924	0.700864	0.636673	Mfge8	1	AC-like	WT
sodium ion transport	sodium ion transport	1/299	50/14418	0.02	0.964415	-0.0366799	0.649924	0.700864	0.636673	Slc4a4	1	AC-like	WT
T cell proliferation	T cell proliferation	1/299	50/14418	0.02	0.964415	-0.0366799	0.649924	0.700864	0.636673	Pten	1	AC-like	WT
antiviral innate immune response	antiviral innate immune response	1/299	51/14418	0.0196078	0.945505	-0.0567326	0.657209	0.706175	0.641497	Ube2n	1	AC-like	WT
DNA recombination	DNA recombination	1/299	51/14418	0.0196078	0.945505	-0.0567326	0.657209	0.706175	0.641497	Hmgb1	1	AC-like	WT
positive regulation of MAP kinase activity	positive regulation of MAP kinase activity	1/299	51/14418	0.0196078	0.945505	-0.0567326	0.657209	0.706175	0.641497	Maged1	1	AC-like	WT
thymus development	thymus development	1/299	51/14418	0.0196078	0.945505	-0.0567326	0.657209	0.706175	0.641497	Jarid2	1	AC-like	WT
protein folding	protein folding	2/299	108/14418	0.0185185	0.892977	-0.162458	0.659202	0.707681	0.642866	Ptges3/Ahsa1	2	AC-like	WT
cell morphogenesis	cell morphogenesis	2/299	109/14418	0.0183486	0.884784	-0.175708	0.664151	0.711287	0.646141	Sox6/Rhoa	2	AC-like	WT
cell division	cell division	6/299	323/14418	0.0185759	0.895741	-0.275773	0.664251	0.711287	0.646141	Ppp1ca/Cdk4/Anapc11/Reep3/Ube2c/Cks2	6	AC-like	WT
energy homeostasis	energy homeostasis	1/299	52/14418	0.0192308	0.927322	-0.0764027	0.664343	0.711287	0.646141	Sgip1	1	AC-like	WT
protein homooligomerization	protein homooligomerization	2/299	110/14418	0.0181818	0.876741	-0.188842	0.669043	0.71493	0.64945	Kcnd2/Prmt1	2	AC-like	WT
cellular response to glucose starvation	cellular response to glucose starvation	1/299	53/14418	0.0188679	0.909825	-0.0957065	0.671329	0.71493	0.64945	Ywhaz	1	AC-like	WT
chondrocyte differentiation	chondrocyte differentiation	1/299	53/14418	0.0188679	0.909825	-0.0957065	0.671329	0.71493	0.64945	Sox6	1	AC-like	WT
JNK cascade	JNK cascade	1/299	53/14418	0.0188679	0.909825	-0.0957065	0.671329	0.71493	0.64945	Hacd3	1	AC-like	WT
mitochondrial respiratory chain complex I assembly	mitochondrial respiratory chain complex I assembly	1/299	53/14418	0.0188679	0.909825	-0.0957065	0.671329	0.71493	0.64945	Ndufb8	1	AC-like	WT
negative regulation of protein kinase activity	negative regulation of protein kinase activity	1/299	53/14418	0.0188679	0.909825	-0.0957065	0.671329	0.71493	0.64945	Gnaq	1	AC-like	WT
positive regulation of interleukin-1 beta production	positive regulation of interleukin-1 beta production	1/299	54/14418	0.0185185	0.892977	-0.114659	0.67817	0.720292	0.654322	Hmgb1	1	AC-like	WT
positive regulation of TORC1 signaling	positive regulation of TORC1 signaling	1/299	54/14418	0.0185185	0.892977	-0.114659	0.67817	0.720292	0.654322	Prmt1	1	AC-like	WT
response to glucose	response to glucose	1/299	54/14418	0.0185185	0.892977	-0.114659	0.67817	0.720292	0.654322	Tcf7l2	1	AC-like	WT
negative regulation of protein binding	negative regulation of protein binding	1/299	55/14418	0.0181818	0.876741	-0.133275	0.684869	0.726763	0.6602	Bax	1	AC-like	WT
negative regulation of canonical NF-kappaB signal transduction	negative regulation of canonical NF-kappaB signal transduction	1/299	56/14418	0.0178571	0.861085	-0.151568	0.691429	0.733074	0.665933	Rhoa	1	AC-like	WT
non-motile cilium assembly	non-motile cilium assembly	1/299	57/14418	0.0175439	0.845978	-0.169551	0.697854	0.739231	0.671526	Pcdh15	1	AC-like	WT
innate immune response	innate immune response	6/299	337/14418	0.0178042	0.858529	-0.382415	0.703523	0.742609	0.674594	Ppp1r14b/Hmgb3/Fyn/Hmgb1/Sfpq/Traf4	6	AC-like	WT
endosomal transport	endosomal transport	1/299	58/14418	0.0172414	0.831392	-0.187235	0.704144	0.742609	0.674594	Rab10	1	AC-like	WT
negative regulation of protein ubiquitination	negative regulation of protein ubiquitination	1/299	58/14418	0.0172414	0.831392	-0.187235	0.704144	0.742609	0.674594	Fyn	1	AC-like	WT
protein destabilization	protein destabilization	1/299	58/14418	0.0172414	0.831392	-0.187235	0.704144	0.742609	0.674594	Serf2	1	AC-like	WT
protein K63-linked ubiquitination	protein K63-linked ubiquitination	1/299	58/14418	0.0172414	0.831392	-0.187235	0.704144	0.742609	0.674594	Ube2n	1	AC-like	WT
endocytic recycling	endocytic recycling	1/299	59/14418	0.0169492	0.817301	-0.204631	0.710305	0.747131	0.678702	Vti1a	1	AC-like	WT
mRNA transport	mRNA transport	1/299	59/14418	0.0169492	0.817301	-0.204631	0.710305	0.747131	0.678702	Srsf7	1	AC-like	WT
positive regulation of protein kinase activity	positive regulation of protein kinase activity	1/299	59/14418	0.0169492	0.817301	-0.204631	0.710305	0.747131	0.678702	Traf4	1	AC-like	WT
positive regulation of MAPK cascade	positive regulation of MAPK cascade	3/299	177/14418	0.0169492	0.817301	-0.355897	0.714321	0.75064	0.68189	Psap/Ntsr2/Hmgb1	3	AC-like	WT
activation of cysteine-type endopeptidase activity involved in apoptotic process	activation of cysteine-type endopeptidase activity involved in apoptotic process	1/299	60/14418	0.0166667	0.803679	-0.221752	0.716337	0.75064	0.68189	Bax	1	AC-like	WT
positive regulation of type II interferon production	positive regulation of type II interferon production	1/299	60/14418	0.0166667	0.803679	-0.221752	0.716337	0.75064	0.68189	Pde4b	1	AC-like	WT
regulation of synaptic plasticity	regulation of synaptic plasticity	1/299	60/14418	0.0166667	0.803679	-0.221752	0.716337	0.75064	0.68189	Cpeb3	1	AC-like	WT
intracellular signal transduction	intracellular signal transduction	6/299	342/14418	0.0175439	0.845978	-0.419496	0.716776	0.75064	0.68189	Fyn/Dgki/Sgk1/Arhgef3/Tnik/Dapk1	6	AC-like	WT
positive regulation of angiogenesis	positive regulation of angiogenesis	2/299	121/14418	0.0165289	0.797037	-0.326256	0.719115	0.752431	0.683517	Rhob/Ddah1	2	AC-like	WT
long-term synaptic potentiation	long-term synaptic potentiation	1/299	61/14418	0.0163934	0.790504	-0.238605	0.722244	0.753728	0.684695	Pten	1	AC-like	WT
regulation of protein phosphorylation	regulation of protein phosphorylation	1/299	61/14418	0.0163934	0.790504	-0.238605	0.722244	0.753728	0.684695	Ncam1	1	AC-like	WT
response to toxic substance	response to toxic substance	1/299	61/14418	0.0163934	0.790504	-0.238605	0.722244	0.753728	0.684695	Bax	1	AC-like	WT
positive regulation of protein binding	positive regulation of protein binding	1/299	62/14418	0.016129	0.777754	-0.255202	0.728029	0.759103	0.689578	Tcf7l2	1	AC-like	WT
BMP signaling pathway	BMP signaling pathway	1/299	64/14418	0.015625	0.753449	-0.287661	0.73924	0.768784	0.698372	Tcf7l2	1	AC-like	WT
cholesterol metabolic process	cholesterol metabolic process	1/299	64/14418	0.015625	0.753449	-0.287661	0.73924	0.768784	0.698372	Npc2	1	AC-like	WT
negative regulation of ERK1 and ERK2 cascade	negative regulation of ERK1 and ERK2 cascade	1/299	64/14418	0.015625	0.753449	-0.287661	0.73924	0.768784	0.698372	Dmd	1	AC-like	WT
regulation of cell shape	regulation of cell shape	2/299	127/14418	0.015748	0.759382	-0.396342	0.743648	0.772262	0.701532	Fyn/Tpm1	2	AC-like	WT
defense response to Gram-positive bacterium	defense response to Gram-positive bacterium	1/299	65/14418	0.0153846	0.741857	-0.30354	0.744672	0.772262	0.701532	Romo1	1	AC-like	WT
regulation of inflammatory response	regulation of inflammatory response	1/299	65/14418	0.0153846	0.741857	-0.30354	0.744672	0.772262	0.701532	Mgll	1	AC-like	WT
positive regulation of protein phosphorylation	positive regulation of protein phosphorylation	3/299	186/14418	0.016129	0.777754	-0.443945	0.745165	0.772262	0.701532	Hmgb1/Pik3r1/Tnik	3	AC-like	WT
positive regulation of peptidyl-serine phosphorylation	positive regulation of peptidyl-serine phosphorylation	1/299	66/14418	0.0151515	0.730617	-0.319195	0.749991	0.776591	0.705464	Nrxn1	1	AC-like	WT
response to lipopolysaccharide	response to lipopolysaccharide	2/299	129/14418	0.0155039	0.747608	-0.419025	0.751409	0.777387	0.706187	Hnrnpa0/Selenow	2	AC-like	WT
retrograde transport, endosome to Golgi	retrograde transport, endosome to Golgi	1/299	67/14418	0.0149254	0.719712	-0.334635	0.755199	0.780633	0.709136	Vti1a	1	AC-like	WT
negative regulation of NF-kappaB transcription factor activity	negative regulation of NF-kappaB transcription factor activity	1/299	68/14418	0.0147059	0.709128	-0.349865	0.7603	0.784551	0.712695	Siva1	1	AC-like	WT
positive regulation of osteoblast differentiation	positive regulation of osteoblast differentiation	1/299	68/14418	0.0147059	0.709128	-0.349865	0.7603	0.784551	0.712695	Jund	1	AC-like	WT
proton transmembrane transport	proton transmembrane transport	1/299	69/14418	0.0144928	0.698851	-0.364893	0.765294	0.788345	0.716142	Atp6v0b	1	AC-like	WT
response to insulin	response to insulin	1/299	69/14418	0.0144928	0.698851	-0.364893	0.765294	0.788345	0.716142	Pik3r1	1	AC-like	WT
extracellular matrix organization	extracellular matrix organization	2/299	133/14418	0.0150376	0.725124	-0.46344	0.766327	0.788731	0.716492	Pdgfra/Mmp16	2	AC-like	WT
transmembrane transport	transmembrane transport	2/299	134/14418	0.0149254	0.719712	-0.474354	0.769934	0.791762	0.719245	Slc4a4/Slc35f1	2	AC-like	WT
phosphorylation	phosphorylation	2/299	135/14418	0.0148148	0.714381	-0.485193	0.773491	0.794738	0.721949	Ckb/Dgki	2	AC-like	WT
Ras protein signal transduction	Ras protein signal transduction	1/299	71/14418	0.0140845	0.679165	-0.394367	0.774974	0.795578	0.722712	Dgki	1	AC-like	WT
cholesterol homeostasis	cholesterol homeostasis	1/299	73/14418	0.0136986	0.660558	-0.423105	0.784256	0.804417	0.730741	Npc2	1	AC-like	WT
cellular response to starvation	cellular response to starvation	1/299	76/14418	0.0131579	0.634483	-0.464922	0.797468	0.817268	0.742416	Tcf7l2	1	AC-like	WT
positive regulation of protein catabolic process	positive regulation of protein catabolic process	1/299	77/14418	0.012987	0.626243	-0.478537	0.801691	0.820893	0.745708	Oaz1	1	AC-like	WT
hematopoietic progenitor cell differentiation	hematopoietic progenitor cell differentiation	1/299	80/14418	0.0125	0.602759	-0.518472	0.813838	0.832619	0.756361	Pdgfra	1	AC-like	WT
positive regulation of canonical NF-kappaB signal transduction	positive regulation of canonical NF-kappaB signal transduction	2/299	148/14418	0.0135135	0.651632	-0.61991	0.815543	0.83365	0.757297	Ube2n/Rhoa	2	AC-like	WT
ossification	ossification	1/299	81/14418	0.0123457	0.595318	-0.531494	0.817721	0.835163	0.758672	Mmp16	1	AC-like	WT
endocytosis	endocytosis	2/299	150/14418	0.0133333	0.642943	-0.639694	0.821356	0.838162	0.761396	Lrp1b/Sh3bp4	2	AC-like	WT
negative regulation of gene expression	negative regulation of gene expression	4/299	275/14418	0.0145455	0.701393	-0.727558	0.825829	0.842008	0.764889	Nrxn1/Fyn/Tcf4/Id2	4	AC-like	WT
regulation of translation	regulation of translation	1/299	85/14418	0.0117647	0.567303	-0.582232	0.832459	0.848045	0.770374	Ppp1ca	1	AC-like	WT
protein transport	protein transport	6/299	396/14418	0.0151515	0.730617	-0.791013	0.83402	0.848913	0.771163	Apba2/Cadps/Cd63/Scfd2/Fchsd2/Arl3	6	AC-like	WT
cellular response to oxidative stress	cellular response to oxidative stress	1/299	87/14418	0.0114943	0.554261	-0.606838	0.839376	0.853639	0.775456	Prdx5	1	AC-like	WT
autophagy	autophagy	2/299	163/14418	0.0122699	0.591665	-0.762952	0.855299	0.868357	0.788826	Hmgb1/Vti1a	2	AC-like	WT
regulation of apoptotic process	regulation of apoptotic process	2/299	163/14418	0.0122699	0.591665	-0.762952	0.855299	0.868357	0.788826	Bax/Traf4	2	AC-like	WT
regulation of protein localization	regulation of protein localization	1/299	94/14418	0.0106383	0.512987	-0.689356	0.861421	0.873831	0.793798	Sgk1	1	AC-like	WT
regulation of actin cytoskeleton organization	regulation of actin cytoskeleton organization	1/299	95/14418	0.0105263	0.507587	-0.700722	0.864314	0.876023	0.795789	Rhoa	1	AC-like	WT
translation	translation	1/299	96/14418	0.0104167	0.502299	-0.711989	0.867146	0.878151	0.797722	Cpeb3	1	AC-like	WT
peptidyl-serine phosphorylation	peptidyl-serine phosphorylation	1/299	97/14418	0.0103093	0.497121	-0.723159	0.86992	0.880215	0.799597	Bax	1	AC-like	WT
cytokine-mediated signaling pathway	cytokine-mediated signaling pathway	1/299	99/14418	0.010101	0.487078	-0.745218	0.875295	0.884159	0.80318	Pik3r1	1	AC-like	WT
protein catabolic process	protein catabolic process	1/299	99/14418	0.010101	0.487078	-0.745218	0.875295	0.884159	0.80318	Fyn	1	AC-like	WT
proteolysis	proteolysis	4/299	302/14418	0.013245	0.638685	-0.923431	0.876069	0.884195	0.803212	Asrgl1/Mmp16/Dpp6/Cpq	4	AC-like	WT
positive regulation of canonical Wnt signaling pathway	positive regulation of canonical Wnt signaling pathway	1/299	100/14418	0.01	0.482207	-0.756111	0.877899	0.885295	0.804212	Gpc5	1	AC-like	WT
positive regulation of NF-kappaB transcription factor activity	positive regulation of NF-kappaB transcription factor activity	1/299	105/14418	0.00952381	0.459245	-0.809284	0.890128	0.896872	0.814728	Ube2n	1	AC-like	WT
protein-containing complex assembly	protein-containing complex assembly	1/299	107/14418	0.00934579	0.450661	-0.829981	0.894671	0.900691	0.818198	Dmd	1	AC-like	WT
positive regulation of GTPase activity	positive regulation of GTPase activity	1/299	108/14418	0.00925926	0.446488	-0.840214	0.896872	0.902147	0.819521	Chn2	1	AC-like	WT
negative regulation of cell growth	negative regulation of cell growth	1/299	112/14418	0.00892857	0.430542	-0.880405	0.905225	0.909786	0.82646	Sh3bp4	1	AC-like	WT
MAPK cascade	MAPK cascade	1/299	113/14418	0.00884956	0.426732	-0.890274	0.907206	0.911011	0.827573	Tnik	1	AC-like	WT
cilium assembly	cilium assembly	2/299	198/14418	0.010101	0.487078	-1.05756	0.919502	0.922275	0.837805	Bbip1/Arl3	2	AC-like	WT
negative regulation of canonical Wnt signaling pathway	negative regulation of canonical Wnt signaling pathway	1/299	120/14418	0.00833333	0.401839	-0.957507	0.919963	0.922275	0.837805	Tcf7l2	1	AC-like	WT
protein polyubiquitination	protein polyubiquitination	1/299	126/14418	0.00793651	0.382704	-1.01275	0.929497	0.931052	0.845778	Ube2c	1	AC-like	WT
response to hypoxia	response to hypoxia	1/299	154/14418	0.00649351	0.313122	-1.24707	0.961018	0.961822	0.87373	Kcnma1	1	AC-like	WT
DNA repair	DNA repair	1/299	247/14418	0.00404858	0.195226	-1.85649	0.9946	0.9946	0.903506	Pola1	1	AC-like	WT
modulation of chemical synaptic transmission	modulation of chemical synaptic transmission	24/401	132/14418	0.181818	6.53729	10.8096	2.00912e-13	2.88108e-10	2.41729e-10	Lrrc4c/Ncam1/Fyn/Cfl1/Grid2/Cspg5/Grm5/Grik2/Gria2/Nlgn1/Trio/Grid1/Gria3/Grin3a/Ptprd/Ppp1r9a/Nxph1/Ptprs/Tubb2b/Tnr/Dlgap1/Eif4ebp2/Prkn/Dgkb	24	aNSC	WT
synapse assembly	synapse assembly	13/401	62/14418	0.209677	7.53898	8.72712	1.18456e-08	8.49328e-06	7.12605e-06	Dscam/Nrxn1/Gpm6a/Pten/Nrxn3/Nrxn2/Adgrl3/Nlgn1/Erbb4/Zdhhc2/Farp1/Kirrel3/Cadm1	13	aNSC	WT
central nervous system development	central nervous system development	15/401	89/14418	0.168539	6.05985	8.09854	2.07406e-08	9.914e-06	8.31807e-06	Dscam/Dscaml1/Marcks/Pten/Dner/Chd7/Aplp2/Vcan/Sox6/Bcan/Marcksl1/Zeb2/Zeb1/Fmr1/Dab1	15	aNSC	WT
oligodendrocyte differentiation	oligodendrocyte differentiation	11/401	52/14418	0.211538	7.60589	8.07137	1.4553e-07	5.21725e-05	4.37739e-05	Sox5/Sox8/Ptprz1/Nfix/Ascl1/Sox6/Olig2/Gpr17/Nkx2-2/Ntrk2/Exoc4	11	aNSC	WT
chemical synaptic transmission	chemical synaptic transmission	16/401	126/14418	0.126984	4.56573	6.79938	4.15295e-07	0.000119107	9.99331e-05	Nrxn1/Nrxn3/Nrxn2/Grm5/Grik2/Gria2/Nlgn1/Apba2/Fgf14/Kcnd3/Dlg2/Large1/Cacna1c/Dlgap1/Kcnma1/Exoc4	16	aNSC	WT
synapse maturation	synapse maturation	7/401	20/14418	0.35	12.5843	8.7683	6.92511e-07	0.00016551	0.000138867	Nrxn1/Pten/Nfia/Nlgn1/Erbb4/Bcan/Sez6l	7	aNSC	WT
neuron projection development	neuron projection development	18/401	168/14418	0.107143	3.85233	6.2897	1.02689e-06	0.000210365	0.000176501	Nrxn1/Ptprg/Ncam1/Fyn/Gpm6a/Pten/Ptprt/Nlgn1/Ptprz1/Gsk3b/Bloc1s2/Ophn1/Ppp1r9a/Manf/Map2/Fry/Cntn4/Rab11a	18	aNSC	WT
prepulse inhibition	prepulse inhibition	6/401	15/14418	0.4	14.382	8.77049	1.80393e-06	0.000323355	0.000271302	Fabp7/Nrxn1/Grid2/Pten/Ctnna2/Grin3a	6	aNSC	WT
positive regulation of synapse assembly	positive regulation of synapse assembly	11/401	71/14418	0.15493	5.57051	6.52973	3.83934e-06	0.00057773	0.000484728	Nrxn1/Il1rapl1/Grid2/Lrrtm4/Adgrb3/Adgrl3/Nlgn1/Ptprd/Lrrtm3/Ntrk2/Ntrk3	11	aNSC	WT
synaptic transmission, glutamatergic	synaptic transmission, glutamatergic	9/401	46/14418	0.195652	7.0347	6.93358	4.0288e-06	0.00057773	0.000484728	Grid2/Grik2/Gria2/Grid1/Gria3/Grin3a/Tnr/Clcn3/Prkn	9	aNSC	WT
synapse organization	synapse organization	11/401	74/14418	0.148649	5.34468	6.33754	5.8159e-06	0.000715182	0.000600053	Ctnnd2/Lrrtm4/Ank3/Grm5/Adgrl3/C1qa/Nlgn1/Ptprs/Large1/Slc1a1/Tnr	11	aNSC	WT
synaptic membrane adhesion	synaptic membrane adhesion	8/401	37/14418	0.216216	7.77408	6.97812	6.35298e-06	0.000715182	0.000600053	Nrxn1/Lrrc4c/Il1rapl1/Pcdh17/Nlgn1/Ptprd/Ptprs/Cadm1	8	aNSC	WT
nervous system development	nervous system development	21/401	249/14418	0.0843373	3.03236	5.47158	6.48352e-06	0.000715182	0.000600053	Nav2/Nav3/Mdga2/Dpysl2/Nlgn1/Erbb4/Mef2a/Slc1a2/Ascl1/Tcf4/Rbfox1/Smarcb1/Olig2/Ptprd/Dlg2/Grip1/Nkx2-2/Tnr/Nova1/Cntn4/Dab1	21	aNSC	WT
neuron migration	neuron migration	14/401	127/14418	0.110236	3.96356	5.67369	1.17669e-05	0.00120527	0.00101124	Mdga2/Fyn/Gpm6a/Prkg1/Auts2/Adgrl3/Tubb2b/Large1/Ntrk2/Astn2/Kirrel3/Rac1/Dab1/Ntrk3	14	aNSC	WT
presynaptic modulation of chemical synaptic transmission	presynaptic modulation of chemical synaptic transmission	8/401	43/14418	0.186047	6.68932	6.31936	2.06203e-05	0.0019713	0.00165396	Nrxn3/Nrxn2/Grik2/Apba2/Grin3a/Gsk3b/Prkce/Prkcb	8	aNSC	WT
regulation of postsynaptic density assembly	regulation of postsynaptic density assembly	6/401	22/14418	0.272727	9.80594	6.99114	2.27908e-05	0.00204263	0.00171381	Nrxn1/Grid2/Nlgn1/Ptprd/Ptprs/Sipa1l1	6	aNSC	WT
cell adhesion	cell adhesion	23/401	317/14418	0.0725552	2.60873	4.89858	2.77656e-05	0.00234211	0.00196508	Pcdh9/Plpp3/Ntm/Pcdh15/Sdc3/Nrxn3/Lsamp/Nrxn2/Itga9/Rhob/Cd9/Pcdh17/Cadm2/Alcam/Vcan/Bcan/Ncam2/Pcdh10/Cntn4/Rac1/Klc1/Dab1/Cadm1	23	aNSC	WT
signal transduction	signal transduction	30/401	481/14418	0.0623701	2.24252	4.68786	3.24637e-05	0.00258627	0.00216994	Nrxn1/Plpp3/Ptprg/Il1rapl1/Prkg1/Sox8/Magi2/Ank3/Nrxn2/Tafa1/Ostf1/Ptprt/Rhob/Erbb4/Ptprz1/Pde10a/Fgf14/Ptprd/Ophn1/Ptprs/Vegfb/Olfm2/Fcer1g/Manf/Ppp1r12a/Pde7b/Enho/Hivep2/Srgap2/Magi1	30	aNSC	WT
regulation of presynapse assembly	regulation of presynapse assembly	7/401	34/14418	0.205882	7.40252	6.32169	3.43199e-05	0.00259025	0.00217327	Nrxn1/Mdga2/Il1rapl1/Grid2/Farp1/Lrrtm3/Ntrk3	7	aNSC	WT
regulation of alternative mRNA splicing, via spliceosome	regulation of alternative mRNA splicing, via spliceosome	9/401	60/14418	0.15	5.39327	5.76764	3.83328e-05	0.00274846	0.00230602	Malat1/Celf2/Hnrnpl/Rbfox1/Tra2b/Tia1/Nova1/Fmr1/Srsf2	9	aNSC	WT
neurotransmitter receptor localization to postsynaptic specialization membrane	neurotransmitter receptor localization to postsynaptic specialization membrane	6/401	26/14418	0.230769	8.29733	6.29901	6.39951e-05	0.00436995	0.00366649	Gphn/Nrxn3/Erbb4/Dlg2/Olfm2/Cacng7	6	aNSC	WT
negative regulation of neuron projection development	negative regulation of neuron projection development	10/401	81/14418	0.123457	4.4389	5.24947	7.99316e-05	0.00521009	0.00437138	Ntm/Ptprg/Pten/Lrp1/H2-K1/Dennd5a/Gsk3b/Ptprs/Cspg4/Tnr	10	aNSC	WT
heterophilic cell-cell adhesion via plasma membrane cell adhesion molecules	heterophilic cell-cell adhesion via plasma membrane cell adhesion molecules	7/401	39/14418	0.179487	6.45348	5.76798	8.70449e-05	0.00542706	0.00455342	Nrxn1/Il1rapl1/Grid2/Nlgn1/Alcam/Ptprd/Cadm1	7	aNSC	WT
receptor localization to synapse	receptor localization to synapse	4/401	10/14418	0.4	14.382	7.15983	0.000108371	0.00647516	0.00543281	Nrxn1/Anks1b/Nlgn1/Dlg2	4	aNSC	WT
neuron projection morphogenesis	neuron projection morphogenesis	10/401	85/14418	0.117647	4.23001	5.05158	0.000120653	0.00668937	0.00561253	Nrxn1/Gpm6a/Sgk1/Nlgn1/Trio/Dmd/Ppp1r12a/Kirrel3/Rac1/Srgap2	10	aNSC	WT
regulation of postsynaptic membrane neurotransmitter receptor levels	regulation of postsynaptic membrane neurotransmitter receptor levels	7/401	41/14418	0.170732	6.13868	5.57303	0.000121286	0.00668937	0.00561253	Ctnnd2/Grid2/Nrxn3/Grid1/Dlg2/Prkn/Nsg2	7	aNSC	WT
cerebellar granule cell differentiation	cerebellar granule cell differentiation	4/401	11/14418	0.363636	13.0746	6.77585	0.000166565	0.00881052	0.00739222	Nrxn1/Grid2/Nfix/Ophn1	4	aNSC	WT
neuron fate specification	neuron fate specification	5/401	20/14418	0.25	8.98878	6.04681	0.000178176	0.00881052	0.00739222	Nfia/Nfix/Ascl1/Nkx2-2/Ntrk3	5	aNSC	WT
startle response	startle response	5/401	20/14418	0.25	8.98878	6.04681	0.000178176	0.00881052	0.00739222	Fabp7/Csmd1/Npas3/Pcdh15/Prkn	5	aNSC	WT
establishment of protein localization	establishment of protein localization	7/401	45/14418	0.155556	5.59302	5.21931	0.000222493	0.010242	0.0085933	Nrxn1/Gphn/Ank3/Gria2/Nlgn1/Lims1/Slc1a1	7	aNSC	WT
positive regulation of neuron projection development	positive regulation of neuron projection development	14/401	166/14418	0.0843373	3.03236	4.4545	0.000224542	0.010242	0.0085933	Nrxn1/Fyn/Marcks/Magi2/Lrp1/Serpine2/Nlgn1/Ptprz1/Dmd/Ppp1r9a/Lrrc7/Ntrk2/Tox/Ntrk3	14	aNSC	WT
protein localization to synapse	protein localization to synapse	5/401	21/14418	0.238095	8.56074	5.86435	0.000228553	0.010242	0.0085933	Nrxn1/Nlgn1/Dlg2/Dlgap1/Klc1	5	aNSC	WT
presynapse assembly	presynapse assembly	4/401	12/14418	0.333333	11.985	6.43876	0.000244377	0.0106193	0.00890981	Nrxn1/Ptprd/Ptprs/Cadm1	4	aNSC	WT
dendrite morphogenesis	dendrite morphogenesis	7/401	46/14418	0.152174	5.47143	5.13746	0.000256236	0.0108071	0.00906742	Dscam/Fyn/Ctnna2/Mef2a/Rere/Farp1/Rac1	7	aNSC	WT
long-term synaptic potentiation	long-term synaptic potentiation	8/401	61/14418	0.131148	4.71542	4.9184	0.000270689	0.0110905	0.00930519	Pten/Serpine2/Nlgn1/Gria3/Large1/Slc1a1/Ntrk2/Tnr	8	aNSC	WT
sensory organ development	sensory organ development	4/401	13/14418	0.307692	11.0631	6.13945	0.000345267	0.0137531	0.0115392	Olig1/Ascl1/Olig2/Sox3	4	aNSC	WT
regulation of postsynaptic membrane potential	regulation of postsynaptic membrane potential	6/401	36/14418	0.166667	5.99252	5.07275	0.000428043	0.0165895	0.013919	Kcnd2/Dpp6/Gria3/Grin3a/Fgf14/Gabbr1	6	aNSC	WT
mRNA splicing, via spliceosome	mRNA splicing, via spliceosome	12/401	137/14418	0.0875912	3.14935	4.27534	0.000441617	0.0166652	0.0139825	Ddx39b/Sf3b6/Lsm7/Tra2b/Sf3b2/Sf1/Lsm6/Nova1/Prpf19/Snrpd3/Rbm4b/Snrnp70	12	aNSC	WT
actin filament organization	actin filament organization	11/401	119/14418	0.092437	3.32358	4.30488	0.00048028	0.0176595	0.0148167	Pcdh15/Cfl1/Marcks/Rhob/Cfl2/Tmsb4x/Tpm1/Elmo1/Marcksl1/Ppp1r9a/Rac1	11	aNSC	WT
hippocampus development	hippocampus development	8/401	69/14418	0.115942	4.16871	4.4625	0.000633628	0.0227155	0.0190588	Nfix/Ncoa1/Bcan/Zeb2/Gsk3b/Ptprs/Kirrel3/Dab1	8	aNSC	WT
astrocyte differentiation	astrocyte differentiation	5/401	27/14418	0.185185	6.65835	4.97747	0.0007904	0.0274307	0.023015	Nfix/Sox6/Nkx2-2/Large1/Dab1	5	aNSC	WT
cellular response to ethanol	cellular response to ethanol	4/401	16/14418	0.25	8.98878	5.40768	0.000822538	0.0274307	0.023015	Ncam1/Pten/Prkce/Itpr2	4	aNSC	WT
positive regulation of synaptic transmission, GABAergic	positive regulation of synaptic transmission, GABAergic	4/401	16/14418	0.25	8.98878	5.40768	0.000822538	0.0274307	0.023015	Nrxn1/Nlgn1/Erbb4/Prkce	4	aNSC	WT
regulation of neuron projection development	regulation of neuron projection development	6/401	43/14418	0.139535	5.01699	4.46183	0.0011374	0.0370687	0.0311015	Il1rapl1/Grid2/Pten/Ctnna2/Dpysl2/Gsk3b	6	aNSC	WT
neuromuscular process controlling balance	neuromuscular process controlling balance	7/401	59/14418	0.118644	4.26586	4.25151	0.00119846	0.0381909	0.032043	Nrxn1/Aplp2/Psap/Rbfox1/Hexb/Tnr/Kcnma1	7	aNSC	WT
neuron remodeling	neuron remodeling	4/401	18/14418	0.222222	7.99002	5.01898	0.00132335	0.0412541	0.0346131	Adgrb3/Gnaq/C1qa/Cspg4	4	aNSC	WT
positive regulation of calcium-mediated signaling	positive regulation of calcium-mediated signaling	5/401	31/14418	0.16129	5.79921	4.52426	0.00151851	0.0453655	0.0380626	Pdgfra/Ncam1/Grm5/Car8/Exoc4	5	aNSC	WT
positive regulation of synaptic transmission, glutamatergic	positive regulation of synaptic transmission, glutamatergic	5/401	31/14418	0.16129	5.79921	4.52426	0.00151851	0.0453655	0.0380626	Nrxn1/Nlgn1/Ntrk2/Tnr/Cacng7	5	aNSC	WT
neurogenesis	neurogenesis	9/401	98/14418	0.0918367	3.302	3.86749	0.00161528	0.0472718	0.0396621	Fabp7/Nav3/Marcks/Nfia/Erbb4/Nfix/Ascl1/Fgf14/Slc1a1	9	aNSC	WT
homophilic cell adhesion via plasma membrane adhesion molecules	homophilic cell adhesion via plasma membrane adhesion molecules	8/401	80/14418	0.1	3.59551	3.93737	0.00168594	0.0483528	0.0405691	Dscam/Pcdh15/Dscaml1/Ptprt/Cadm2/Pcdh10/Kirrel3/Cadm1	8	aNSC	WT
forebrain development	forebrain development	8/401	81/14418	0.0987654	3.55112	3.89428	0.00182633	0.0513522	0.0430856	Fyn/Prkg1/Nfix/Pou3f1/Aplp2/Zeb1/Rac1/Sox3	8	aNSC	WT
regulation of potassium ion transmembrane transport	regulation of potassium ion transmembrane transport	4/401	20/14418	0.2	7.19102	4.68607	0.00200519	0.0548362	0.0460088	Dpp6/Cd63/Gnb2/Kcnip3	4	aNSC	WT
establishment or maintenance of cell polarity	establishment or maintenance of cell polarity	5/401	33/14418	0.151515	5.44774	4.32637	0.00202672	0.0548362	0.0460088	Lims1/Gsk3b/Clasp2/Rac1/Macf1	5	aNSC	WT
cellular response to toxic substance	cellular response to toxic substance	3/401	10/14418	0.3	10.7865	5.23611	0.00221505	0.055726	0.0467554	Ppp1r9a/Prkn/Abtb2	3	aNSC	WT
phospholipase C-activating G protein-coupled acetylcholine receptor signaling pathway	phospholipase C-activating G protein-coupled acetylcholine receptor signaling pathway	3/401	10/14418	0.3	10.7865	5.23611	0.00221505	0.055726	0.0467554	Gna11/Gnaq/Prkcb	3	aNSC	WT
positive regulation of long-term synaptic depression	positive regulation of long-term synaptic depression	3/401	10/14418	0.3	10.7865	5.23611	0.00221505	0.055726	0.0467554	Grid2/Ppp1r9a/Fmr1	3	aNSC	WT
postsynaptic density assembly	postsynaptic density assembly	3/401	10/14418	0.3	10.7865	5.23611	0.00221505	0.055726	0.0467554	Pten/Nrxn3/Ntrk3	3	aNSC	WT
positive regulation of neuron differentiation	positive regulation of neuron differentiation	8/401	84/14418	0.0952381	3.4243	3.76898	0.00230353	0.0569529	0.0477847	Pten/Ncoa1/Ascl1/Tcf4/Dmd/Nkx2-2/Zeb1/Dab1	8	aNSC	WT
ionotropic glutamate receptor signaling pathway	ionotropic glutamate receptor signaling pathway	4/401	21/14418	0.190476	6.84859	4.53636	0.00242322	0.0579149	0.0485919	Grik2/Gria2/Gria3/Grin3a	4	aNSC	WT
retina layer formation	retina layer formation	4/401	21/14418	0.190476	6.84859	4.53636	0.00242322	0.0579149	0.0485919	Dscam/Megf11/Large1/Slc1a1	4	aNSC	WT
protein localization to plasma membrane	protein localization to plasma membrane	11/401	146/14418	0.0753425	2.70895	3.5103	0.00256293	0.0602497	0.0505509	Dpp6/Ank3/Bsg/Rab10/Zdhhc2/Fcer1g/Large1/Clasp2/Kcnip3/Rac1/Rab11a	11	aNSC	WT
regulation of dendrite morphogenesis	regulation of dendrite morphogenesis	4/401	22/14418	0.181818	6.53729	4.39613	0.00289747	0.065339	0.0548209	Adgrb3/Ptprz1/Gsk3b/Sipa1l1	4	aNSC	WT
actin filament severing	actin filament severing	3/401	11/14418	0.272727	9.80594	4.9416	0.00298323	0.065339	0.0548209	Cfl1/Cfl2/Srgap2	3	aNSC	WT
homotypic cell-cell adhesion	homotypic cell-cell adhesion	3/401	11/14418	0.272727	9.80594	4.9416	0.00298323	0.065339	0.0548209	Plpp3/Ncam1/Megf11	3	aNSC	WT
positive regulation of dendritic spine development	positive regulation of dendritic spine development	5/401	36/14418	0.138889	4.99377	4.05795	0.00300724	0.065339	0.0548209	Cfl1/Nlgn1/Ppp1r9a/Fmr1/Rac1	5	aNSC	WT
positive regulation of excitatory postsynaptic potential	positive regulation of excitatory postsynaptic potential	5/401	36/14418	0.138889	4.99377	4.05795	0.00300724	0.065339	0.0548209	Nrxn1/Pten/Nlgn1/Gsk3b/Rims2	5	aNSC	WT
positive regulation of protein localization to plasma membrane	positive regulation of protein localization to plasma membrane	6/401	52/14418	0.115385	4.14867	3.84718	0.00308003	0.0659219	0.0553099	Nrxn1/Dpp6/Lrp1/Sorbs1/Grip1/Rab11a	6	aNSC	WT
negative regulation of neuron differentiation	negative regulation of neuron differentiation	7/401	70/14418	0.1	3.59551	3.68178	0.00324553	0.0684425	0.0574248	Ascl1/Dmd/Olig2/Nkx2-2/Cntn4/Fmr1/Sox3	7	aNSC	WT
regulation of mRNA stability	regulation of mRNA stability	5/401	37/14418	0.135135	4.8588	3.97503	0.00339914	0.0702961	0.05898	Zfp36l1/Pum1/Fmr1/Cacng7/Zc3h14	5	aNSC	WT
postsynaptic actin cytoskeleton organization	postsynaptic actin cytoskeleton organization	4/401	23/14418	0.173913	6.25306	4.26435	0.00343147	0.0702961	0.05898	Ppp1r9a/Farp1/Sipa1l1/Rac1	4	aNSC	WT
myelination	myelination	7/401	71/14418	0.0985915	3.54487	3.63577	0.00351648	0.0707232	0.0593383	Fyn/Pten/Pou3f1/Psap/Olig2/Hexb/Large1	7	aNSC	WT
positive regulation of insulin secretion	positive regulation of insulin secretion	6/401	54/14418	0.111111	3.99501	3.72941	0.00373011	0.0707232	0.0593383	Tcf7l2/Gna11/Gnaq/Prkce/Cacna1c/Prkcb	6	aNSC	WT
neutrophil chemotaxis	neutrophil chemotaxis	5/401	38/14418	0.131579	4.73094	3.89504	0.00382645	0.0707232	0.0593383	Bsg/Itga9/Pde4d/Pde4b/Fcer1g	5	aNSC	WT
cellular response to brain-derived neurotrophic factor stimulus	cellular response to brain-derived neurotrophic factor stimulus	3/401	12/14418	0.25	8.98878	4.68254	0.00389619	0.0707232	0.0593383	Gria2/Grip1/Ntrk2	3	aNSC	WT
mitochondrial fragmentation involved in apoptotic process	mitochondrial fragmentation involved in apoptotic process	3/401	12/14418	0.25	8.98878	4.68254	0.00389619	0.0707232	0.0593383	Erbb4/Prkn/Ppp2r2b	3	aNSC	WT
negative regulation of axon regeneration	negative regulation of axon regeneration	3/401	12/14418	0.25	8.98878	4.68254	0.00389619	0.0707232	0.0593383	Xylt1/Pten/Ptprs	3	aNSC	WT
regulation of axon extension	regulation of axon extension	3/401	12/14418	0.25	8.98878	4.68254	0.00389619	0.0707232	0.0593383	Gsk3b/Mgll/Clasp2	3	aNSC	WT
regulation of protein transport	regulation of protein transport	3/401	12/14418	0.25	8.98878	4.68254	0.00389619	0.0707232	0.0593383	Selenok/Exoc4/Rab11a	3	aNSC	WT
righting reflex	righting reflex	3/401	12/14418	0.25	8.98878	4.68254	0.00389619	0.0707232	0.0593383	Pcdh15/Auts2/Slc1a1	3	aNSC	WT
skeletal system development	skeletal system development	8/401	92/14418	0.0869565	3.12653	3.46087	0.00406123	0.0727976	0.0610788	Gna11/Gnaq/Mmp16/Nfix/Chd7/Vcan/Bcan/Hexb	8	aNSC	WT
neuronal action potential	neuronal action potential	5/401	39/14418	0.128205	4.60963	3.8178	0.00429087	0.0759643	0.0637358	Kcnd2/Dpp6/Ank3/Grik2/Kcnma1	5	aNSC	WT
cellular response to amino acid stimulus	cellular response to amino acid stimulus	6/401	56/14418	0.107143	3.85233	3.61717	0.00447677	0.0781839	0.0655981	Pdgfra/Sh3bp4/Lamtor1/Ntrk2/Sesn3/Zeb1	6	aNSC	WT
regulation of cell migration	regulation of cell migration	8/401	94/14418	0.0851064	3.06001	3.38909	0.00463023	0.0781839	0.0655981	Sdc3/Rhob/Erbb4/Tmsb4x/Tnr/Rac1/Srgap2/Macf1	8	aNSC	WT
phagocytosis, engulfment	phagocytosis, engulfment	4/401	25/14418	0.16	5.75282	4.02279	0.00469227	0.0781839	0.0655981	Elmo1/Fcer1g/Clcn3/Rac1	4	aNSC	WT
positive regulation of mRNA splicing, via spliceosome	positive regulation of mRNA splicing, via spliceosome	4/401	25/14418	0.16	5.75282	4.02279	0.00469227	0.0781839	0.0655981	Tra2b/Cirbp/Prpf19/Snrnp70	4	aNSC	WT
synaptic transmission, GABAergic	synaptic transmission, GABAergic	4/401	25/14418	0.16	5.75282	4.02279	0.00469227	0.0781839	0.0655981	Prkce/Gabbr1/Clcn3/Rac1	4	aNSC	WT
neural crest cell migration	neural crest cell migration	5/401	40/14418	0.125	4.49439	3.74312	0.00479412	0.0781839	0.0655981	Cfl1/Sema6d/Sox8/Erbb4/Zeb2	5	aNSC	WT
cellular response to interleukin-6	cellular response to interleukin-6	3/401	13/14418	0.230769	8.29733	4.45206	0.00496146	0.0781839	0.0655981	Cfl1/Ptprt/Pid1	3	aNSC	WT
glial cell migration	glial cell migration	3/401	13/14418	0.230769	8.29733	4.45206	0.00496146	0.0781839	0.0655981	Cd9/Vcan/Cspg4	3	aNSC	WT
negative regulation of epithelial cell migration	negative regulation of epithelial cell migration	3/401	13/14418	0.230769	8.29733	4.45206	0.00496146	0.0781839	0.0655981	Ptprg/Cd63/Evl	3	aNSC	WT
regulation of microtubule-based process	regulation of microtubule-based process	3/401	13/14418	0.230769	8.29733	4.45206	0.00496146	0.0781839	0.0655981	Gsk3b/Clasp2/Macf1	3	aNSC	WT
multicellular organism growth	multicellular organism growth	10/401	138/14418	0.0724638	2.60544	3.20518	0.00520793	0.0811757	0.0681083	Pcdh15/Tcf7l2/Nfix/Apba2/Slc1a2/Pde4d/Zfp36l1/Dmd/Meg3/Large1	10	aNSC	WT
neuron differentiation	neuron differentiation	12/401	185/14418	0.0648649	2.33222	3.08459	0.0056511	0.0871364	0.0731094	Il1rapl1/Rtn3/Nfix/Ascl1/Olig2/Rtn1/Ptprd/Ophn1/Nkx2-2/Ntrk2/Dab1/Sox3	12	aNSC	WT
endoplasmic reticulum tubular network organization	endoplasmic reticulum tubular network organization	3/401	14/14418	0.214286	7.70467	4.24504	0.00618564	0.0884782	0.0742352	Rtn3/Reep3/Rab10	3	aNSC	WT
maintenance of synapse structure	maintenance of synapse structure	3/401	14/14418	0.214286	7.70467	4.24504	0.00618564	0.0884782	0.0742352	Nrxn1/Adgrb3/Nlgn1	3	aNSC	WT
positive regulation of integrin-mediated signaling pathway	positive regulation of integrin-mediated signaling pathway	3/401	14/14418	0.214286	7.70467	4.24504	0.00618564	0.0884782	0.0742352	Lims2/Cd63/Lims1	3	aNSC	WT
positive regulation of proteasomal protein catabolic process	positive regulation of proteasomal protein catabolic process	3/401	14/14418	0.214286	7.70467	4.24504	0.00618564	0.0884782	0.0742352	Oaz1/Prkn/Fmr1	3	aNSC	WT
regulation of release of sequestered calcium ion into cytosol by sarcoplasmic reticulum	regulation of release of sequestered calcium ion into cytosol by sarcoplasmic reticulum	3/401	14/14418	0.214286	7.70467	4.24504	0.00618564	0.0884782	0.0742352	Chd7/Pde4d/Dmd	3	aNSC	WT
cell maturation	cell maturation	4/401	27/14418	0.148148	5.32668	3.80604	0.00623173	0.0884782	0.0742352	Sox8/Nfix/Ascl1/Rfx3	4	aNSC	WT
negative regulation of axon extension	negative regulation of axon extension	4/401	27/14418	0.148148	5.32668	3.80604	0.00623173	0.0884782	0.0742352	Sema6d/Ptprs/Tnr/Map2	4	aNSC	WT
regulation of synaptic transmission, glutamatergic	regulation of synaptic transmission, glutamatergic	4/401	27/14418	0.148148	5.32668	3.80604	0.00623173	0.0884782	0.0742352	Grm5/Serpine2/Gria2/Ophn1	4	aNSC	WT
calcium-mediated signaling	calcium-mediated signaling	7/401	79/14418	0.0886076	3.1859	3.29508	0.00634789	0.0892439	0.0748776	Ncam1/Grik2/Ncald/Gria3/Sgcd/Ppp1r9a/Itpr2	7	aNSC	WT
neural precursor cell proliferation	neural precursor cell proliferation	5/401	43/14418	0.116279	4.18083	3.53307	0.00655364	0.091242	0.0765541	Lims2/Nfia/Nfix/Ascl1/Lims1	5	aNSC	WT
neurotransmitter secretion	neurotransmitter secretion	4/401	28/14418	0.142857	5.13644	3.70559	0.0071136	0.0971514	0.0815122	Nrxn1/Nrxn3/Nrxn2/Rims2	4	aNSC	WT
oligodendrocyte development	oligodendrocyte development	4/401	28/14418	0.142857	5.13644	3.70559	0.0071136	0.0971514	0.0815122	Olig1/Tcf7l2/Ascl1/Nkx2-2	4	aNSC	WT
enzyme-linked receptor protein signaling pathway	enzyme-linked receptor protein signaling pathway	3/401	15/14418	0.2	7.19102	4.05755	0.00757439	0.0996484	0.0836072	Lrp1/Farp1/Rac1	3	aNSC	WT
exit from mitosis	exit from mitosis	3/401	15/14418	0.2	7.19102	4.05755	0.00757439	0.0996484	0.0836072	Nfia/Nfix/Clasp2	3	aNSC	WT
generation of neurons	generation of neurons	3/401	15/14418	0.2	7.19102	4.05755	0.00757439	0.0996484	0.0836072	Nfia/Nfix/Ascl1	3	aNSC	WT
regulation of catalytic activity	regulation of catalytic activity	3/401	15/14418	0.2	7.19102	4.05755	0.00757439	0.0996484	0.0836072	Sh3bp4/Ctsb/Rnf180	3	aNSC	WT
cell-cell adhesion	cell-cell adhesion	10/401	146/14418	0.0684932	2.46268	3.00445	0.00767678	0.100077	0.0839671	Plpp3/Ctnnd2/Lims2/Itga9/Ctnna2/Ppp1ca/Lims1/Dlg2/Lrrc7/Kirrel3	10	aNSC	WT
cerebral cortex development	cerebral cortex development	7/401	82/14418	0.0853659	3.06934	3.17839	0.00775859	0.100233	0.0840973	Nfix/Ncoa1/Ascl1/Dmd/Ptprs/Tubb2b/Ntrk2	7	aNSC	WT
negative regulation of fat cell differentiation	negative regulation of fat cell differentiation	5/401	45/14418	0.111111	3.99501	3.4034	0.00795123	0.101804	0.0854159	Trib2/Tcf7l2/Rora/Zfpm2/Trio	5	aNSC	WT
protein localization to membrane	protein localization to membrane	4/401	29/14418	0.137931	4.95933	3.60983	0.00807404	0.102462	0.0859677	Cpe/Tm9sf3/Lamtor1/Large1	4	aNSC	WT
negative regulation of neuron apoptotic process	negative regulation of neuron apoptotic process	11/401	171/14418	0.0643275	2.3129	2.92113	0.0083761	0.105363	0.0884015	Mdga2/Fyn/Lrp1/Grik2/Ptprz1/Nfix/Vegfb/Slc1a1/Ntrk2/Prkn/Fmr1	11	aNSC	WT
axonogenesis	axonogenesis	8/401	105/14418	0.0761905	2.73944	3.02566	0.00892385	0.107344	0.0900643	Ank3/Ctnna2/Ptprz1/Rab10/Aplp2/Gsk3b/Map2/Dab1	8	aNSC	WT
intracellular protein transport	intracellular protein transport	13/401	221/14418	0.0588235	2.11501	2.82525	0.00902506	0.107344	0.0900643	Marcks/Rhob/Rab10/Scfd2/Psap/Bcap31/Large1/Kif13a/Rab6a/Vti1a/Kcnip3/Klc1/Rims2	13	aNSC	WT
Golgi to plasma membrane protein transport	Golgi to plasma membrane protein transport	4/401	30/14418	0.133333	4.79401	3.51837	0.00911575	0.107344	0.0900643	Ank3/Rab10/Kif13a/Macf1	4	aNSC	WT
cell proliferation in forebrain	cell proliferation in forebrain	3/401	16/14418	0.1875	6.74158	3.88653	0.00913251	0.107344	0.0900643	Fabp7/Nfix/Zeb2	3	aNSC	WT
collateral sprouting	collateral sprouting	3/401	16/14418	0.1875	6.74158	3.88653	0.00913251	0.107344	0.0900643	Prkg1/Nfix/Zeb2	3	aNSC	WT
developmental pigmentation	developmental pigmentation	3/401	16/14418	0.1875	6.74158	3.88653	0.00913251	0.107344	0.0900643	Gna11/Gnaq/Zeb2	3	aNSC	WT
locomotor rhythm	locomotor rhythm	3/401	16/14418	0.1875	6.74158	3.88653	0.00913251	0.107344	0.0900643	Kcnd2/Pten/Kcnma1	3	aNSC	WT
negative regulation of focal adhesion assembly	negative regulation of focal adhesion assembly	3/401	16/14418	0.1875	6.74158	3.88653	0.00913251	0.107344	0.0900643	Pten/Lrp1/Clasp2	3	aNSC	WT
glial cell differentiation	glial cell differentiation	4/401	31/14418	0.129032	4.63937	3.43087	0.0102413	0.119398	0.100178	Dner/Pou3f1/Vcan/Bcan	4	aNSC	WT
negative regulation of cell adhesion	negative regulation of cell adhesion	5/401	48/14418	0.104167	3.74532	3.22231	0.0104161	0.120457	0.101066	Dscam/Dscaml1/Cfl1/Tnr/Dab1	5	aNSC	WT
negative regulation of amyloid-beta formation	negative regulation of amyloid-beta formation	3/401	17/14418	0.176471	6.34502	3.72958	0.010864	0.124632	0.104569	Rtn3/Rtn1/Ntrk2	3	aNSC	WT
positive regulation of phosphatidylinositol 3-kinase/protein kinase B signal transduction	positive regulation of phosphatidylinositol 3-kinase/protein kinase B signal transduction	10/401	156/14418	0.0641026	2.30481	2.77142	0.011932	0.135797	0.113937	Nrxn1/Pdgfra/Fyn/Tcf7l2/Erbb4/Tmem100/Vegfb/Ntrk2/Rac1/Ntrk3	10	aNSC	WT
establishment of cell polarity	establishment of cell polarity	5/401	50/14418	0.1	3.59551	3.10951	0.0123223	0.139135	0.116738	Cfl1/Gsk3b/Clasp2/Map2/Exoc4	5	aNSC	WT
axon development	axon development	4/401	33/14418	0.121212	4.3582	3.26656	0.0127532	0.139811	0.117305	Olig1/Ank3/Gpm6b/Olig2	4	aNSC	WT
cell motility	cell motility	4/401	33/14418	0.121212	4.3582	3.26656	0.0127532	0.139811	0.117305	Cfl1/Pten/Elmo1/Rac1	4	aNSC	WT
positive regulation of filopodium assembly	positive regulation of filopodium assembly	4/401	33/14418	0.121212	4.3582	3.26656	0.0127532	0.139811	0.117305	Gpm6a/Nlgn1/Fmr1/Rac1	4	aNSC	WT
neuromuscular synaptic transmission	neuromuscular synaptic transmission	3/401	18/14418	0.166667	5.99252	3.58473	0.0127721	0.139811	0.117305	Kif1b/Fchsd2/Large1	3	aNSC	WT
regulation of signal transduction	regulation of signal transduction	5/401	51/14418	0.0980392	3.52501	3.05525	0.0133586	0.145123	0.121761	Gpc6/Ncald/Mgll/Ppp6r3/Kcnip3	5	aNSC	WT
phospholipase C-activating G protein-coupled receptor signaling pathway	phospholipase C-activating G protein-coupled receptor signaling pathway	6/401	71/14418	0.084507	3.03846	2.91228	0.0139709	0.150634	0.126385	Gnb1/Lrp1/Gna11/Grm5/Gnaq/Dgkb	6	aNSC	WT
receptor clustering	receptor clustering	4/401	34/14418	0.117647	4.23001	3.18923	0.0141439	0.151361	0.126995	Magi2/Grik2/Dlg2/Lrrc7	4	aNSC	WT
complement activation, classical pathway	complement activation, classical pathway	3/401	19/14418	0.157895	5.67712	3.45042	0.0148595	0.152962	0.128339	C1qc/C1qa/C1qb	3	aNSC	WT
negative regulation of smooth muscle cell migration	negative regulation of smooth muscle cell migration	3/401	19/14418	0.157895	5.67712	3.45042	0.0148595	0.152962	0.128339	Sema6d/Lrp1/Abhd2	3	aNSC	WT
regulation of insulin secretion involved in cellular response to glucose stimulus	regulation of insulin secretion involved in cellular response to glucose stimulus	3/401	19/14418	0.157895	5.67712	3.45042	0.0148595	0.152962	0.128339	Tcf7l2/Hmgn3/Prkce	3	aNSC	WT
regulation of neurotransmitter secretion	regulation of neurotransmitter secretion	3/401	19/14418	0.157895	5.67712	3.45042	0.0148595	0.152962	0.128339	Ntrk2/Prkn/Fmr1	3	aNSC	WT
response to wounding	response to wounding	6/401	72/14418	0.0833333	2.99626	2.8721	0.0148951	0.152962	0.128339	Nfia/Serpine2/Nfix/Slc1a2/Zfp36l1/Abhd2	6	aNSC	WT
protein dephosphorylation	protein dephosphorylation	8/401	115/14418	0.0695652	2.50123	2.73378	0.0149335	0.152962	0.128339	Ptprg/Pten/Ptprt/Ptprz1/Ppp1ca/Ptprd/Ptprs/Ppp1r12a	8	aNSC	WT
in utero embryonic development	in utero embryonic development	15/401	289/14418	0.0519031	1.86618	2.51585	0.0154952	0.154547	0.129668	Lrp1b/Pdgfra/Chst11/Sox5/Sox8/Tcf7l2/Zfpm2/Apba2/Tmem100/Chd7/Tpm1/Cdk2ap1/Sox6/Meg3/Zmiz1	15	aNSC	WT
dendrite development	dendrite development	5/401	53/14418	0.0943396	3.39199	2.95071	0.015604	0.154547	0.129668	Prkg1/Grin3a/Map2/Rac1/Dab1	5	aNSC	WT
cAMP-mediated signaling	cAMP-mediated signaling	4/401	35/14418	0.114286	4.10916	3.11483	0.0156271	0.154547	0.129668	Pde4d/Pde10a/Pde4b/Pde7b	4	aNSC	WT
negative regulation of microtubule depolymerization	negative regulation of microtubule depolymerization	4/401	35/14418	0.114286	4.10916	3.11483	0.0156271	0.154547	0.129668	Nav3/Mid1/Clasp2/Map2	4	aNSC	WT
regulation of synapse organization	regulation of synapse organization	4/401	35/14418	0.114286	4.10916	3.11483	0.0156271	0.154547	0.129668	Malat1/Gpm6a/Tubb5/Ptprt	4	aNSC	WT
response to endoplasmic reticulum stress	response to endoplasmic reticulum stress	7/401	94/14418	0.0744681	2.67751	2.75981	0.0157728	0.154919	0.129981	Marcks/Pdia6/Tmem258/Bcap31/Prkn/Tmx1/Sel1l	7	aNSC	WT
cytoskeleton organization	cytoskeleton organization	8/401	117/14418	0.0683761	2.45847	2.6791	0.0164213	0.160192	0.134405	Cfl1/Cspg5/Dpysl2/Tpm1/Gsk3b/Tubb2b/Large1/Rac1	8	aNSC	WT
positive regulation of lipid biosynthetic process	positive regulation of lipid biosynthetic process	3/401	20/14418	0.15	5.39327	3.32532	0.0171278	0.163387	0.137085	Tcf7l2/Zbtb20/Sorbs1	3	aNSC	WT
action potential	action potential	4/401	36/14418	0.111111	3.99501	3.04314	0.0172046	0.163387	0.137085	Kcnd2/Gna11/Gnaq/Kcnd3	4	aNSC	WT
cellular response to amyloid-beta	cellular response to amyloid-beta	4/401	36/14418	0.111111	3.99501	3.04314	0.0172046	0.163387	0.137085	Fyn/Lrp1/Grm5/Gsk3b	4	aNSC	WT
positive regulation of D-glucose import	positive regulation of D-glucose import	4/401	36/14418	0.111111	3.99501	3.04314	0.0172046	0.163387	0.137085	Erbb4/Mef2a/Slc1a2/Sorbs1	4	aNSC	WT
negative regulation of cell migration	negative regulation of cell migration	8/401	119/14418	0.0672269	2.41715	2.62554	0.0180133	0.167946	0.14091	Nav3/Pten/Magi2/Ptprt/Rhob/Tpm1/Gsk3b/Srgap2	8	aNSC	WT
cerebellum development	cerebellum development	5/401	55/14418	0.0909091	3.26865	2.85107	0.018088	0.167946	0.14091	Prkg1/Nfix/Ncoa1/Rere/Ptprs	5	aNSC	WT
regulation of postsynapse assembly	regulation of postsynapse assembly	5/401	55/14418	0.0909091	3.26865	2.85107	0.018088	0.167946	0.14091	Nrxn2/Dock4/Ube2m/Elmo1/Rac1	5	aNSC	WT
negative regulation of DNA-templated transcription	negative regulation of DNA-templated transcription	22/401	488/14418	0.045082	1.62093	2.36025	0.0181531	0.167946	0.14091	Sox5/Foxn3/Maged1/Sox8/Tcf7l2/Zbtb20/Hnrnpl/Zfpm2/Pou3f1/Rere/Ascl1/Sox6/Lims1/Strn3/Zfp827/Cryab/Rorb/Tbl1x/Atf7ip/Zeb1/Kcnip3/Rfx3	22	aNSC	WT
brain development	brain development	11/401	193/14418	0.0569948	2.04926	2.48208	0.0192907	0.177326	0.14878	Macrod2/Dscaml1/Rtn3/Nfix/Sox6/Pbx3/Rtn1/Large1/Slc1a1/Cntn4/Sox3	11	aNSC	WT
axonal fasciculation	axonal fasciculation	3/401	21/14418	0.142857	5.13644	3.20836	0.0195786	0.177695	0.14909	Ncam1/Ptprz1/Ncam2	3	aNSC	WT
collagen catabolic process	collagen catabolic process	3/401	21/14418	0.142857	5.13644	3.20836	0.0195786	0.177695	0.14909	Mmp16/Ctsb/Ctss	3	aNSC	WT
gene expression	gene expression	13/401	245/14418	0.0530612	1.90782	2.42401	0.0198056	0.178624	0.149869	Mdga2/Fyn/Pten/Nfia/Npc2/Nfix/Jund/Psap/Sox6/Dmd/Large1/Slc1a1/Bbip1	13	aNSC	WT
memory	memory	7/401	100/14418	0.07	2.51686	2.57446	0.0214483	0.191327	0.160527	Csmd1/Pten/Nfix/Pde4d/Large1/Slc1a1/Eif4ebp2	7	aNSC	WT
cell-cell junction organization	cell-cell junction organization	3/401	22/14418	0.136364	4.90297	3.09862	0.0222125	0.191327	0.160527	Lims2/Lims1/Rac1	3	aNSC	WT
cell-substrate adhesion	cell-substrate adhesion	3/401	22/14418	0.136364	4.90297	3.09862	0.0222125	0.191327	0.160527	Marcks/Sorbs1/Prkce	3	aNSC	WT
muscle cell cellular homeostasis	muscle cell cellular homeostasis	3/401	22/14418	0.136364	4.90297	3.09862	0.0222125	0.191327	0.160527	Cfl2/Dmd/Large1	3	aNSC	WT
positive regulation of cell-cell adhesion	positive regulation of cell-cell adhesion	3/401	22/14418	0.136364	4.90297	3.09862	0.0222125	0.191327	0.160527	Plpp3/Pde4d/Magi1	3	aNSC	WT
positive regulation of sodium ion transport	positive regulation of sodium ion transport	3/401	22/14418	0.136364	4.90297	3.09862	0.0222125	0.191327	0.160527	Ank3/Sgk1/Fgf14	3	aNSC	WT
endosomal transport	endosomal transport	5/401	58/14418	0.0862069	3.09958	2.70989	0.0222814	0.191327	0.160527	Rab10/Bloc1s2/Lamtor1/Tmcc1/Nsg2	5	aNSC	WT
protein K63-linked ubiquitination	protein K63-linked ubiquitination	5/401	58/14418	0.0862069	3.09958	2.70989	0.0222814	0.191327	0.160527	Ube2n/Ube2e2/Rnf213/Prkn/Prpf19	5	aNSC	WT
positive regulation of substrate adhesion-dependent cell spreading	positive regulation of substrate adhesion-dependent cell spreading	4/401	39/14418	0.102564	3.6877	2.8427	0.0225182	0.192209	0.161268	Cspg5/Lims2/Lims1/Rac1	4	aNSC	WT
skeletal muscle tissue development	skeletal muscle tissue development	5/401	59/14418	0.0847458	3.04704	2.66485	0.0238079	0.201228	0.168834	Cfl2/Nfix/Dmd/Meg3/Myl6	5	aNSC	WT
cell surface receptor protein tyrosine kinase signaling pathway	cell surface receptor protein tyrosine kinase signaling pathway	6/401	80/14418	0.075	2.69663	2.57378	0.0238554	0.201228	0.168834	Pdgfra/Fyn/Ptprt/Erbb4/Ntrk2/Ntrk3	6	aNSC	WT
cellular response to cAMP	cellular response to cAMP	4/401	40/14418	0.1	3.59551	2.78026	0.0244875	0.202782	0.170139	Pde4d/Zfp36l1/Itpr2/Slc8a1	4	aNSC	WT
positive regulation of dendrite morphogenesis	positive regulation of dendrite morphogenesis	4/401	40/14418	0.1	3.59551	2.78026	0.0244875	0.202782	0.170139	Il1rapl1/Sgk1/Ptprd/Grip1	4	aNSC	WT
myelination in peripheral nervous system	myelination in peripheral nervous system	3/401	23/14418	0.130435	4.6898	2.99532	0.0250296	0.202782	0.170139	Pou3f1/Ntrk2/Ntrk3	3	aNSC	WT
peptidyl-tyrosine dephosphorylation	peptidyl-tyrosine dephosphorylation	3/401	23/14418	0.130435	4.6898	2.99532	0.0250296	0.202782	0.170139	Ptprt/Ptprz1/Ptprs	3	aNSC	WT
positive regulation of receptor internalization	positive regulation of receptor internalization	3/401	23/14418	0.130435	4.6898	2.99532	0.0250296	0.202782	0.170139	Magi2/Cd63/Fmr1	3	aNSC	WT
positive regulation of synaptic transmission	positive regulation of synaptic transmission	3/401	23/14418	0.130435	4.6898	2.99532	0.0250296	0.202782	0.170139	Grik2/Gria2/Fmr1	3	aNSC	WT
protein tetramerization	protein tetramerization	3/401	23/14418	0.130435	4.6898	2.99532	0.0250296	0.202782	0.170139	Gria2/Kcnd3/Cpsf6	3	aNSC	WT
mitotic cytokinesis	mitotic cytokinesis	5/401	60/14418	0.0833333	2.99626	2.62076	0.0254002	0.203485	0.170729	Cfl1/Ank3/Rhob/Arl3/Exoc4	5	aNSC	WT
regulation of synaptic plasticity	regulation of synaptic plasticity	5/401	60/14418	0.0833333	2.99626	2.62076	0.0254002	0.203485	0.170729	Ctnnd2/Fgf14/Large1/Sipa1l1/Eif4ebp2	5	aNSC	WT
sensory perception of sound	sensory perception of sound	8/401	128/14418	0.0625	2.24719	2.3972	0.0265607	0.211124	0.177138	Nav2/Lhfpl3/Pcdh15/Chd7/Psap/Hexb/Large1/Kcnma1	8	aNSC	WT
calcium ion transport	calcium ion transport	6/401	83/14418	0.0722892	2.59916	2.47124	0.0279828	0.211124	0.177138	Selenok/Grin3a/Cacna1c/Prkcb/Itpr2/Slc8a1	6	aNSC	WT
negative regulation of peptidyl-serine phosphorylation	negative regulation of peptidyl-serine phosphorylation	3/401	24/14418	0.125	4.49439	2.8978	0.0280298	0.211124	0.177138	Pten/Pde4d/Dmd	3	aNSC	WT
regulation of axonogenesis	regulation of axonogenesis	3/401	24/14418	0.125	4.49439	2.8978	0.0280298	0.211124	0.177138	Lrrc4c/Gsk3b/Sipa1l1	3	aNSC	WT
regulation of dendritic spine morphogenesis	regulation of dendritic spine morphogenesis	3/401	24/14418	0.125	4.49439	2.8978	0.0280298	0.211124	0.177138	Cfl1/Ppp1r9a/Sipa1l1	3	aNSC	WT
regulation of neurotransmitter receptor localization to postsynaptic specialization membrane	regulation of neurotransmitter receptor localization to postsynaptic specialization membrane	3/401	24/14418	0.125	4.49439	2.8978	0.0280298	0.211124	0.177138	Magi2/Gpc6/Gsk3b	3	aNSC	WT
positive regulation of insulin secretion involved in cellular response to glucose stimulus	positive regulation of insulin secretion involved in cellular response to glucose stimulus	4/401	42/14418	0.0952381	3.4243	2.66117	0.0287298	0.211124	0.177138	Dynll1/Lrp1/Prkn/Rac1	4	aNSC	WT
positive regulation of protein binding	positive regulation of protein binding	5/401	62/14418	0.0806452	2.89961	2.53527	0.0287857	0.211124	0.177138	Tcf7l2/Lrp1/Gsk3b/Ip6k2/Prkn	5	aNSC	WT
endothelin receptor signaling pathway	endothelin receptor signaling pathway	2/401	10/14418	0.2	7.19102	3.3124	0.0299543	0.211124	0.177138	Gna11/Gnaq	2	aNSC	WT
ER overload response	ER overload response	2/401	10/14418	0.2	7.19102	3.3124	0.0299543	0.211124	0.177138	Selenos/Gsk3b	2	aNSC	WT
membrane repolarization	membrane repolarization	2/401	10/14418	0.2	7.19102	3.3124	0.0299543	0.211124	0.177138	Kcnd2/Kcnd3	2	aNSC	WT
motor neuron migration	motor neuron migration	2/401	10/14418	0.2	7.19102	3.3124	0.0299543	0.211124	0.177138	Ascl1/Dab1	2	aNSC	WT
negative regulation of organ growth	negative regulation of organ growth	2/401	10/14418	0.2	7.19102	3.3124	0.0299543	0.211124	0.177138	Pten/Tcf7l2	2	aNSC	WT
neutrophil migration	neutrophil migration	2/401	10/14418	0.2	7.19102	3.3124	0.0299543	0.211124	0.177138	Selenok/Pde4d	2	aNSC	WT
norepinephrine metabolic process	norepinephrine metabolic process	2/401	10/14418	0.2	7.19102	3.3124	0.0299543	0.211124	0.177138	Rnf180/Prkn	2	aNSC	WT
positive regulation of circadian rhythm	positive regulation of circadian rhythm	2/401	10/14418	0.2	7.19102	3.3124	0.0299543	0.211124	0.177138	Prkg1/Rora	2	aNSC	WT
positive regulation of skeletal muscle acetylcholine-gated channel clustering	positive regulation of skeletal muscle acetylcholine-gated channel clustering	2/401	10/14418	0.2	7.19102	3.3124	0.0299543	0.211124	0.177138	Farp1/Rac1	2	aNSC	WT
positive regulation of smooth muscle cell differentiation	positive regulation of smooth muscle cell differentiation	2/401	10/14418	0.2	7.19102	3.3124	0.0299543	0.211124	0.177138	Tmsb4x/Olfm2	2	aNSC	WT
postsynaptic neurotransmitter receptor diffusion trapping	postsynaptic neurotransmitter receptor diffusion trapping	2/401	10/14418	0.2	7.19102	3.3124	0.0299543	0.211124	0.177138	Gphn/Cacng7	2	aNSC	WT
regulation of calcium-mediated signaling	regulation of calcium-mediated signaling	2/401	10/14418	0.2	7.19102	3.3124	0.0299543	0.211124	0.177138	Selenok/Tmem100	2	aNSC	WT
retinal rod cell development	retinal rod cell development	2/401	10/14418	0.2	7.19102	3.3124	0.0299543	0.211124	0.177138	Rorb/Ntrk2	2	aNSC	WT
thyroid hormone generation	thyroid hormone generation	2/401	10/14418	0.2	7.19102	3.3124	0.0299543	0.211124	0.177138	Ctsb/Cpq	2	aNSC	WT
cellular response to transforming growth factor beta stimulus	cellular response to transforming growth factor beta stimulus	5/401	63/14418	0.0793651	2.85358	2.4938	0.0305803	0.211124	0.177138	Fyn/Sox5/Sox6/Zfp36l1/Zeb1	5	aNSC	WT
regulation of circadian rhythm	regulation of circadian rhythm	5/401	63/14418	0.0793651	2.85358	2.4938	0.0305803	0.211124	0.177138	Maged1/Rora/Ppp1ca/Gsk3b/Rorb	5	aNSC	WT
regulation of translation	regulation of translation	6/401	85/14418	0.0705882	2.53801	2.40537	0.0309811	0.211124	0.177138	Ppp1ca/Zfp36l1/Elavl1/Cnot2/Pum1/Rbm4b	6	aNSC	WT
positive regulation of actin filament polymerization	positive regulation of actin filament polymerization	4/401	43/14418	0.0930233	3.34466	2.60431	0.0310042	0.211124	0.177138	Fchsd2/Prkce/Evl/Rac1	4	aNSC	WT
brain morphogenesis	brain morphogenesis	3/401	25/14418	0.12	4.31461	2.80549	0.0312122	0.211124	0.177138	Pten/Ctnna2/Nfix	3	aNSC	WT
cellular response to BMP stimulus	cellular response to BMP stimulus	3/401	25/14418	0.12	4.31461	2.80549	0.0312122	0.211124	0.177138	Nfix/Tmem100/Kcnd3	3	aNSC	WT
cellular response to platelet-derived growth factor stimulus	cellular response to platelet-derived growth factor stimulus	3/401	25/14418	0.12	4.31461	2.80549	0.0312122	0.211124	0.177138	Fyn/Ptprd/Prkce	3	aNSC	WT
positive regulation of microtubule polymerization	positive regulation of microtubule polymerization	3/401	25/14418	0.12	4.31461	2.80549	0.0312122	0.211124	0.177138	Nav3/Rac1/Drg1	3	aNSC	WT
proteasomal protein catabolic process	proteasomal protein catabolic process	3/401	25/14418	0.12	4.31461	2.80549	0.0312122	0.211124	0.177138	Psmb2/Prkn/Prpf19	3	aNSC	WT
regulation of synaptic vesicle endocytosis	regulation of synaptic vesicle endocytosis	3/401	25/14418	0.12	4.31461	2.80549	0.0312122	0.211124	0.177138	Ophn1/Prkn/Rac1	3	aNSC	WT
skeletal muscle tissue regeneration	skeletal muscle tissue regeneration	3/401	25/14418	0.12	4.31461	2.80549	0.0312122	0.211124	0.177138	Nfix/Dmd/Large1	3	aNSC	WT
positive regulation of neuron apoptotic process	positive regulation of neuron apoptotic process	6/401	86/14418	0.0697674	2.5085	2.37313	0.0325559	0.218429	0.183267	Grik2/Ube2m/Ascl1/Gsk3b/Kcnma1/Ppp2r2b	6	aNSC	WT
cellular response to reactive oxygen species	cellular response to reactive oxygen species	4/401	44/14418	0.0909091	3.26865	2.5491	0.0333818	0.218429	0.183267	Pdgfra/Prdx5/Psap/Slc8a1	4	aNSC	WT
determination of adult lifespan	determination of adult lifespan	4/401	44/14418	0.0909091	3.26865	2.5491	0.0333818	0.218429	0.183267	Polg/Dmd/Meg3/Large1	4	aNSC	WT
protein secretion	protein secretion	4/401	44/14418	0.0909091	3.26865	2.5491	0.0333818	0.218429	0.183267	Psap/Tmem258/Olfm2/Sel1l	4	aNSC	WT
calcium ion transmembrane transport	calcium ion transmembrane transport	6/401	87/14418	0.0689655	2.47966	2.34135	0.0341819	0.218429	0.183267	Gpm6a/Grin3a/Cacna1c/Cacng7/Itpr2/Slc8a1	6	aNSC	WT
clathrin-dependent endocytosis	clathrin-dependent endocytosis	3/401	26/14418	0.115385	4.14867	2.71791	0.0345756	0.218429	0.183267	Magi2/Fchsd2/Sgip1	3	aNSC	WT
developmental growth	developmental growth	3/401	26/14418	0.115385	4.14867	2.71791	0.0345756	0.218429	0.183267	Chst11/Psap/Zmiz1	3	aNSC	WT
positive regulation of dendrite extension	positive regulation of dendrite extension	3/401	26/14418	0.115385	4.14867	2.71791	0.0345756	0.218429	0.183267	Prkn/Cacng7/Rims2	3	aNSC	WT
Rac protein signal transduction	Rac protein signal transduction	3/401	26/14418	0.115385	4.14867	2.71791	0.0345756	0.218429	0.183267	Elmo1/Farp1/Rac1	3	aNSC	WT
regulation of phosphatidylinositol 3-kinase/protein kinase B signal transduction	regulation of phosphatidylinositol 3-kinase/protein kinase B signal transduction	3/401	26/14418	0.115385	4.14867	2.71791	0.0345756	0.218429	0.183267	Pten/Ntrk2/Sesn3	3	aNSC	WT
stress granule assembly	stress granule assembly	3/401	26/14418	0.115385	4.14867	2.71791	0.0345756	0.218429	0.183267	Tia1/Cirbp/Fmr1	3	aNSC	WT
excitatory postsynaptic potential	excitatory postsynaptic potential	4/401	45/14418	0.0888889	3.19601	2.49545	0.0358628	0.218429	0.183267	Grid2/Grik2/Gria2/Ppp1r9a	4	aNSC	WT
neuromuscular process	neuromuscular process	4/401	45/14418	0.0888889	3.19601	2.49545	0.0358628	0.218429	0.183267	Mdga2/Hexb/Fgf14/Large1	4	aNSC	WT
epithelium development	epithelium development	2/401	11/14418	0.181818	6.53729	3.10734	0.0359479	0.218429	0.183267	Nfix/Chd7	2	aNSC	WT
negative regulation of cell size	negative regulation of cell size	2/401	11/14418	0.181818	6.53729	3.10734	0.0359479	0.218429	0.183267	Cfl1/Pten	2	aNSC	WT
negative regulation of excitatory postsynaptic potential	negative regulation of excitatory postsynaptic potential	2/401	11/14418	0.181818	6.53729	3.10734	0.0359479	0.218429	0.183267	Pten/Prkn	2	aNSC	WT
neuronal action potential propagation	neuronal action potential propagation	2/401	11/14418	0.181818	6.53729	3.10734	0.0359479	0.218429	0.183267	Ntrk2/Ntrk3	2	aNSC	WT
positive regulation of intracellular signal transduction	positive regulation of intracellular signal transduction	2/401	11/14418	0.181818	6.53729	3.10734	0.0359479	0.218429	0.183267	Nlgn1/Ube2n	2	aNSC	WT
positive regulation of long-term neuronal synaptic plasticity	positive regulation of long-term neuronal synaptic plasticity	2/401	11/14418	0.181818	6.53729	3.10734	0.0359479	0.218429	0.183267	Grm5/Fmr1	2	aNSC	WT
protein localization to microtubule	protein localization to microtubule	2/401	11/14418	0.181818	6.53729	3.10734	0.0359479	0.218429	0.183267	Gsk3b/Mid1	2	aNSC	WT
regulation of systemic arterial blood pressure	regulation of systemic arterial blood pressure	2/401	11/14418	0.181818	6.53729	3.10734	0.0359479	0.218429	0.183267	Ddah1/Ncald	2	aNSC	WT
smooth muscle cell migration	smooth muscle cell migration	2/401	11/14418	0.181818	6.53729	3.10734	0.0359479	0.218429	0.183267	Sema6d/Abhd2	2	aNSC	WT
tissue remodeling	tissue remodeling	2/401	11/14418	0.181818	6.53729	3.10734	0.0359479	0.218429	0.183267	Chd7/Cspg4	2	aNSC	WT
vasculogenesis involved in coronary vascular morphogenesis	vasculogenesis involved in coronary vascular morphogenesis	2/401	11/14418	0.181818	6.53729	3.10734	0.0359479	0.218429	0.183267	Zfpm2/Spred1	2	aNSC	WT
protein localization	protein localization	9/401	161/14418	0.0559006	2.00991	2.17954	0.0361242	0.218574	0.183389	Grid2/Cd63/Dmd/Sptssa/Lamtor1/Grip1/Large1/Prpf19/Macf1	9	aNSC	WT
vasculogenesis	vasculogenesis	5/401	66/14418	0.0757576	2.72387	2.37412	0.0363792	0.219192	0.183907	Zfpm2/Tmem100/Zfp36l1/Zmiz1/Ntrk2	5	aNSC	WT
negative regulation of protein phosphorylation	negative regulation of protein phosphorylation	6/401	89/14418	0.0674157	2.42394	2.27909	0.037589	0.223315	0.187366	Plpp3/Pten/Pid1/Prkn/Ntrk3/Cadm1	6	aNSC	WT
calcium ion homeostasis	calcium ion homeostasis	3/401	27/14418	0.111111	3.99501	2.63461	0.0381186	0.223315	0.187366	Sgcd/Tmtc2/Slc8a1	3	aNSC	WT
Golgi to plasma membrane transport	Golgi to plasma membrane transport	3/401	27/14418	0.111111	3.99501	2.63461	0.0381186	0.223315	0.187366	Rab10/Arl3/Exoc4	3	aNSC	WT
membrane organization	membrane organization	3/401	27/14418	0.111111	3.99501	2.63461	0.0381186	0.223315	0.187366	Fchsd2/Sgcz/Sgcd	3	aNSC	WT
platelet activation	platelet activation	3/401	27/14418	0.111111	3.99501	2.63461	0.0381186	0.223315	0.187366	Pdia6/Serpine2/Evl	3	aNSC	WT
positive regulation of oligodendrocyte differentiation	positive regulation of oligodendrocyte differentiation	3/401	27/14418	0.111111	3.99501	2.63461	0.0381186	0.223315	0.187366	Ptprz1/Olig2/Nkx2-2	3	aNSC	WT
cellular response to hypoxia	cellular response to hypoxia	7/401	113/14418	0.0619469	2.22731	2.21529	0.038285	0.223315	0.187366	Kcnd2/Pten/Gnb1/Rora/Zfp36l1/Ptprd/Prkce	7	aNSC	WT
multicellular organism development	multicellular organism development	4/401	46/14418	0.0869565	3.12653	2.44329	0.0384476	0.223315	0.187366	Pdgfra/Erbb4/Ntrk2/Ntrk3	4	aNSC	WT
protein stabilization	protein stabilization	10/401	189/14418	0.0529101	1.90239	2.11212	0.0387554	0.223315	0.187366	Plpp3/Pten/Lamp1/Gnaq/Ptges3/Cryab/Tbl1x/Atf7ip/Ip6k2/Prkn	10	aNSC	WT
axon guidance	axon guidance	9/401	164/14418	0.054878	1.97315	2.11989	0.0398977	0.223315	0.187366	Dscam/Dscaml1/Sema6d/Ank3/Etv1/Trio/Alcam/Evl/Rac1	9	aNSC	WT
positive regulation of focal adhesion assembly	positive regulation of focal adhesion assembly	3/401	28/14418	0.107143	3.85233	2.55524	0.0418392	0.223315	0.187366	Cfl1/Lims1/Rac1	3	aNSC	WT
positive regulation of lamellipodium assembly	positive regulation of lamellipodium assembly	3/401	28/14418	0.107143	3.85233	2.55524	0.0418392	0.223315	0.187366	Cfl1/Auts2/Rac1	3	aNSC	WT
regulation of presynaptic membrane potential	regulation of presynaptic membrane potential	3/401	28/14418	0.107143	3.85233	2.55524	0.0418392	0.223315	0.187366	Grik2/Gria3/Gabbr1	3	aNSC	WT
regulation of synapse assembly	regulation of synapse assembly	3/401	28/14418	0.107143	3.85233	2.55524	0.0418392	0.223315	0.187366	Lrrtm4/Ppp1r9a/Srgap2	3	aNSC	WT
actin filament depolymerization	actin filament depolymerization	2/401	12/14418	0.166667	5.99252	2.92631	0.0423583	0.223315	0.187366	Cfl1/Cfl2	2	aNSC	WT
calcium ion transport into cytosol	calcium ion transport into cytosol	2/401	12/14418	0.166667	5.99252	2.92631	0.0423583	0.223315	0.187366	Cacna1c/Slc8a1	2	aNSC	WT
cellular response to insulin-like growth factor stimulus	cellular response to insulin-like growth factor stimulus	2/401	12/14418	0.166667	5.99252	2.92631	0.0423583	0.223315	0.187366	Cfl1/Pten	2	aNSC	WT
G protein-coupled glutamate receptor signaling pathway	G protein-coupled glutamate receptor signaling pathway	2/401	12/14418	0.166667	5.99252	2.92631	0.0423583	0.223315	0.187366	Fyn/Grm5	2	aNSC	WT
negative regulation of protein localization to cell surface	negative regulation of protein localization to cell surface	2/401	12/14418	0.166667	5.99252	2.92631	0.0423583	0.223315	0.187366	Gpm6b/Astn2	2	aNSC	WT
negative regulation of protein processing	negative regulation of protein processing	2/401	12/14418	0.166667	5.99252	2.92631	0.0423583	0.223315	0.187366	Serpine2/Fmr1	2	aNSC	WT
negative regulation of vascular associated smooth muscle cell migration	negative regulation of vascular associated smooth muscle cell migration	2/401	12/14418	0.166667	5.99252	2.92631	0.0423583	0.223315	0.187366	Prkg1/Tpm1	2	aNSC	WT
positive regulation of astrocyte differentiation	positive regulation of astrocyte differentiation	2/401	12/14418	0.166667	5.99252	2.92631	0.0423583	0.223315	0.187366	Serpine2/Prpf19	2	aNSC	WT
progesterone receptor signaling pathway	progesterone receptor signaling pathway	2/401	12/14418	0.166667	5.99252	2.92631	0.0423583	0.223315	0.187366	Klf9/Ncoa1	2	aNSC	WT
reelin-mediated signaling pathway	reelin-mediated signaling pathway	2/401	12/14418	0.166667	5.99252	2.92631	0.0423583	0.223315	0.187366	Fyn/Dab1	2	aNSC	WT
regulation of modification of postsynaptic structure	regulation of modification of postsynaptic structure	2/401	12/14418	0.166667	5.99252	2.92631	0.0423583	0.223315	0.187366	Rhob/Gsk3b	2	aNSC	WT
regulation of respiratory gaseous exchange by nervous system process	regulation of respiratory gaseous exchange by nervous system process	2/401	12/14418	0.166667	5.99252	2.92631	0.0423583	0.223315	0.187366	Nlgn1/Pbx3	2	aNSC	WT
response to morphine	response to morphine	2/401	12/14418	0.166667	5.99252	2.92631	0.0423583	0.223315	0.187366	Prkce/Slc1a1	2	aNSC	WT
ruffle organization	ruffle organization	2/401	12/14418	0.166667	5.99252	2.92631	0.0423583	0.223315	0.187366	Tpm1/Rac1	2	aNSC	WT
Sertoli cell development	Sertoli cell development	2/401	12/14418	0.166667	5.99252	2.92631	0.0423583	0.223315	0.187366	Sox8/Sox3	2	aNSC	WT
sphingolipid metabolic process	sphingolipid metabolic process	2/401	12/14418	0.166667	5.99252	2.92631	0.0423583	0.223315	0.187366	Psap/Serinc1	2	aNSC	WT
striated muscle contraction	striated muscle contraction	2/401	12/14418	0.166667	5.99252	2.92631	0.0423583	0.223315	0.187366	Dmd/Large1	2	aNSC	WT
synaptic vesicle clustering	synaptic vesicle clustering	2/401	12/14418	0.166667	5.99252	2.92631	0.0423583	0.223315	0.187366	Nrxn1/Nlgn1	2	aNSC	WT
thalamus development	thalamus development	2/401	12/14418	0.166667	5.99252	2.92631	0.0423583	0.223315	0.187366	Ncam1/Olig2	2	aNSC	WT
unsaturated fatty acid biosynthetic process	unsaturated fatty acid biosynthetic process	2/401	12/14418	0.166667	5.99252	2.92631	0.0423583	0.223315	0.187366	Scd2/Fads2	2	aNSC	WT
cell surface receptor signaling pathway	cell surface receptor signaling pathway	7/401	116/14418	0.0603448	2.16971	2.13939	0.0431319	0.226561	0.19009	Ncam1/Fyn/Il1rapl1/Adgrb3/Adgrl3/Erbb4/Fcer1g	7	aNSC	WT
negative regulation of vascular associated smooth muscle cell proliferation	negative regulation of vascular associated smooth muscle cell proliferation	3/401	29/14418	0.103448	3.71949	2.47944	0.0457352	0.235915	0.197938	Pten/Prkg1/Tpm1	3	aNSC	WT
neuron fate commitment	neuron fate commitment	3/401	29/14418	0.103448	3.71949	2.47944	0.0457352	0.235915	0.197938	Olig1/Ascl1/Olig2	3	aNSC	WT
regulation of long-term neuronal synaptic plasticity	regulation of long-term neuronal synaptic plasticity	3/401	29/14418	0.103448	3.71949	2.47944	0.0457352	0.235915	0.197938	Grm5/Grik2/Rab11a	3	aNSC	WT
regulation of neuronal synaptic plasticity	regulation of neuronal synaptic plasticity	3/401	29/14418	0.103448	3.71949	2.47944	0.0457352	0.235915	0.197938	Zdhhc2/Gsk3b/Rac1	3	aNSC	WT
response to progesterone	response to progesterone	3/401	29/14418	0.103448	3.71949	2.47944	0.0457352	0.235915	0.197938	Ncoa1/Nkx2-2/Abhd2	3	aNSC	WT
monoatomic ion transmembrane transport	monoatomic ion transmembrane transport	4/401	49/14418	0.0816327	2.93511	2.29495	0.0468258	0.240675	0.201931	Grid2/Grik2/Grid1/Gria3	4	aNSC	WT
small GTPase-mediated signal transduction	small GTPase-mediated signal transduction	6/401	94/14418	0.0638298	2.29501	2.13052	0.0470304	0.240863	0.202089	Rhob/Dock4/Arl3/Dock3/Rac1/Dab1	6	aNSC	WT
post-embryonic development	post-embryonic development	6/401	95/14418	0.0631579	2.27085	2.10194	0.0490796	0.242566	0.203519	Chst11/Tcf7l2/Gnaq/Sox6/Meg3/Slc8a1	6	aNSC	WT
cerebral cortex neuron differentiation	cerebral cortex neuron differentiation	2/401	13/14418	0.153846	5.53156	2.76468	0.0491577	0.242566	0.203519	Ophn1/Tox	2	aNSC	WT
erythrocyte homeostasis	erythrocyte homeostasis	2/401	13/14418	0.153846	5.53156	2.76468	0.0491577	0.242566	0.203519	Ampd3/Bbip1	2	aNSC	WT
myotube differentiation	myotube differentiation	2/401	13/14418	0.153846	5.53156	2.76468	0.0491577	0.242566	0.203519	Gsk3b/Large1	2	aNSC	WT
negative regulation of intracellular estrogen receptor signaling pathway	negative regulation of intracellular estrogen receptor signaling pathway	2/401	13/14418	0.153846	5.53156	2.76468	0.0491577	0.242566	0.203519	Strn3/Cnot2	2	aNSC	WT
neural retina development	neural retina development	2/401	13/14418	0.153846	5.53156	2.76468	0.0491577	0.242566	0.203519	Gpm6a/Bsg	2	aNSC	WT
positive regulation of osteoblast proliferation	positive regulation of osteoblast proliferation	2/401	13/14418	0.153846	5.53156	2.76468	0.0491577	0.242566	0.203519	Sox8/Gsk3b	2	aNSC	WT
protein neddylation	protein neddylation	2/401	13/14418	0.153846	5.53156	2.76468	0.0491577	0.242566	0.203519	Ube2m/Dcun1d5	2	aNSC	WT
regulation of sensory perception of pain	regulation of sensory perception of pain	2/401	13/14418	0.153846	5.53156	2.76468	0.0491577	0.242566	0.203519	Tmem100/Mgll	2	aNSC	WT
regulation of stem cell population maintenance	regulation of stem cell population maintenance	2/401	13/14418	0.153846	5.53156	2.76468	0.0491577	0.242566	0.203519	Elavl1/Cnot2	2	aNSC	WT
positive regulation of gene expression	positive regulation of gene expression	18/401	423/14418	0.0425532	1.53	1.87131	0.0492237	0.242566	0.203519	Nrxn1/Pten/Sox8/Ank3/Kif1b/Pid1/Mef2a/Pou3f1/Lims1/Ptges3/Gsk3b/Nkx2-2/Ntrk2/Prkn/Fmr1/Ntrk3/Rbm4b/Rims2	18	aNSC	WT
cell differentiation	cell differentiation	17/401	395/14418	0.043038	1.54744	1.86592	0.0503802	0.247415	0.207587	Fyn/Sema6d/Tcf7l2/Bsg/Etv1/Rhob/Serpine2/Zfpm2/Dpysl2/Mef2a/Tcf4/Gsk3b/Vegfb/Nkx2-2/Zeb1/Cadm1/Rims2	17	aNSC	WT
synaptic vesicle endocytosis	synaptic vesicle endocytosis	4/401	51/14418	0.0784314	2.82001	2.2022	0.0529297	0.259049	0.217348	Nlgn1/Dennd1a/Ophn1/Sgip1	4	aNSC	WT
antigen processing and presentation	antigen processing and presentation	3/401	31/14418	0.0967742	3.47953	2.33747	0.0540429	0.260524	0.218585	Rab10/Psap/Rab6a	3	aNSC	WT
muscle contraction	muscle contraction	3/401	31/14418	0.0967742	3.47953	2.33747	0.0540429	0.260524	0.218585	Kcnd2/Kcnd3/Myl6	3	aNSC	WT
regulation of canonical Wnt signaling pathway	regulation of canonical Wnt signaling pathway	3/401	31/14418	0.0967742	3.47953	2.33747	0.0540429	0.260524	0.218585	Ctnnd2/Gnaq/Cdk14	3	aNSC	WT
circadian rhythm	circadian rhythm	5/401	74/14418	0.0675676	2.4294	2.08505	0.0549613	0.260524	0.218585	Gsk3b/Ntrk2/Kcnma1/Ntrk3/Rbm4b	5	aNSC	WT
mRNA processing	mRNA processing	10/401	202/14418	0.049505	1.77996	1.88816	0.0561766	0.260524	0.218585	Hnrnpl/Tsen34/Zfp36l1/Rbfox1/Srsf7/Tia1/Cpsf6/Fmr1/Srsf2/Rbm4b	10	aNSC	WT
astrocyte activation	astrocyte activation	2/401	14/14418	0.142857	5.13644	2.61898	0.0563197	0.260524	0.218585	C1qa/Zeb2	2	aNSC	WT
calcium ion import across plasma membrane	calcium ion import across plasma membrane	2/401	14/14418	0.142857	5.13644	2.61898	0.0563197	0.260524	0.218585	Cacna1c/Slc8a1	2	aNSC	WT
cerebellar Purkinje cell layer development	cerebellar Purkinje cell layer development	2/401	14/14418	0.142857	5.13644	2.61898	0.0563197	0.260524	0.218585	Nfix/Sez6l	2	aNSC	WT
multicellular organismal response to stress	multicellular organismal response to stress	2/401	14/14418	0.142857	5.13644	2.61898	0.0563197	0.260524	0.218585	Ncam1/Pten	2	aNSC	WT
negative regulation of microtubule polymerization	negative regulation of microtubule polymerization	2/401	14/14418	0.142857	5.13644	2.61898	0.0563197	0.260524	0.218585	Sgk1/Map2	2	aNSC	WT
positive regulation of ATP biosynthetic process	positive regulation of ATP biosynthetic process	2/401	14/14418	0.142857	5.13644	2.61898	0.0563197	0.260524	0.218585	Pid1/Prkn	2	aNSC	WT
positive regulation of cartilage development	positive regulation of cartilage development	2/401	14/14418	0.142857	5.13644	2.61898	0.0563197	0.260524	0.218585	Sox5/Sox6	2	aNSC	WT
positive regulation of mitochondrial membrane potential	positive regulation of mitochondrial membrane potential	2/401	14/14418	0.142857	5.13644	2.61898	0.0563197	0.260524	0.218585	Gsk3b/Prkn	2	aNSC	WT
positive regulation of vascular endothelial growth factor receptor signaling pathway	positive regulation of vascular endothelial growth factor receptor signaling pathway	2/401	14/14418	0.142857	5.13644	2.61898	0.0563197	0.260524	0.218585	Vegfb/Prkcb	2	aNSC	WT
regulation of postsynaptic neurotransmitter receptor activity	regulation of postsynaptic neurotransmitter receptor activity	2/401	14/14418	0.142857	5.13644	2.61898	0.0563197	0.260524	0.218585	Nrxn2/Cacng7	2	aNSC	WT
ruffle assembly	ruffle assembly	2/401	14/14418	0.142857	5.13644	2.61898	0.0563197	0.260524	0.218585	Cspg4/Rac1	2	aNSC	WT
sodium ion import across plasma membrane	sodium ion import across plasma membrane	2/401	14/14418	0.142857	5.13644	2.61898	0.0563197	0.260524	0.218585	Slc9a9/Slc8a1	2	aNSC	WT
mRNA catabolic process	mRNA catabolic process	3/401	32/14418	0.09375	3.37079	2.27081	0.0584488	0.266928	0.223959	Lsm7/Zfp36l1/Lsm6	3	aNSC	WT
negative regulation of epithelial to mesenchymal transition	negative regulation of epithelial to mesenchymal transition	3/401	32/14418	0.09375	3.37079	2.27081	0.0584488	0.266928	0.223959	Pten/Gsk3b/Spred1	3	aNSC	WT
positive regulation of dendritic spine morphogenesis	positive regulation of dendritic spine morphogenesis	3/401	32/14418	0.09375	3.37079	2.27081	0.0584488	0.266928	0.223959	Il1rapl1/Marcks/Ptprd	3	aNSC	WT
regulation of lipid metabolic process	regulation of lipid metabolic process	3/401	32/14418	0.09375	3.37079	2.27081	0.0584488	0.266928	0.223959	Psap/Rnf213/Prkce	3	aNSC	WT
muscle organ development	muscle organ development	4/401	53/14418	0.0754717	2.71359	2.11385	0.059445	0.270616	0.227053	Etv1/Dmd/Cryab/Large1	4	aNSC	WT
cell fate commitment	cell fate commitment	4/401	54/14418	0.0740741	2.66334	2.0712	0.0628553	0.277322	0.23268	Sox5/Sox8/Erbb4/Sox6	4	aNSC	WT
neuron development	neuron development	4/401	54/14418	0.0740741	2.66334	2.0712	0.0628553	0.277322	0.23268	Ncam1/Ascl1/Pbx3/Dmd	4	aNSC	WT
response to glucose	response to glucose	4/401	54/14418	0.0740741	2.66334	2.0712	0.0628553	0.277322	0.23268	Tcf7l2/Selenos/Nkx2-2/Prkcb	4	aNSC	WT
lysosome localization	lysosome localization	3/401	33/14418	0.0909091	3.26865	2.20674	0.0630183	0.277322	0.23268	Kif1b/Bloc1s2/Lamtor1	3	aNSC	WT
protein K11-linked ubiquitination	protein K11-linked ubiquitination	3/401	33/14418	0.0909091	3.26865	2.20674	0.0630183	0.277322	0.23268	Ube2e2/Anapc11/Prkn	3	aNSC	WT
regulation of mitochondrial membrane potential	regulation of mitochondrial membrane potential	3/401	33/14418	0.0909091	3.26865	2.20674	0.0630183	0.277322	0.23268	Dynll1/Pid1/Prkn	3	aNSC	WT
3'-UTR-mediated mRNA stabilization	3'-UTR-mediated mRNA stabilization	2/401	15/14418	0.133333	4.79401	2.48657	0.063819	0.277322	0.23268	Hnrnpa0/Elavl1	2	aNSC	WT
cellular response to low-density lipoprotein particle stimulus	cellular response to low-density lipoprotein particle stimulus	2/401	15/14418	0.133333	4.79401	2.48657	0.063819	0.277322	0.23268	Cd9/Fcer1g	2	aNSC	WT
cerebral cortex radially oriented cell migration	cerebral cortex radially oriented cell migration	2/401	15/14418	0.133333	4.79401	2.48657	0.063819	0.277322	0.23268	Rac1/Dab1	2	aNSC	WT
dopamine metabolic process	dopamine metabolic process	2/401	15/14418	0.133333	4.79401	2.48657	0.063819	0.277322	0.23268	Slc1a1/Prkn	2	aNSC	WT
modification of postsynaptic actin cytoskeleton	modification of postsynaptic actin cytoskeleton	2/401	15/14418	0.133333	4.79401	2.48657	0.063819	0.277322	0.23268	Cfl1/Ctnna2	2	aNSC	WT
negative regulation of axonogenesis	negative regulation of axonogenesis	2/401	15/14418	0.133333	4.79401	2.48657	0.063819	0.277322	0.23268	Pten/Dab1	2	aNSC	WT
optic nerve development	optic nerve development	2/401	15/14418	0.133333	4.79401	2.48657	0.063819	0.277322	0.23268	Nav2/Nkx2-2	2	aNSC	WT
peptide catabolic process	peptide catabolic process	2/401	15/14418	0.133333	4.79401	2.48657	0.063819	0.277322	0.23268	Cpe/Cpq	2	aNSC	WT
protein heterotetramerization	protein heterotetramerization	2/401	15/14418	0.133333	4.79401	2.48657	0.063819	0.277322	0.23268	Gria3/Cpsf6	2	aNSC	WT
integrin-mediated signaling pathway	integrin-mediated signaling pathway	5/401	78/14418	0.0641026	2.30481	1.95436	0.065975	0.284964	0.239092	Plpp3/Lims2/Itga9/Lims1/Fcer1g	5	aNSC	WT
regulation of membrane potential	regulation of membrane potential	5/401	78/14418	0.0641026	2.30481	1.95436	0.065975	0.284964	0.239092	Dpp6/Grik2/Dmd/Kcnma1/Rims2	5	aNSC	WT
positive regulation of endothelial cell migration	positive regulation of endothelial cell migration	4/401	55/14418	0.0727273	2.61492	2.02951	0.0663665	0.285794	0.239788	Plpp3/Bsg/Rhob/Rac1	4	aNSC	WT
potassium ion transmembrane transport	potassium ion transmembrane transport	6/401	103/14418	0.0582524	2.09447	1.88543	0.0674347	0.286581	0.240447	Kcnd2/Dpp6/Large1/Slc9a9/Kcnma1/Kcnip3	6	aNSC	WT
glycogen metabolic process	glycogen metabolic process	3/401	34/14418	0.0882353	3.17251	2.14508	0.0677481	0.286581	0.240447	Tcf7l2/Ppp1ca/Gsk3b	3	aNSC	WT
insulin secretion	insulin secretion	3/401	34/14418	0.0882353	3.17251	2.14508	0.0677481	0.286581	0.240447	Prkce/Cacna1c/Rims2	3	aNSC	WT
neuron cellular homeostasis	neuron cellular homeostasis	3/401	34/14418	0.0882353	3.17251	2.14508	0.0677481	0.286581	0.240447	Hexb/Clcn3/Prkn	3	aNSC	WT
regulation of microtubule cytoskeleton organization	regulation of microtubule cytoskeleton organization	3/401	34/14418	0.0882353	3.17251	2.14508	0.0677481	0.286581	0.240447	Gsk3b/Mid1/Cdk2ap2	3	aNSC	WT
sensory perception of pain	sensory perception of pain	3/401	34/14418	0.0882353	3.17251	2.14508	0.0677481	0.286581	0.240447	Kcnd2/Dlg2/Kcnip3	3	aNSC	WT
activation of protein kinase B activity	activation of protein kinase B activity	2/401	16/14418	0.125	4.49439	2.36539	0.0716313	0.290168	0.243457	Slc1a1/Ntrk3	2	aNSC	WT
aorta morphogenesis	aorta morphogenesis	2/401	16/14418	0.125	4.49439	2.36539	0.0716313	0.290168	0.243457	Lrp1/Chd7	2	aNSC	WT
cerebellar Purkinje cell differentiation	cerebellar Purkinje cell differentiation	2/401	16/14418	0.125	4.49439	2.36539	0.0716313	0.290168	0.243457	Rora/Psap	2	aNSC	WT
negative regulation of astrocyte differentiation	negative regulation of astrocyte differentiation	2/401	16/14418	0.125	4.49439	2.36539	0.0716313	0.290168	0.243457	Dab1/Ntrk3	2	aNSC	WT
negative regulation of cell-substrate adhesion	negative regulation of cell-substrate adhesion	2/401	16/14418	0.125	4.49439	2.36539	0.0716313	0.290168	0.243457	Lrp1/Ptprz1	2	aNSC	WT
negative regulation of cytosolic calcium ion concentration	negative regulation of cytosolic calcium ion concentration	2/401	16/14418	0.125	4.49439	2.36539	0.0716313	0.290168	0.243457	Lrp1/Slc8a1	2	aNSC	WT
negative regulation of neural precursor cell proliferation	negative regulation of neural precursor cell proliferation	2/401	16/14418	0.125	4.49439	2.36539	0.0716313	0.290168	0.243457	Lims2/Lims1	2	aNSC	WT
neuron maturation	neuron maturation	2/401	16/14418	0.125	4.49439	2.36539	0.0716313	0.290168	0.243457	Nrxn1/Kcnma1	2	aNSC	WT
positive regulation of glycogen biosynthetic process	positive regulation of glycogen biosynthetic process	2/401	16/14418	0.125	4.49439	2.36539	0.0716313	0.290168	0.243457	Ppp1ca/Sorbs1	2	aNSC	WT
protein O-linked mannosylation	protein O-linked mannosylation	2/401	16/14418	0.125	4.49439	2.36539	0.0716313	0.290168	0.243457	Large1/Tmtc2	2	aNSC	WT
regulation of AMPA receptor activity	regulation of AMPA receptor activity	2/401	16/14418	0.125	4.49439	2.36539	0.0716313	0.290168	0.243457	Nlgn1/Cacng7	2	aNSC	WT
regulation of filopodium assembly	regulation of filopodium assembly	2/401	16/14418	0.125	4.49439	2.36539	0.0716313	0.290168	0.243457	Ppp1r9a/Fmr1	2	aNSC	WT
regulation of mRNA splicing, via spliceosome	regulation of mRNA splicing, via spliceosome	2/401	16/14418	0.125	4.49439	2.36539	0.0716313	0.290168	0.243457	Tia1/Sf1	2	aNSC	WT
response to lead ion	response to lead ion	2/401	16/14418	0.125	4.49439	2.36539	0.0716313	0.290168	0.243457	Ncam1/Ppp1ca	2	aNSC	WT
retrograde protein transport, ER to cytosol	retrograde protein transport, ER to cytosol	2/401	16/14418	0.125	4.49439	2.36539	0.0716313	0.290168	0.243457	Selenos/Sel1l	2	aNSC	WT
cartilage development	cartilage development	5/401	80/14418	0.0625	2.24719	1.89198	0.0719109	0.290479	0.243719	Chst11/Sox5/Nfia/Sox6/Zeb1	5	aNSC	WT
photoreceptor cell maintenance	photoreceptor cell maintenance	3/401	35/14418	0.0857143	3.08187	2.08566	0.0726345	0.292578	0.24548	Pcdh15/Bsg/Clcn3	3	aNSC	WT
cellular response to insulin stimulus	cellular response to insulin stimulus	5/401	81/14418	0.0617284	2.21945	1.86149	0.0749851	0.300359	0.252008	Pten/Sgk1/Rab10/Zfp36l1/Sorbs1	5	aNSC	WT
positive regulation of peptidyl-tyrosine phosphorylation	positive regulation of peptidyl-tyrosine phosphorylation	5/401	81/14418	0.0617284	2.21945	1.86149	0.0749851	0.300359	0.252008	Plpp3/Pdgfra/Ptprz1/Vegfb/Cspg4	5	aNSC	WT
wound healing	wound healing	4/401	58/14418	0.0689655	2.47966	1.90977	0.0774954	0.306536	0.257191	Plpp3/Pdgfra/Tpm1/Macf1	4	aNSC	WT
face morphogenesis	face morphogenesis	3/401	36/14418	0.0833333	2.99626	2.02834	0.0776735	0.306536	0.257191	Pdgfra/Tcf7l2/Cdk2ap1	3	aNSC	WT
long-term memory	long-term memory	3/401	36/14418	0.0833333	2.99626	2.02834	0.0776735	0.306536	0.257191	Sgk1/Ccnd2/Ntrk2	3	aNSC	WT
positive regulation of apoptotic signaling pathway	positive regulation of apoptotic signaling pathway	3/401	36/14418	0.0833333	2.99626	2.02834	0.0776735	0.306536	0.257191	Pten/Maged1/Ctss	3	aNSC	WT
fat cell differentiation	fat cell differentiation	5/401	82/14418	0.0609756	2.19238	1.83143	0.0781297	0.306536	0.257191	Sox8/Tcf7l2/Zfpm2/Gsk3b/Tbl1x	5	aNSC	WT
cartilage condensation	cartilage condensation	2/401	17/14418	0.117647	4.23001	2.2538	0.0797336	0.306536	0.257191	Sox5/Sox6	2	aNSC	WT
cranial skeletal system development	cranial skeletal system development	2/401	17/14418	0.117647	4.23001	2.2538	0.0797336	0.306536	0.257191	Gna11/Gnaq	2	aNSC	WT
endocrine pancreas development	endocrine pancreas development	2/401	17/14418	0.117647	4.23001	2.2538	0.0797336	0.306536	0.257191	Nkx2-2/Rfx3	2	aNSC	WT
epithelial cell morphogenesis	epithelial cell morphogenesis	2/401	17/14418	0.117647	4.23001	2.2538	0.0797336	0.306536	0.257191	Jmjd1c/Rac1	2	aNSC	WT
innervation	innervation	2/401	17/14418	0.117647	4.23001	2.2538	0.0797336	0.306536	0.257191	Serpine2/Chd7	2	aNSC	WT
negative regulation of translational initiation	negative regulation of translational initiation	2/401	17/14418	0.117647	4.23001	2.2538	0.0797336	0.306536	0.257191	Eif4ebp2/Fmr1	2	aNSC	WT
protein metabolic process	protein metabolic process	2/401	17/14418	0.117647	4.23001	2.2538	0.0797336	0.306536	0.257191	Hexb/Prkn	2	aNSC	WT
protein transmembrane transport	protein transmembrane transport	2/401	17/14418	0.117647	4.23001	2.2538	0.0797336	0.306536	0.257191	Exoc4/Rab11a	2	aNSC	WT
smooth muscle contraction	smooth muscle contraction	2/401	17/14418	0.117647	4.23001	2.2538	0.0797336	0.306536	0.257191	Pde4d/Cacna1c	2	aNSC	WT
synaptic vesicle lumen acidification	synaptic vesicle lumen acidification	2/401	17/14418	0.117647	4.23001	2.2538	0.0797336	0.306536	0.257191	Atp6ap1/Clcn3	2	aNSC	WT
axon extension	axon extension	3/401	37/14418	0.0810811	2.91528	1.97297	0.0828614	0.316019	0.265147	Auts2/Gsk3b/Tnr	3	aNSC	WT
embryonic skeletal system morphogenesis	embryonic skeletal system morphogenesis	3/401	37/14418	0.0810811	2.91528	1.97297	0.0828614	0.316019	0.265147	Chst11/Dscaml1/Zeb1	3	aNSC	WT
platelet-derived growth factor receptor signaling pathway	platelet-derived growth factor receptor signaling pathway	3/401	37/14418	0.0810811	2.91528	1.97297	0.0828614	0.316019	0.265147	Pdgfra/Pten/Cspg4	3	aNSC	WT
circadian regulation of gene expression	circadian regulation of gene expression	4/401	60/14418	0.0666667	2.39701	1.83404	0.0853999	0.318564	0.267283	Maged1/Rora/Ppp1ca/Rbm4b	4	aNSC	WT
positive regulation of interleukin-6 production	positive regulation of interleukin-6 production	5/401	85/14418	0.0588235	2.11501	1.74382	0.0879812	0.318564	0.267283	Pten/Bsg/Zbtb20/Selenok/Fcer1g	5	aNSC	WT
ceramide metabolic process	ceramide metabolic process	2/401	18/14418	0.111111	3.99501	2.15048	0.0881038	0.318564	0.267283	Plpp3/Psap	2	aNSC	WT
L-glutamate transmembrane transport	L-glutamate transmembrane transport	2/401	18/14418	0.111111	3.99501	2.15048	0.0881038	0.318564	0.267283	Slc1a2/Slc1a1	2	aNSC	WT
lysosomal transport	lysosomal transport	2/401	18/14418	0.111111	3.99501	2.15048	0.0881038	0.318564	0.267283	Lrp1/Psap	2	aNSC	WT
maturation of SSU-rRNA	maturation of SSU-rRNA	2/401	18/14418	0.111111	3.99501	2.15048	0.0881038	0.318564	0.267283	Trmt112/Lsm6	2	aNSC	WT
mitochondrial fission	mitochondrial fission	2/401	18/14418	0.111111	3.99501	2.15048	0.0881038	0.318564	0.267283	Prkn/Ppp2r2b	2	aNSC	WT
negative regulation of endoplasmic reticulum stress-induced intrinsic apoptotic signaling pathway	negative regulation of endoplasmic reticulum stress-induced intrinsic apoptotic signaling pathway	2/401	18/14418	0.111111	3.99501	2.15048	0.0881038	0.318564	0.267283	Selenos/Prkn	2	aNSC	WT
nitric oxide biosynthetic process	nitric oxide biosynthetic process	2/401	18/14418	0.111111	3.99501	2.15048	0.0881038	0.318564	0.267283	Rora/Ddah1	2	aNSC	WT
pituitary gland development	pituitary gland development	2/401	18/14418	0.111111	3.99501	2.15048	0.0881038	0.318564	0.267283	Tcf7l2/Sox3	2	aNSC	WT
plasma membrane organization	plasma membrane organization	2/401	18/14418	0.111111	3.99501	2.15048	0.0881038	0.318564	0.267283	Ank3/Large1	2	aNSC	WT
positive regulation of branching involved in ureteric bud morphogenesis	positive regulation of branching involved in ureteric bud morphogenesis	2/401	18/14418	0.111111	3.99501	2.15048	0.0881038	0.318564	0.267283	Maged1/Sox8	2	aNSC	WT
positive regulation of chondrocyte differentiation	positive regulation of chondrocyte differentiation	2/401	18/14418	0.111111	3.99501	2.15048	0.0881038	0.318564	0.267283	Sox5/Sox6	2	aNSC	WT
positive regulation of fibroblast migration	positive regulation of fibroblast migration	2/401	18/14418	0.111111	3.99501	2.15048	0.0881038	0.318564	0.267283	Prkce/Slc8a1	2	aNSC	WT
proteoglycan biosynthetic process	proteoglycan biosynthetic process	2/401	18/14418	0.111111	3.99501	2.15048	0.0881038	0.318564	0.267283	Xylt1/Chst11	2	aNSC	WT
response to amino acid	response to amino acid	2/401	18/14418	0.111111	3.99501	2.15048	0.0881038	0.318564	0.267283	Cfl1/Slc1a2	2	aNSC	WT
response to muscle stretch	response to muscle stretch	2/401	18/14418	0.111111	3.99501	2.15048	0.0881038	0.318564	0.267283	Dmd/Slc8a1	2	aNSC	WT
spliceosomal complex assembly	spliceosomal complex assembly	2/401	18/14418	0.111111	3.99501	2.15048	0.0881038	0.318564	0.267283	Ddx39b/Prpf19	2	aNSC	WT
positive regulation of epithelial cell migration	positive regulation of epithelial cell migration	3/401	38/14418	0.0789474	2.83856	1.91943	0.0881939	0.318564	0.267283	Prkce/Clasp2/Rab11a	3	aNSC	WT
positive regulation of Notch signaling pathway	positive regulation of Notch signaling pathway	3/401	38/14418	0.0789474	2.83856	1.91943	0.0881939	0.318564	0.267283	Ascl1/Zmiz1/Enho	3	aNSC	WT
positive regulation of smooth muscle cell migration	positive regulation of smooth muscle cell migration	3/401	38/14418	0.0789474	2.83856	1.91943	0.0881939	0.318564	0.267283	Sema6d/Tmsb4x/Pde4d	3	aNSC	WT
rhythmic process	rhythmic process	4/401	61/14418	0.0655738	2.35771	1.79731	0.089494	0.322448	0.270541	Nlgn1/Klf9/Grin3a/Rorb	4	aNSC	WT
apoptotic process	apoptotic process	18/401	460/14418	0.0391304	1.40694	1.5003	0.0920114	0.330688	0.277454	Chst11/Marcks/Pten/Dynll1/Rtn3/Rhob/Sgk1/Mef2a/Zfp36l1/Dmd/Elmo1/Tia1/Bcap31/Kcnip3/Prkcb/Cadm1/Arl6ip1/Ppp2r2b	18	aNSC	WT
transcription initiation-coupled chromatin remodeling	transcription initiation-coupled chromatin remodeling	3/401	39/14418	0.0769231	2.76578	1.86761	0.0936669	0.335796	0.28174	Trmt112/Smarcb1/Lcor	3	aNSC	WT
intracellular calcium ion homeostasis	intracellular calcium ion homeostasis	5/401	87/14418	0.0574713	2.06639	1.6874	0.0948916	0.33583	0.281769	Grik2/Hexb/Cacna1c/Prkcb/Slc8a1	5	aNSC	WT
acetylcholine receptor signaling pathway	acetylcholine receptor signaling pathway	2/401	19/14418	0.105263	3.78475	2.05437	0.0967208	0.33583	0.281769	Sorbs1/Large1	2	aNSC	WT
anterograde synaptic vesicle transport	anterograde synaptic vesicle transport	2/401	19/14418	0.105263	3.78475	2.05437	0.0967208	0.33583	0.281769	Kif1b/Bloc1s2	2	aNSC	WT
antigen processing and presentation of exogenous peptide antigen via MHC class II	antigen processing and presentation of exogenous peptide antigen via MHC class II	2/401	19/14418	0.105263	3.78475	2.05437	0.0967208	0.33583	0.281769	Ctss/Fcer1g	2	aNSC	WT
cellular response to glucocorticoid stimulus	cellular response to glucocorticoid stimulus	2/401	19/14418	0.105263	3.78475	2.05437	0.0967208	0.33583	0.281769	Zfp36l1/Gsk3b	2	aNSC	WT
central nervous system neuron development	central nervous system neuron development	2/401	19/14418	0.105263	3.78475	2.05437	0.0967208	0.33583	0.281769	Ascl1/Ntrk2	2	aNSC	WT
chondroitin sulfate biosynthetic process	chondroitin sulfate biosynthetic process	2/401	19/14418	0.105263	3.78475	2.05437	0.0967208	0.33583	0.281769	Xylt1/Chst11	2	aNSC	WT
mRNA splice site recognition	mRNA splice site recognition	2/401	19/14418	0.105263	3.78475	2.05437	0.0967208	0.33583	0.281769	Celf2/Luc7l2	2	aNSC	WT
myoblast fusion	myoblast fusion	2/401	19/14418	0.105263	3.78475	2.05437	0.0967208	0.33583	0.281769	Adgrb3/Gsk3b	2	aNSC	WT
negative regulation of reactive oxygen species metabolic process	negative regulation of reactive oxygen species metabolic process	2/401	19/14418	0.105263	3.78475	2.05437	0.0967208	0.33583	0.281769	Cryab/Prkn	2	aNSC	WT
protein targeting to mitochondrion	protein targeting to mitochondrion	2/401	19/14418	0.105263	3.78475	2.05437	0.0967208	0.33583	0.281769	Bcap31/Ppp2r2b	2	aNSC	WT
respiratory gaseous exchange by respiratory system	respiratory gaseous exchange by respiratory system	2/401	19/14418	0.105263	3.78475	2.05437	0.0967208	0.33583	0.281769	Chst11/Pbx3	2	aNSC	WT
vesicle-mediated transport in synapse	vesicle-mediated transport in synapse	2/401	19/14418	0.105263	3.78475	2.05437	0.0967208	0.33583	0.281769	Grip1/Rab11a	2	aNSC	WT
regulation of RNA splicing	regulation of RNA splicing	4/401	63/14418	0.0634921	2.28286	1.72596	0.0979588	0.339307	0.284686	Hnrnph3/Hnrnpl/Tra2b/Snrnp70	4	aNSC	WT
cellular oxidant detoxification	cellular oxidant detoxification	3/401	40/14418	0.075	2.69663	1.8174	0.099276	0.34304	0.287819	Prdx5/Selenos/Selenow	3	aNSC	WT
positive regulation of cell-substrate adhesion	positive regulation of cell-substrate adhesion	3/401	41/14418	0.0731707	2.63086	1.76871	0.105017	0.348801	0.292651	Lims1/Prkce/Rac1	3	aNSC	WT
regulation of synaptic vesicle exocytosis	regulation of synaptic vesicle exocytosis	3/401	41/14418	0.0731707	2.63086	1.76871	0.105017	0.348801	0.292651	Cspg5/Prkcb/Rims2	3	aNSC	WT
calcium-ion regulated exocytosis	calcium-ion regulated exocytosis	2/401	20/14418	0.1	3.59551	1.96458	0.105564	0.348801	0.292651	Cacna1c/Rims2	2	aNSC	WT
dendritic spine morphogenesis	dendritic spine morphogenesis	2/401	20/14418	0.1	3.59551	1.96458	0.105564	0.348801	0.292651	Ctnnd2/Pten	2	aNSC	WT
dopaminergic neuron differentiation	dopaminergic neuron differentiation	2/401	20/14418	0.1	3.59551	1.96458	0.105564	0.348801	0.292651	Manf/Rac1	2	aNSC	WT
embryonic morphogenesis	embryonic morphogenesis	2/401	20/14418	0.1	3.59551	1.96458	0.105564	0.348801	0.292651	Zeb2/Zeb1	2	aNSC	WT
establishment or maintenance of epithelial cell apical/basal polarity	establishment or maintenance of epithelial cell apical/basal polarity	2/401	20/14418	0.1	3.59551	1.96458	0.105564	0.348801	0.292651	Dlg2/Lrrc7	2	aNSC	WT
hepatocyte apoptotic process	hepatocyte apoptotic process	2/401	20/14418	0.1	3.59551	1.96458	0.105564	0.348801	0.292651	Lims1/Gsk3b	2	aNSC	WT
intracellular sodium ion homeostasis	intracellular sodium ion homeostasis	2/401	20/14418	0.1	3.59551	1.96458	0.105564	0.348801	0.292651	Sgk1/Slc8a1	2	aNSC	WT
long-term synaptic depression	long-term synaptic depression	2/401	20/14418	0.1	3.59551	1.96458	0.105564	0.348801	0.292651	Pten/Mgll	2	aNSC	WT
negative regulation of keratinocyte proliferation	negative regulation of keratinocyte proliferation	2/401	20/14418	0.1	3.59551	1.96458	0.105564	0.348801	0.292651	Klf9/Zeb1	2	aNSC	WT
negative regulation of protein localization to nucleus	negative regulation of protein localization to nucleus	2/401	20/14418	0.1	3.59551	1.96458	0.105564	0.348801	0.292651	Maged1/Gsk3b	2	aNSC	WT
negative regulation of receptor signaling pathway via JAK-STAT	negative regulation of receptor signaling pathway via JAK-STAT	2/401	20/14418	0.1	3.59551	1.96458	0.105564	0.348801	0.292651	Ptprd/Dab1	2	aNSC	WT
positive regulation of ERAD pathway	positive regulation of ERAD pathway	2/401	20/14418	0.1	3.59551	1.96458	0.105564	0.348801	0.292651	Bcap31/Tmx1	2	aNSC	WT
positive regulation of natural killer cell mediated cytotoxicity	positive regulation of natural killer cell mediated cytotoxicity	2/401	20/14418	0.1	3.59551	1.96458	0.105564	0.348801	0.292651	Lamp1/Cadm1	2	aNSC	WT
regulation of dendrite development	regulation of dendrite development	2/401	20/14418	0.1	3.59551	1.96458	0.105564	0.348801	0.292651	Csmd3/Ntrk2	2	aNSC	WT
regulation of focal adhesion assembly	regulation of focal adhesion assembly	2/401	20/14418	0.1	3.59551	1.96458	0.105564	0.348801	0.292651	Gpm6b/Macf1	2	aNSC	WT
spinal cord motor neuron differentiation	spinal cord motor neuron differentiation	2/401	20/14418	0.1	3.59551	1.96458	0.105564	0.348801	0.292651	Olig2/Nkx2-2	2	aNSC	WT
synaptic vesicle transport	synaptic vesicle transport	2/401	20/14418	0.1	3.59551	1.96458	0.105564	0.348801	0.292651	Dpysl2/Nlgn1	2	aNSC	WT
cell migration	cell migration	11/401	259/14418	0.042471	1.52705	1.44767	0.108575	0.357922	0.300304	Pdgfra/Sdc3/Pten/Gpc6/Cd63/Ctnna2/Erbb4/Gsk3b/Clasp2/Rac1/Macf1	11	aNSC	WT
positive regulation of cytosolic calcium ion concentration	positive regulation of cytosolic calcium ion concentration	5/401	91/14418	0.0549451	1.97556	1.57898	0.109512	0.360182	0.302201	Prkg1/Gnb1/Lrp1/Cacna1c/Slc8a1	5	aNSC	WT
pattern specification process	pattern specification process	3/401	42/14418	0.0714286	2.56822	1.72145	0.110885	0.363643	0.305104	Mdga2/Ascl1/Zeb1	3	aNSC	WT
blood vessel development	blood vessel development	4/401	66/14418	0.0606061	2.1791	1.62386	0.111324	0.363643	0.305104	Plpp3/Tcf7l2/Chd7/Large1	4	aNSC	WT
positive regulation of peptidyl-serine phosphorylation	positive regulation of peptidyl-serine phosphorylation	4/401	66/14418	0.0606061	2.1791	1.62386	0.111324	0.363643	0.305104	Nrxn1/Ntrk2/Ip6k2/Ntrk3	4	aNSC	WT
calcium ion import	calcium ion import	2/401	21/14418	0.0952381	3.4243	1.88036	0.114616	0.366055	0.307128	Cacna1c/Slc8a1	2	aNSC	WT
face development	face development	2/401	21/14418	0.0952381	3.4243	1.88036	0.114616	0.366055	0.307128	Chd7/Sox3	2	aNSC	WT
glial cell proliferation	glial cell proliferation	2/401	21/14418	0.0952381	3.4243	1.88036	0.114616	0.366055	0.307128	Nfia/Nfix	2	aNSC	WT
melanosome organization	melanosome organization	2/401	21/14418	0.0952381	3.4243	1.88036	0.114616	0.366055	0.307128	Bloc1s2/Kif13a	2	aNSC	WT
microtubule depolymerization	microtubule depolymerization	2/401	21/14418	0.0952381	3.4243	1.88036	0.114616	0.366055	0.307128	Sgk1/Clasp2	2	aNSC	WT
positive regulation of DNA biosynthetic process	positive regulation of DNA biosynthetic process	2/401	21/14418	0.0952381	3.4243	1.88036	0.114616	0.366055	0.307128	Ddx39b/Gsk3b	2	aNSC	WT
protein palmitoylation	protein palmitoylation	2/401	21/14418	0.0952381	3.4243	1.88036	0.114616	0.366055	0.307128	Selenok/Zdhhc2	2	aNSC	WT
regulation of DNA-binding transcription factor activity	regulation of DNA-binding transcription factor activity	2/401	21/14418	0.0952381	3.4243	1.88036	0.114616	0.366055	0.307128	Nfix/Sox6	2	aNSC	WT
response to steroid hormone	response to steroid hormone	2/401	21/14418	0.0952381	3.4243	1.88036	0.114616	0.366055	0.307128	Jund/Tbl1x	2	aNSC	WT
stress fiber assembly	stress fiber assembly	2/401	21/14418	0.0952381	3.4243	1.88036	0.114616	0.366055	0.307128	Sorbs1/Zeb2	2	aNSC	WT
retrograde transport, endosome to Golgi	retrograde transport, endosome to Golgi	4/401	67/14418	0.0597015	2.14657	1.59104	0.115951	0.369498	0.310017	Dennd5a/Plekhj1/Rab6a/Vti1a	4	aNSC	WT
negative regulation of insulin receptor signaling pathway	negative regulation of insulin receptor signaling pathway	3/401	43/14418	0.0697674	2.5085	1.67555	0.116876	0.37162	0.311797	Pid1/Gsk3b/Prkcb	3	aNSC	WT
negative regulation of TORC1 signaling	negative regulation of TORC1 signaling	3/401	44/14418	0.0681818	2.45148	1.63092	0.122986	0.388642	0.326079	Pten/Ube2n/Sesn3	3	aNSC	WT
G protein-coupled receptor signaling pathway	G protein-coupled receptor signaling pathway	10/401	236/14418	0.0423729	1.52352	1.37153	0.123336	0.388642	0.326079	Adgrb3/Gnb1/Gna11/Gnaq/Gng12/Gnb2/Adgrl3/Gpr17/Atrnl1/Rac1	10	aNSC	WT
entrainment of circadian clock by photoperiod	entrainment of circadian clock by photoperiod	2/401	22/14418	0.0909091	3.26865	1.80111	0.123856	0.388642	0.326079	Ppp1ca/Rbm4b	2	aNSC	WT
morphogenesis of an epithelium	morphogenesis of an epithelium	2/401	22/14418	0.0909091	3.26865	1.80111	0.123856	0.388642	0.326079	Pcdh15/Sox8	2	aNSC	WT
positive regulation of mitochondrial fission	positive regulation of mitochondrial fission	2/401	22/14418	0.0909091	3.26865	1.80111	0.123856	0.388642	0.326079	Ddhd1/Prkn	2	aNSC	WT
regulation of synapse maturation	regulation of synapse maturation	2/401	22/14418	0.0909091	3.26865	1.80111	0.123856	0.388642	0.326079	Adgrb3/Dab1	2	aNSC	WT
angiogenesis	angiogenesis	10/401	237/14418	0.0421941	1.51709	1.3576	0.12579	0.393849	0.330448	Nrxn1/Pten/Nrxn3/Bsg/Rora/Rhob/Tmem100/Rnf213/Vegfb/Cspg4	10	aNSC	WT
positive regulation of axon extension	positive regulation of axon extension	3/401	45/14418	0.0666667	2.39701	1.5875	0.129209	0.402794	0.337953	Lrp1/Gsk3b/Macf1	3	aNSC	WT
protein targeting to membrane	protein targeting to membrane	3/401	45/14418	0.0666667	2.39701	1.5875	0.129209	0.402794	0.337953	Zdhhc2/Large1/Exoc4	3	aNSC	WT
decidualization	decidualization	2/401	23/14418	0.0869565	3.12653	1.72628	0.133268	0.404886	0.339708	Bsg/Ctsb	2	aNSC	WT
dendritic spine development	dendritic spine development	2/401	23/14418	0.0869565	3.12653	1.72628	0.133268	0.404886	0.339708	Fmr1/Srgap2	2	aNSC	WT
embryonic brain development	embryonic brain development	2/401	23/14418	0.0869565	3.12653	1.72628	0.133268	0.404886	0.339708	Tra2b/Tubb2b	2	aNSC	WT
intra-Golgi vesicle-mediated transport	intra-Golgi vesicle-mediated transport	2/401	23/14418	0.0869565	3.12653	1.72628	0.133268	0.404886	0.339708	Rab6a/Vti1a	2	aNSC	WT
intracellular receptor signaling pathway	intracellular receptor signaling pathway	2/401	23/14418	0.0869565	3.12653	1.72628	0.133268	0.404886	0.339708	Rora/Rorb	2	aNSC	WT
microtubule-based process	microtubule-based process	2/401	23/14418	0.0869565	3.12653	1.72628	0.133268	0.404886	0.339708	Tubb5/Tubb2b	2	aNSC	WT
mRNA destabilization	mRNA destabilization	2/401	23/14418	0.0869565	3.12653	1.72628	0.133268	0.404886	0.339708	Elavl1/Pum1	2	aNSC	WT
positive regulation of insulin receptor signaling pathway	positive regulation of insulin receptor signaling pathway	2/401	23/14418	0.0869565	3.12653	1.72628	0.133268	0.404886	0.339708	Marcks/Sorbs1	2	aNSC	WT
positive regulation of vascular endothelial growth factor production	positive regulation of vascular endothelial growth factor production	2/401	23/14418	0.0869565	3.12653	1.72628	0.133268	0.404886	0.339708	Bsg/Rora	2	aNSC	WT
protein methylation	protein methylation	2/401	23/14418	0.0869565	3.12653	1.72628	0.133268	0.404886	0.339708	Pcmt1/Snrpd3	2	aNSC	WT
synaptic vesicle priming	synaptic vesicle priming	2/401	23/14418	0.0869565	3.12653	1.72628	0.133268	0.404886	0.339708	Cadps/Rims2	2	aNSC	WT
vesicle transport along microtubule	vesicle transport along microtubule	2/401	23/14418	0.0869565	3.12653	1.72628	0.133268	0.404886	0.339708	Kif1b/Kif13a	2	aNSC	WT
cellular response to epidermal growth factor stimulus	cellular response to epidermal growth factor stimulus	3/401	46/14418	0.0652174	2.3449	1.54523	0.135541	0.410054	0.344044	Cfl1/Erbb4/Zfp36l1	3	aNSC	WT
receptor internalization	receptor internalization	3/401	46/14418	0.0652174	2.3449	1.54523	0.135541	0.410054	0.344044	Cd9/Gria2/Fcer1g	3	aNSC	WT
cellular response to calcium ion	cellular response to calcium ion	4/401	72/14418	0.0555556	1.99751	1.43515	0.140291	0.420586	0.352881	Nrxn1/Nlgn1/Jund/Mef2a	4	aNSC	WT
T cell receptor signaling pathway	T cell receptor signaling pathway	4/401	72/14418	0.0555556	1.99751	1.43515	0.140291	0.420586	0.352881	Fyn/Ube2n/Pde4d/Pde4b	4	aNSC	WT
protein catabolic process	protein catabolic process	5/401	99/14418	0.0505051	1.81591	1.37781	0.141766	0.420586	0.352881	Fyn/Serpine2/Ctsb/Ctsd/Prkn	5	aNSC	WT
DNA biosynthetic process	DNA biosynthetic process	2/401	24/14418	0.0833333	2.99626	1.65544	0.142835	0.420586	0.352881	Polg/Pola1	2	aNSC	WT
erythrocyte development	erythrocyte development	2/401	24/14418	0.0833333	2.99626	1.65544	0.142835	0.420586	0.352881	Sox6/Bpgm	2	aNSC	WT
macrophage differentiation	macrophage differentiation	2/401	24/14418	0.0833333	2.99626	1.65544	0.142835	0.420586	0.352881	Nfix/Large1	2	aNSC	WT
muscle cell development	muscle cell development	2/401	24/14418	0.0833333	2.99626	1.65544	0.142835	0.420586	0.352881	Dmd/Slc8a1	2	aNSC	WT
positive regulation of cell-matrix adhesion	positive regulation of cell-matrix adhesion	2/401	24/14418	0.0833333	2.99626	1.65544	0.142835	0.420586	0.352881	Dmd/Gsk3b	2	aNSC	WT
positive regulation of exocytosis	positive regulation of exocytosis	2/401	24/14418	0.0833333	2.99626	1.65544	0.142835	0.420586	0.352881	Cadps/Clasp2	2	aNSC	WT
positive regulation of protein localization to cell surface	positive regulation of protein localization to cell surface	2/401	24/14418	0.0833333	2.99626	1.65544	0.142835	0.420586	0.352881	Erbb4/Fcer1g	2	aNSC	WT
post-translational protein modification	post-translational protein modification	2/401	24/14418	0.0833333	2.99626	1.65544	0.142835	0.420586	0.352881	Large1/Prkcb	2	aNSC	WT
regulation of cell morphogenesis	regulation of cell morphogenesis	2/401	24/14418	0.0833333	2.99626	1.65544	0.142835	0.420586	0.352881	Cfl1/Rac1	2	aNSC	WT
regulation of myelination	regulation of myelination	2/401	24/14418	0.0833333	2.99626	1.65544	0.142835	0.420586	0.352881	Tcf7l2/Ptprz1	2	aNSC	WT
RNA splicing	RNA splicing	7/401	156/14418	0.0448718	1.61337	1.3028	0.144893	0.425771	0.357232	Ddx39b/Rbfox1/Srsf7/Tia1/Fmr1/Srsf2/Rbm4b	7	aNSC	WT
Notch signaling pathway	Notch signaling pathway	5/401	100/14418	0.05	1.79776	1.35398	0.146062	0.428329	0.359377	Dner/Maml2/Tmem100/Ascl1/Sel1l	5	aNSC	WT
embryonic organ development	embryonic organ development	3/401	48/14418	0.0625	2.24719	1.46389	0.148514	0.432864	0.363183	Zfpm2/Zfp36l1/Pbx3	3	aNSC	WT
limb development	limb development	3/401	48/14418	0.0625	2.24719	1.46389	0.148514	0.432864	0.363183	Chd7/Dmd/Large1	3	aNSC	WT
neural tube development	neural tube development	3/401	48/14418	0.0625	2.24719	1.46389	0.148514	0.432864	0.363183	Marcks/Tcf7l2/Zfp36l1	3	aNSC	WT
positive regulation of translation	positive regulation of translation	4/401	74/14418	0.0540541	1.94352	1.3763	0.150554	0.437489	0.367063	Ddx39b/Elavl1/Cirbp/Fmr1	4	aNSC	WT
calcium-dependent cell-cell adhesion via plasma membrane cell adhesion molecules	calcium-dependent cell-cell adhesion via plasma membrane cell adhesion molecules	2/401	25/14418	0.08	2.87641	1.5882	0.152541	0.437489	0.367063	Nrxn1/Nlgn1	2	aNSC	WT
filopodium assembly	filopodium assembly	2/401	25/14418	0.08	2.87641	1.5882	0.152541	0.437489	0.367063	Nrxn1/Srgap2	2	aNSC	WT
positive regulation of ubiquitin-dependent protein catabolic process	positive regulation of ubiquitin-dependent protein catabolic process	2/401	25/14418	0.08	2.87641	1.5882	0.152541	0.437489	0.367063	Pten/Bcap31	2	aNSC	WT
positive regulation of vascular associated smooth muscle cell migration	positive regulation of vascular associated smooth muscle cell migration	2/401	25/14418	0.08	2.87641	1.5882	0.152541	0.437489	0.367063	Lrp1/Dock4	2	aNSC	WT
regulation of neuron migration	regulation of neuron migration	2/401	25/14418	0.08	2.87641	1.5882	0.152541	0.437489	0.367063	Ctnna2/Rac1	2	aNSC	WT
regulation of peptidyl-tyrosine phosphorylation	regulation of peptidyl-tyrosine phosphorylation	2/401	25/14418	0.08	2.87641	1.5882	0.152541	0.437489	0.367063	Fyn/Prkce	2	aNSC	WT
skeletal muscle fiber development	skeletal muscle fiber development	2/401	25/14418	0.08	2.87641	1.5882	0.152541	0.437489	0.367063	Dner/Large1	2	aNSC	WT
DNA replication	DNA replication	4/401	75/14418	0.0533333	1.91761	1.34756	0.155791	0.445916	0.374134	Nfia/Rev3l/Nfix/Pola1	4	aNSC	WT
regulation of mitotic cell cycle	regulation of mitotic cell cycle	3/401	50/14418	0.06	2.15731	1.38649	0.161868	0.452119	0.379338	Ascl1/Rprm/Ttc28	3	aNSC	WT
regulation of postsynapse organization	regulation of postsynapse organization	3/401	50/14418	0.06	2.15731	1.38649	0.161868	0.452119	0.379338	Il1rapl1/Grid1/Dgkb	3	aNSC	WT
adenylate cyclase-modulating G protein-coupled receptor signaling pathway	adenylate cyclase-modulating G protein-coupled receptor signaling pathway	2/401	26/14418	0.0769231	2.76578	1.52421	0.162372	0.452119	0.379338	Gna11/Rims2	2	aNSC	WT
artery morphogenesis	artery morphogenesis	2/401	26/14418	0.0769231	2.76578	1.52421	0.162372	0.452119	0.379338	Chd7/Zmiz1	2	aNSC	WT
cochlea morphogenesis	cochlea morphogenesis	2/401	26/14418	0.0769231	2.76578	1.52421	0.162372	0.452119	0.379338	Zeb1/Rac1	2	aNSC	WT
dentate gyrus development	dentate gyrus development	2/401	26/14418	0.0769231	2.76578	1.52421	0.162372	0.452119	0.379338	Pten/Large1	2	aNSC	WT
membrane fission	membrane fission	2/401	26/14418	0.0769231	2.76578	1.52421	0.162372	0.452119	0.379338	Exoc4/Tmcc1	2	aNSC	WT
negative regulation of TOR signaling	negative regulation of TOR signaling	2/401	26/14418	0.0769231	2.76578	1.52421	0.162372	0.452119	0.379338	Sh3bp4/Gsk3b	2	aNSC	WT
olfactory bulb development	olfactory bulb development	2/401	26/14418	0.0769231	2.76578	1.52421	0.162372	0.452119	0.379338	Nfix/Chd7	2	aNSC	WT
positive regulation of neural precursor cell proliferation	positive regulation of neural precursor cell proliferation	2/401	26/14418	0.0769231	2.76578	1.52421	0.162372	0.452119	0.379338	Ascl1/Tox	2	aNSC	WT
regulation of calcium ion transport	regulation of calcium ion transport	2/401	26/14418	0.0769231	2.76578	1.52421	0.162372	0.452119	0.379338	Tmx1/Slc8a1	2	aNSC	WT
regulation of reactive oxygen species metabolic process	regulation of reactive oxygen species metabolic process	2/401	26/14418	0.0769231	2.76578	1.52421	0.162372	0.452119	0.379338	Pid1/Prkn	2	aNSC	WT
sarcomere organization	sarcomere organization	2/401	26/14418	0.0769231	2.76578	1.52421	0.162372	0.452119	0.379338	Cfl2/Tpm1	2	aNSC	WT
SMAD protein signal transduction	SMAD protein signal transduction	2/401	26/14418	0.0769231	2.76578	1.52421	0.162372	0.452119	0.379338	Magi2/Zmiz1	2	aNSC	WT
positive regulation of stress fiber assembly	positive regulation of stress fiber assembly	3/401	51/14418	0.0588235	2.11501	1.34915	0.168677	0.466955	0.391786	Tpm1/Evl/Rac1	3	aNSC	WT
protein O-linked glycosylation	protein O-linked glycosylation	3/401	51/14418	0.0588235	2.11501	1.34915	0.168677	0.466955	0.391786	Vegfb/Large1/B3galt1	3	aNSC	WT
regulation of GTPase activity	regulation of GTPase activity	3/401	51/14418	0.0588235	2.11501	1.34915	0.168677	0.466955	0.391786	Prkg1/Sipa1l1/Ntrk2	3	aNSC	WT
negative regulation of apoptotic process	negative regulation of apoptotic process	16/401	441/14418	0.0362812	1.30449	1.09843	0.169095	0.467211	0.392	Chst11/Pten/Prdx5/Sox8/Lims2/Lrp1/Gnaq/Sgk1/Erbb4/Ascl1/Ccnd2/Gsk3b/Cryab/Vegfb/Prkce/Arl6ip1	16	aNSC	WT
phospholipid biosynthetic process	phospholipid biosynthetic process	2/401	27/14418	0.0740741	2.66334	1.46319	0.172312	0.472458	0.396403	Serinc1/Hexb	2	aNSC	WT
platelet aggregation	platelet aggregation	2/401	27/14418	0.0740741	2.66334	1.46319	0.172312	0.472458	0.396403	Pdgfra/Pdia6	2	aNSC	WT
positive regulation of phosphorylation	positive regulation of phosphorylation	2/401	27/14418	0.0740741	2.66334	1.46319	0.172312	0.472458	0.396403	Dscam/Ptges3	2	aNSC	WT
regulation of neuron apoptotic process	regulation of neuron apoptotic process	2/401	27/14418	0.0740741	2.66334	1.46319	0.172312	0.472458	0.396403	Grid2/Kcnip3	2	aNSC	WT
regulation of protein stability	regulation of protein stability	5/401	106/14418	0.0471698	1.696	1.21644	0.172958	0.473324	0.39713	Pten/Atf7ip/Prkn/Ddost/Usp24	5	aNSC	WT
regulation of cell growth	regulation of cell growth	3/401	52/14418	0.0576923	2.07433	1.31267	0.175567	0.47955	0.402353	Gsk3b/Lamtor1/Dcun1d5	3	aNSC	WT
anterograde axonal transport	anterograde axonal transport	2/401	28/14418	0.0714286	2.56822	1.40488	0.182349	0.49202	0.412816	Ank3/Bloc1s2	2	aNSC	WT
cell redox homeostasis	cell redox homeostasis	2/401	28/14418	0.0714286	2.56822	1.40488	0.182349	0.49202	0.412816	Prdx5/Selenos	2	aNSC	WT
motor neuron axon guidance	motor neuron axon guidance	2/401	28/14418	0.0714286	2.56822	1.40488	0.182349	0.49202	0.412816	Alcam/Rac1	2	aNSC	WT
positive regulation of long-term synaptic potentiation	positive regulation of long-term synaptic potentiation	2/401	28/14418	0.0714286	2.56822	1.40488	0.182349	0.49202	0.412816	Zdhhc2/Fmr1	2	aNSC	WT
postsynaptic modulation of chemical synaptic transmission	postsynaptic modulation of chemical synaptic transmission	2/401	28/14418	0.0714286	2.56822	1.40488	0.182349	0.49202	0.412816	Trio/Slc1a1	2	aNSC	WT
transmission of nerve impulse	transmission of nerve impulse	2/401	28/14418	0.0714286	2.56822	1.40488	0.182349	0.49202	0.412816	Fmr1/Cacng7	2	aNSC	WT
stem cell differentiation	stem cell differentiation	3/401	53/14418	0.0566038	2.0352	1.277	0.182535	0.49202	0.412816	Gpm6a/Gsk3b/Pum1	3	aNSC	WT
cell-matrix adhesion	cell-matrix adhesion	4/401	81/14418	0.0493827	1.77556	1.18389	0.188547	0.506323	0.424817	Itga9/Cd63/Bcan/Lims1	4	aNSC	WT
cellular response to tumor necrosis factor	cellular response to tumor necrosis factor	4/401	81/14418	0.0493827	1.77556	1.18389	0.188547	0.506323	0.424817	Cfl1/Rora/Pid1/Zfp36l1	4	aNSC	WT
embryonic cranial skeleton morphogenesis	embryonic cranial skeleton morphogenesis	2/401	29/14418	0.0689655	2.47966	1.34905	0.192468	0.513965	0.431228	Pdgfra/Mmp16	2	aNSC	WT
endochondral ossification	endochondral ossification	2/401	29/14418	0.0689655	2.47966	1.34905	0.192468	0.513965	0.431228	Mmp16/Nfix	2	aNSC	WT
response to cocaine	response to cocaine	2/401	29/14418	0.0689655	2.47966	1.34905	0.192468	0.513965	0.431228	Ncam1/Adgrl3	2	aNSC	WT
negative regulation of angiogenesis	negative regulation of angiogenesis	4/401	82/14418	0.0487805	1.75391	1.15796	0.19421	0.517652	0.434321	Fyn/Adgrb3/Tcf4/Spred1	4	aNSC	WT
negative regulation of cell growth	negative regulation of cell growth	5/401	112/14418	0.0446429	1.60514	1.08739	0.201589	0.536184	0.449871	Sh3bp4/Serpine2/Cryab/Cirbp/Ip6k2	5	aNSC	WT
negative regulation of insulin secretion	negative regulation of insulin secretion	2/401	30/14418	0.0666667	2.39701	1.29551	0.202658	0.536184	0.449871	Midn/Prkn	2	aNSC	WT
negative regulation of protein-containing complex assembly	negative regulation of protein-containing complex assembly	2/401	30/14418	0.0666667	2.39701	1.29551	0.202658	0.536184	0.449871	Gsk3b/Cryab	2	aNSC	WT
regulation of protein binding	regulation of protein binding	2/401	30/14418	0.0666667	2.39701	1.29551	0.202658	0.536184	0.449871	Aplp2/Large1	2	aNSC	WT
regulation of blood pressure	regulation of blood pressure	3/401	56/14418	0.0535714	1.92617	1.17451	0.203855	0.538357	0.451693	Gna11/Gnaq/Cacna1c	3	aNSC	WT
positive regulation of DNA-binding transcription factor activity	positive regulation of DNA-binding transcription factor activity	4/401	85/14418	0.0470588	1.69201	1.08226	0.211502	0.54847	0.460179	Plpp3/Pten/Smarcb1/Hmgn3	4	aNSC	WT
negative regulation of stress fiber assembly	negative regulation of stress fiber assembly	2/401	31/14418	0.0645161	2.31968	1.24408	0.212908	0.54847	0.460179	Ppp1r9a/Clasp2	2	aNSC	WT
protein localization to cell surface	protein localization to cell surface	2/401	31/14418	0.0645161	2.31968	1.24408	0.212908	0.54847	0.460179	Astn2/Rab11a	2	aNSC	WT
regulation of actin filament polymerization	regulation of actin filament polymerization	2/401	31/14418	0.0645161	2.31968	1.24408	0.212908	0.54847	0.460179	Fchsd2/Ppp1r9a	2	aNSC	WT
spinal cord development	spinal cord development	2/401	31/14418	0.0645161	2.31968	1.24408	0.212908	0.54847	0.460179	Nfix/Ptprs	2	aNSC	WT
negative regulation of phosphatidylinositol 3-kinase/protein kinase B signal transduction	negative regulation of phosphatidylinositol 3-kinase/protein kinase B signal transduction	3/401	58/14418	0.0517241	1.85975	1.10966	0.218373	0.54847	0.460179	Pten/Magi2/Serpine2	3	aNSC	WT
response to estradiol	response to estradiol	3/401	58/14418	0.0517241	1.85975	1.10966	0.218373	0.54847	0.460179	Ncoa1/Strn3/Cryab	3	aNSC	WT
mRNA stabilization	mRNA stabilization	2/401	32/14418	0.0625	2.24719	1.1946	0.223205	0.54847	0.460179	Elavl1/Cirbp	2	aNSC	WT
positive regulation of protein targeting to membrane	positive regulation of protein targeting to membrane	2/401	32/14418	0.0625	2.24719	1.1946	0.223205	0.54847	0.460179	Fyn/Ank3	2	aNSC	WT
cellular response to oxidative stress	cellular response to oxidative stress	4/401	87/14418	0.045977	1.65311	1.03345	0.223262	0.54847	0.460179	Prdx5/Selenos/Slc1a1/Prkn	4	aNSC	WT
defense response to bacterium	defense response to bacterium	4/401	87/14418	0.045977	1.65311	1.03345	0.223262	0.54847	0.460179	H2-K1/Rnf213/Fcer1g/Slc9a9	4	aNSC	WT
mRNA transport	mRNA transport	3/401	59/14418	0.0508475	1.82823	1.07819	0.225711	0.54847	0.460179	Zfp36l1/Srsf7/Fmr1	3	aNSC	WT
cell chemotaxis	cell chemotaxis	3/401	60/14418	0.05	1.79776	1.04732	0.233096	0.54847	0.460179	Pdgfra/Dock4/Rac1	3	aNSC	WT
cellular response to nerve growth factor stimulus	cellular response to nerve growth factor stimulus	2/401	33/14418	0.0606061	2.1791	1.14692	0.23354	0.54847	0.460179	Magi2/Ntrk3	2	aNSC	WT
endothelial cell migration	endothelial cell migration	2/401	33/14418	0.0606061	2.1791	1.14692	0.23354	0.54847	0.460179	Pten/Zeb2	2	aNSC	WT
lactation	lactation	2/401	33/14418	0.0606061	2.1791	1.14692	0.23354	0.54847	0.460179	Erbb4/Ncoa1	2	aNSC	WT
positive regulation of endocytosis	positive regulation of endocytosis	2/401	33/14418	0.0606061	2.1791	1.14692	0.23354	0.54847	0.460179	Lrp1/Cd63	2	aNSC	WT
positive regulation of interleukin-2 production	positive regulation of interleukin-2 production	2/401	33/14418	0.0606061	2.1791	1.14692	0.23354	0.54847	0.460179	Pde4d/Pde4b	2	aNSC	WT
positive regulation of multicellular organism growth	positive regulation of multicellular organism growth	2/401	33/14418	0.0606061	2.1791	1.14692	0.23354	0.54847	0.460179	Chd7/Sgip1	2	aNSC	WT
regulation of neuron differentiation	regulation of neuron differentiation	2/401	33/14418	0.0606061	2.1791	1.14692	0.23354	0.54847	0.460179	Dpysl2/Nlgn1	2	aNSC	WT
negative regulation of gene expression	negative regulation of gene expression	10/401	275/14418	0.0363636	1.30746	0.870692	0.236971	0.54847	0.460179	Nrxn1/Fyn/Lrp1/Zbtb20/Tcf4/Gsk3b/Cryab/Vegfb/Prkn/Fmr1	10	aNSC	WT
double-strand break repair via nonhomologous end joining	double-strand break repair via nonhomologous end joining	2/401	34/14418	0.0588235	2.11501	1.10093	0.243901	0.54847	0.460179	Prpf19/Pola1	2	aNSC	WT
protein localization to cilium	protein localization to cilium	2/401	34/14418	0.0588235	2.11501	1.10093	0.243901	0.54847	0.460179	Arl3/Rab11a	2	aNSC	WT
[2Fe-2S] cluster assembly	[2Fe-2S] cluster assembly	1/401	10/14418	0.1	3.59551	1.38868	0.245843	0.54847	0.460179	Glrx5	1	aNSC	WT
actin filament capping	actin filament capping	1/401	10/14418	0.1	3.59551	1.38868	0.245843	0.54847	0.460179	Tpm1	1	aNSC	WT
actin nucleation	actin nucleation	1/401	10/14418	0.1	3.59551	1.38868	0.245843	0.54847	0.460179	Evl	1	aNSC	WT
carbohydrate biosynthetic process	carbohydrate biosynthetic process	1/401	10/14418	0.1	3.59551	1.38868	0.245843	0.54847	0.460179	Chst11	1	aNSC	WT
chorio-allantoic fusion	chorio-allantoic fusion	1/401	10/14418	0.1	3.59551	1.38868	0.245843	0.54847	0.460179	Zfp36l1	1	aNSC	WT
dendrite arborization	dendrite arborization	1/401	10/14418	0.1	3.59551	1.38868	0.245843	0.54847	0.460179	Grip1	1	aNSC	WT
endosome to melanosome transport	endosome to melanosome transport	1/401	10/14418	0.1	3.59551	1.38868	0.245843	0.54847	0.460179	Cd63	1	aNSC	WT
endothelial cell activation	endothelial cell activation	1/401	10/14418	0.1	3.59551	1.38868	0.245843	0.54847	0.460179	Tcf4	1	aNSC	WT
error-prone translesion synthesis	error-prone translesion synthesis	1/401	10/14418	0.1	3.59551	1.38868	0.245843	0.54847	0.460179	Rev3l	1	aNSC	WT
estrogen metabolic process	estrogen metabolic process	1/401	10/14418	0.1	3.59551	1.38868	0.245843	0.54847	0.460179	Pdgfra	1	aNSC	WT
glutamate secretion	glutamate secretion	1/401	10/14418	0.1	3.59551	1.38868	0.245843	0.54847	0.460179	Ntrk2	1	aNSC	WT
glycoprotein biosynthetic process	glycoprotein biosynthetic process	1/401	10/14418	0.1	3.59551	1.38868	0.245843	0.54847	0.460179	Large1	1	aNSC	WT
Golgi to vacuole transport	Golgi to vacuole transport	1/401	10/14418	0.1	3.59551	1.38868	0.245843	0.54847	0.460179	Vti1a	1	aNSC	WT
hepatocyte differentiation	hepatocyte differentiation	1/401	10/14418	0.1	3.59551	1.38868	0.245843	0.54847	0.460179	Smarcb1	1	aNSC	WT
lipid glycosylation	lipid glycosylation	1/401	10/14418	0.1	3.59551	1.38868	0.245843	0.54847	0.460179	B3galt1	1	aNSC	WT
lipid phosphorylation	lipid phosphorylation	1/401	10/14418	0.1	3.59551	1.38868	0.245843	0.54847	0.460179	Dgkb	1	aNSC	WT
luteinization	luteinization	1/401	10/14418	0.1	3.59551	1.38868	0.245843	0.54847	0.460179	Pdgfra	1	aNSC	WT
maintenance of postsynaptic density structure	maintenance of postsynaptic density structure	1/401	10/14418	0.1	3.59551	1.38868	0.245843	0.54847	0.460179	Dlg2	1	aNSC	WT
maturation of LSU-rRNA	maturation of LSU-rRNA	1/401	10/14418	0.1	3.59551	1.38868	0.245843	0.54847	0.460179	Trmt112	1	aNSC	WT
mitochondrion localization	mitochondrion localization	1/401	10/14418	0.1	3.59551	1.38868	0.245843	0.54847	0.460179	Prkn	1	aNSC	WT
myeloid cell homeostasis	myeloid cell homeostasis	1/401	10/14418	0.1	3.59551	1.38868	0.245843	0.54847	0.460179	Bbip1	1	aNSC	WT
negative regulation of adenylate cyclase-activating G protein-coupled receptor signaling pathway	negative regulation of adenylate cyclase-activating G protein-coupled receptor signaling pathway	1/401	10/14418	0.1	3.59551	1.38868	0.245843	0.54847	0.460179	Pde4d	1	aNSC	WT
negative regulation of cytoplasmic translation	negative regulation of cytoplasmic translation	1/401	10/14418	0.1	3.59551	1.38868	0.245843	0.54847	0.460179	Fmr1	1	aNSC	WT
negative regulation of dendrite morphogenesis	negative regulation of dendrite morphogenesis	1/401	10/14418	0.1	3.59551	1.38868	0.245843	0.54847	0.460179	Gsk3b	1	aNSC	WT
negative regulation of muscle cell apoptotic process	negative regulation of muscle cell apoptotic process	1/401	10/14418	0.1	3.59551	1.38868	0.245843	0.54847	0.460179	Erbb4	1	aNSC	WT
negative regulation of myelination	negative regulation of myelination	1/401	10/14418	0.1	3.59551	1.38868	0.245843	0.54847	0.460179	Pten	1	aNSC	WT
negative regulation of potassium ion transport	negative regulation of potassium ion transport	1/401	10/14418	0.1	3.59551	1.38868	0.245843	0.54847	0.460179	Gnaq	1	aNSC	WT
Notch receptor processing	Notch receptor processing	1/401	10/14418	0.1	3.59551	1.38868	0.245843	0.54847	0.460179	Dner	1	aNSC	WT
oligosaccharide catabolic process	oligosaccharide catabolic process	1/401	10/14418	0.1	3.59551	1.38868	0.245843	0.54847	0.460179	Hexb	1	aNSC	WT
positive regulation of adipose tissue development	positive regulation of adipose tissue development	1/401	10/14418	0.1	3.59551	1.38868	0.245843	0.54847	0.460179	Ncoa1	1	aNSC	WT
positive regulation of DNA damage response, signal transduction by p53 class mediator	positive regulation of DNA damage response, signal transduction by p53 class mediator	1/401	10/14418	0.1	3.59551	1.38868	0.245843	0.54847	0.460179	Spred1	1	aNSC	WT
positive regulation of DNA methylation-dependent heterochromatin formation	positive regulation of DNA methylation-dependent heterochromatin formation	1/401	10/14418	0.1	3.59551	1.38868	0.245843	0.54847	0.460179	Atf7ip	1	aNSC	WT
positive regulation of interleukin-5 production	positive regulation of interleukin-5 production	1/401	10/14418	0.1	3.59551	1.38868	0.245843	0.54847	0.460179	Pde4d	1	aNSC	WT
positive regulation of mucus secretion	positive regulation of mucus secretion	1/401	10/14418	0.1	3.59551	1.38868	0.245843	0.54847	0.460179	Prkce	1	aNSC	WT
positive regulation of non-motile cilium assembly	positive regulation of non-motile cilium assembly	1/401	10/14418	0.1	3.59551	1.38868	0.245843	0.54847	0.460179	Dynll1	1	aNSC	WT
positive regulation of rRNA processing	positive regulation of rRNA processing	1/401	10/14418	0.1	3.59551	1.38868	0.245843	0.54847	0.460179	Trmt112	1	aNSC	WT
positive regulation of tumor necrosis factor-mediated signaling pathway	positive regulation of tumor necrosis factor-mediated signaling pathway	1/401	10/14418	0.1	3.59551	1.38868	0.245843	0.54847	0.460179	Prkn	1	aNSC	WT
post-Golgi vesicle-mediated transport	post-Golgi vesicle-mediated transport	1/401	10/14418	0.1	3.59551	1.38868	0.245843	0.54847	0.460179	Arl3	1	aNSC	WT
presynaptic dense core vesicle exocytosis	presynaptic dense core vesicle exocytosis	1/401	10/14418	0.1	3.59551	1.38868	0.245843	0.54847	0.460179	Cadps	1	aNSC	WT
protein localization to mitochondrion	protein localization to mitochondrion	1/401	10/14418	0.1	3.59551	1.38868	0.245843	0.54847	0.460179	Prkn	1	aNSC	WT
regulation of axon regeneration	regulation of axon regeneration	1/401	10/14418	0.1	3.59551	1.38868	0.245843	0.54847	0.460179	Pten	1	aNSC	WT
regulation of epithelial cell differentiation	regulation of epithelial cell differentiation	1/401	10/14418	0.1	3.59551	1.38868	0.245843	0.54847	0.460179	Ascl1	1	aNSC	WT
regulation of lamellipodium assembly	regulation of lamellipodium assembly	1/401	10/14418	0.1	3.59551	1.38868	0.245843	0.54847	0.460179	Rac1	1	aNSC	WT
regulation of receptor signaling pathway via JAK-STAT	regulation of receptor signaling pathway via JAK-STAT	1/401	10/14418	0.1	3.59551	1.38868	0.245843	0.54847	0.460179	Rac1	1	aNSC	WT
regulation of smooth muscle cell proliferation	regulation of smooth muscle cell proliferation	1/401	10/14418	0.1	3.59551	1.38868	0.245843	0.54847	0.460179	Tcf7l2	1	aNSC	WT
regulation of synapse pruning	regulation of synapse pruning	1/401	10/14418	0.1	3.59551	1.38868	0.245843	0.54847	0.460179	Adgrb3	1	aNSC	WT
response to selenium ion	response to selenium ion	1/401	10/14418	0.1	3.59551	1.38868	0.245843	0.54847	0.460179	Selenow	1	aNSC	WT
response to stress	response to stress	1/401	10/14418	0.1	3.59551	1.38868	0.245843	0.54847	0.460179	Selenow	1	aNSC	WT
secondary palate development	secondary palate development	1/401	10/14418	0.1	3.59551	1.38868	0.245843	0.54847	0.460179	Chd7	1	aNSC	WT
sympathetic nervous system development	sympathetic nervous system development	1/401	10/14418	0.1	3.59551	1.38868	0.245843	0.54847	0.460179	Ascl1	1	aNSC	WT
synaptic transmission, dopaminergic	synaptic transmission, dopaminergic	1/401	10/14418	0.1	3.59551	1.38868	0.245843	0.54847	0.460179	Prkn	1	aNSC	WT
telomere maintenance in response to DNA damage	telomere maintenance in response to DNA damage	1/401	10/14418	0.1	3.59551	1.38868	0.245843	0.54847	0.460179	Ppp1ca	1	aNSC	WT
ventral spinal cord development	ventral spinal cord development	1/401	10/14418	0.1	3.59551	1.38868	0.245843	0.54847	0.460179	Dab1	1	aNSC	WT
negative regulation of cell population proliferation	negative regulation of cell population proliferation	11/401	310/14418	0.0354839	1.27583	0.83036	0.246271	0.54847	0.460179	Pten/Magi2/Sh3bp4/Ddah1/Serpine2/Cd9/Erbb4/Ptprz1/Fth1/Smarcb1/Gabbr1	11	aNSC	WT
response to ethanol	response to ethanol	4/401	91/14418	0.043956	1.58044	0.939476	0.247264	0.54847	0.460179	Fyn/Grin3a/Gabbr1/Prkcb	4	aNSC	WT
transcription by RNA polymerase II	transcription by RNA polymerase II	7/401	183/14418	0.0382514	1.37533	0.864261	0.248206	0.54847	0.460179	Nfix/Jund/Chd7/Gsk3b/Lcor/Drap1/Hmgn3	7	aNSC	WT
anatomical structure morphogenesis	anatomical structure morphogenesis	2/401	35/14418	0.0571429	2.05458	1.0565	0.254281	0.54847	0.460179	Pdgfra/Zfpm2	2	aNSC	WT
ephrin receptor signaling pathway	ephrin receptor signaling pathway	2/401	35/14418	0.0571429	2.05458	1.0565	0.254281	0.54847	0.460179	Anks1b/Sipa1l1	2	aNSC	WT
neuromuscular junction development	neuromuscular junction development	2/401	35/14418	0.0571429	2.05458	1.0565	0.254281	0.54847	0.460179	Ank3/Large1	2	aNSC	WT
positive regulation of T cell differentiation	positive regulation of T cell differentiation	2/401	35/14418	0.0571429	2.05458	1.0565	0.254281	0.54847	0.460179	Smarcb1/Zmiz1	2	aNSC	WT
positive regulation of tyrosine phosphorylation of STAT protein	positive regulation of tyrosine phosphorylation of STAT protein	2/401	35/14418	0.0571429	2.05458	1.0565	0.254281	0.54847	0.460179	Fyn/Erbb4	2	aNSC	WT
insulin receptor signaling pathway	insulin receptor signaling pathway	3/401	63/14418	0.047619	1.71215	0.958123	0.255491	0.54847	0.460179	Sorbs1/Gsk3b/Eif4ebp2	3	aNSC	WT
positive regulation of fibroblast proliferation	positive regulation of fibroblast proliferation	3/401	63/14418	0.047619	1.71215	0.958123	0.255491	0.54847	0.460179	Pdgfra/Ptprz1/Zmiz1	3	aNSC	WT
response to bacterium	response to bacterium	5/401	123/14418	0.0406504	1.46159	0.869559	0.257675	0.54847	0.460179	Macrod2/Gpm6a/Chd7/Snhg1/Dgkb	5	aNSC	WT
BMP signaling pathway	BMP signaling pathway	3/401	64/14418	0.046875	1.6854	0.929452	0.263024	0.54847	0.460179	Tcf7l2/Nfia/Tmem100	3	aNSC	WT
cholesterol metabolic process	cholesterol metabolic process	3/401	64/14418	0.046875	1.6854	0.929452	0.263024	0.54847	0.460179	Lrp1/Npc2/Aplp2	3	aNSC	WT
intrinsic apoptotic signaling pathway in response to endoplasmic reticulum stress	intrinsic apoptotic signaling pathway in response to endoplasmic reticulum stress	2/401	36/14418	0.0555556	1.99751	1.01354	0.26467	0.54847	0.460179	Selenok/Gsk3b	2	aNSC	WT
proteolysis involved in protein catabolic process	proteolysis involved in protein catabolic process	2/401	36/14418	0.0555556	1.99751	1.01354	0.26467	0.54847	0.460179	Ctsb/Ctss	2	aNSC	WT
regulation of postsynaptic neurotransmitter receptor internalization	regulation of postsynaptic neurotransmitter receptor internalization	2/401	36/14418	0.0555556	1.99751	1.01354	0.26467	0.54847	0.460179	Lrp1/Ophn1	2	aNSC	WT
sprouting angiogenesis	sprouting angiogenesis	2/401	36/14418	0.0555556	1.99751	1.01354	0.26467	0.54847	0.460179	Rnf213/Vegfb	2	aNSC	WT
exocytosis	exocytosis	4/401	94/14418	0.0425532	1.53	0.871954	0.265618	0.54847	0.460179	Rab10/Cacna1c/Exoc4/Rab11a	4	aNSC	WT
positive regulation of tumor necrosis factor production	positive regulation of tumor necrosis factor production	4/401	94/14418	0.0425532	1.53	0.871954	0.265618	0.54847	0.460179	Pten/Zbtb20/Selenok/Fcer1g	4	aNSC	WT
acrosome reaction	acrosome reaction	1/401	11/14418	0.0909091	3.26865	1.27309	0.266833	0.54847	0.460179	Abhd2	1	aNSC	WT
actin polymerization or depolymerization	actin polymerization or depolymerization	1/401	11/14418	0.0909091	3.26865	1.27309	0.266833	0.54847	0.460179	Evl	1	aNSC	WT
activated T cell proliferation	activated T cell proliferation	1/401	11/14418	0.0909091	3.26865	1.27309	0.266833	0.54847	0.460179	Fyn	1	aNSC	WT
axon extension involved in axon guidance	axon extension involved in axon guidance	1/401	11/14418	0.0909091	3.26865	1.27309	0.266833	0.54847	0.460179	Alcam	1	aNSC	WT
Bergmann glial cell differentiation	Bergmann glial cell differentiation	1/401	11/14418	0.0909091	3.26865	1.27309	0.266833	0.54847	0.460179	Plpp3	1	aNSC	WT
cellular response to caffeine	cellular response to caffeine	1/401	11/14418	0.0909091	3.26865	1.27309	0.266833	0.54847	0.460179	Slc8a1	1	aNSC	WT
cellular response to cold	cellular response to cold	1/401	11/14418	0.0909091	3.26865	1.27309	0.266833	0.54847	0.460179	Cirbp	1	aNSC	WT
cellular response to electrical stimulus	cellular response to electrical stimulus	1/401	11/14418	0.0909091	3.26865	1.27309	0.266833	0.54847	0.460179	Pten	1	aNSC	WT
cellular response to L-leucine	cellular response to L-leucine	1/401	11/14418	0.0909091	3.26865	1.27309	0.266833	0.54847	0.460179	Sesn3	1	aNSC	WT
cellular response to leucine starvation	cellular response to leucine starvation	1/401	11/14418	0.0909091	3.26865	1.27309	0.266833	0.54847	0.460179	Sesn3	1	aNSC	WT
cellular response to potassium ion	cellular response to potassium ion	1/401	11/14418	0.0909091	3.26865	1.27309	0.266833	0.54847	0.460179	Dlg2	1	aNSC	WT
central nervous system neuron axonogenesis	central nervous system neuron axonogenesis	1/401	11/14418	0.0909091	3.26865	1.27309	0.266833	0.54847	0.460179	Pten	1	aNSC	WT
cerebral cortex cell migration	cerebral cortex cell migration	1/401	11/14418	0.0909091	3.26865	1.27309	0.266833	0.54847	0.460179	Dab1	1	aNSC	WT
cytoplasmic translational initiation	cytoplasmic translational initiation	1/401	11/14418	0.0909091	3.26865	1.27309	0.266833	0.54847	0.460179	Eif4a2	1	aNSC	WT
dendrite extension	dendrite extension	1/401	11/14418	0.0909091	3.26865	1.27309	0.266833	0.54847	0.460179	Auts2	1	aNSC	WT
DNA double-strand break processing	DNA double-strand break processing	1/401	11/14418	0.0909091	3.26865	1.27309	0.266833	0.54847	0.460179	Ube2n	1	aNSC	WT
DNA synthesis involved in DNA repair	DNA synthesis involved in DNA repair	1/401	11/14418	0.0909091	3.26865	1.27309	0.266833	0.54847	0.460179	Pola1	1	aNSC	WT
establishment of blood-brain barrier	establishment of blood-brain barrier	1/401	11/14418	0.0909091	3.26865	1.27309	0.266833	0.54847	0.460179	Bpgm	1	aNSC	WT
establishment of endothelial intestinal barrier	establishment of endothelial intestinal barrier	1/401	11/14418	0.0909091	3.26865	1.27309	0.266833	0.54847	0.460179	Ptprs	1	aNSC	WT
excitatory chemical synaptic transmission	excitatory chemical synaptic transmission	1/401	11/14418	0.0909091	3.26865	1.27309	0.266833	0.54847	0.460179	Fmr1	1	aNSC	WT
glyceraldehyde-3-phosphate biosynthetic process	glyceraldehyde-3-phosphate biosynthetic process	1/401	11/14418	0.0909091	3.26865	1.27309	0.266833	0.54847	0.460179	Pgam1	1	aNSC	WT
glycerolipid metabolic process	glycerolipid metabolic process	1/401	11/14418	0.0909091	3.26865	1.27309	0.266833	0.54847	0.460179	Dgkb	1	aNSC	WT
Golgi to lysosome transport	Golgi to lysosome transport	1/401	11/14418	0.0909091	3.26865	1.27309	0.266833	0.54847	0.460179	Lamp1	1	aNSC	WT
hydrogen peroxide catabolic process	hydrogen peroxide catabolic process	1/401	11/14418	0.0909091	3.26865	1.27309	0.266833	0.54847	0.460179	Prdx5	1	aNSC	WT
intraciliary retrograde transport	intraciliary retrograde transport	1/401	11/14418	0.0909091	3.26865	1.27309	0.266833	0.54847	0.460179	Dynll1	1	aNSC	WT
lateral ventricle development	lateral ventricle development	1/401	11/14418	0.0909091	3.26865	1.27309	0.266833	0.54847	0.460179	Nfix	1	aNSC	WT
mammary gland epithelial cell differentiation	mammary gland epithelial cell differentiation	1/401	11/14418	0.0909091	3.26865	1.27309	0.266833	0.54847	0.460179	Erbb4	1	aNSC	WT
microtubule organizing center organization	microtubule organizing center organization	1/401	11/14418	0.0909091	3.26865	1.27309	0.266833	0.54847	0.460179	Clasp2	1	aNSC	WT
negative regulation of activin receptor signaling pathway	negative regulation of activin receptor signaling pathway	1/401	11/14418	0.0909091	3.26865	1.27309	0.266833	0.54847	0.460179	Magi2	1	aNSC	WT
negative regulation of cell motility	negative regulation of cell motility	1/401	11/14418	0.0909091	3.26865	1.27309	0.266833	0.54847	0.460179	Cfl1	1	aNSC	WT
negative regulation of erythrocyte differentiation	negative regulation of erythrocyte differentiation	1/401	11/14418	0.0909091	3.26865	1.27309	0.266833	0.54847	0.460179	Zfp36l1	1	aNSC	WT
negative regulation of interleukin-10 production	negative regulation of interleukin-10 production	1/401	11/14418	0.0909091	3.26865	1.27309	0.266833	0.54847	0.460179	Trib2	1	aNSC	WT
nerve growth factor signaling pathway	nerve growth factor signaling pathway	1/401	11/14418	0.0909091	3.26865	1.27309	0.266833	0.54847	0.460179	Magi2	1	aNSC	WT
neuroinflammatory response	neuroinflammatory response	1/401	11/14418	0.0909091	3.26865	1.27309	0.266833	0.54847	0.460179	Bpgm	1	aNSC	WT
peptide metabolic process	peptide metabolic process	1/401	11/14418	0.0909091	3.26865	1.27309	0.266833	0.54847	0.460179	Cpe	1	aNSC	WT
phagosome maturation	phagosome maturation	1/401	11/14418	0.0909091	3.26865	1.27309	0.266833	0.54847	0.460179	Slc9a9	1	aNSC	WT
positive regulation by host of viral process	positive regulation by host of viral process	1/401	11/14418	0.0909091	3.26865	1.27309	0.266833	0.54847	0.460179	Cfl1	1	aNSC	WT
positive regulation of epithelial cell differentiation	positive regulation of epithelial cell differentiation	1/401	11/14418	0.0909091	3.26865	1.27309	0.266833	0.54847	0.460179	Nkx2-2	1	aNSC	WT
positive regulation of mitotic metaphase/anaphase transition	positive regulation of mitotic metaphase/anaphase transition	1/401	11/14418	0.0909091	3.26865	1.27309	0.266833	0.54847	0.460179	Anapc11	1	aNSC	WT
positive regulation of monocyte chemotactic protein-1 production	positive regulation of monocyte chemotactic protein-1 production	1/401	11/14418	0.0909091	3.26865	1.27309	0.266833	0.54847	0.460179	Selenok	1	aNSC	WT
positive regulation of natural killer cell differentiation	positive regulation of natural killer cell differentiation	1/401	11/14418	0.0909091	3.26865	1.27309	0.266833	0.54847	0.460179	Tox	1	aNSC	WT
positive regulation of potassium ion transmembrane transport	positive regulation of potassium ion transmembrane transport	1/401	11/14418	0.0909091	3.26865	1.27309	0.266833	0.54847	0.460179	Dpp6	1	aNSC	WT
positive regulation of potassium ion transport	positive regulation of potassium ion transport	1/401	11/14418	0.0909091	3.26865	1.27309	0.266833	0.54847	0.460179	Dpp6	1	aNSC	WT
positive regulation of synaptic plasticity	positive regulation of synaptic plasticity	1/401	11/14418	0.0909091	3.26865	1.27309	0.266833	0.54847	0.460179	Cfl1	1	aNSC	WT
positive regulation of vasculogenesis	positive regulation of vasculogenesis	1/401	11/14418	0.0909091	3.26865	1.27309	0.266833	0.54847	0.460179	Tmem100	1	aNSC	WT
potassium ion export across plasma membrane	potassium ion export across plasma membrane	1/401	11/14418	0.0909091	3.26865	1.27309	0.266833	0.54847	0.460179	Kcnd3	1	aNSC	WT
regulation of B cell differentiation	regulation of B cell differentiation	1/401	11/14418	0.0909091	3.26865	1.27309	0.266833	0.54847	0.460179	Zfp36l1	1	aNSC	WT
regulation of cellular response to oxidative stress	regulation of cellular response to oxidative stress	1/401	11/14418	0.0909091	3.26865	1.27309	0.266833	0.54847	0.460179	Prkn	1	aNSC	WT
regulation of establishment of protein localization	regulation of establishment of protein localization	1/401	11/14418	0.0909091	3.26865	1.27309	0.266833	0.54847	0.460179	Ctsd	1	aNSC	WT
regulation of glycogen biosynthetic process	regulation of glycogen biosynthetic process	1/401	11/14418	0.0909091	3.26865	1.27309	0.266833	0.54847	0.460179	Ppp1ca	1	aNSC	WT
regulation of macrophage activation	regulation of macrophage activation	1/401	11/14418	0.0909091	3.26865	1.27309	0.266833	0.54847	0.460179	Rora	1	aNSC	WT
regulation of signaling receptor activity	regulation of signaling receptor activity	1/401	11/14418	0.0909091	3.26865	1.27309	0.266833	0.54847	0.460179	Tafa1	1	aNSC	WT
regulation of stem cell division	regulation of stem cell division	1/401	11/14418	0.0909091	3.26865	1.27309	0.266833	0.54847	0.460179	Cdk2ap2	1	aNSC	WT
sodium ion export across plasma membrane	sodium ion export across plasma membrane	1/401	11/14418	0.0909091	3.26865	1.27309	0.266833	0.54847	0.460179	Slc8a1	1	aNSC	WT
spliceosomal tri-snRNP complex assembly	spliceosomal tri-snRNP complex assembly	1/401	11/14418	0.0909091	3.26865	1.27309	0.266833	0.54847	0.460179	Prpf19	1	aNSC	WT
sterol transport	sterol transport	1/401	11/14418	0.0909091	3.26865	1.27309	0.266833	0.54847	0.460179	Npc2	1	aNSC	WT
DNA-templated transcription	DNA-templated transcription	3/401	65/14418	0.0461538	1.65947	0.901281	0.270584	0.54847	0.460179	Mef2a/Hivep2/Rfx3	3	aNSC	WT
regulation of actin cytoskeleton organization	regulation of actin cytoskeleton organization	4/401	95/14418	0.0421053	1.5139	0.849973	0.271792	0.54847	0.460179	Lrp1/Gpm6b/Clasp2/Rac1	4	aNSC	WT
coronary vasculature development	coronary vasculature development	2/401	37/14418	0.0540541	1.94352	0.97194	0.275059	0.54847	0.460179	Lrp1/Vegfb	2	aNSC	WT
negative regulation of G1/S transition of mitotic cell cycle	negative regulation of G1/S transition of mitotic cell cycle	2/401	37/14418	0.0540541	1.94352	0.97194	0.275059	0.54847	0.460179	Pten/Cdk2ap2	2	aNSC	WT
positive regulation of Wnt signaling pathway	positive regulation of Wnt signaling pathway	2/401	37/14418	0.0540541	1.94352	0.97194	0.275059	0.54847	0.460179	Zeb2/Macf1	2	aNSC	WT
regulation of MAPK cascade	regulation of MAPK cascade	2/401	37/14418	0.0540541	1.94352	0.97194	0.275059	0.54847	0.460179	Psap/Ntrk2	2	aNSC	WT
cellular response to hydrogen peroxide	cellular response to hydrogen peroxide	3/401	66/14418	0.0454545	1.63432	0.873592	0.278168	0.54847	0.460179	Fyn/Cfl1/Rhob	3	aNSC	WT
peptidyl-serine phosphorylation	peptidyl-serine phosphorylation	4/401	97/14418	0.0412371	1.48269	0.806761	0.284213	0.54847	0.460179	Gsk3b/Prkce/Slc1a1/Ntrk2	4	aNSC	WT
embryo implantation	embryo implantation	2/401	38/14418	0.0526316	1.89237	0.931626	0.28544	0.54847	0.460179	Bsg/Klf9	2	aNSC	WT
positive regulation of neuroblast proliferation	positive regulation of neuroblast proliferation	2/401	38/14418	0.0526316	1.89237	0.931626	0.28544	0.54847	0.460179	Vcan/Bcan	2	aNSC	WT
positive regulation of protein localization to nucleus	positive regulation of protein localization to nucleus	2/401	38/14418	0.0526316	1.89237	0.931626	0.28544	0.54847	0.460179	Fyn/Tcf7l2	2	aNSC	WT
regulation of cytokinesis	regulation of cytokinesis	2/401	38/14418	0.0526316	1.89237	0.931626	0.28544	0.54847	0.460179	Kif13a/Rab11a	2	aNSC	WT
regulation of immune response	regulation of immune response	2/401	38/14418	0.0526316	1.89237	0.931626	0.28544	0.54847	0.460179	Ptprd/Fcer1g	2	aNSC	WT
regulation of neurogenesis	regulation of neurogenesis	2/401	38/14418	0.0526316	1.89237	0.931626	0.28544	0.54847	0.460179	Chd7/Ascl1	2	aNSC	WT
peptidyl-tyrosine phosphorylation	peptidyl-tyrosine phosphorylation	3/401	67/14418	0.0447761	1.60993	0.846367	0.285772	0.54847	0.460179	Pdgfra/Fyn/Erbb4	3	aNSC	WT
phagocytosis	phagocytosis	3/401	67/14418	0.0447761	1.60993	0.846367	0.285772	0.54847	0.460179	Lrp1/Nfix/Elmo1	3	aNSC	WT
apoptotic process involved in development	apoptotic process involved in development	1/401	12/14418	0.0833333	2.99626	1.17009	0.287239	0.54847	0.460179	Kif1b	1	aNSC	WT
astral microtubule organization	astral microtubule organization	1/401	12/14418	0.0833333	2.99626	1.17009	0.287239	0.54847	0.460179	Rab11a	1	aNSC	WT
cellular response to follicle-stimulating hormone stimulus	cellular response to follicle-stimulating hormone stimulus	1/401	12/14418	0.0833333	2.99626	1.17009	0.287239	0.54847	0.460179	Pde4d	1	aNSC	WT
commissural neuron axon guidance	commissural neuron axon guidance	1/401	12/14418	0.0833333	2.99626	1.17009	0.287239	0.54847	0.460179	Ncam1	1	aNSC	WT
endocardial cushion development	endocardial cushion development	1/401	12/14418	0.0833333	2.99626	1.17009	0.287239	0.54847	0.460179	Tmem100	1	aNSC	WT
extracellular matrix assembly	extracellular matrix assembly	1/401	12/14418	0.0833333	2.99626	1.17009	0.287239	0.54847	0.460179	Gpm6b	1	aNSC	WT
induction of positive chemotaxis	induction of positive chemotaxis	1/401	12/14418	0.0833333	2.99626	1.17009	0.287239	0.54847	0.460179	Vegfb	1	aNSC	WT
intermediate filament cytoskeleton organization	intermediate filament cytoskeleton organization	1/401	12/14418	0.0833333	2.99626	1.17009	0.287239	0.54847	0.460179	Macf1	1	aNSC	WT
intracellular potassium ion homeostasis	intracellular potassium ion homeostasis	1/401	12/14418	0.0833333	2.99626	1.17009	0.287239	0.54847	0.460179	Kcnma1	1	aNSC	WT
lipid droplet formation	lipid droplet formation	1/401	12/14418	0.0833333	2.99626	1.17009	0.287239	0.54847	0.460179	Rnf213	1	aNSC	WT
male genitalia development	male genitalia development	1/401	12/14418	0.0833333	2.99626	1.17009	0.287239	0.54847	0.460179	Pdgfra	1	aNSC	WT
mitochondrial DNA replication	mitochondrial DNA replication	1/401	12/14418	0.0833333	2.99626	1.17009	0.287239	0.54847	0.460179	Polg	1	aNSC	WT
mitochondrial genome maintenance	mitochondrial genome maintenance	1/401	12/14418	0.0833333	2.99626	1.17009	0.287239	0.54847	0.460179	Mef2a	1	aNSC	WT
modulation of excitatory postsynaptic potential	modulation of excitatory postsynaptic potential	1/401	12/14418	0.0833333	2.99626	1.17009	0.287239	0.54847	0.460179	Grik2	1	aNSC	WT
negative regulation of amyloid fibril formation	negative regulation of amyloid fibril formation	1/401	12/14418	0.0833333	2.99626	1.17009	0.287239	0.54847	0.460179	Cryab	1	aNSC	WT
negative regulation of calcineurin-NFAT signaling cascade	negative regulation of calcineurin-NFAT signaling cascade	1/401	12/14418	0.0833333	2.99626	1.17009	0.287239	0.54847	0.460179	Gsk3b	1	aNSC	WT
negative regulation of cAMP-mediated signaling	negative regulation of cAMP-mediated signaling	1/401	12/14418	0.0833333	2.99626	1.17009	0.287239	0.54847	0.460179	Pde10a	1	aNSC	WT
negative regulation of epithelial cell differentiation	negative regulation of epithelial cell differentiation	1/401	12/14418	0.0833333	2.99626	1.17009	0.287239	0.54847	0.460179	Zeb1	1	aNSC	WT
negative regulation of gluconeogenesis	negative regulation of gluconeogenesis	1/401	12/14418	0.0833333	2.99626	1.17009	0.287239	0.54847	0.460179	Tcf7l2	1	aNSC	WT
negative regulation of mitochondrial membrane potential	negative regulation of mitochondrial membrane potential	1/401	12/14418	0.0833333	2.99626	1.17009	0.287239	0.54847	0.460179	Prkce	1	aNSC	WT
negative regulation of oxidative stress-induced intrinsic apoptotic signaling pathway	negative regulation of oxidative stress-induced intrinsic apoptotic signaling pathway	1/401	12/14418	0.0833333	2.99626	1.17009	0.287239	0.54847	0.460179	Fyn	1	aNSC	WT
negative regulation of oxidative stress-induced neuron intrinsic apoptotic signaling pathway	negative regulation of oxidative stress-induced neuron intrinsic apoptotic signaling pathway	1/401	12/14418	0.0833333	2.99626	1.17009	0.287239	0.54847	0.460179	Prkn	1	aNSC	WT
oligosaccharide biosynthetic process	oligosaccharide biosynthetic process	1/401	12/14418	0.0833333	2.99626	1.17009	0.287239	0.54847	0.460179	B3galt1	1	aNSC	WT
positive regulation of extrinsic apoptotic signaling pathway in absence of ligand	positive regulation of extrinsic apoptotic signaling pathway in absence of ligand	1/401	12/14418	0.0833333	2.99626	1.17009	0.287239	0.54847	0.460179	Ppp1ca	1	aNSC	WT
positive regulation of stem cell differentiation	positive regulation of stem cell differentiation	1/401	12/14418	0.0833333	2.99626	1.17009	0.287239	0.54847	0.460179	Gsk3b	1	aNSC	WT
positive regulation of ubiquitin-protein transferase activity	positive regulation of ubiquitin-protein transferase activity	1/401	12/14418	0.0833333	2.99626	1.17009	0.287239	0.54847	0.460179	Trib2	1	aNSC	WT
post-translational protein targeting to endoplasmic reticulum membrane	post-translational protein targeting to endoplasmic reticulum membrane	1/401	12/14418	0.0833333	2.99626	1.17009	0.287239	0.54847	0.460179	Macf1	1	aNSC	WT
protein homotrimerization	protein homotrimerization	1/401	12/14418	0.0833333	2.99626	1.17009	0.287239	0.54847	0.460179	Slc1a2	1	aNSC	WT
regulation of dopamine secretion	regulation of dopamine secretion	1/401	12/14418	0.0833333	2.99626	1.17009	0.287239	0.54847	0.460179	Prkcb	1	aNSC	WT
regulation of endosome size	regulation of endosome size	1/401	12/14418	0.0833333	2.99626	1.17009	0.287239	0.54847	0.460179	Bloc1s2	1	aNSC	WT
regulation of epithelial to mesenchymal transition	regulation of epithelial to mesenchymal transition	1/401	12/14418	0.0833333	2.99626	1.17009	0.287239	0.54847	0.460179	Clasp2	1	aNSC	WT
regulation of microtubule polymerization	regulation of microtubule polymerization	1/401	12/14418	0.0833333	2.99626	1.17009	0.287239	0.54847	0.460179	Clasp2	1	aNSC	WT
regulation of protein export from nucleus	regulation of protein export from nucleus	1/401	12/14418	0.0833333	2.99626	1.17009	0.287239	0.54847	0.460179	Gsk3b	1	aNSC	WT
regulation of stem cell proliferation	regulation of stem cell proliferation	1/401	12/14418	0.0833333	2.99626	1.17009	0.287239	0.54847	0.460179	Zfp36l1	1	aNSC	WT
regulation of vasoconstriction	regulation of vasoconstriction	1/401	12/14418	0.0833333	2.99626	1.17009	0.287239	0.54847	0.460179	Cacna1c	1	aNSC	WT
response to magnesium ion	response to magnesium ion	1/401	12/14418	0.0833333	2.99626	1.17009	0.287239	0.54847	0.460179	Kcnip3	1	aNSC	WT
response to osmotic stress	response to osmotic stress	1/401	12/14418	0.0833333	2.99626	1.17009	0.287239	0.54847	0.460179	Kcnma1	1	aNSC	WT
sphingosine-1-phosphate receptor signaling pathway	sphingosine-1-phosphate receptor signaling pathway	1/401	12/14418	0.0833333	2.99626	1.17009	0.287239	0.54847	0.460179	Rac1	1	aNSC	WT
sterol biosynthetic process	sterol biosynthetic process	1/401	12/14418	0.0833333	2.99626	1.17009	0.287239	0.54847	0.460179	Erg28	1	aNSC	WT
synaptic transmission, cholinergic	synaptic transmission, cholinergic	1/401	12/14418	0.0833333	2.99626	1.17009	0.287239	0.54847	0.460179	Dmd	1	aNSC	WT
type B pancreatic cell development	type B pancreatic cell development	1/401	12/14418	0.0833333	2.99626	1.17009	0.287239	0.54847	0.460179	Nkx2-2	1	aNSC	WT
negative regulation of epithelial cell proliferation	negative regulation of epithelial cell proliferation	3/401	68/14418	0.0441176	1.58625	0.819591	0.293393	0.552512	0.46357	Pten/Maged1/Zeb1	3	aNSC	WT
adenylate cyclase-inhibiting G protein-coupled receptor signaling pathway	adenylate cyclase-inhibiting G protein-coupled receptor signaling pathway	2/401	39/14418	0.0512821	1.84385	0.892517	0.295807	0.552512	0.46357	Psap/Gabbr1	2	aNSC	WT
neuron projection extension	neuron projection extension	2/401	39/14418	0.0512821	1.84385	0.892517	0.295807	0.552512	0.46357	Alcam/Bcan	2	aNSC	WT
positive regulation of axonogenesis	positive regulation of axonogenesis	2/401	39/14418	0.0512821	1.84385	0.892517	0.295807	0.552512	0.46357	Zeb2/Ntrk2	2	aNSC	WT
response to peptide hormone	response to peptide hormone	2/401	39/14418	0.0512821	1.84385	0.892517	0.295807	0.552512	0.46357	Bsg/Gatm	2	aNSC	WT
positive regulation of proteasomal ubiquitin-dependent protein catabolic process	positive regulation of proteasomal ubiquitin-dependent protein catabolic process	3/401	69/14418	0.0434783	1.56327	0.793248	0.301026	0.552512	0.46357	Trib2/Gsk3b/Rnf180	3	aNSC	WT
protein autophosphorylation	protein autophosphorylation	5/401	132/14418	0.0378788	1.36194	0.706554	0.306	0.552512	0.46357	Pdgfra/Fyn/Erbb4/Gsk3b/Ntrk2	5	aNSC	WT
establishment of localization in cell	establishment of localization in cell	6/401	164/14418	0.0365854	1.31543	0.687132	0.306014	0.552512	0.46357	Dpp6/Selenok/Cadps/Prkce/Cacna1c/Rims2	6	aNSC	WT
positive regulation of ERK1 and ERK2 cascade	positive regulation of ERK1 and ERK2 cascade	6/401	164/14418	0.0365854	1.31543	0.687132	0.306014	0.552512	0.46357	Nrxn1/Pdgfra/Pten/Lrp1/Erbb4/Vegfb	6	aNSC	WT
Wnt signaling pathway	Wnt signaling pathway	6/401	164/14418	0.0365854	1.31543	0.687132	0.306014	0.552512	0.46357	Cpe/Tcf7l2/Gsk3b/Cdk14/Bbip1/Macf1	6	aNSC	WT
cell surface receptor signaling pathway via JAK-STAT	cell surface receptor signaling pathway via JAK-STAT	2/401	40/14418	0.05	1.79776	0.854541	0.30615	0.552512	0.46357	Erbb4/Dab1	2	aNSC	WT
gluconeogenesis	gluconeogenesis	2/401	40/14418	0.05	1.79776	0.854541	0.30615	0.552512	0.46357	Pgam1/Gpt2	2	aNSC	WT
positive regulation of double-strand break repair	positive regulation of double-strand break repair	2/401	40/14418	0.05	1.79776	0.854541	0.30615	0.552512	0.46357	Ube2n/Smarcb1	2	aNSC	WT
actin crosslink formation	actin crosslink formation	1/401	13/14418	0.0769231	2.76578	1.07729	0.307079	0.552512	0.46357	Marcks	1	aNSC	WT
atrioventricular valve morphogenesis	atrioventricular valve morphogenesis	1/401	13/14418	0.0769231	2.76578	1.07729	0.307079	0.552512	0.46357	Zfpm2	1	aNSC	WT
biosynthetic process	biosynthetic process	1/401	13/14418	0.0769231	2.76578	1.07729	0.307079	0.552512	0.46357	Gpt2	1	aNSC	WT
blood circulation	blood circulation	1/401	13/14418	0.0769231	2.76578	1.07729	0.307079	0.552512	0.46357	Chd7	1	aNSC	WT
cell morphogenesis involved in neuron differentiation	cell morphogenesis involved in neuron differentiation	1/401	13/14418	0.0769231	2.76578	1.07729	0.307079	0.552512	0.46357	Ophn1	1	aNSC	WT
cellular response to peptide hormone stimulus	cellular response to peptide hormone stimulus	1/401	13/14418	0.0769231	2.76578	1.07729	0.307079	0.552512	0.46357	Zfp36l1	1	aNSC	WT
cellular response to prostaglandin E stimulus	cellular response to prostaglandin E stimulus	1/401	13/14418	0.0769231	2.76578	1.07729	0.307079	0.552512	0.46357	Prkce	1	aNSC	WT
estrous cycle	estrous cycle	1/401	13/14418	0.0769231	2.76578	1.07729	0.307079	0.552512	0.46357	Ncoa1	1	aNSC	WT
glycoprotein metabolic process	glycoprotein metabolic process	1/401	13/14418	0.0769231	2.76578	1.07729	0.307079	0.552512	0.46357	Large1	1	aNSC	WT
hyaluronan catabolic process	hyaluronan catabolic process	1/401	13/14418	0.0769231	2.76578	1.07729	0.307079	0.552512	0.46357	Hexb	1	aNSC	WT
inhibitory postsynaptic potential	inhibitory postsynaptic potential	1/401	13/14418	0.0769231	2.76578	1.07729	0.307079	0.552512	0.46357	Grik2	1	aNSC	WT
intracellular cholesterol transport	intracellular cholesterol transport	1/401	13/14418	0.0769231	2.76578	1.07729	0.307079	0.552512	0.46357	Npc2	1	aNSC	WT
lens fiber cell differentiation	lens fiber cell differentiation	1/401	13/14418	0.0769231	2.76578	1.07729	0.307079	0.552512	0.46357	Ntrk3	1	aNSC	WT
maintenance of blood-brain barrier	maintenance of blood-brain barrier	1/401	13/14418	0.0769231	2.76578	1.07729	0.307079	0.552512	0.46357	Slc1a1	1	aNSC	WT
melanosome transport	melanosome transport	1/401	13/14418	0.0769231	2.76578	1.07729	0.307079	0.552512	0.46357	Rab11a	1	aNSC	WT
negative regulation of long-term synaptic potentiation	negative regulation of long-term synaptic potentiation	1/401	13/14418	0.0769231	2.76578	1.07729	0.307079	0.552512	0.46357	Ppp1r9a	1	aNSC	WT
negative regulation of vasoconstriction	negative regulation of vasoconstriction	1/401	13/14418	0.0769231	2.76578	1.07729	0.307079	0.552512	0.46357	Itga9	1	aNSC	WT
non-membrane-bounded organelle assembly	non-membrane-bounded organelle assembly	1/401	13/14418	0.0769231	2.76578	1.07729	0.307079	0.552512	0.46357	Fmr1	1	aNSC	WT
positive regulation of chemokine (C-X-C motif) ligand 2 production	positive regulation of chemokine (C-X-C motif) ligand 2 production	1/401	13/14418	0.0769231	2.76578	1.07729	0.307079	0.552512	0.46357	Lrp1	1	aNSC	WT
positive regulation of embryonic development	positive regulation of embryonic development	1/401	13/14418	0.0769231	2.76578	1.07729	0.307079	0.552512	0.46357	Cfl1	1	aNSC	WT
positive regulation of mast cell degranulation	positive regulation of mast cell degranulation	1/401	13/14418	0.0769231	2.76578	1.07729	0.307079	0.552512	0.46357	Fcer1g	1	aNSC	WT
positive regulation of myoblast proliferation	positive regulation of myoblast proliferation	1/401	13/14418	0.0769231	2.76578	1.07729	0.307079	0.552512	0.46357	Malat1	1	aNSC	WT
positive regulation of synaptic vesicle endocytosis	positive regulation of synaptic vesicle endocytosis	1/401	13/14418	0.0769231	2.76578	1.07729	0.307079	0.552512	0.46357	Nlgn1	1	aNSC	WT
receptor recycling	receptor recycling	1/401	13/14418	0.0769231	2.76578	1.07729	0.307079	0.552512	0.46357	Plekhj1	1	aNSC	WT
regulation of cell-cell adhesion	regulation of cell-cell adhesion	1/401	13/14418	0.0769231	2.76578	1.07729	0.307079	0.552512	0.46357	Zdhhc2	1	aNSC	WT
regulation of microtubule polymerization or depolymerization	regulation of microtubule polymerization or depolymerization	1/401	13/14418	0.0769231	2.76578	1.07729	0.307079	0.552512	0.46357	Clasp2	1	aNSC	WT
regulation of neural precursor cell proliferation	regulation of neural precursor cell proliferation	1/401	13/14418	0.0769231	2.76578	1.07729	0.307079	0.552512	0.46357	Ntrk3	1	aNSC	WT
regulation of programmed cell death	regulation of programmed cell death	1/401	13/14418	0.0769231	2.76578	1.07729	0.307079	0.552512	0.46357	Cryab	1	aNSC	WT
regulation of synaptic transmission, GABAergic	regulation of synaptic transmission, GABAergic	1/401	13/14418	0.0769231	2.76578	1.07729	0.307079	0.552512	0.46357	Pten	1	aNSC	WT
response to vitamin D	response to vitamin D	1/401	13/14418	0.0769231	2.76578	1.07729	0.307079	0.552512	0.46357	Prkcb	1	aNSC	WT
steroid hormone receptor signaling pathway	steroid hormone receptor signaling pathway	1/401	13/14418	0.0769231	2.76578	1.07729	0.307079	0.552512	0.46357	Abhd2	1	aNSC	WT
synaptic vesicle docking	synaptic vesicle docking	1/401	13/14418	0.0769231	2.76578	1.07729	0.307079	0.552512	0.46357	Rims2	1	aNSC	WT
vesicle organization	vesicle organization	1/401	13/14418	0.0769231	2.76578	1.07729	0.307079	0.552512	0.46357	Cadps	1	aNSC	WT
negative regulation of cysteine-type endopeptidase activity involved in apoptotic process	negative regulation of cysteine-type endopeptidase activity involved in apoptotic process	2/401	41/14418	0.0487805	1.75391	0.817633	0.316465	0.563162	0.472505	Cryab/Arl6ip1	2	aNSC	WT
negative regulation of protein catabolic process	negative regulation of protein catabolic process	2/401	41/14418	0.0487805	1.75391	0.817633	0.316465	0.563162	0.472505	Fyn/Serpine2	2	aNSC	WT
phosphatidylinositol 3-kinase/protein kinase B signal transduction	phosphatidylinositol 3-kinase/protein kinase B signal transduction	3/401	72/14418	0.0416667	1.49813	0.71668	0.323973	0.563162	0.472505	Pten/Zfp36l1/Gsk3b	3	aNSC	WT
2-oxoglutarate metabolic process	2-oxoglutarate metabolic process	1/401	14/14418	0.0714286	2.56822	0.992915	0.326369	0.563162	0.472505	Gpt2	1	aNSC	WT
arachidonate metabolic process	arachidonate metabolic process	1/401	14/14418	0.0714286	2.56822	0.992915	0.326369	0.563162	0.472505	Mgll	1	aNSC	WT
[truncated: 32,231 more rows]
