# Supplementary material for: Axonal injury is a targetable driver of glioblastoma progression
Source: Nature. 2025 Aug 20;646(8084):452–61. doi: 10.1038/s41586-025-09411-2 (PMC12507684; doi:10.1038/s41586-025-09411-2)
Supplement: Supplementary file 3 — Supplementary Tables 1–10. [file 41586_2025_9411_MOESM3_ESM.zip › Supplementary_Table_2.xlsx]

## Sheet: Supplementary Table 2
Sample ID	Number of Spots Under Tissue	Number of Reads	Mean Reads per Spot	Mean Reads Under Tissue per Spot	Fraction of Spots Under Tissue	Median Genes per Spot (GRCh38)	Median Genes per Spot (mm10)	Median UMI Counts per Spot (GRCh38)	Median UMI Counts per Spot (mm10)	Valid Barcodes	Valid UMIs	Sequencing Saturation	Q30 Bases in Barcode	Q30 Bases in RNA Read	Q30 Bases in UMI	Reads Mapped to Genome (GRCh38)	Reads Mapped to Genome (mm10)	Reads Mapped Confidently to Genome (GRCh38)	Reads Mapped Confidently to Genome (mm10)	Reads Mapped Confidently to Intergenic Regions (GRCh38)	Reads Mapped Confidently to Intergenic Regions (mm10)	Reads Mapped Confidently to Intronic Regions (GRCh38)	Reads Mapped Confidently to Intronic Regions (mm10)	Reads Mapped Confidently to Exonic Regions (GRCh38)	Reads Mapped Confidently to Exonic Regions (mm10)	Reads Mapped Confidently to Transcriptome (GRCh38)	Reads Mapped Confidently to Transcriptome (mm10)	Reads Mapped Antisense to Gene	Reads Mapped Antisense to Gene (GRCh38)	Reads Mapped Antisense to Gene (mm10)	Fraction Reads in Spots Under Tissue (GRCh38)	Fraction Reads in Spots Under Tissue (mm10)	Total Genes Detected (GRCh38)	Total Genes Detected (mm10)
GCGR-L15-1_hm	3446	18905496	5486.21	5173.16	0.690304	1352	505.5	1855.5	644.5	1	1	0.000667329	0.959116	0.932523	0.953545	0.435562	0.564438	0.435562	0.564438	0	0	0	0	0.435562	0.564438	0.435562	0.564438	0	0	0	0.955388	0.933325	20630	18885
GCGR-L15-2_hm	3080	15305077	4969.18	4629.25	0.616987	942.5	751.5	1189	1003	1	1	0.000670163	0.958886	0.926489	0.95349	0.320444	0.679556	0.320444	0.679556	0	0	0	0	0.320444	0.679556	0.320444	0.679556	0	0	0	0.912046	0.940804	19637	18780
GL23-1_hm	3152	22044572	6993.84	6762.83	0.63141	1873	431	3032	514.5	1	1	0.000644992	0.959489	0.92832	0.954174	0.523711	0.476289	0.523711	0.476289	0	0	0	0	0.523711	0.476289	0.523711	0.476289	0	0	0	0.963766	0.970489	21034	18726
GL23-2_hm	2907	20572176	7076.77	6869.51	0.582332	2523	686	4461	879	1	1	0.000602277	0.961237	0.933647	0.956396	0.682211	0.317789	0.682211	0.317789	0	0	0	0	0.682211	0.317789	0.682211	0.317789	0	0	0	0.96961	0.973071	21384	18089
GCGR-E43-1_hm	2991	26819989	8966.9	8544.26	0.599159	2760	1150	4882	2017	1	1	0.00089702	0.958812	0.931375	0.951916	0.625797	0.374203	0.625797	0.374203	0	0	0	0	0.625797	0.374203	0.625797	0.374203	0	0	0	0.954831	0.949574	20978	18835
GCGR-E43-2_hm	2563	25245691	9850.06	9462.61	0.513421	2452	1482	4016	2620	1	1	0.00104717	0.958891	0.922794	0.952335	0.523187	0.476813	0.523187	0.476813	0	0	0	0	0.523187	0.476813	0.523187	0.476813	0	0	0	0.96706	0.95364	20419	19075
GCGR-L21-1_hm	3461	23294738	6730.64	6543.2	0.693309	1768	1290	3206	2054	1	1	0.000629209	0.959749	0.923271	0.955125	0.475797	0.524203	0.475797	0.524203	0	0	0	0	0.475797	0.524203	0.475797	0.524203	0	0	0	0.971279	0.972941	18980	19336
GCGR-L21-2_hm	3670	25493110	6946.35	6803.36	0.735176	1379.5	1979.5	2262	3470	1	1	0.000354704	0.963457	0.932155	0.960516	0.30026	0.69974	0.30026	0.69974	0	0	0	0	0.30026	0.69974	0.30026	0.69974	0	0	0	0.982621	0.978038	18319	19501
GCGR-L24-1_hm	3515	20720472	5894.87	5763.16	0.704127	2146	961	3417	1340	1	1	0.000127513	0.976298	0.910208	0.973092	0.569708	0.430292	0.569708	0.430292	0	0	0	0	0.569708	0.430292	0.569708	0.430292	0	0	0	0.984367	0.968772	20518	19033
GCGR-L24-2_hm	3641	25136838	6903.83	6720.71	0.729367	2294	1373	3586	1952	1	1	0.00014888	0.978456	0.892404	0.974948	0.507651	0.492349	0.507651	0.492349	0	0	0	0	0.507651	0.492349	0.507651	0.492349	0	0	0	0.979918	0.966832	20863	19373
GCGR-L5-1_hm	4043	14751227	3648.58	3560.87	0.809896	1556	828	2089	1012	1	1	0.000827962	0.957662	0.926657	0.951825	0.572815	0.427185	0.572815	0.427185	0	0	0	0	0.572815	0.427185	0.572815	0.427185	0	0	0	0.977562	0.973799	19513	18422
GCGR-L5-2_hm	3973	20835534	5244.28	5066.76	0.795873	2077	1221	3018	1561	1	1	0.00069461	0.957375	0.931548	0.951922	0.58981	0.41019	0.58981	0.41019	0	0	0	0	0.58981	0.41019	0.58981	0.41019	0	0	0	0.965343	0.9673	19944	18721
GCGR-L1-1_hm	3137	11491921	3663.35	3578.34	0.628405	1252	1132	1700	1607	1	1	0.00109961	0.955524	0.935369	0.948483	0.488388	0.511612	0.488388	0.511612	0	0	0	0	0.488388	0.511612	0.488388	0.511612	0	0	0	0.976071	0.977479	19128	18105
GCGR-L1-2_hm	2839	8152926	2871.76	2786.26	0.56871	1031	951	1347	1288	1	1	0.00161425	0.950857	0.933238	0.942268	0.501057	0.498943	0.501057	0.498943	0	0	0	0	0.501057	0.498943	0.501057	0.498943	0	0	0	0.971071	0.969375	18581	17336
GCGR-E20-1_hm	2789	31972979	11464	11194.6	0.558694	1378	2730	2024	5883	1	1	0.00141925	0.962109	0.929567	0.954385	0.29283	0.70717	0.29283	0.70717	0	0	0	0	0.29283	0.70717	0.29283	0.70717	0	0	0	0.993067	0.969645	20174	19841
GCGR-E20-2_hm	3633	33496164	9219.97	9091.02	0.727764	380	2944	452	6753	1	1	0.000746123	0.966228	0.933422	0.960021	0.155344	0.844656	0.155344	0.844656	0	0	0	0	0.155344	0.844656	0.155344	0.844656	0	0	0	0.996121	0.984154	19080	20038
GCGR-L22-1_hm	2695	12009328	4456.15	4322.17	0.539864	364	2148	417	3661	1	1	0.00121697	0.957576	0.930294	0.950815	0.115459	0.884541	0.115459	0.884541	0	0	0	0	0.115459	0.884541	0.115459	0.884541	0	0	0	0.980622	0.968536	16179	19069
GCGR-L22-2_hm	3516	16085980	4575.08	4491.89	0.704327	325	2267.5	367	3927	1	1	0.00122659	0.958198	0.930231	0.951222	0.0907005	0.9093	0.0907005	0.9093	0	0	0	0	0.0907005	0.9093	0.0907005	0.9093	0	0	0	0.986399	0.981359	16403	19589
GBM2-1_hm	3261	26633173	8167.18	7991.42	0.653245	213	2831	249	6560	1	1	0.0010906	0.961938	0.933753	0.954737	0.107991	0.892009	0.107991	0.892009	0	0	0	0	0.107991	0.892009	0.107991	0.892009	0	0	0	0.987236	0.977418	16923	20050
GBM2-2_hm	3364	24926297	7409.72	7323.47	0.673878	117.5	2563.5	133.5	5955.5	1	1	0.00118446	0.962869	0.935521	0.955586	0.124954	0.875046	0.124954	0.875046	0	0	0	0	0.124954	0.875046	0.124954	0.875046	0	0	0	0.99381	0.987581	17069	19844
GCGR-L24E-1_hm	3329	40573350	12187.8	11977.8	0.666867	2	4136	2	12149	1	1	0.000534483	0.972935	0.978132	0.979451	0.000807476	0.999193	0.000807476	0.999193	0	0	0	0	0.000807476	0.999193	0.000807476	0.999193	0	0	0	0.976065	0.982767	7048	20401
GCGR-L24E-2_hm	2509	34285774	13665.1	13456.2	0.502604	7	4403	7	13509	1	1	0.000542118	0.973136	0.977214	0.979831	0.00338114	0.996619	0.00338114	0.996619	0	0	0	0	0.00338114	0.996619	0.00338114	0.996619	0	0	0	0.987586	0.984703	11163	20158
GL23E-1_hm	3287	41061440	12492.1	12376.5	0.658454	25	4195	26	12145	1	1	0.000468997	0.972765	0.976623	0.980485	0.0206596	0.97934	0.0206596	0.97934	0	0	0	0	0.0206596	0.97934	0.0206596	0.97934	0	0	0	0.995815	0.990641	14935	20182
GL23E-2_hm	3770	40566993	10760.5	10640.4	0.755208	18	3826.5	19	10318	1	1	0.000405581	0.972345	0.976439	0.979906	0.0215088	0.978491	0.0215088	0.978491	0	0	0	0	0.0215088	0.978491	0.0215088	0.978491	0	0	0	0.995655	0.988689	15055	20264
GCGR-E43E-1_hm	3511	41285055	11758.8	11609.2	0.703325	17	3902	17	11223	1	1	0.000532611	0.973573	0.977654	0.980279	0.0313513	0.968649	0.0313513	0.968649	0	0	0	0	0.0313513	0.968649	0.0313513	0.968649	0	0	0	0.998163	0.986927	15796	20445
GCGR-E43E-2_hm	3291	32860026	9984.81	9876.12	0.659255	127	3149	139	7925	1	1	0.000614266	0.973272	0.97803	0.980428	0.134099	0.865901	0.134099	0.865901	0	0	0	0	0.134099	0.865901	0.134099	0.865901	0	0	0	0.974095	0.991439	18072	20149
GCGR-L5E-1_hm	4181	38494816	9207.08	9055.93	0.83754	15	3401	16	8734	1	1	0.000444788	0.974416	0.978807	0.981374	0.00795055	0.992049	0.00795055	0.992049	0	0	0	0	0.00795055	0.992049	0.00795055	0.992049	0	0	0	0.986332	0.983561	13220	20368
GCGR-L5E-2_hm	3845	27226014	7080.89	6997.91	0.770232	24	2909	25	6789	1	1	0.000665512	0.97504	0.977457	0.98014	0.0107253	0.989275	0.0107253	0.989275	0	0	0	0	0.0107253	0.989275	0.0107253	0.989275	0	0	0	0.990681	0.988254	13300	19865
NSG-1_m_M	4126	24124633	5846.98	5737.54	0.826522	NA	2479.5	NA	5451.5	1	1	0.00125174	0.950964	0.917701	0.916091	NA	1	NA	1	NA	0	NA	0	NA	1	NA	1	0	NA	0	NA	0.981281	NA	19789
NSG-2_m_M	3510	64168308	18281.6	17764.3	0.703125	NA	4854	NA	16307.5	1	1	0.00749054	0.934822	0.90171	0.879959	NA	1	NA	1	NA	0	NA	0	NA	1	NA	1	0	NA	0	NA	0.971689	NA	21224
