# Supplementary material for: Axonal injury is a targetable driver of glioblastoma progression
Source: Nature. 2025 Aug 20;646(8084):452–61. doi: 10.1038/s41586-025-09411-2 (PMC12507684; doi:10.1038/s41586-025-09411-2)
Supplement: Supplementary file 3 — Supplementary Tables 1–10. [file 41586_2025_9411_MOESM3_ESM.zip › Supplementary_Table_3.xlsx]

## Sheet: Supplementary Table 3
ROI	Anatomical	cell.line	gene.based.tumour.density	image.based.tumour.density	section	spots
Spot with tumour	CC	GCGR-L15	0.791983764586504	0.717518208945229	S1	S1.GCGR-L15.AAACAAGTATCTCCCA-1
Spot with tumour	CC	GCGR-L15	0.799655927431967	0.877556330286457	S1	S1.GCGR-L15.AAACACCAATAACTGC-1
normal	olfactory nucleus	GCGR-L15	0.051203590371277	0.563205709746226	S1	S1.GCGR-L15.AAACAGAGCGACTCCT-1
Spot with tumour	Cortex (high tumor density)	GCGR-L15	0.858724228587242	0.275947057391158	S1	S1.GCGR-L15.AAACAGGGTCTATATT-1
Spot with tumour	Hypothalamus	GCGR-L15	0.685920577617328	0.700480991839094	S1	S1.GCGR-L15.AAACAGTGTTCCTGGG-1
necrotic/lowq		GCGR-L15	0.755813953488372	0.966512947471765	S1	S1.GCGR-L15.AAACATTTCCCGGATT-1
Spot with tumour	Cortex	GCGR-L15	0.187778603268945	0.0949615379686173	S1	S1.GCGR-L15.AAACCCGAACGAAATC-1
Spot with tumour	Cortex (high tumor density)	GCGR-L15	0.830611121306662	0.430119907269619	S1	S1.GCGR-L15.AAACCGGGTAGGTACC-1
Spot with tumour	Cortex (high tumor density)	GCGR-L15	0.914174107142857	0.657887949073759	S1	S1.GCGR-L15.AAACCGTTCGTCCAGG-1
necrotic/lowq		GCGR-L15	0.7	0.901296714778612	S1	S1.GCGR-L15.AAACCTAAGCAGCCGG-1
Spot with tumour	Cortex (high tumor density)	GCGR-L15	0.958400974025974	0.857446828128397	S1	S1.GCGR-L15.AAACCTCATGAAGTTG-1
Spot with tumour	STR	GCGR-L15	0.123334947929281	0.0301642532370902	S1	S1.GCGR-L15.AAACGAAGAACATACC-1
Spot with tumour	Hypothalamus	GCGR-L15	0.869649805447471	0.597838741240662	S1	S1.GCGR-L15.AAACGAGACGGTTGAT-1
necrotic/lowq		GCGR-L15	0.616666666666667	0.928388682963776	S1	S1.GCGR-L15.AAACGGGCGTACGGGT-1
Spot with tumour	septal nucleus	GCGR-L15	0.911578947368421	0.837895923252505	S1	S1.GCGR-L15.AAACGGTTGCGAACTG-1
Spot with tumour	Cortex (high tumor density)	GCGR-L15	0.805288461538462	0.383337384888021	S1	S1.GCGR-L15.AAACTCGGTTCGCAAT-1
Spot with tumour	septal nucleus	GCGR-L15	0.89732982324182	0.69349852581199	S1	S1.GCGR-L15.AAACTGCTGGCTCCAA-1
Spot with tumour	Cortex (high tumor density)	GCGR-L15	0.839063203723165	0.641688627890877	S1	S1.GCGR-L15.AAACTTGCAAACGTAT-1
Spot with tumour	STR	GCGR-L15	0.166171246284347	0.0452463798556353	S1	S1.GCGR-L15.AAAGACCCAAGTCGCG-1
Spot with tumour	Hypothalamus	GCGR-L15	0.92221725525257	0.903670753227827	S1	S1.GCGR-L15.AAAGACTGGGCGCTTT-1
Spot with tumour	Cortex	GCGR-L15	0.646178730287101	0.528851976892873	S1	S1.GCGR-L15.AAAGGCTACGGACCAT-1
Spot with tumour	Cortex (high tumor density)	GCGR-L15	0.833994896512617	0.918752879846372	S1	S1.GCGR-L15.AAAGGCTCTCGCGCCG-1
Spot with tumour	STR	GCGR-L15	0.61327359283114	0.280695134289589	S1	S1.GCGR-L15.AAAGGGATGTAGCAAG-1
Spot with tumour	septal nucleus	GCGR-L15	0.890587835541964	0.605659103191019	S1	S1.GCGR-L15.AAAGGGCAGCTTGAAT-1
Spot with tumour	Cortex (high tumor density)	GCGR-L15	0.829170669228306	0.166601639406706	S1	S1.GCGR-L15.AAAGTAGCATTGCTCA-1
Spot with tumour	STR	GCGR-L15	0.201799377785252	0.053066741805992	S1	S1.GCGR-L15.AAAGTCACTGATGTAA-1
Spot with tumour	Hypothalamus	GCGR-L15	0.968372627947096	0.940538173850937	S1	S1.GCGR-L15.AAAGTCGACCCTCAGT-1
Spot with tumour	CC	GCGR-L15	0.740041067761807	0.628282293118837	S1	S1.GCGR-L15.AAAGTGTGATTTATCT-1
Spot with tumour	CC	GCGR-L15	0.780886784330607	0.644202315660634	S1	S1.GCGR-L15.AAAGTTGACTCCCGTA-1
Spot with tumour	Cortex	GCGR-L15	0.115960763440043	0.0481790155870191	S1	S1.GCGR-L15.AAATAACCATACGGGA-1
Spot with tumour	STR	GCGR-L15	0.799072642967543	0.858424373372192	S1	S1.GCGR-L15.AAATACCTATAAGCAT-1
Spot with tumour	STR	GCGR-L15	0.521114304665045	0.21910978393053	S1	S1.GCGR-L15.AAATAGCTTAGACTTT-1
Spot with tumour	Hypothalamus	GCGR-L15	0.852387843704776	0.890264418455787	S1	S1.GCGR-L15.AAATAGGGTGCTATTG-1
necrotic/lowq		GCGR-L15	0.723076923076923	0.876718434363205	S1	S1.GCGR-L15.AAATCCGATACACGCC-1
Spot with tumour	septal nucleus	GCGR-L15	0.900019338619223	0.697827654748795	S1	S1.GCGR-L15.AAATCGTGTACCACAA-1
Spot with tumour	CC	GCGR-L15	0.671830985915493	0.350659443881173	S1	S1.GCGR-L15.AAATCTAGCCCTGCTA-1
necrotic/lowq		GCGR-L15	0.417021276595745	0.0525081445238237	S1	S1.GCGR-L15.AAATGACTGATCAAAC-1
Spot with tumour	Hypothalamus	GCGR-L15	0.24031007751938	0.10655243157361	S1	S1.GCGR-L15.AAATGCTCGTTACGTT-1
Spot with tumour	STR	GCGR-L15	0.171203942736447	0.0772260742597726	S1	S1.GCGR-L15.AAATGGCATGTCTTGT-1
Spot with tumour	septal nucleus	GCGR-L15	0.304602970841738	0.661658480728395	S1	S1.GCGR-L15.AAATGGCCCGTGCCCT-1
Spot with tumour	CC	GCGR-L15	0.706227967097532	0.386828617901573	S1	S1.GCGR-L15.AAATGGTCAATGTGCC-1
Spot with tumour	CC	GCGR-L15	0.825787401574803	0.213663460429389	S1	S1.GCGR-L15.AAATTAACGGGTAGCT-1
Spot with tumour	Cortex	GCGR-L15	0.172573189522342	0.0477600676253928	S1	S1.GCGR-L15.AAATTACACGACTCTG-1
Spot with tumour	STR	GCGR-L15	0.607882165605096	0.170372171061343	S1	S1.GCGR-L15.AAATTACCTATCGATG-1
Spot with tumour	Cortex (high tumor density)	GCGR-L15	0.776233584087722	0.255558256592014	S1	S1.GCGR-L15.AAATTGATAGTCCTTT-1
Spot with tumour	Hypothalamus	GCGR-L15	0.0902961714423308	0.612641569218124	S1	S1.GCGR-L15.AAATTGCGGCGGTTCT-1
Spot with tumour	Cortex (high tumor density)	GCGR-L15	0.959018404907975	0.561809216540805	S1	S1.GCGR-L15.AAATTTGCGGGTGTGG-1
Spot with tumour	STR	GCGR-L15	0.419170021678538	0.0825327484403718	S1	S1.GCGR-L15.AACAACTGGTAGTTGC-1
Spot with tumour	Cortex (high tumor density)	GCGR-L15	0.943258286948575	0.516981784646796	S1	S1.GCGR-L15.AACAATACATTGTCGA-1
Spot with tumour	Hypothalamus	GCGR-L15	0.928466076696165	0.554407802552074	S1	S1.GCGR-L15.AACAATTACTCTACGC-1
Spot with tumour	Cortex (high tumor density)	GCGR-L15	0.858020698576973	0.380265099836095	S1	S1.GCGR-L15.AACACACGCTCGCCGC-1
Spot with tumour	STR	GCGR-L15	0.18199943036172	0.0582337666660491	S1	S1.GCGR-L15.AACACGACTGTACTGA-1
Spot with tumour	Cortex (high tumor density)	GCGR-L15	0.932637906647808	0.177773585050073	S1	S1.GCGR-L15.AACACGAGACGCGGCC-1
Spot with tumour	STR	GCGR-L15	0.0993083363669458	0.0667523752191163	S1	S1.GCGR-L15.AACACGCGGCCGCGAA-1
Spot with tumour	septal nucleus	GCGR-L15	0.722319347319347	0.451067305350932	S1	S1.GCGR-L15.AACAGCTGTGTGGCAA-1
Spot with tumour	STR	GCGR-L15	0.185185185185185	0.0925874995194018	S1	S1.GCGR-L15.AACAGGAAATCGAATA-1
Spot with tumour	septal nucleus	GCGR-L15	0.954989532449407	0.622835969617696	S1	S1.GCGR-L15.AACAGGATGGGCCGCG-1
Spot with tumour	CC	GCGR-L15	0.471712345989439	0.303876921499575	S1	S1.GCGR-L15.AACAGGTAGTATGGAT-1
Spot with tumour	Cortex	GCGR-L15	0.262762762762763	0.121215610230529	S1	S1.GCGR-L15.AACATAGCGTGTATCG-1
Spot with tumour	STR	GCGR-L15	0.469268730372364	0.271059331172185	S1	S1.GCGR-L15.AACATATCAACTGGTG-1
Spot with tumour	CC	GCGR-L15	0.662695457930007	0.58094117345507	S1	S1.GCGR-L15.AACATTGAAGTTGATC-1
Spot with tumour	Cortex	GCGR-L15	0.601270053475936	0.789018661062776	S1	S1.GCGR-L15.AACATTGTGACTCGAG-1
Spot with tumour	Cortex (high tumor density)	GCGR-L15	0.951239841633674	0.648950392559065	S1	S1.GCGR-L15.AACCAAGACTTCTCTG-1
Spot with tumour	STR	GCGR-L15	0.122212848017356	0.131689309271185	S1	S1.GCGR-L15.AACCATGGGATCGCTA-1
Spot with tumour	STR	GCGR-L15	0.189671037497124	0.130292816065765	S1	S1.GCGR-L15.AACCCAGAGACGGAGA-1
Spot with tumour	Cortex (high tumor density)	GCGR-L15	0.858702432938241	0.451067305350932	S1	S1.GCGR-L15.AACCCATCCCATGATC-1
Spot with tumour	Cortex (high tumor density)	GCGR-L15	0.875649350649351	0.940258875209853	S1	S1.GCGR-L15.AACCCGACAACCCGTG-1
Spot with tumour	Cortex	GCGR-L15	0.19867642917488	0.0885376692236814	S1	S1.GCGR-L15.AACCCGAGCAGAATCG-1
necrotic/lowq		GCGR-L15	0.429824561403509	0.0786225674651934	S1	S1.GCGR-L15.AACCCGCTGTATTCCA-1
Spot with tumour	CC	GCGR-L15	0.874561745227892	0.394230031890304	S1	S1.GCGR-L15.AACCCTACTGTCAATA-1
Spot with tumour	STR	GCGR-L15	0.084228473998295	0.262401073298576	S1	S1.GCGR-L15.AACCCTGGTGGAACCA-1
Spot with tumour	STR	GCGR-L15	0.852534562211982	0.437800619899434	S1	S1.GCGR-L15.AACCGAGCTTGGTCAT-1
Spot with tumour	CC	GCGR-L15	0.748697394789579	0.79530288048717	S1	S1.GCGR-L15.AACCGCTAAGGGATGC-1
Spot with tumour	STR	GCGR-L15	0.143635655897236	0.0966373298151223	S1	S1.GCGR-L15.AACCGTTGTGTTTGCT-1
necrotic/lowq		GCGR-L15	0.743589743589744	0.919590775769625	S1	S1.GCGR-L15.AACCTCGCTTTAGCCC-1
Spot with tumour	Cortex (high tumor density)	GCGR-L15	0.889568408177529	0.881466511261636	S1	S1.GCGR-L15.AACCTTTAAATACGGT-1
Spot with tumour	Cortex	GCGR-L15	0.143016261973714	0.0160596718623397	S1	S1.GCGR-L15.AACCTTTACGACGTCT-1
Spot with tumour	CC	GCGR-L15	0.861149110807114	0.876858083683747	S1	S1.GCGR-L15.AACGATAATGCCGTAG-1
Spot with tumour	STR	GCGR-L15	0.204597074588898	0.0432912893680461	S1	S1.GCGR-L15.AACGATAGAAGGGCCG-1
Spot with tumour	Hypothalamus	GCGR-L15	0.890295358649789	0.72031119535607	S1	S1.GCGR-L15.AACGATATGTCAACTG-1
Spot with tumour	Hypothalamus	GCGR-L15	0.103338068181818	0.261702826695866	S1	S1.GCGR-L15.AACGCGAACGGCAACA-1
Spot with tumour	Cortex (high tumor density)	GCGR-L15	0.723331253898939	0.535136196317267	S1	S1.GCGR-L15.AACGCGACCTTGGGCG-1
Spot with tumour	STR	GCGR-L15	0.600306866129651	0.190062725257777	S1	S1.GCGR-L15.AACGCGGTCTCCAGCC-1
Spot with tumour	CC	GCGR-L15	0.796567069294342	0.74307403460443	S1	S1.GCGR-L15.AACGCTGTTGCTGAAA-1
Spot with tumour	Hypothalamus	GCGR-L15	0.897450266181003	0.652022677610991	S1	S1.GCGR-L15.AACGGACGTACGTATA-1
Spot with tumour	Cortex (high tumor density)	GCGR-L15	0.888971869554394	0.459166965942373	S1	S1.GCGR-L15.AACGGCCATCTCCGGT-1
Spot with tumour	Cortex (high tumor density)	GCGR-L15	0.854696132596685	0.763602484724117	S1	S1.GCGR-L15.AACGTACTGTGGGTAC-1
Spot with tumour	STR	GCGR-L15	0.321003584229391	0.0735951919256784	S1	S1.GCGR-L15.AACGTCAGACTAGTGG-1
necrotic/lowq		GCGR-L15	0.428571428571429	0.0906324090318127	S1	S1.GCGR-L15.AACGTCATCCGGCTTG-1
Spot with tumour	Cortex	GCGR-L15	0.174603174603175	0.0515305992800291	S1	S1.GCGR-L15.AACGTGATGAAGGACA-1
Spot with tumour	Hypothalamus	GCGR-L15	0.854028436018957	0.595045754829821	S1	S1.GCGR-L15.AACGTGCGAAAGTCTC-1
Spot with tumour	Hypothalamus	GCGR-L15	0.446710461809981	0.0656351806547796	S1	S1.GCGR-L15.AACGTTATCAGCACCT-1
Spot with tumour	Cortex	GCGR-L15	0.424454704664862	0.0508323526773187	S1	S1.GCGR-L15.AACTACCCGTTTGTCA-1
Spot with tumour	STR	GCGR-L15	0.0867940449641372	0.218271888007278	S1	S1.GCGR-L15.AACTAGCGTATCGCAC-1
Spot with tumour	Cortex	GCGR-L15	0.627918056217246	0.529131275533957	S1	S1.GCGR-L15.AACTAGGCTTGGGTGT-1
Spot with tumour	septal nucleus	GCGR-L15	0.915723851304549	0.606078051152645	S1	S1.GCGR-L15.AACTCAAGTTAATTGC-1
necrotic/lowq		GCGR-L15	0.666666666666667	0.916658140038241	S1	S1.GCGR-L15.AACTCCAGAGCGTGTT-1
normal	olfactory nucleus	GCGR-L15	0.0390830739765382	0.411546547637522	S1	S1.GCGR-L15.AACTCCTAATCCCATG-1
Spot with tumour	STR	GCGR-L15	0.130054832076765	0.0761088796954359	S1	S1.GCGR-L15.AACTCGATGGCGCAGT-1
Spot with tumour	CC	GCGR-L15	0.804444444444444	0.628980539721547	S1	S1.GCGR-L15.AACTCTCAATAGAGCG-1
Spot with tumour	Cortex (high tumor density)	GCGR-L15	0.897874306839187	0.485700336845369	S1	S1.GCGR-L15.AACTCTCAGTGTGCTC-1
Spot with tumour	STR	GCGR-L15	0.281274991431509	0.0427326920858778	S1	S1.GCGR-L15.AACTGATATTAGGCCT-1
Spot with tumour	STR	GCGR-L15	0.39946648882961	0.0649369340520692	S1	S1.GCGR-L15.AACTGGGTCCCGACGT-1
Spot with tumour	STR	GCGR-L15	0.185518922930139	0.0377053165463627	S1	S1.GCGR-L15.AACTGGTGTGGGCCTT-1
Spot with tumour	septal nucleus	GCGR-L15	0.263000597728631	0.0640990381288167	S1	S1.GCGR-L15.AACTTCTGCGTCTATC-1
Spot with tumour	Hypothalamus	GCGR-L15	0.909677419354839	0.363926129332672	S1	S1.GCGR-L15.AACTTGCCCGTATGCA-1
Spot with tumour	Hypothalamus	GCGR-L15	0.191823899371069	0.0682885177450792	S1	S1.GCGR-L15.AACTTGCGTTCTCGCG-1
Spot with tumour	STR	GCGR-L15	0.129863056333645	0.0617249996796012	S1	S1.GCGR-L15.AACTTTAGCTGCTGAG-1
Spot with tumour	Hypothalamus	GCGR-L15	0.184827586206897	0.10990401526662	S1	S1.GCGR-L15.AAGAAGGATCAGTTAG-1
Spot with tumour	Cortex (high tumor density)	GCGR-L15	0.808459422283356	0.611803673294871	S1	S1.GCGR-L15.AAGACCCAACTGAACA-1
normal	STR	GCGR-L15	0.0333353000177002	0.40735706802126	S1	S1.GCGR-L15.AAGACTAACCCGTTGT-1
Spot with tumour	CC	GCGR-L15	0.891428571428571	0.702715380967768	S1	S1.GCGR-L15.AAGACTGCAAGCTACT-1
Spot with tumour	Cortex (high tumor density)	GCGR-L15	0.908595387840671	0.495475789283315	S1	S1.GCGR-L15.AAGAGATGAATCGGTA-1
Spot with tumour	Hypothalamus	GCGR-L15	0.847887323943662	0.852419452588882	S1	S1.GCGR-L15.AAGAGCTCTTTATCGG-1
Spot with tumour	Cortex (high tumor density)	GCGR-L15	0.900502197112367	0.581918718698865	S1	S1.GCGR-L15.AAGAGGATGTACGCGA-1
Spot with tumour	Cortex (high tumor density)	GCGR-L15	0.84426946631671	0.71556311845764	S1	S1.GCGR-L15.AAGAGGCATGGATCGC-1
Spot with tumour	Cortex	GCGR-L15	0.231651376146789	0.134063347720401	S1	S1.GCGR-L15.AAGAGGCCCTTTGGAA-1
Spot with tumour	Cortex (high tumor density)	GCGR-L15	0.918536990856193	0.789158310383318	S1	S1.GCGR-L15.AAGATGGCACCGGACC-1
Spot with tumour	STR	GCGR-L15	0.777997039960533	0.303039025576323	S1	S1.GCGR-L15.AAGATTGGCGGAACGT-1
Spot with tumour	Cortex (high tumor density)	GCGR-L15	0.83869395711501	0.824349939159923	S1	S1.GCGR-L15.AAGCACCCTGCGTATC-1
Spot with tumour	septal nucleus	GCGR-L15	0.886132766359556	0.891102314379039	S1	S1.GCGR-L15.AAGCATACTCTCCTGA-1
Spot with tumour	Cortex	GCGR-L15	0.199715370018975	0.0723383480407996	S1	S1.GCGR-L15.AAGCCACTTGCAGGTA-1
Spot with tumour	CC	GCGR-L15	0.73177366702938	0.587923639482175	S1	S1.GCGR-L15.AAGCCGAAGCGGTTTA-1
Spot with tumour	CC	GCGR-L15	0.733556461001164	0.668501297434957	S1	S1.GCGR-L15.AAGCCGCCGTGAAATC-1
necrotic/lowq		GCGR-L15	0.858490566037736	0.789018661062776	S1	S1.GCGR-L15.AAGCGCAGGGCTTTGA-1
Spot with tumour	Cortex (high tumor density)	GCGR-L15	0.886813338868133	0.488074375294584	S1	S1.GCGR-L15.AAGCGTCCCTCATCGA-1
Spot with tumour	CC	GCGR-L15	0.804915514592934	0.890124769135245	S1	S1.GCGR-L15.AAGCTAGATCGAGTAA-1
Spot with tumour	Hypothalamus	GCGR-L15	0.843434343434343	0.732879634204858	S1	S1.GCGR-L15.AAGCTCGTGCCAAGTC-1
Spot with tumour	CC	GCGR-L15	0.808193668528864	0.880488966017841	S1	S1.GCGR-L15.AAGCTCTTTCATGGTG-1
Spot with tumour	CC	GCGR-L15	0.61120884644383	0.363786480012129	S1	S1.GCGR-L15.AAGGAGCGGTTGGTGC-1
Spot with tumour	CC	GCGR-L15	0.411124546553809	0.20305011206819	S1	S1.GCGR-L15.AAGGATCGATCGCTTG-1
necrotic/lowq		GCGR-L15	0.943965517241379	0.80200604787319	S1	S1.GCGR-L15.AAGGATGAGGGACCTC-1
Spot with tumour	Cortex	GCGR-L15	0.0950981908149064	0.547844284486597	S1	S1.GCGR-L15.AAGGCAGGCTGTCTCC-1
Spot with tumour	STR	GCGR-L15	0.524592707525213	0.137833879375037	S1	S1.GCGR-L15.AAGGCGCGTAAAGCTT-1
Spot with tumour	STR	GCGR-L15	0.625105130361648	0.189224829334524	S1	S1.GCGR-L15.AAGGCTGTGCTCATCG-1
Spot with tumour	CC	GCGR-L15	0.802221272960273	0.79195129679416	S1	S1.GCGR-L15.AAGGGAACGACTGGCT-1
Spot with tumour	STR	GCGR-L15	0.676463560334528	0.230142080253355	S1	S1.GCGR-L15.AAGGGACAGATTCTGT-1
Spot with tumour	Cortex (high tumor density)	GCGR-L15	0.849022004889976	0.531784612624257	S1	S1.GCGR-L15.AAGGGACTATGCATTC-1
Spot with tumour	septal nucleus	GCGR-L15	0.827298050139276	0.764021432685743	S1	S1.GCGR-L15.AAGGTATCCTAATATA-1
Spot with tumour	CC	GCGR-L15	0.741341991341991	0.313512724616979	S1	S1.GCGR-L15.AAGGTGATAAACCAGC-1
Spot with tumour	STR	GCGR-L15	0.18809980806142	0.0661937779369479	S1	S1.GCGR-L15.AAGTAGAAGACCGGGT-1
Spot with tumour	septal nucleus	GCGR-L15	0.953905249679898	0.789577258344944	S1	S1.GCGR-L15.AAGTAGTGACGCGAGG-1
Spot with tumour	CC	GCGR-L15	0.802311677959346	0.67073568656363	S1	S1.GCGR-L15.AAGTCAATTGTCGTCA-1
Spot with tumour	septal nucleus	GCGR-L15	0.95899127975489	0.611664023974329	S1	S1.GCGR-L15.AAGTGACGACCGAATT-1
Spot with tumour	Cortex (high tumor density)	GCGR-L15	0.939389830508475	0.45358099312069	S1	S1.GCGR-L15.AAGTGAGTCGGGTTTA-1
Spot with tumour	Hypothalamus	GCGR-L15	0.810582481102712	0.599514533087168	S1	S1.GCGR-L15.AAGTGCCTTGACTGTA-1
Spot with tumour	Cortex (high tumor density)	GCGR-L15	0.933542713567839	0.698386252030963	S1	S1.GCGR-L15.AAGTGCGTTAGAATCT-1
Spot with tumour	CC	GCGR-L15	0.858307210031348	0.841806104227684	S1	S1.GCGR-L15.AAGTGCTTCTCTATTG-1
Spot with tumour	CC	GCGR-L15	0.854327335047129	0.887331782724403	S1	S1.GCGR-L15.AAGTGTTTGGAGACGG-1
necrotic/lowq		GCGR-L15	0.826086956521739	0.847252427728825	S1	S1.GCGR-L15.AAGTTCACTCCAAGCT-1
Spot with tumour	Cortex (high tumor density)	GCGR-L15	0.961964864403889	0.681907632206997	S1	S1.GCGR-L15.AAGTTCGGCCAACAGG-1
Spot with tumour	Cortex	GCGR-L15	0.253859857482185	0.11995876634565	S1	S1.GCGR-L15.AAGTTGTGATGTTATA-1
Spot with tumour	STR	GCGR-L15	0.224083295608873	0.0365881219820261	S1	S1.GCGR-L15.AAGTTTACTAATGGCA-1
necrotic/lowq		GCGR-L15	0.79646017699115	0.777427767457783	S1	S1.GCGR-L15.AAGTTTATGGGCCCAA-1
Spot with tumour	Hypothalamus	GCGR-L15	0.959066427289048	0.868060176489596	S1	S1.GCGR-L15.AATAACAACGCTCGGC-1
Spot with tumour	Cortex (high tumor density)	GCGR-L15	0.902590823563468	0.331806785607992	S1	S1.GCGR-L15.AATAACACTAGAACAA-1
Spot with tumour	Cortex	GCGR-L15	0.126851130163679	0.0800190606706143	S1	S1.GCGR-L15.AATAATCTTCGTATCG-1
Spot with tumour	septal nucleus	GCGR-L15	0.314735478728704	0.0406379522777465	S1	S1.GCGR-L15.AATACAATGTTTCAGG-1
Spot with tumour	septal nucleus	GCGR-L15	0.885549132947977	0.810664305746799	S1	S1.GCGR-L15.AATACCGGAGGGCTGT-1
Spot with tumour	Cortex (high tumor density)	GCGR-L15	0.873671424233222	0.515864590082459	S1	S1.GCGR-L15.AATAGAACAGAGTGGC-1
Spot with tumour	CC	GCGR-L15	0.828916782891678	0.719333650112276	S1	S1.GCGR-L15.AATAGAATCTGTTTCA-1
necrotic/lowq		GCGR-L15	0.301587301587302	0.101664705354637	S1	S1.GCGR-L15.AATAGGCACGACCCTT-1
Spot with tumour	Cortex (high tumor density)	GCGR-L15	0.892785704760635	0.531226015342088	S1	S1.GCGR-L15.AATAGTCCGTCCCGAC-1
Spot with tumour	STR	GCGR-L15	0.127462340672074	0.0659144792958637	S1	S1.GCGR-L15.AATATCAAGGTCGGAT-1
Spot with tumour	CC	GCGR-L15	0.713899613899614	0.538767078651361	S1	S1.GCGR-L15.AATATCGAATCAATGC-1
Spot with tumour	STR	GCGR-L15	0.415328962242822	0.129873868104138	S1	S1.GCGR-L15.AATATCGAGGGTTCTC-1
Spot with tumour	Hypothalamus	GCGR-L15	0.92231358094698	0.454418889043942	S1	S1.GCGR-L15.AATATTGGAGTATTGA-1
Spot with tumour	STR	GCGR-L15	0.0974081458273996	0.328594851235524	S1	S1.GCGR-L15.AATCAGACTGCAGGAC-1
Spot with tumour	Hypothalamus	GCGR-L15	0.866412213740458	0.870713513579895	S1	S1.GCGR-L15.AATCAGGTTTCATTTA-1
Spot with tumour	CC	GCGR-L15	0.699291693496458	0.78929795970386	S1	S1.GCGR-L15.AATCATGTAAAGACTC-1
Spot with tumour	STR	GCGR-L15	0.154347504073471	0.0842085402868768	S1	S1.GCGR-L15.AATCCAAGGGCCTGAG-1
Spot with tumour	Hypothalamus	GCGR-L15	0.0807977499360777	0.0948218886480752	S1	S1.GCGR-L15.AATCCATGCAAGGGTG-1
necrotic/lowq		GCGR-L15	0.517482517482518	0.0508323526773187	S1	S1.GCGR-L15.AATCCCGCTCAGAGCC-1
necrotic/lowq		GCGR-L15	0.444444444444444	0.225394003354924	S1	S1.GCGR-L15.AATCGAGGTCTCAAGG-1
Spot with tumour	septal nucleus	GCGR-L15	0.82475764354959	0.595185404150363	S1	S1.GCGR-L15.AATCGCCTCAGCGCCA-1
Spot with tumour	Cortex	GCGR-L15	0.197722095671982	0.120517363627819	S1	S1.GCGR-L15.AATCGCGCAGAGGACT-1
Spot with tumour	STR	GCGR-L15	0.165971755211836	0.0449670812145511	S1	S1.GCGR-L15.AATCGGGACACTACGA-1
necrotic/lowq		GCGR-L15	0.638888888888889	0.804799034284031	S1	S1.GCGR-L15.AATCGTGAGCCGAGCA-1
Spot with tumour	Cortex (high tumor density)	GCGR-L15	0.885498652291105	0.790135855627113	S1	S1.GCGR-L15.AATCTAGGTTTACTTG-1
Spot with tumour	CC	GCGR-L15	0.732587064676617	0.404983029572044	S1	S1.GCGR-L15.AATCTGCGTTGGGACG-1
Spot with tumour	Cortex	GCGR-L15	0.677732379979571	0.310440439565053	S1	S1.GCGR-L15.AATCTGGCTTTCTAGT-1
Spot with tumour	septal nucleus	GCGR-L15	0.966505636070853	0.59029767793139	S1	S1.GCGR-L15.AATGACAGCAATGTCT-1
Spot with tumour	septal nucleus	GCGR-L15	0.883180097349919	0.77924320862483	S1	S1.GCGR-L15.AATGACGTAGGATGTC-1
Spot with tumour	STR	GCGR-L15	0.25866631383964	0.151798811429246	S1	S1.GCGR-L15.AATGACTGTCAGCCGG-1
Spot with tumour	Hypothalamus	GCGR-L15	0.247625215889465	0.0925874995194018	S1	S1.GCGR-L15.AATGAGTTCGCATATG-1
Spot with tumour	STR	GCGR-L15	0.422138836772983	0.102083653316264	S1	S1.GCGR-L15.AATGATGATACGCTAT-1
Spot with tumour	STR	GCGR-L15	0.2736298649722	0.160038121341229	S1	S1.GCGR-L15.AATGATGCGACTCCTG-1
Spot with tumour	STR	GCGR-L15	0.681899641577061	0.27538846010899	S1	S1.GCGR-L15.AATGCAACCGGGTACC-1
Spot with tumour	Cortex	GCGR-L15	0.135003253090436	0.174422001357063	S1	S1.GCGR-L15.AATGCACCAAGCAATG-1
Spot with tumour	septal nucleus	GCGR-L15	0.91484375	0.508323526773187	S1	S1.GCGR-L15.AATGGTCCACCGTTCA-1
Spot with tumour	STR	GCGR-L15	0.39002741156507	0.0858843321333818	S1	S1.GCGR-L15.AATGGTTCTCACAAGC-1
Spot with tumour	Cortex (high tumor density)	GCGR-L15	0.906049035369775	0.708720301751077	S1	S1.GCGR-L15.AATGTGCCCGAGGTGT-1
Spot with tumour	CC	GCGR-L15	0.887395736793327	0.882723355146514	S1	S1.GCGR-L15.AATGTGCTAATCTGAG-1
necrotic/lowq		GCGR-L15	0.306382978723404	0.0863032800950081	S1	S1.GCGR-L15.AATGTTAAGACCCTGA-1
Spot with tumour	Cortex (high tumor density)	GCGR-L15	0.895047169811321	0.590018379290306	S1	S1.GCGR-L15.AATTAAAGGTCGGCGT-1
Spot with tumour	Cortex (high tumor density)	GCGR-L15	0.853948791922106	0.818903615658782	S1	S1.GCGR-L15.AATTAACGGATTTCCA-1
Spot with tumour	Cortex (high tumor density)	GCGR-L15	0.896096855800506	0.873087552029111	S1	S1.GCGR-L15.AATTAGCGCTGCAGCG-1
Spot with tumour	STR	GCGR-L15	0.574045801526718	0.337253109109133	S1	S1.GCGR-L15.AATTCATAAGGGATCT-1
Spot with tumour	Cortex (high tumor density)	GCGR-L15	0.862179487179487	0.81541238264523	S1	S1.GCGR-L15.AATTCCAAGCATGTAC-1
necrotic/lowq		GCGR-L15	0.741573033707865	0.831891002469196	S1	S1.GCGR-L15.AATTCGATTCGAGGAT-1
Spot with tumour	septal nucleus	GCGR-L15	0.829243353783231	0.918333931884746	S1	S1.GCGR-L15.AATTCTAGAGTTAGGC-1
Spot with tumour	Cortex (high tumor density)	GCGR-L15	0.874476987447699	0.672411478410135	S1	S1.GCGR-L15.AATTGAACGCTCTGGT-1
Spot with tumour	Cortex	GCGR-L15	0.293571790113042	0.11590893604993	S1	S1.GCGR-L15.AATTGCAGCAATCGAC-1
Spot with tumour	Cortex	GCGR-L15	0.14517453798768	0.079600112708988	S1	S1.GCGR-L15.AATTTGGGACATAGTA-1
Spot with tumour	Hypothalamus	GCGR-L15	0.117369269753513	0.0546028843319549	S1	S1.GCGR-L15.AATTTGGTTCCAAAGA-1
Spot with tumour	Cortex	GCGR-L15	0.284697508896797	0.0614457010385171	S1	S1.GCGR-L15.ACAAACTCCATCAGAG-1
necrotic/lowq		GCGR-L15	0.791666666666667	0.898224429726686	S1	S1.GCGR-L15.ACAAAGCATGACCTAG-1
Spot with tumour	Hypothalamus	GCGR-L15	0.857622565480188	0.817227823812277	S1	S1.GCGR-L15.ACAAATCGCACCGAAT-1
Spot with tumour	Hypothalamus	GCGR-L15	0.885202135774218	0.790415154268197	S1	S1.GCGR-L15.ACAAATGGTAGTGTTT-1
Spot with tumour	Hypothalamus	GCGR-L15	0.883008356545961	0.665429012383031	S1	S1.GCGR-L15.ACAACAGCATGAGCTA-1
Spot with tumour	septal nucleus	GCGR-L15	0.92443095599393	0.721707688561491	S1	S1.GCGR-L15.ACAACGGTCCCTGCGA-1
Spot with tumour	Cortex (high tumor density)	GCGR-L15	0.923984727525165	0.723523129728538	S1	S1.GCGR-L15.ACAAGCAGTGCCTAGC-1
Spot with tumour	CC	GCGR-L15	0.804070231444533	0.733857179448653	S1	S1.GCGR-L15.ACAAGGAAATCCGCCC-1
Spot with tumour	Hypothalamus	GCGR-L15	0.933388157894737	0.534856897676183	S1	S1.GCGR-L15.ACAAGGACAAGAGGTT-1
necrotic/lowq		GCGR-L15	0.783333333333333	0.941655368415274	S1	S1.GCGR-L15.ACAAGGATGCTTTAGG-1
Spot with tumour	CC	GCGR-L15	0.867457452294997	0.69615186290229	S1	S1.GCGR-L15.ACAAGGGCAGGCTCTG-1
Spot with tumour	Cortex (high tumor density)	GCGR-L15	0.818217665615142	0.658865494317553	S1	S1.GCGR-L15.ACAATAGTCGTACGTT-1
Spot with tumour	Cortex (high tumor density)	GCGR-L15	0.91363475803603	0.709697846994872	S1	S1.GCGR-L15.ACAATCCATTTAAACC-1
Spot with tumour	Cortex (high tumor density)	GCGR-L15	0.929647058823529	0.795582179128254	S1	S1.GCGR-L15.ACAATGAATACGGAGA-1
Spot with tumour	CC	GCGR-L15	0.907267441860465	0.483186649075611	S1	S1.GCGR-L15.ACAATTGTGTCTCTTT-1
necrotic/lowq		GCGR-L15	0.896551724137931	0.960787325329539	S1	S1.GCGR-L15.ACAATTTGAGCAGTGG-1
Spot with tumour	STR	GCGR-L15	0.534861278648975	0.196486594002712	S1	S1.GCGR-L15.ACACAAAGACGGGTGG-1
Spot with tumour	CC	GCGR-L15	0.834321372854914	0.353452430292015	S1	S1.GCGR-L15.ACACACCAGGACCAGT-1
Spot with tumour	STR	GCGR-L15	0.185868263473054	0.0857446828128397	S1	S1.GCGR-L15.ACACACTTTCTACACG-1
Spot with tumour	CC	GCGR-L15	0.781665901789812	0.738744905667626	S1	S1.GCGR-L15.ACACATGATCAAATCT-1
necrotic/lowq		GCGR-L15	0.657534246575342	0.761647394236527	S1	S1.GCGR-L15.ACACATTTCCGTAGAC-1
Spot with tumour	STR	GCGR-L15	0.457935819601041	0.0900738117496443	S1	S1.GCGR-L15.ACACCCAGCATGCAGC-1
Spot with tumour	STR	GCGR-L15	0.172451193058568	0.10655243157361	S1	S1.GCGR-L15.ACACCCGAGAAATCCG-1
Spot with tumour	STR	GCGR-L15	0.357200484066156	0.0617249996796012	S1	S1.GCGR-L15.ACACCTTAAGTAGGGC-1
Spot with tumour	CC	GCGR-L15	0.301960091824121	0.0733158932845942	S1	S1.GCGR-L15.ACACCTTACTACTTGC-1
Spot with tumour	Hypothalamus	GCGR-L15	0.847980997624703	0.603424714062346	S1	S1.GCGR-L15.ACACGAGACTCCTTCT-1
Spot with tumour	STR	GCGR-L15	0.242643861429193	0.0572562214222545	S1	S1.GCGR-L15.ACACGGCACTATGCAT-1
Spot with tumour	Hypothalamus	GCGR-L15	0.84875	0.46433399080243	S1	S1.GCGR-L15.ACACGGGAACTTAGGG-1
Spot with tumour	CC	GCGR-L15	0.244799649660609	0.127499829654923	S1	S1.GCGR-L15.ACACGTAGGCCACAAG-1
Spot with tumour	Hypothalamus	GCGR-L15	0.31804347826087	0.0237403844921543	S1	S1.GCGR-L15.ACACTCCAATGTCACT-1
Spot with tumour	Cortex (high tumor density)	GCGR-L15	0.886841676178053	0.91791498392312	S1	S1.GCGR-L15.ACACTGATCAAGGTGT-1
Spot with tumour	Cortex	GCGR-L15	0.178935447338618	0.0858843321333818	S1	S1.GCGR-L15.ACACTGGGACAGTCGT-1
Spot with tumour	septal nucleus	GCGR-L15	0.307326621923937	0.190760971860487	S1	S1.GCGR-L15.ACAGAACTGAGAACAA-1
Spot with tumour	STR	GCGR-L15	0.145234219569542	0.0537649884087024	S1	S1.GCGR-L15.ACAGATTAGGTTAGTG-1
Spot with tumour	STR	GCGR-L15	0.20239537074418	0.0459446264583457	S1	S1.GCGR-L15.ACAGCATAGAGCCAGT-1
necrotic/lowq		GCGR-L15	0.777777777777778	0.918194282564204	S1	S1.GCGR-L15.ACAGCGACATTCTCAT-1
Spot with tumour	olfactory nucleus	GCGR-L15	0.0841596278614273	0.0684281670656213	S1	S1.GCGR-L15.ACAGCGCACCCGCAGC-1
Spot with tumour	Cortex	GCGR-L15	0.303361053361053	0.209473980813126	S1	S1.GCGR-L15.ACAGGCACGGATCCTT-1
Spot with tumour	CC	GCGR-L15	0.819971870604782	0.864010346193875	S1	S1.GCGR-L15.ACAGGCTTGCCCGACT-1
Spot with tumour	Cortex (high tumor density)	GCGR-L15	0.835066029783647	0.292704975856209	S1	S1.GCGR-L15.ACAGGTGGAGGTGAGG-1
Spot with tumour	Cortex (high tumor density)	GCGR-L15	0.930318091451292	0.553011309346654	S1	S1.GCGR-L15.ACAGTAATACAACTTG-1
Spot with tumour	STR	GCGR-L15	0.359973136333109	0.14006826850371	S1	S1.GCGR-L15.ACATAATAAGGCGGTG-1
Spot with tumour	Cortex (high tumor density)	GCGR-L15	0.913989375158108	0.857446828128397	S1	S1.GCGR-L15.ACATCAGCTGGGACGC-1
Spot with tumour	Cortex (high tumor density)	GCGR-L15	0.839733742959549	0.642805822455214	S1	S1.GCGR-L15.ACATCCCGGCCATACG-1
Spot with tumour	CC	GCGR-L15	0.574356638578911	0.519774771057637	S1	S1.GCGR-L15.ACATCCTGGTAACTGT-1
Spot with tumour	CC	GCGR-L15	0.852442159383033	0.286560405752357	S1	S1.GCGR-L15.ACATCGATCGTTTACC-1
necrotic/lowq		GCGR-L15	0.554054054054054	0.254301412707135	S1	S1.GCGR-L15.ACATCGCAATATTCGG-1
Spot with tumour	Cortex (high tumor density)	GCGR-L15	0.880637636080871	0.933555707823833	S1	S1.GCGR-L15.ACATCGGTCAGCCGCG-1
Spot with tumour	CC	GCGR-L15	0.863942307692308	0.551056218859064	S1	S1.GCGR-L15.ACATCGTATGCAATGG-1
Spot with tumour	olfactory nucleus	GCGR-L15	0.205230444470505	0.0208077487607705	S1	S1.GCGR-L15.ACATCGTTAACCTAGT-1
Spot with tumour	STR	GCGR-L15	0.634771732332708	0.458468719339662	S1	S1.GCGR-L15.ACATGGCGCCAAAGTA-1
Spot with tumour	CC	GCGR-L15	0.828464271614686	0.963999259702007	S1	S1.GCGR-L15.ACATTAGTTTATATCC-1
Spot with tumour	CC	GCGR-L15	0.444364422038171	0.219528731892156	S1	S1.GCGR-L15.ACATTCGCGCGGAATA-1
Spot with tumour	Cortex	GCGR-L15	0.64	0.481929805190733	S1	S1.GCGR-L15.ACCAACCGCACTCCAC-1
Spot with tumour	Cortex (high tumor density)	GCGR-L15	0.852935694315005	0.885237042916272	S1	S1.GCGR-L15.ACCAACGCTTATTTAT-1
Spot with tumour	STR	GCGR-L15	0.177259145602843	0.0761088796954359	S1	S1.GCGR-L15.ACCAAGAACGCGTGTC-1
Spot with tumour	septal nucleus	GCGR-L15	0.857467778620167	0.827841172173475	S1	S1.GCGR-L15.ACCAATATGCAAGTTA-1
Spot with tumour	Cortex	GCGR-L15	0.133438610343466	0.0939839927248227	S1	S1.GCGR-L15.ACCACAACTCAGAACA-1
Spot with tumour	CC	GCGR-L15	0.788762665029168	0.33501871998046	S1	S1.GCGR-L15.ACCACAAGTTTCTATC-1
necrotic/lowq		GCGR-L15	0.382352941176471	0.0587923639482175	S1	S1.GCGR-L15.ACCACACGGTTGATGG-1
Spot with tumour	CC	GCGR-L15	0.813985627418463	0.715982066419266	S1	S1.GCGR-L15.ACCACCAATGTAACAA-1
Spot with tumour	CC	GCGR-L15	0.798915722030557	0.668221998793873	S1	S1.GCGR-L15.ACCACGTGCAGCTATA-1
Spot with tumour	CC	GCGR-L15	0.877452460006037	0.646436704789308	S1	S1.GCGR-L15.ACCAGTGCGGGAGACG-1
Spot with tumour	STR	GCGR-L15	0.622113365990203	0.170651469702427	S1	S1.GCGR-L15.ACCATATCCGCAATAA-1
Spot with tumour	Cortex (high tumor density)	GCGR-L15	0.943286219081272	0.400234952673613	S1	S1.GCGR-L15.ACCATCCGCCAACTAG-1
Spot with tumour	Cortex (high tumor density)	GCGR-L15	0.840013416065739	0.357921208549362	S1	S1.GCGR-L15.ACCATCGTATATGGTA-1
necrotic/lowq		GCGR-L15	0.838150289017341	0.923221658103719	S1	S1.GCGR-L15.ACCCAACGCCCGTGGC-1
Spot with tumour	septal nucleus	GCGR-L15	0.921773142112125	0.657608650432675	S1	S1.GCGR-L15.ACCCACCTACATGCTC-1
Spot with tumour	Cortex (high tumor density)	GCGR-L15	0.927609427609428	0.782175844356214	S1	S1.GCGR-L15.ACCCATCTTGAGGGTA-1
necrotic/lowq		GCGR-L15	0.76530612244898	0.871411760182606	S1	S1.GCGR-L15.ACCCATTTGTCCCTCT-1
Spot with tumour	CC	GCGR-L15	0.87931556632344	0.831611703828112	S1	S1.GCGR-L15.ACCCGAGCGAAATTAC-1
Spot with tumour	CC	GCGR-L15	0.885476647472809	0.902134610701864	S1	S1.GCGR-L15.ACCCGATTGGTTCCGA-1
Spot with tumour	Cortex (high tumor density)	GCGR-L15	0.901859306114625	0.888030029327114	S1	S1.GCGR-L15.ACCCGGAAACTCCCAG-1
Spot with tumour	CC	GCGR-L15	0.688383045525903	0.404564081610418	S1	S1.GCGR-L15.ACCCGGATGACGCATC-1
Spot with tumour	Cortex (high tumor density)	GCGR-L15	0.91039364640884	0.553569906628822	S1	S1.GCGR-L15.ACCCGGTTACACTTCC-1
Spot with tumour	Cortex (high tumor density)	GCGR-L15	0.80683572216097	0.25863054164394	S1	S1.GCGR-L15.ACCCGTGTCATCAGTA-1
Spot with tumour	Hypothalamus	GCGR-L15	0.178437047756874	0.0340744342122686	S1	S1.GCGR-L15.ACCCTATAGGACTGAG-1
Spot with tumour	Cortex (high tumor density)	GCGR-L15	0.950551943142296	0.606776297755356	S1	S1.GCGR-L15.ACCCTATGCCATATCG-1
Spot with tumour	Cortex	GCGR-L15	0.232059800664452	0.194391854194581	S1	S1.GCGR-L15.ACCCTCCCGTCAGGGC-1
Spot with tumour	CC	GCGR-L15	0.722915298752462	0.734276127410279	S1	S1.GCGR-L15.ACCCTCCCTTGCTATT-1
Spot with tumour	STR	GCGR-L15	0.200931677018634	0.0575355200633387	S1	S1.GCGR-L15.ACCCTTCATCTGCGAA-1
Spot with tumour	STR	GCGR-L15	0.153437107222276	0.0740141398873046	S1	S1.GCGR-L15.ACCGAAAGGGCCCTGC-1
Spot with tumour	Cortex (high tumor density)	GCGR-L15	0.841783216783217	0.745448073053646	S1	S1.GCGR-L15.ACCGACACATCTCCCA-1
Spot with tumour	septal nucleus	GCGR-L15	0.871276595744681	0.426070076973899	S1	S1.GCGR-L15.ACCGACTGAGTCCCAC-1
necrotic/lowq		GCGR-L15	0.473684210526316	0.964278558343092	S1	S1.GCGR-L15.ACCGAGTCTCCTTATT-1
Spot with tumour	Cortex	GCGR-L15	0.19953359568576	0.0815552031965772	S1	S1.GCGR-L15.ACCGATAGGCATAACC-1
Spot with tumour	Cortex	GCGR-L15	0.186897239773861	0.0675902711423688	S1	S1.GCGR-L15.ACCGATATTTAATCAT-1
Spot with tumour	STR	GCGR-L15	0.749381188118812	0.698386252030963	S1	S1.GCGR-L15.ACCGATGGTAGCATCG-1
Spot with tumour	Hypothalamus	GCGR-L15	0.862487360970677	0.8697359683361	S1	S1.GCGR-L15.ACCGCAATAACTGCCT-1
Spot with tumour	CC	GCGR-L15	0.798517995765702	0.681069736283745	S1	S1.GCGR-L15.ACCGCGGTGGAAGTCG-1
Spot with tumour	Cortex	GCGR-L15	0.221676737160121	0.0819741511582034	S1	S1.GCGR-L15.ACCGCTAGTCATTGGT-1
Spot with tumour	CC	GCGR-L15	0.799116997792494	0.711792586803003	S1	S1.GCGR-L15.ACCGGGCCTTTGTTGA-1
Spot with tumour	CC	GCGR-L15	0.639178885630499	0.508044228132102	S1	S1.GCGR-L15.ACCGGTCAGGTACACC-1
Spot with tumour	Cortex (high tumor density)	GCGR-L15	0.882966543696731	0.282789874097721	S1	S1.GCGR-L15.ACCGTGACCACGTGGG-1
Spot with tumour	STR	GCGR-L15	0.252115655853315	0.0371467192641944	S1	S1.GCGR-L15.ACCGTTCCCGCTCTGA-1
Spot with tumour	Cortex (high tumor density)	GCGR-L15	0.874913709788762	0.814853785363061	S1	S1.GCGR-L15.ACCTAAGTACCTTTCA-1
Spot with tumour	septal nucleus	GCGR-L15	0.937563971340839	0.852419452588882	S1	S1.GCGR-L15.ACCTAATCGACTTCCT-1
Spot with tumour	Cortex	GCGR-L15	0.235237173281704	0.0784829181446513	S1	S1.GCGR-L15.ACCTACAGTATGTGGT-1
Spot with tumour	Hypothalamus	GCGR-L15	0.823846908734053	0.914563400230109	S1	S1.GCGR-L15.ACCTACTATAAATCTA-1
Spot with tumour	CC	GCGR-L15	0.828724353256021	0.696710460184458	S1	S1.GCGR-L15.ACCTCCGCCCTCGCTG-1
Spot with tumour	Cortex	GCGR-L15	0.0852272727272727	0.350799093201716	S1	S1.GCGR-L15.ACCTCCGTTATTCACC-1
Spot with tumour	Cortex (high tumor density)	GCGR-L15	0.817201365187713	0.852000504627256	S1	S1.GCGR-L15.ACCTGCGTGTCATGTT-1
Spot with tumour	Cortex (high tumor density)	GCGR-L15	0.884214910453977	0.779522507265914	S1	S1.GCGR-L15.ACGAAATGGGCGGCAC-1
Spot with tumour	Cortex	GCGR-L15	0.279740780743712	0.0970562777767485	S1	S1.GCGR-L15.ACGACTCTAGGGCCGA-1
Spot with tumour	CC	GCGR-L15	0.833946980854197	0.740001749552504	S1	S1.GCGR-L15.ACGACTGGTCATACTC-1
Spot with tumour	STR	GCGR-L15	0.0894639840270312	0.0932857461221123	S1	S1.GCGR-L15.ACGAGAACCCATCACG-1
Spot with tumour	Cortex	GCGR-L15	0.22192324033423	0.0715004521175471	S1	S1.GCGR-L15.ACGAGATATTTGCTTA-1
Spot with tumour	septal nucleus	GCGR-L15	0.372388955582233	0.249832634449789	S1	S1.GCGR-L15.ACGAGGATACCACTCT-1
Spot with tumour	Cortex	GCGR-L15	0.48116934421912	0.423835687845226	S1	S1.GCGR-L15.ACGAGTACGGATGCCC-1
Spot with tumour	STR	GCGR-L15	0.65562388414997	0.270780032531101	S1	S1.GCGR-L15.ACGATACATAGAACTA-1
Spot with tumour	Cortex	GCGR-L15	0.6750651607298	0.437242022617266	S1	S1.GCGR-L15.ACGATCATACATAGAG-1
Spot with tumour	CC	GCGR-L15	0.756601056168987	0.40400548432825	S1	S1.GCGR-L15.ACGATCATCTTGTAAA-1
Spot with tumour	Cortex (high tumor density)	GCGR-L15	0.915582450832073	0.697129408146084	S1	S1.GCGR-L15.ACGATGCATATGTTAT-1
Spot with tumour	olfactory nucleus	GCGR-L15	0.114371708051166	0.0631214928850221	S1	S1.GCGR-L15.ACGATGGATCCGATGC-1
Spot with tumour	Cortex (high tumor density)	GCGR-L15	0.893610668789809	0.708441003109993	S1	S1.GCGR-L15.ACGCAAACTAATAGAT-1
Spot with tumour	CC	GCGR-L15	0.732848232848233	0.604402259306141	S1	S1.GCGR-L15.ACGCATACGTTTACTA-1
Spot with tumour	Hypothalamus	GCGR-L15	0.859423274974253	0.654676014701291	S1	S1.GCGR-L15.ACGCATTCGTGAGTAC-1
necrotic/lowq		GCGR-L15	0.728813559322034	0.368674206231102	S1	S1.GCGR-L15.ACGCCACTCGAAACAG-1
Spot with tumour	STR	GCGR-L15	0.28342399083882	0.0756899317338096	S1	S1.GCGR-L15.ACGCCAGATGATTTCT-1
Spot with tumour	CC	GCGR-L15	0.816646065100948	0.637359498954073	S1	S1.GCGR-L15.ACGCCGCTAGACGACC-1
Spot with tumour	Cortex (high tumor density)	GCGR-L15	0.901056481105242	0.5213109135836	S1	S1.GCGR-L15.ACGCGAAGTCAGACGA-1
Spot with tumour	Cortex (high tumor density)	GCGR-L15	0.889022435897436	0.61641210087276	S1	S1.GCGR-L15.ACGCGCTACACAGGGT-1
Spot with tumour	CC	GCGR-L15	0.84349593495935	0.514747395518123	S1	S1.GCGR-L15.ACGCGGGCCAAGGACA-1
Spot with tumour	STR	GCGR-L15	0.662054120541205	0.301782181691444	S1	S1.GCGR-L15.ACGCTAGTGATACACT-1
Spot with tumour	Hypothalamus	GCGR-L15	0.960877610362146	0.870434214938811	S1	S1.GCGR-L15.ACGCTGTGAGGCGTAG-1
Spot with tumour	STR	GCGR-L15	0.166587508905248	0.0985924203027115	S1	S1.GCGR-L15.ACGGAATTTAGCAAAT-1
Spot with tumour	Cortex (high tumor density)	GCGR-L15	0.91438032166509	0.56348500838731	S1	S1.GCGR-L15.ACGGACTCTCAAAGCG-1
Spot with tumour	Cortex (high tumor density)	GCGR-L15	0.864678899082569	0.909815323331679	S1	S1.GCGR-L15.ACGGATGGTGCGGATA-1
Spot with tumour	Cortex (high tumor density)	GCGR-L15	0.836563966537441	0.936627992875759	S1	S1.GCGR-L15.ACGGCACTTGCTTGGG-1
Spot with tumour	Cortex (high tumor density)	GCGR-L15	0.833984962406015	0.82211555003125	S1	S1.GCGR-L15.ACGGCCAACATGGACT-1
Spot with tumour	CC	GCGR-L15	0.809663250366032	0.599235234446083	S1	S1.GCGR-L15.ACGGCGACGATGGGAA-1
Spot with tumour	STR	GCGR-L15	0.11825114387392	0.0671713231807425	S1	S1.GCGR-L15.ACGGCGGGTTGCCCTG-1
Spot with tumour	Cortex (high tumor density)	GCGR-L15	0.912527472527473	0.658306897035385	S1	S1.GCGR-L15.ACGGGAGTGTCGGCCC-1
Spot with tumour	Cortex	GCGR-L15	0.283255301569815	0.0386828617901573	S1	S1.GCGR-L15.ACGGTACAGTTCAATG-1
Spot with tumour	Hypothalamus	GCGR-L15	0.144255164914824	0.114512442844509	S1	S1.GCGR-L15.ACGTACAGATTTCTCT-1
Spot with tumour	CC	GCGR-L15	0.819175777964676	0.84292329879202	S1	S1.GCGR-L15.ACGTACTTTGGCACGG-1
Spot with tumour	STR	GCGR-L15	0.881164106709782	0.696570810863916	S1	S1.GCGR-L15.ACGTAGATTGCTGATG-1
necrotic/lowq		GCGR-L15	0.675675675675676	0.90450864915108	S1	S1.GCGR-L15.ACGTAGGAGAGTCGCT-1
Spot with tumour	CC	GCGR-L15	0.89652870493992	0.504413345798008	S1	S1.GCGR-L15.ACGTATTACTCCGATC-1
Spot with tumour	STR	GCGR-L15	0.268113577023499	0.0399397056750361	S1	S1.GCGR-L15.ACGTGCGCCTCGTGCA-1
Spot with tumour	CC	GCGR-L15	0.823958333333333	0.630656331568052	S1	S1.GCGR-L15.ACGTTAATGTCGAAGA-1
Spot with tumour	Cortex (high tumor density)	GCGR-L15	0.852090800477897	0.836080482085458	S1	S1.GCGR-L15.ACGTTAGATTTGCCCG-1
Spot with tumour	Hypothalamus	GCGR-L15	0.329648134368024	0.05963025987147	S1	S1.GCGR-L15.ACGTTATTGGTCACTC-1
Spot with tumour	Hypothalamus	GCGR-L15	0.530405405405405	0.466847678572188	S1	S1.GCGR-L15.ACGTTCACTATGCCGC-1
Spot with tumour	STR	GCGR-L15	0.154599970747404	0.058094117345507	S1	S1.GCGR-L15.ACGTTCCGCGCTCCGT-1
Spot with tumour	Cortex	GCGR-L15	0.0682558737780827	0.446598527093585	S1	S1.GCGR-L15.ACGTTCGCAATCAATT-1
Spot with tumour	Cortex (high tumor density)	GCGR-L15	0.902774242809875	0.486817531409706	S1	S1.GCGR-L15.ACGTTCGTTCAGGAAA-1
necrotic/lowq		GCGR-L15	0.793577981651376	0.896408988559639	S1	S1.GCGR-L15.ACGTTCTGTACAAGTC-1
Spot with tumour	Cortex	GCGR-L15	0.0982142857142857	0.0983131216616273	S1	S1.GCGR-L15.ACGTTGTCGTTGAAAG-1
Spot with tumour	STR	GCGR-L15	0.17920317407836	0.0425930427653357	S1	S1.GCGR-L15.ACGTTTAGTTGTGATC-1
Spot with tumour	Hypothalamus	GCGR-L15	0.792922673656619	0.746844566259066	S1	S1.GCGR-L15.ACTACAAAGAGAGGTG-1
Spot with tumour	STR	GCGR-L15	0.280892529303771	0.156686537648218	S1	S1.GCGR-L15.ACTACCAGCTCTCTGG-1
Spot with tumour	Cortex	GCGR-L15	0.156144686587284	0.0998492641875902	S1	S1.GCGR-L15.ACTACCATCCGAGGGC-1
Spot with tumour	Cortex (high tumor density)	GCGR-L15	0.824424898511502	0.836080482085458	S1	S1.GCGR-L15.ACTACGCGTTAGAATT-1
Spot with tumour	CC	GCGR-L15	0.668862275449102	0.433471490962629	S1	S1.GCGR-L15.ACTAGTTGCGATCGTC-1
Spot with tumour	CC	GCGR-L15	0.503786512802019	0.295358312946508	S1	S1.GCGR-L15.ACTATCCAGGGCATGG-1
Spot with tumour	CC	GCGR-L15	0.286813854567551	0.136856334131243	S1	S1.GCGR-L15.ACTATCTGCCCGCGTA-1
Spot with tumour	CC	GCGR-L15	0.833262169086251	0.480533311985312	S1	S1.GCGR-L15.ACTATGTCCAGCTGCC-1
Spot with tumour	STR	GCGR-L15	0.19612538093165	0.0361691740203998	S1	S1.GCGR-L15.ACTATTCGTCCGTGGT-1
Spot with tumour	Cortex (high tumor density)	GCGR-L15	0.954447374730281	0.364065778653214	S1	S1.GCGR-L15.ACTATTTCCGGGCCCA-1
Spot with tumour	STR	GCGR-L15	0.0947382958154951	0.0876997733004289	S1	S1.GCGR-L15.ACTCAACGAATGTATT-1
necrotic/lowq		GCGR-L15	0.857142857142857	0.844180142676899	S1	S1.GCGR-L15.ACTCAAGTGCAAGGCT-1
Spot with tumour	Cortex (high tumor density)	GCGR-L15	0.860345932094811	0.815552031965772	S1	S1.GCGR-L15.ACTCAATAAAGGCACG-1
Spot with tumour	STR	GCGR-L15	0.138689668540415	0.0476204183048507	S1	S1.GCGR-L15.ACTCAGACCTGCTTCT-1
Spot with tumour	CC	GCGR-L15	0.826351865955826	0.802285346514274	S1	S1.GCGR-L15.ACTCCAATATCATCAT-1
Spot with tumour	Cortex	GCGR-L15	0.577564825253664	0.81275904555493	S1	S1.GCGR-L15.ACTCCCATTCCTAAAG-1
Spot with tumour	STR	GCGR-L15	0.59153713298791	0.193135010309702	S1	S1.GCGR-L15.ACTCCCGAATTCGTTT-1
Spot with tumour	CC	GCGR-L15	0.885262725779967	0.890124769135245	S1	S1.GCGR-L15.ACTCCCTAATGCTAAA-1
Spot with tumour	CC	GCGR-L15	0.806118818925649	0.79935271078289	S1	S1.GCGR-L15.ACTCCCTAGAATAGTA-1
Spot with tumour	CC	GCGR-L15	0.444489963129865	0.0589320132687595	S1	S1.GCGR-L15.ACTCCGGCCGACCACT-1
Spot with tumour	Hypothalamus	GCGR-L15	0.170111759469884	0.0565579748195441	S1	S1.GCGR-L15.ACTCGATGTATTTCAT-1
Spot with tumour	Cortex	GCGR-L15	0.673673036093418	0.261702826695866	S1	S1.GCGR-L15.ACTCGTAACCCGTCCT-1
Spot with tumour	STR	GCGR-L15	0.865439093484419	0.929226578887028	S1	S1.GCGR-L15.ACTCGTCAGTAATCCC-1
Spot with tumour	Cortex (high tumor density)	GCGR-L15	0.845588235294118	0.722685233805286	S1	S1.GCGR-L15.ACTCTCTGACTTAGGT-1
Spot with tumour	CC	GCGR-L15	0.123922959959453	0.103619795842226	S1	S1.GCGR-L15.ACTCTCTTATACACGA-1
Spot with tumour	Cortex	GCGR-L15	0.262467676394533	0.256116853874182	S1	S1.GCGR-L15.ACTCTGACCTAATAGA-1
Spot with tumour	Hypothalamus	GCGR-L15	0.821005917159763	0.565998696157067	S1	S1.GCGR-L15.ACTCTTGTATAGTAAC-1
necrotic/lowq		GCGR-L15	0.852941176470588	0.952687664738099	S1	S1.GCGR-L15.ACTGAAACGCCGTTAG-1
Spot with tumour	CC	GCGR-L15	0.784907597535934	0.666825505588452	S1	S1.GCGR-L15.ACTGAATGGCGAAAGT-1
Spot with tumour	CC	GCGR-L15	0.836054866100588	0.908977427408426	S1	S1.GCGR-L15.ACTGCCCGCCATTCTC-1
Spot with tumour	STR	GCGR-L15	0.222319347319347	0.0392414590723257	S1	S1.GCGR-L15.ACTGCCGTCGTAACTC-1
necrotic/lowq		GCGR-L15	0.722689075630252	0.770584950751221	S1	S1.GCGR-L15.ACTGGGATGCCAGTGC-1
necrotic/lowq		GCGR-L15	0.916334661354582	0.918333931884746	S1	S1.GCGR-L15.ACTGTACGATACACAT-1
Spot with tumour	STR	GCGR-L15	0.720394736842105	0.417132520459206	S1	S1.GCGR-L15.ACTGTAGCACTTTGGA-1
Spot with tumour	STR	GCGR-L15	0.0972924187725632	0.121075960909987	S1	S1.GCGR-L15.ACTGTATACGCGAGCA-1
Spot with tumour	CC	GCGR-L15	0.791923990498812	0.505530540362345	S1	S1.GCGR-L15.ACTGTCCAGGATTATA-1
Spot with tumour	Hypothalamus	GCGR-L15	0.849824561403509	0.24187262317889	S1	S1.GCGR-L15.ACTGTCTTCTTTAGAA-1
Spot with tumour	STR	GCGR-L15	0.112795182353339	0.126242985770044	S1	S1.GCGR-L15.ACTGTGCTAGTAGATC-1
Spot with tumour	CC	GCGR-L15	0.823929961089494	0.585968548994585	S1	S1.GCGR-L15.ACTTACGCATCCACGC-1
Spot with tumour	STR	GCGR-L15	0.138224152268317	0.127779128296007	S1	S1.GCGR-L15.ACTTAGTACGACAAGA-1
Spot with tumour	CC	GCGR-L15	0.844171779141104	0.701179238441805	S1	S1.GCGR-L15.ACTTATACTTACCCGG-1
Spot with tumour	septal nucleus	GCGR-L15	0.847803881511747	0.420484104152216	S1	S1.GCGR-L15.ACTTATTAGGATCGGT-1
Spot with tumour	septal nucleus	GCGR-L15	0.74055829228243	0.724640324292875	S1	S1.GCGR-L15.ACTTATTTATGTGCCA-1
Spot with tumour	septal nucleus	GCGR-L15	0.882497945768283	0.882304407184888	S1	S1.GCGR-L15.ACTTCAGGCTGATCCC-1
necrotic/lowq		GCGR-L15	0.791666666666667	0.914004802947941	S1	S1.GCGR-L15.ACTTCCATGCGGGACA-1
Spot with tumour	Hypothalamus	GCGR-L15	0.881516587677725	0.579684329570192	S1	S1.GCGR-L15.ACTTCGCCATACGCAC-1
Spot with tumour	CC	GCGR-L15	0.851891891891892	0.650346885764486	S1	S1.GCGR-L15.ACTTGACTCCCTCTTT-1
Spot with tumour	STR	GCGR-L15	0.777868517762352	0.351916287766052	S1	S1.GCGR-L15.ACTTGGGACCCGGTGG-1
Spot with tumour	CC	GCGR-L15	0.737146994931209	0.252346322219546	S1	S1.GCGR-L15.ACTTGTGGATGGAACG-1
necrotic/lowq		GCGR-L15	0.440677966101695	0.0761088796954359	S1	S1.GCGR-L15.ACTTGTTACCGGATCA-1
Spot with tumour	Cortex	GCGR-L15	0.329339790976294	0.211848019262342	S1	S1.GCGR-L15.ACTTTACCCTCATGAA-1
Spot with tumour	Cortex (high tumor density)	GCGR-L15	0.870516717325228	0.45092765603039	S1	S1.GCGR-L15.ACTTTCCTATAGCTTC-1
Spot with tumour	Cortex (high tumor density)	GCGR-L15	0.927148846960168	0.650765833726112	S1	S1.GCGR-L15.ACTTTGACTGCATCCT-1
Spot with tumour	Cortex	GCGR-L15	0.113134228933052	0.212127317903426	S1	S1.GCGR-L15.ACTTTGTCGACGCACT-1
Spot with tumour	Cortex	GCGR-L15	0.17315901814301	0.104178393124395	S1	S1.GCGR-L15.AGAAATTATGACTCGC-1
Spot with tumour	Hypothalamus	GCGR-L15	0.869912790697674	0.373282633808991	S1	S1.GCGR-L15.AGAACGTGGTACATTC-1
necrotic/lowq		GCGR-L15	0.85	0.564741852272189	S1	S1.GCGR-L15.AGAAGAGCGCCGTTCC-1
Spot with tumour	septal nucleus	GCGR-L15	0.932247746437918	0.446598527093585	S1	S1.GCGR-L15.AGAAGGTTGCCGAATT-1
Spot with tumour	CC	GCGR-L15	0.783950617283951	0.849207518216414	S1	S1.GCGR-L15.AGAAGGTTGTAGGTCG-1
Spot with tumour	Cortex (high tumor density)	GCGR-L15	0.963638916187	0.637638797595157	S1	S1.GCGR-L15.AGAAGTGATTCGTGAT-1
Spot with tumour	Cortex (high tumor density)	GCGR-L15	0.945244021209826	0.724221376331249	S1	S1.GCGR-L15.AGAATAAATCTTCAGG-1
Spot with tumour	CC	GCGR-L15	0.849136276391555	0.539325675933529	S1	S1.GCGR-L15.AGAATTATGGATTCGA-1
Spot with tumour	Hypothalamus	GCGR-L15	0.331202556931682	0.0268126695440802	S1	S1.GCGR-L15.AGAATTGTTTGACATA-1
Spot with tumour	septal nucleus	GCGR-L15	0.258855585831063	0.156826186968761	S1	S1.GCGR-L15.AGACAGCTCAGAATCC-1
Spot with tumour	STR	GCGR-L15	0.154326881347105	0.0575355200633387	S1	S1.GCGR-L15.AGACATAGATCCTTCC-1
Spot with tumour	septal nucleus	GCGR-L15	0.91025641025641	0.681767982886455	S1	S1.GCGR-L15.AGACCATGGGATACAA-1
Spot with tumour	septal nucleus	GCGR-L15	0.824421168687982	0.881326861941094	S1	S1.GCGR-L15.AGACCCACCGCTGATC-1
Spot with tumour	STR	GCGR-L15	0.676470588235294	0.154172849878461	S1	S1.GCGR-L15.AGACCCGCCCTCCTCG-1
Spot with tumour	CC	GCGR-L15	0.6045831301804	0.509859669299149	S1	S1.GCGR-L15.AGACCGCTCCGCGGTT-1
Spot with tumour	STR	GCGR-L15	0.924810569263649	0.582058368019407	S1	S1.GCGR-L15.AGACCGGGAAACCCTG-1
Spot with tumour	CC	GCGR-L15	0.775822139879574	0.355267871459062	S1	S1.GCGR-L15.AGACGAAGTGCCGGTC-1
Spot with tumour	Cortex (high tumor density)	GCGR-L15	0.847664184157075	0.275807408070616	S1	S1.GCGR-L15.AGACGACGATGCCGCT-1
Spot with tumour	CC	GCGR-L15	0.577271550608335	0.248296491923826	S1	S1.GCGR-L15.AGACTAGCCTTCCAGA-1
Spot with tumour	Cortex (high tumor density)	GCGR-L15	0.819695872556119	0.715283819816555	S1	S1.GCGR-L15.AGACTGTTACCGGGTC-1
Spot with tumour	CC	GCGR-L15	0.859195402298851	0.851441907345088	S1	S1.GCGR-L15.AGAGAAACACCAGAAA-1
Spot with tumour	STR	GCGR-L15	0.898571428571429	0.71360802797005	S1	S1.GCGR-L15.AGAGAACCGTCTAGGA-1
Spot with tumour	Cortex (high tumor density)	GCGR-L15	0.831550802139037	0.46363574419972	S1	S1.GCGR-L15.AGAGAAGGAGTACAAT-1
Spot with tumour	septal nucleus	GCGR-L15	0.966891297978318	0.857446828128397	S1	S1.GCGR-L15.AGAGATCTCTAAAGCG-1
Spot with tumour	Hypothalamus	GCGR-L15	0.942698706099815	0.89515214467476	S1	S1.GCGR-L15.AGAGCAGTTATGAGAC-1
Spot with tumour	Cortex	GCGR-L15	0.17722681359045	0.0557200788962916	S1	S1.GCGR-L15.AGAGCCGCCGAGATTT-1
Spot with tumour	STR	GCGR-L15	0.158195679796696	0.0882583705825972	S1	S1.GCGR-L15.AGAGCGGGCTAATCAT-1
Spot with tumour	Hypothalamus	GCGR-L15	0.932539682539683	0.533739703111846	S1	S1.GCGR-L15.AGAGCGTACAAGCTCG-1
Spot with tumour	Hypothalamus	GCGR-L15	0.0625070517883335	0.303178674896865	S1	S1.GCGR-L15.AGAGCTACGAAAGCAT-1
Spot with tumour	CC	GCGR-L15	0.854466858789625	0.71961294875336	S1	S1.GCGR-L15.AGAGGCTTCGGAAACC-1
Spot with tumour	CC	GCGR-L15	0.673249551166966	0.456094680890447	S1	S1.GCGR-L15.AGAGTAAACTTCACTA-1
Spot with tumour	CC	GCGR-L15	0.42338177014531	0.0983131216616273	S1	S1.GCGR-L15.AGATAACTTCAGGGCC-1
Spot with tumour	Cortex	GCGR-L15	0.141298020954598	0.132946153156064	S1	S1.GCGR-L15.AGATACCAATAGAACC-1
Spot with tumour	Cortex (high tumor density)	GCGR-L15	0.862772113529898	0.867780877848511	S1	S1.GCGR-L15.AGATACCGGTGTTCAC-1
Spot with tumour	STR	GCGR-L15	0.172651562639921	0.0712211534764629	S1	S1.GCGR-L15.AGATACGACTTCATAT-1
Spot with tumour	CC	GCGR-L15	0.850923482849604	0.768350561622547	S1	S1.GCGR-L15.AGATACTCAAGATCGA-1
Spot with tumour	Hypothalamus	GCGR-L15	0.875563570784491	0.65397776809858	S1	S1.GCGR-L15.AGATATAATACGACTA-1
Spot with tumour	STR	GCGR-L15	0.179138537605781	0.174980598639232	S1	S1.GCGR-L15.AGATCGTGCATAAGAT-1
Spot with tumour	Hypothalamus	GCGR-L15	0.891213389121339	0.681628333565913	S1	S1.GCGR-L15.AGATCTCAGGTGTGAT-1
Spot with tumour	STR	GCGR-L15	0.280177018159622	0.196626243323255	S1	S1.GCGR-L15.AGATGACTCGCCCACG-1
Spot with tumour	STR	GCGR-L15	0.456561922365989	0.151100564826535	S1	S1.GCGR-L15.AGATGATGGAGTCTGG-1
Spot with tumour	Cortex (high tumor density)	GCGR-L15	0.909724372870858	0.823791341877755	S1	S1.GCGR-L15.AGATGCAAGACGTGCA-1
Spot with tumour	CC	GCGR-L15	0.686254295532646	0.337113459788591	S1	S1.GCGR-L15.AGATTATAGGACGTTT-1
Spot with tumour	Cortex (high tumor density)	GCGR-L15	0.744987291725501	0.571863967619835	S1	S1.GCGR-L15.AGCAAAGGCCGCTAGT-1
Spot with tumour	CC	GCGR-L15	0.762810353935552	0.81206079895222	S1	S1.GCGR-L15.AGCAACATATCTTATT-1
Spot with tumour	Cortex (high tumor density)	GCGR-L15	0.876638210893351	0.802983593116984	S1	S1.GCGR-L15.AGCAACCGAAAGTAAT-1
Spot with tumour	CC	GCGR-L15	0.804463336875664	0.862893151629538	S1	S1.GCGR-L15.AGCACACGTTTAGACT-1
Spot with tumour	STR	GCGR-L15	0.827265029635902	0.373422283129533	S1	S1.GCGR-L15.AGCACCAGTACTCACG-1
Spot with tumour	Cortex (high tumor density)	GCGR-L15	0.866909090909091	0.491565608308136	S1	S1.GCGR-L15.AGCACTACCGGCCTGT-1
Spot with tumour	Cortex (high tumor density)	GCGR-L15	0.863247863247863	0.916239192076615	S1	S1.GCGR-L15.AGCACTACCTCACCAG-1
Spot with tumour	septal nucleus	GCGR-L15	0.919415292353823	0.703832575532104	S1	S1.GCGR-L15.AGCACTTAAGGACGCC-1
Spot with tumour	CC	GCGR-L15	0.808206106870229	0.413641287445653	S1	S1.GCGR-L15.AGCAGAAGGAGAAAGA-1
Spot with tumour	Cortex (high tumor density)	GCGR-L15	0.776363373354549	0.89585039127747	S1	S1.GCGR-L15.AGCAGCCAGATGAATA-1
Spot with tumour	Cortex	GCGR-L15	0.234212629896083	0.0952408366097014	S1	S1.GCGR-L15.AGCAGTCGAAGCATGC-1
Spot with tumour	CC	GCGR-L15	0.886773206392384	0.721149091279323	S1	S1.GCGR-L15.AGCATATCAATATGCT-1
Spot with tumour	Cortex (high tumor density)	GCGR-L15	0.868545659526494	0.721288740599865	S1	S1.GCGR-L15.AGCATCATTTCGAAAG-1
Spot with tumour	STR	GCGR-L15	0.433702158534373	0.269523188646223	S1	S1.GCGR-L15.AGCATCGTCGATAATT-1
Spot with tumour	Cortex	GCGR-L15	0.239483054200185	0.123170700718118	S1	S1.GCGR-L15.AGCATTACGAGGCAAG-1
Spot with tumour	Cortex (high tumor density)	GCGR-L15	0.908450704225352	0.740281048193588	S1	S1.GCGR-L15.AGCCAAGCTTTGTGTC-1
necrotic/lowq		GCGR-L15	0.644444444444444	0.827003276250223	S1	S1.GCGR-L15.AGCCACAGGTTACCCG-1
Spot with tumour	Cortex (high tumor density)	GCGR-L15	0.732861565678903	0.579125732288023	S1	S1.GCGR-L15.AGCCACTCCCGTGCTT-1
necrotic/lowq		GCGR-L15	0.706896551724138	0.881606160582178	S1	S1.GCGR-L15.AGCCATATAGTATGTG-1
Spot with tumour	Cortex (high tumor density)	GCGR-L15	0.913549969343961	0.632751071376183	S1	S1.GCGR-L15.AGCCCATACATGTAAG-1
Spot with tumour	Cortex (high tumor density)	GCGR-L15	0.817684594348222	0.774634781046941	S1	S1.GCGR-L15.AGCCCGCAACAAGCAG-1
Spot with tumour	CC	GCGR-L15	0.867714472822528	0.932578162580038	S1	S1.GCGR-L15.AGCCCGGCATTAGAGG-1
Spot with tumour	Cortex (high tumor density)	GCGR-L15	0.942879872712808	0.473131897996581	S1	S1.GCGR-L15.AGCCCGGTAGCCTGTA-1
Spot with tumour	STR	GCGR-L15	0.197727822093304	0.0889566171853076	S1	S1.GCGR-L15.AGCCCTAAGCGAAGTT-1
Spot with tumour	Cortex (high tumor density)	GCGR-L15	0.872661436330718	0.859122619974902	S1	S1.GCGR-L15.AGCCCTCCCTGGTGGC-1
Spot with tumour	Cortex	GCGR-L15	0.171105730427764	0.173444456113269	S1	S1.GCGR-L15.AGCCCTTGGACATCCC-1
Spot with tumour	Cortex	GCGR-L15	0.473043959082112	0.381382294400432	S1	S1.GCGR-L15.AGCCGTGGCTAAATGT-1
Spot with tumour	septal nucleus	GCGR-L15	0.200864348835709	0.17889077961441	S1	S1.GCGR-L15.AGCCTTAAAGCGGAAG-1
Spot with tumour	Cortex (high tumor density)	GCGR-L15	0.853150684931507	0.44087290495136	S1	S1.GCGR-L15.AGCGACAGGAACGGTC-1
Spot with tumour	STR	GCGR-L15	0.192412596082321	0.0871411760182605	S1	S1.GCGR-L15.AGCGACATCCCATTCA-1
Spot with tumour	STR	GCGR-L15	0.514069519981083	0.160457069302855	S1	S1.GCGR-L15.AGCGACCAACGATATT-1
necrotic/lowq		GCGR-L15	0.35	0.0635404408466483	S1	S1.GCGR-L15.AGCGACTTTGAAGACA-1
Spot with tumour	CC	GCGR-L15	0.702564809707667	0.478997169459349	S1	S1.GCGR-L15.AGCGAGACGTGAAGGC-1
Spot with tumour	Cortex	GCGR-L15	0.262833983788652	0.115071040126677	S1	S1.GCGR-L15.AGCGATGCGCCTAATA-1
Spot with tumour	Cortex (high tumor density)	GCGR-L15	0.883587276129377	0.904927597112706	S1	S1.GCGR-L15.AGCGCATAATGAATCG-1
Spot with tumour	STR	GCGR-L15	0.562343619683069	0.136437386169616	S1	S1.GCGR-L15.AGCGCGGGTGCCAATG-1
Spot with tumour	Cortex (high tumor density)	GCGR-L15	0.817593790426908	0.628980539721547	S1	S1.GCGR-L15.AGCGGACACTTCGTAG-1
Spot with tumour	STR	GCGR-L15	0.117933292046359	0.129175621501428	S1	S1.GCGR-L15.AGCGGGAAGGGTCCAT-1
Spot with tumour	Hypothalamus	GCGR-L15	0.817045454545455	0.648252145956355	S1	S1.GCGR-L15.AGCGGGTCTGACACTC-1
Spot with tumour	Hypothalamus	GCGR-L15	0.0676317223130205	0.134901243643653	S1	S1.GCGR-L15.AGCGTACGAGAGCTAG-1
normal	STR	GCGR-L15	0.0582514830302441	0.0525081445238237	S1	S1.GCGR-L15.AGCGTAGCGCTAGACC-1
Spot with tumour	STR	GCGR-L15	0.094346340074053	0.089515214467476	S1	S1.GCGR-L15.AGCGTCTGAACCCGCA-1
Spot with tumour	CC	GCGR-L15	0.697729988052569	0.409032859867765	S1	S1.GCGR-L15.AGCGTGGTATTCTACT-1
Spot with tumour	Cortex (high tumor density)	GCGR-L15	0.863335340156532	0.855491737640808	S1	S1.GCGR-L15.AGCTAACAAGCAATGT-1
Spot with tumour	Cortex	GCGR-L15	0.244224422442244	0.143000904235094	S1	S1.GCGR-L15.AGCTAAGCTCCGTCCG-1
necrotic/lowq		GCGR-L15	0.7	0.916099542756073	S1	S1.GCGR-L15.AGCTAAGTACGCAGGC-1
Spot with tumour	Cortex	GCGR-L15	0.125506893755069	0.284326016623683	S1	S1.GCGR-L15.AGCTAGAAGCAGAAGT-1
Spot with tumour	STR	GCGR-L15	0.230331368164261	0.0236007351716122	S1	S1.GCGR-L15.AGCTATTTAATCCAAC-1
Spot with tumour	CC	GCGR-L15	0.445255474452555	0.184057804474467	S1	S1.GCGR-L15.AGCTCCATATATGTTC-1
Spot with tumour	septal nucleus	GCGR-L15	0.843302443133951	0.723243831087454	S1	S1.GCGR-L15.AGCTCCTTCGCACATC-1
Spot with tumour	Hypothalamus	GCGR-L15	0.850120870265915	0.657748299753217	S1	S1.GCGR-L15.AGCTCTAGACGTTCCA-1
Spot with tumour	STR	GCGR-L15	0.225363489499192	0.120238064986735	S1	S1.GCGR-L15.AGCTCTTCCCAGTGCA-1
Spot with tumour	STR	GCGR-L15	0.700411262258779	0.501341060746082	S1	S1.GCGR-L15.AGCTCTTCGTAACCTT-1
Spot with tumour	septal nucleus	GCGR-L15	0.935535428875866	0.552871660026111	S1	S1.GCGR-L15.AGCTCTTTACTCAGTT-1
Spot with tumour	STR	GCGR-L15	0.380760128080189	0.0828120470814559	S1	S1.GCGR-L15.AGCTGAAGTAAACCAA-1
Spot with tumour	Cortex (high tumor density)	GCGR-L15	0.875188944072555	0.705648016699152	S1	S1.GCGR-L15.AGCTGTAACCTCAATC-1
Spot with tumour	STR	GCGR-L15	0.0843515191114015	0.0357502260587736	S1	S1.GCGR-L15.AGCTTATAGAGACCTG-1
Spot with tumour	Cortex	GCGR-L15	0.279351301964367	0.118282974499145	S1	S1.GCGR-L15.AGCTTCTTCTCGAGCA-1
Spot with tumour	Cortex (high tumor density)	GCGR-L15	0.927884615384615	0.569908877132246	S1	S1.GCGR-L15.AGCTTGATCTTAACTT-1
Spot with tumour	septal nucleus	GCGR-L15	0.800733496332518	0.174142702715979	S1	S1.GCGR-L15.AGGAAGCTGTCCGCCG-1
Spot with tumour	CC	GCGR-L15	0.870255615801704	0.709278899033246	S1	S1.GCGR-L15.AGGACAGTCGAATCCC-1
Spot with tumour	CC	GCGR-L15	0.163005100039231	0.0512513006389449	S1	S1.GCGR-L15.AGGACATCGCACGTCG-1
Spot with tumour	Cortex (high tumor density)	GCGR-L15	0.920077681505826	0.515864590082459	S1	S1.GCGR-L15.AGGACGACCCATTAGA-1
normal	olfactory nucleus	GCGR-L15	0.0457908163265306	0.306250959948791	S1	S1.GCGR-L15.AGGACGCTCGATGTTG-1
Spot with tumour	CC	GCGR-L15	0.867482895210659	0.701458537082889	S1	S1.GCGR-L15.AGGAGGCCTTCGCGCG-1
Spot with tumour	Cortex (high tumor density)	GCGR-L15	0.716678058783322	0.622835969617696	S1	S1.GCGR-L15.AGGATAAAGTCGGGAT-1
Spot with tumour	CC	GCGR-L15	0.721878862793572	0.653419170816412	S1	S1.GCGR-L15.AGGATATAGGGATTTA-1
Spot with tumour	Cortex	GCGR-L15	0.227566243598308	0.174980598639232	S1	S1.GCGR-L15.AGGATATCCGACTGCA-1
Spot with tumour	Cortex	GCGR-L15	0.648830616583983	0.778405312701577	S1	S1.GCGR-L15.AGGATCACGCGATCTG-1
Spot with tumour	Cortex	GCGR-L15	0.16410835214447	0.0738744905667626	S1	S1.GCGR-L15.AGGCACGTGACTGTCC-1
necrotic/lowq		GCGR-L15	0.909090909090909	0.944308705505573	S1	S1.GCGR-L15.AGGCAGATGCGTAAAC-1
Spot with tumour	Cortex (high tumor density)	GCGR-L15	0.854902557856273	0.658725844997011	S1	S1.GCGR-L15.AGGCAGGGAGCGTACT-1
Spot with tumour	CC	GCGR-L15	0.842220828105395	0.466708029251645	S1	S1.GCGR-L15.AGGCATTGTCGTAGGG-1
Spot with tumour	Cortex (high tumor density)	GCGR-L15	0.900569653029518	0.735253672654073	S1	S1.GCGR-L15.AGGCCACCCGTTATGA-1
Spot with tumour	Hypothalamus	GCGR-L15	0.167890030695316	0.241314025896722	S1	S1.GCGR-L15.AGGCCCAGTGACTGGT-1
Spot with tumour	STR	GCGR-L15	0.21449720364075	0.0476204183048507	S1	S1.GCGR-L15.AGGCCCATTGTACAGG-1
Spot with tumour	Cortex (high tumor density)	GCGR-L15	0.885010266940452	0.760530199672191	S1	S1.GCGR-L15.AGGCCCTAGAACGCCA-1
Spot with tumour	STR	GCGR-L15	0.805157593123209	0.812898694875472	S1	S1.GCGR-L15.AGGCCTATCATACCAA-1
necrotic/lowq		GCGR-L15	0.714285714285714	0.753966681606713	S1	S1.GCGR-L15.AGGCCTGAGAATCTCG-1
Spot with tumour	CC	GCGR-L15	0.675710931385338	0.68944869551627	S1	S1.GCGR-L15.AGGCGGTTTGTCCCGC-1
Spot with tumour	Hypothalamus	GCGR-L15	0.923664122137405	0.529550223495583	S1	S1.GCGR-L15.AGGCTATGGTTAGCTT-1
Spot with tumour	Cortex (high tumor density)	GCGR-L15	0.879210063573651	0.623254917579322	S1	S1.GCGR-L15.AGGCTTCCCGAAGAAG-1
Spot with tumour	Hypothalamus	GCGR-L15	0.5087684336389	0.164227600957491	S1	S1.GCGR-L15.AGGCTTGCTAGACACC-1
Spot with tumour	Cortex	GCGR-L15	0.144326401446655	0.0354709274176894	S1	S1.GCGR-L15.AGGGAAACGAGGTACT-1
Spot with tumour	STR	GCGR-L15	0.0953325481931445	0.0705229068737525	S1	S1.GCGR-L15.AGGGACAGCACGGCGG-1
Spot with tumour	Cortex	GCGR-L15	0.188598574821853	0.470059612944655	S1	S1.GCGR-L15.AGGGACCGGCTGCGTT-1
Spot with tumour	Cortex (high tumor density)	GCGR-L15	0.846699227981724	0.504413345798008	S1	S1.GCGR-L15.AGGGACTCTACGCGAC-1
Spot with tumour	Cortex	GCGR-L15	0.243083003952569	0.0466428730610561	S1	S1.GCGR-L15.AGGGCAGCGGCGTGGT-1
Spot with tumour	Cortex (high tumor density)	GCGR-L15	0.953660174613835	0.349262950675753	S1	S1.GCGR-L15.AGGGCGAGCAGCTGAT-1
Spot with tumour	STR	GCGR-L15	0.149264815089856	0.114652092165051	S1	S1.GCGR-L15.AGGGCGTGATCGGCTA-1
Spot with tumour	Hypothalamus	GCGR-L15	0.87291169451074	0.583873809186454	S1	S1.GCGR-L15.AGGGCTGCAGTTACAG-1
Spot with tumour	septal nucleus	GCGR-L15	0.89584402257568	0.897526183123975	S1	S1.GCGR-L15.AGGGTCAGAGCACTCG-1
Spot with tumour	CC	GCGR-L15	0.864027538726334	0.625628956028537	S1	S1.GCGR-L15.AGGGTCGATGCGAACT-1
Spot with tumour	Cortex (high tumor density)	GCGR-L15	0.799484536082474	0.84892821957533	S1	S1.GCGR-L15.AGGGTGCCGTTCTTTA-1
Spot with tumour	Hypothalamus	GCGR-L15	0.847988077496274	0.694615720376327	S1	S1.GCGR-L15.AGGGTGCTCTCGAGGG-1
Spot with tumour	septal nucleus	GCGR-L15	0.926759410801964	0.697269057466626	S1	S1.GCGR-L15.AGGGTGGATAGTGCAT-1
Spot with tumour	CC	GCGR-L15	0.83743842364532	0.765278276570622	S1	S1.GCGR-L15.AGGGTTCAGACGGTCC-1
Spot with tumour	olfactory nucleus	GCGR-L15	0.852348993288591	0.82951696401998	S1	S1.GCGR-L15.AGGGTTCCCTTTGGTT-1
Spot with tumour	Cortex (high tumor density)	GCGR-L15	0.835768963117606	0.629678786324258	S1	S1.GCGR-L15.AGGGTTTAGTTCGGGA-1
Spot with tumour	STR	GCGR-L15	0.156042557061017	0.0571165721017124	S1	S1.GCGR-L15.AGGTAACCTCCTATTC-1
Spot with tumour	Cortex	GCGR-L15	0.220348922445389	0.0187130089526393	S1	S1.GCGR-L15.AGGTACGATATTGCCA-1
Spot with tumour	CC	GCGR-L15	0.806320081549439	0.798235516218553	S1	S1.GCGR-L15.AGGTAGATCGAGATAT-1
Spot with tumour	septal nucleus	GCGR-L15	0.954491017964072	0.575634499274471	S1	S1.GCGR-L15.AGGTAGGTACAAAGCT-1
Spot with tumour	Cortex	GCGR-L15	0.208745548080728	0.455117135646652	S1	S1.GCGR-L15.AGGTATAATTGATAGT-1
Spot with tumour	Cortex (high tumor density)	GCGR-L15	0.912024517757346	0.663473921895442	S1	S1.GCGR-L15.AGGTCAGGTGAGAGTG-1
normal	STR	GCGR-L15	0.0575674912990311	0.100407861469759	S1	S1.GCGR-L15.AGGTCGCCACTTCGGT-1
Spot with tumour	Cortex	GCGR-L15	0.131653381331962	0.294520417023256	S1	S1.GCGR-L15.AGGTCGCGGAGTTACT-1
Spot with tumour	Cortex (high tumor density)	GCGR-L15	0.886575735821967	0.634147564581605	S1	S1.GCGR-L15.AGGTGGTGACCTTCGC-1
Spot with tumour	septal nucleus	GCGR-L15	0.941681574239714	0.828260120135102	S1	S1.GCGR-L15.AGGTGTATCGCCATGA-1
Spot with tumour	Cortex	GCGR-L15	0.213756840862754	0.164087951636949	S1	S1.GCGR-L15.AGGTTACACCATGCCG-1
Spot with tumour	STR	GCGR-L15	0.654727793696275	0.353452430292015	S1	S1.GCGR-L15.AGGTTGAGGCACGCTT-1
Spot with tumour	CC	GCGR-L15	0.739393939393939	0.459725563224541	S1	S1.GCGR-L15.AGGTTTCACACACCTT-1
Spot with tumour	Cortex	GCGR-L15	0.207089552238806	0.134761594323111	S1	S1.GCGR-L15.AGTAATCTAAGGGTGG-1
Spot with tumour	STR	GCGR-L15	0.143198090692124	0.120377714307277	S1	S1.GCGR-L15.AGTAATGTCTTGCCGC-1
necrotic/lowq		GCGR-L15	0.605263157894737	0.930762721412991	S1	S1.GCGR-L15.AGTACAGAAGCTTATA-1
Spot with tumour	Cortex	GCGR-L15	0.117334905660377	0.297872000716266	S1	S1.GCGR-L15.AGTACATCATTTATCA-1
Spot with tumour	Cortex (high tumor density)	GCGR-L15	0.810220701050395	0.530807067380462	S1	S1.GCGR-L15.AGTACGGCCCGTATCG-1
Spot with tumour	Hypothalamus	GCGR-L15	0.865346534653465	0.836359780726542	S1	S1.GCGR-L15.AGTACGGGCACCTGGC-1
Spot with tumour	CC	GCGR-L15	0.847575057736721	0.835940832764916	S1	S1.GCGR-L15.AGTACTCTTATGCCCA-1
necrotic/lowq		GCGR-L15	0.805309734513274	0.817367473132819	S1	S1.GCGR-L15.AGTAGAAGGCGCCTCA-1
Spot with tumour	Cortex	GCGR-L15	0.0836842820268985	0.225533652675466	S1	S1.GCGR-L15.AGTAGGAAGGAAGTTG-1
Spot with tumour	STR	GCGR-L15	0.19136476426799	0.0506927033567766	S1	S1.GCGR-L15.AGTAGGTAACATACAT-1
Spot with tumour	Hypothalamus	GCGR-L15	0.888888888888889	0.512931954351075	S1	S1.GCGR-L15.AGTATAATACTAGGCA-1
Spot with tumour	Cortex (high tumor density)	GCGR-L15	0.862864266791336	0.701598186403431	S1	S1.GCGR-L15.AGTATACACAGCGACA-1
Spot with tumour	STR	GCGR-L15	0.0655026690391459	0.57353975946634	S1	S1.GCGR-L15.AGTATCCATAATAACG-1
Spot with tumour	Cortex (high tumor density)	GCGR-L15	0.903658094893155	0.762624939480322	S1	S1.GCGR-L15.AGTATGCTGGAGACCA-1
Spot with tumour	Cortex	GCGR-L15	0.656502571638501	0.453999941082316	S1	S1.GCGR-L15.AGTATTTGGCACGACC-1
Spot with tumour	CC	GCGR-L15	0.855883649184663	0.907022336920837	S1	S1.GCGR-L15.AGTCAAATGATGTGAT-1
Spot with tumour	septal nucleus	GCGR-L15	0.937943555042086	0.482767701113985	S1	S1.GCGR-L15.AGTCAACACCACCATC-1
Spot with tumour	CC	GCGR-L15	0.69314219294847	0.468802769059777	S1	S1.GCGR-L15.AGTCAAGATGACACTT-1
Spot with tumour	CC	GCGR-L15	0.781088082901554	0.690565890080606	S1	S1.GCGR-L15.AGTCACTAGCTCTCGA-1
Spot with tumour	STR	GCGR-L15	0.102145411203814	0.0291867079932956	S1	S1.GCGR-L15.AGTCACTCCGCCTCAT-1
Spot with tumour	STR	GCGR-L15	0.162774485883583	0.108367872740657	S1	S1.GCGR-L15.AGTCAGCCACCGCCTG-1
Spot with tumour	STR	GCGR-L15	0.070343030829353	0.605938401832103	S1	S1.GCGR-L15.AGTCCAGCGGGTACGT-1
Spot with tumour	STR	GCGR-L15	0.701686121919585	0.469221717021403	S1	S1.GCGR-L15.AGTCCATTGGCTGATG-1
Spot with tumour	Cortex	GCGR-L15	0.108708648864089	0.167858483291585	S1	S1.GCGR-L15.AGTCCCGCCTTTAATT-1
Spot with tumour	CC	GCGR-L15	0.784751037344398	0.580801524134528	S1	S1.GCGR-L15.AGTCGACGGTCTCAAG-1
Spot with tumour	STR	GCGR-L15	0.521878179968019	0.135459840925822	S1	S1.GCGR-L15.AGTCGGCCCAAACGAC-1
Spot with tumour	Cortex (high tumor density)	GCGR-L15	0.941037037037037	0.863032800950081	S1	S1.GCGR-L15.AGTCGGCTCAACTTTA-1
Spot with tumour	Cortex	GCGR-L15	0.20514152168268	0.104178393124395	S1	S1.GCGR-L15.AGTCGGTTGCGTGAGA-1
necrotic/lowq		GCGR-L15	0.776595744680851	0.911630764498726	S1	S1.GCGR-L15.AGTCGTATAAAGCAGA-1
necrotic/lowq		GCGR-L15	0.820224719101124	0.960508026688455	S1	S1.GCGR-L15.AGTCGTCGACCACCAA-1
Spot with tumour	Cortex (high tumor density)	GCGR-L15	0.731719449510861	0.492682802872473	S1	S1.GCGR-L15.AGTCGTGGGCATTACG-1
Spot with tumour	Cortex	GCGR-L15	0.149508814426053	0.143838800158347	S1	S1.GCGR-L15.AGTCTAAAGTATACTC-1
Spot with tumour	Cortex (high tumor density)	GCGR-L15	0.840965984391106	0.201513969542228	S1	S1.GCGR-L15.AGTCTCACAAGACTAC-1
Spot with tumour	Hypothalamus	GCGR-L15	0.294948068972471	0.143140553555636	S1	S1.GCGR-L15.AGTCTGGACATCCTTG-1
Spot with tumour	STR	GCGR-L15	0.666666666666667	0.151938460749788	S1	S1.GCGR-L15.AGTCTTCTCCTCAAAT-1
necrotic/lowq		GCGR-L15	0.876404494382023	0.91456340023011	S1	S1.GCGR-L15.AGTCTTTAAAGTGTCC-1
Spot with tumour	CC	GCGR-L15	0.751859723698193	0.39534722645464	S1	S1.GCGR-L15.AGTGAACAAACTTCTC-1
Spot with tumour	septal nucleus	GCGR-L15	0.911736365388321	0.658865494317553	S1	S1.GCGR-L15.AGTGACCTACTTTACG-1
Spot with tumour	Hypothalamus	GCGR-L15	0.865393794749403	0.858564022692734	S1	S1.GCGR-L15.AGTGACTGTGACACAA-1
Spot with tumour	CC	GCGR-L15	0.806949806949807	0.530807067380462	S1	S1.GCGR-L15.AGTGAGACTTCCAGTA-1
Spot with tumour	STR	GCGR-L15	0.595812182741117	0.385571774016695	S1	S1.GCGR-L15.AGTGAGCCTCGCCGCC-1
necrotic/lowq		GCGR-L15	0.725146198830409	0.711094340200293	S1	S1.GCGR-L15.AGTGATAACCTGCGCG-1
Spot with tumour	Cortex (high tumor density)	GCGR-L15	0.901315789473684	0.698386252030963	S1	S1.GCGR-L15.AGTGATATGAGTAGTT-1
Spot with tumour	Hypothalamus	GCGR-L15	0.818863879957128	0.462239250994299	S1	S1.GCGR-L15.AGTGATTCAAGCAGGA-1
Spot with tumour	Hypothalamus	GCGR-L15	0.875720876585928	0.671713231807425	S1	S1.GCGR-L15.AGTGCACGCTTAAGAA-1
Spot with tumour	Cortex (high tumor density)	GCGR-L15	0.886190917516219	0.506787384247224	S1	S1.GCGR-L15.AGTGCGTAGCTCGTAA-1
necrotic/lowq		GCGR-L15	0.839285714285714	0.879371771453504	S1	S1.GCGR-L15.AGTGCTAAACACAGCA-1
Spot with tumour	STR	GCGR-L15	0.83433014354067	0.700341342518552	S1	S1.GCGR-L15.AGTGCTTGCACGAATA-1
Spot with tumour	STR	GCGR-L15	0.466583644665836	0.172327261548932	S1	S1.GCGR-L15.AGTGGCGGCAATTTGA-1
necrotic/lowq		GCGR-L15	0.772727272727273	0.953944508622977	S1	S1.GCGR-L15.AGTGGCGTCTGAAGGT-1
Spot with tumour	Cortex (high tumor density)	GCGR-L15	0.940694006309148	0.792370244755786	S1	S1.GCGR-L15.AGTGGCTCCGTCGGCC-1
Spot with tumour	Cortex	GCGR-L15	0.112948041122534	0.175399546600858	S1	S1.GCGR-L15.AGTGTATTGCGCATTG-1
Spot with tumour	Hypothalamus	GCGR-L15	0.43181185638742	0.0677299204629108	S1	S1.GCGR-L15.AGTGTGGTCTATTGTG-1
Spot with tumour	Cortex (high tumor density)	GCGR-L15	0.938178472861086	0.481650506549649	S1	S1.GCGR-L15.AGTTAAACACTTGCGA-1
Spot with tumour	STR	GCGR-L15	0.229752626228397	0.0569769227811704	S1	S1.GCGR-L15.AGTTAAGCGGTCCCGG-1
Spot with tumour	Cortex	GCGR-L15	0.669096209912536	0.212965213826678	S1	S1.GCGR-L15.AGTTAAGTCAACCGCT-1
Spot with tumour	septal nucleus	GCGR-L15	0.898895790200138	0.872808253388026	S1	S1.GCGR-L15.AGTTACCGCACATGGT-1
Spot with tumour	Cortex	GCGR-L15	0.140861244019139	0.0990113682643377	S1	S1.GCGR-L15.AGTTACTCTATCGTGG-1
Spot with tumour	CC	GCGR-L15	0.722643896268185	0.171629014946222	S1	S1.GCGR-L15.AGTTCCTACAGAATTA-1
Spot with tumour	STR	GCGR-L15	0.836639439906651	0.375517022937664	S1	S1.GCGR-L15.AGTTCCTATTTATGTT-1
Spot with tumour	Hypothalamus	GCGR-L15	0.12214822162392	0.137833879375037	S1	S1.GCGR-L15.AGTTCTGCGTTGTATC-1
Spot with tumour	Hypothalamus	GCGR-L15	0.114149443561208	0.0976148750589169	S1	S1.GCGR-L15.AGTTGACATCGGCTGG-1
Spot with tumour	Cortex (high tumor density)	GCGR-L15	0.731654676258993	0.327896604632814	S1	S1.GCGR-L15.AGTTGACGGTCCTTGC-1
Spot with tumour	Hypothalamus	GCGR-L15	0.233657099203318	0.101944003995721	S1	S1.GCGR-L15.AGTTGCTGACTGATAT-1
Spot with tumour	Cortex	GCGR-L15	0.334722428932877	0.071360802797005	S1	S1.GCGR-L15.AGTTGGCAAGGCTAGA-1
Spot with tumour	STR	GCGR-L15	0.146506529406158	0.0924478501988597	S1	S1.GCGR-L15.AGTTTCGCAGGTCGGA-1
Spot with tumour	CC	GCGR-L15	0.912860154602952	0.783153389600008	S1	S1.GCGR-L15.AGTTTGCACCTGCCTC-1
Spot with tumour	Hypothalamus	GCGR-L15	0.733494851605088	0.754944226850507	S1	S1.GCGR-L15.AGTTTGGCACGGGTTG-1
Spot with tumour	septal nucleus	GCGR-L15	0.928263624841572	0.553290607987738	S1	S1.GCGR-L15.AGTTTGGCCAGACCTA-1
Spot with tumour	CC	GCGR-L15	0.878998870907038	0.652720924213702	S1	S1.GCGR-L15.ATAAACGGACCCGTAA-1
Spot with tumour	CC	GCGR-L15	0.668381665107577	0.534577599035098	S1	S1.GCGR-L15.ATAAACGTTGCACCAC-1
Spot with tumour	CC	GCGR-L15	0.670317634173056	0.339627147558349	S1	S1.GCGR-L15.ATAAAGGCTCGGTCGT-1
Spot with tumour	Cortex (high tumor density)	GCGR-L15	0.878136200716846	0.636661252351362	S1	S1.GCGR-L15.ATAAATATTAGCAGCT-1
Spot with tumour	Hypothalamus	GCGR-L15	0.87688219663419	0.904648298471622	S1	S1.GCGR-L15.ATAACGCCGGAGGGTC-1
Spot with tumour	Hypothalamus	GCGR-L15	0.888888888888889	0.700620641159637	S1	S1.GCGR-L15.ATAACGGAGTCCAACG-1
Spot with tumour	STR	GCGR-L15	0.84416403785489	0.860798411821407	S1	S1.GCGR-L15.ATAAGGTGGAGAACAT-1
Spot with tumour	Cortex	GCGR-L15	0.355923159018143	0.295218663625966	S1	S1.GCGR-L15.ATAAGTAGGATTCAGA-1
Spot with tumour	Cortex	GCGR-L15	0.369149369149369	0.100407861469759	S1	S1.GCGR-L15.ATAAGTAGGGCGACTC-1
Spot with tumour	Cortex (high tumor density)	GCGR-L15	0.900302652661563	0.863032800950081	S1	S1.GCGR-L15.ATAAGTTACCGCGACG-1
Spot with tumour	Hypothalamus	GCGR-L15	0.194497825427329	0.0786225674651934	S1	S1.GCGR-L15.ATAATACCGTTAGCCG-1
Spot with tumour	septal nucleus	GCGR-L15	0.85629290617849	0.642945471775756	S1	S1.GCGR-L15.ATAATAGCTGTTGAAT-1
Spot with tumour	STR	GCGR-L15	0.311952048667025	0.12191385683324	S1	S1.GCGR-L15.ATAATAGTGTAGGGAC-1
Spot with tumour	Cortex (high tumor density)	GCGR-L15	0.930397727272727	0.853815945794303	S1	S1.GCGR-L15.ATAATCTTGGAGAACC-1
Spot with tumour	Hypothalamus	GCGR-L15	0.774834437086093	0.743772281207141	S1	S1.GCGR-L15.ATAATTAGCTAAGTAG-1
Spot with tumour	CC	GCGR-L15	0.758398371224975	0.732181387602148	S1	S1.GCGR-L15.ATACAGGCCCTCCAAT-1
Spot with tumour	septal nucleus	GCGR-L15	0.951558265582656	0.873925447952363	S1	S1.GCGR-L15.ATACCACGGGCAACTT-1
Spot with tumour	STR	GCGR-L15	0.212778013882986	0.0400793549955782	S1	S1.GCGR-L15.ATACCAGGCTAATAGA-1
Spot with tumour	Cortex (high tumor density)	GCGR-L15	0.901070385987674	0.838454520534674	S1	S1.GCGR-L15.ATACCTAACCAAGAAA-1
necrotic/lowq		GCGR-L15	0.514285714285714	0.0592113119098437	S1	S1.GCGR-L15.ATACGAGGTTTGTAAG-1
Spot with tumour	CC	GCGR-L15	0.85077519379845	0.651324431008281	S1	S1.GCGR-L15.ATACGCCGGCGAAACC-1
Spot with tumour	Cortex (high tumor density)	GCGR-L15	0.845483641536273	0.933276409182749	S1	S1.GCGR-L15.ATACGGAACGTCGTTT-1
Spot with tumour	STR	GCGR-L15	0.634898582939705	0.279298641084168	S1	S1.GCGR-L15.ATACGGGTTTCGATTG-1
Spot with tumour	Cortex (high tumor density)	GCGR-L15	0.958924949290061	0.579265381608565	S1	S1.GCGR-L15.ATACGGTGAAGATGCA-1
Spot with tumour	Hypothalamus	GCGR-L15	0.852559205500382	0.690007292798438	S1	S1.GCGR-L15.ATACGTACTTAGCCAC-1
Spot with tumour	CC	GCGR-L15	0.752527294783664	0.599793831728252	S1	S1.GCGR-L15.ATACGTCCACTCCTGT-1
Spot with tumour	Hypothalamus	GCGR-L15	0.817418677859391	0.733857179448653	S1	S1.GCGR-L15.ATACGTTATGCACGGA-1
Spot with tumour	Hypothalamus	GCGR-L15	0.70049504950495	0.519076524454927	S1	S1.GCGR-L15.ATACTACCCGTACCAC-1
Spot with tumour	STR	GCGR-L15	0.426042133572389	0.0522288458827395	S1	S1.GCGR-L15.ATACTAGCATGACCCT-1
Spot with tumour	Hypothalamus	GCGR-L15	0.121526392766919	0.135599490246364	S1	S1.GCGR-L15.ATACTCTCGCCACTCT-1
necrotic/lowq		GCGR-L15	0.853658536585366	0.878952823491878	S1	S1.GCGR-L15.ATACTGCCTTACACCG-1
Spot with tumour	Hypothalamus	GCGR-L15	0.790649350649351	0.552033764102859	S1	S1.GCGR-L15.ATAGACAACGGGACCT-1
Spot with tumour	CC	GCGR-L15	0.483257918552036	0.172466910869474	S1	S1.GCGR-L15.ATAGACGAAGAGAAAG-1
Spot with tumour	STR	GCGR-L15	0.571105365223012	0.256675451156351	S1	S1.GCGR-L15.ATAGAGTACTGGGACA-1
Spot with tumour	STR	GCGR-L15	0.661538461538462	0.420484104152216	S1	S1.GCGR-L15.ATAGAGTTATCAACTT-1
necrotic/lowq		GCGR-L15	0.806060606060606	0.85563138696135	S1	S1.GCGR-L15.ATAGCAACTAGGGAAG-1
Spot with tumour	Hypothalamus	GCGR-L15	0.276018536396988	0.0955201352507856	S1	S1.GCGR-L15.ATAGCCTCAGTACCCA-1
Spot with tumour	Cortex (high tumor density)	GCGR-L15	0.920959147424512	0.585130653071333	S1	S1.GCGR-L15.ATAGGCGGCTATAGAA-1
Spot with tumour	STR	GCGR-L15	0.422890048587367	0.19229711438645	S1	S1.GCGR-L15.ATAGGCTAGCTTCGCA-1
Spot with tumour	STR	GCGR-L15	0.548104131295982	0.284605315264768	S1	S1.GCGR-L15.ATAGGGATATCCTTGA-1
Spot with tumour	Hypothalamus	GCGR-L15	0.865558912386707	0.790135855627113	S1	S1.GCGR-L15.ATAGGTTGGGCAGATG-1
Spot with tumour	STR	GCGR-L15	0.106490587243608	0.123031051397576	S1	S1.GCGR-L15.ATAGTCTTTGACGTGC-1
Spot with tumour	septal nucleus	GCGR-L15	0.885941644562334	0.920009723731251	S1	S1.GCGR-L15.ATAGTGAAGCGTTCTC-1
Spot with tumour	STR	GCGR-L15	0.709266802443992	0.445760631170333	S1	S1.GCGR-L15.ATAGTTCCACCCACTC-1
Spot with tumour	Cortex (high tumor density)	GCGR-L15	0.905300938707896	0.878114927568626	S1	S1.GCGR-L15.ATATAAAGCGCTCGTG-1
Spot with tumour	septal nucleus	GCGR-L15	0.860740175505532	0.689309046195728	S1	S1.GCGR-L15.ATATAAATGTAGCTGC-1
necrotic/lowq		GCGR-L15	0.741666666666667	0.729807349152932	S1	S1.GCGR-L15.ATATAACACGGGCGCA-1
Spot with tumour	Cortex	GCGR-L15	0.312546769768022	0.0416154975215411	S1	S1.GCGR-L15.ATATACGCTCGTGACG-1
Spot with tumour	STR	GCGR-L15	0.655714686885706	0.29815129935735	S1	S1.GCGR-L15.ATATCAACCTACAGAG-1
Spot with tumour	Cortex	GCGR-L15	0.184562802620336	0.0867222280566343	S1	S1.GCGR-L15.ATATCGGTAGGGAGAT-1
necrotic/lowq		GCGR-L15	0.754098360655738	0.864149995514417	S1	S1.GCGR-L15.ATATCGTTCCTCGAAC-1
Spot with tumour	STR	GCGR-L15	0.334279986635483	0.0758295810543517	S1	S1.GCGR-L15.ATATCTCCCTCGTTAA-1
Spot with tumour	Hypothalamus	GCGR-L15	0.851567944250871	0.396743719660061	S1	S1.GCGR-L15.ATATCTTAGGGCCTTC-1
Spot with tumour	Cortex (high tumor density)	GCGR-L15	0.825263157894737	0.886214588160066	S1	S1.GCGR-L15.ATATGGGATAGCAACT-1
necrotic/lowq		GCGR-L15	0.632911392405063	0.647553899353644	S1	S1.GCGR-L15.ATATGTCTAGAGCGTG-1
Spot with tumour	Hypothalamus	GCGR-L15	0.85857089966679	0.439616061066481	S1	S1.GCGR-L15.ATATGTCTCCCTAGCC-1
Spot with tumour	Cortex (high tumor density)	GCGR-L15	0.90735511631034	0.628840890401005	S1	S1.GCGR-L15.ATATTCAGTTAAACCT-1
Spot with tumour	CC	GCGR-L15	0.826258205689278	0.578427485685313	S1	S1.GCGR-L15.ATATTCCACATAGTGA-1
Spot with tumour	STR	GCGR-L15	0.202548476454294	0.0601888571536383	S1	S1.GCGR-L15.ATATTCCCACAGGTCA-1
Spot with tumour	STR	GCGR-L15	0.322790807865435	0.176097793203568	S1	S1.GCGR-L15.ATATTGCTGTCAAAGT-1
Spot with tumour	CC	GCGR-L15	0.818078237751614	0.236286650357207	S1	S1.GCGR-L15.ATATTTAACCCTCAAG-1
Spot with tumour	CC	GCGR-L15	0.789526686807654	0.790554803588739	S1	S1.GCGR-L15.ATCAAACACTGTTCCA-1
Spot with tumour	Cortex (high tumor density)	GCGR-L15	0.961092715231788	0.594626806868194	S1	S1.GCGR-L15.ATCAAACGAAGGTTTG-1
necrotic/lowq		GCGR-L15	0.405797101449275	0.0540442870497866	S1	S1.GCGR-L15.ATCAAAGAGCCGTGGT-1
necrotic/lowq		GCGR-L15	0.75	0.716819962342518	S1	S1.GCGR-L15.ATCAAGATCCCAGGAC-1
Spot with tumour	Hypothalamus	GCGR-L15	0.886475122634898	0.477879974895012	S1	S1.GCGR-L15.ATCAATCTGGGCTGCA-1
Spot with tumour	CC	GCGR-L15	0.858003010536879	0.814295188080893	S1	S1.GCGR-L15.ATCAATGCCGTGGCTG-1
Spot with tumour	STR	GCGR-L15	0.486316568047337	0.166601639406706	S1	S1.GCGR-L15.ATCACATTAGAATATC-1
Spot with tumour	Cortex (high tumor density)	GCGR-L15	0.948726485766606	0.600073130369336	S1	S1.GCGR-L15.ATCACGTGCTAATTAA-1
Spot with tumour	STR	GCGR-L15	0.446981227803146	0.179309727576036	S1	S1.GCGR-L15.ATCACTTCATCCTCGC-1
Spot with tumour	Cortex (high tumor density)	GCGR-L15	0.924935025225501	0.634426863222689	S1	S1.GCGR-L15.ATCAGACGGCACGCCG-1
Spot with tumour	CC	GCGR-L15	0.766990291262136	0.742794735963346	S1	S1.GCGR-L15.ATCAGCCTCATGCTGC-1
Spot with tumour	Cortex (high tumor density)	GCGR-L15	0.731572587605731	0.399536706070903	S1	S1.GCGR-L15.ATCAGCTCGTCCACTA-1
Spot with tumour	STR	GCGR-L15	0.713712618526623	0.184616401756635	S1	S1.GCGR-L15.ATCAGTAGGCAGGGAT-1
Spot with tumour	Hypothalamus	GCGR-L15	0.681318681318681	0.578567135005855	S1	S1.GCGR-L15.ATCATAGATCGACGAG-1
Spot with tumour	Cortex	GCGR-L15	0.326629974597798	0.0934253954426543	S1	S1.GCGR-L15.ATCATAGCCCTATGTA-1
Spot with tumour	CC	GCGR-L15	0.683031869078381	0.3149092178224	S1	S1.GCGR-L15.ATCATCCAATATTTGT-1
Spot with tumour	Hypothalamus	GCGR-L15	0.896683673469388	0.550218322935812	S1	S1.GCGR-L15.ATCCAACGCAGTCATA-1
Spot with tumour	Cortex (high tumor density)	GCGR-L15	0.759154929577465	0.652720924213702	S1	S1.GCGR-L15.ATCCAATGGAGGGTCC-1
Spot with tumour	Cortex (high tumor density)	GCGR-L15	0.802124091671325	0.661099883446227	S1	S1.GCGR-L15.ATCCACATCGACAGAA-1
Spot with tumour	Cortex (high tumor density)	GCGR-L15	0.890939135224456	0.806195527489452	S1	S1.GCGR-L15.ATCCAGAGCAACAACC-1
Spot with tumour	septal nucleus	GCGR-L15	0.932185815014517	0.731343491678895	S1	S1.GCGR-L15.ATCCAGGATTCGTGAA-1
necrotic/lowq		GCGR-L15	0.843621399176955	0.795442529807712	S1	S1.GCGR-L15.ATCCCATTTCCGTGGG-1
Spot with tumour	Cortex (high tumor density)	GCGR-L15	0.849358466656106	0.519355823096011	S1	S1.GCGR-L15.ATCCTACCTAAGCTCT-1
Spot with tumour	Hypothalamus	GCGR-L15	0.953243717124489	0.763602484724117	S1	S1.GCGR-L15.ATCCTGAATCGCTGCG-1
Spot with tumour	Hypothalamus	GCGR-L15	0.894548994159637	0.597419793279036	S1	S1.GCGR-L15.ATCCTGCGTGGAATGG-1
Spot with tumour	STR	GCGR-L15	0.157110091743119	0.00446877825734669	S1	S1.GCGR-L15.ATCCTGCTGCAGATAG-1
Spot with tumour	septal nucleus	GCGR-L15	0.864223385689354	0.364624375935382	S1	S1.GCGR-L15.ATCGACCCAATACAGA-1
Spot with tumour	STR	GCGR-L15	0.489517470881864	0.198162385849217	S1	S1.GCGR-L15.ATCGACTCTTTCCGTT-1
Spot with tumour	Hypothalamus	GCGR-L15	0.0645124587552623	0.39464897985193	S1	S1.GCGR-L15.ATCGCACGATTGTTCA-1
Spot with tumour	CC	GCGR-L15	0.601870798012277	0.153195304634666	S1	S1.GCGR-L15.ATCGCACGCCGGGAGA-1
Spot with tumour	CC	GCGR-L15	0.82296047098402	0.772121093277184	S1	S1.GCGR-L15.ATCGCCAGTCAACATT-1
Spot with tumour	septal nucleus	GCGR-L15	0.865639709028669	0.600771376972046	S1	S1.GCGR-L15.ATCGGAGACAGACGGC-1
Spot with tumour	STR	GCGR-L15	0.189597523219814	0.134342646361485	S1	S1.GCGR-L15.ATCGGCAAGCAGTCCA-1
Spot with tumour	CC	GCGR-L15	0.849632352941176	0.853815945794303	S1	S1.GCGR-L15.ATCGTGGAAAGTCTGG-1
necrotic/lowq		GCGR-L15	0.727272727272727	0.793627088640665	S1	S1.GCGR-L15.ATCGTTAGCTAGCGGA-1
Spot with tumour	STR	GCGR-L15	0.859120270685943	0.927411137719981	S1	S1.GCGR-L15.ATCTAATATCCTACGG-1
Spot with tumour	Hypothalamus	GCGR-L15	0.750853242320819	0.505111592400719	S1	S1.GCGR-L15.ATCTACCATCTGCTCC-1
Spot with tumour	Hypothalamus	GCGR-L15	0.863123993558776	0.569350279850077	S1	S1.GCGR-L15.ATCTAGCTTGTGAGGG-1
Spot with tumour	Cortex	GCGR-L15	0.227867590454196	0.102921549239516	S1	S1.GCGR-L15.ATCTCCCACGGAATAT-1
Spot with tumour	STR	GCGR-L15	0.230357549533136	0.082951696401998	S1	S1.GCGR-L15.ATCTCCCTGCAATCTA-1
Spot with tumour	Cortex	GCGR-L15	0.206550665301945	0.120796662268903	S1	S1.GCGR-L15.ATCTCGTGAGCGAAAC-1
Spot with tumour	Cortex (high tumor density)	GCGR-L15	0.888200681325488	0.496174035886025	S1	S1.GCGR-L15.ATCTGACATGGAAGGA-1
Spot with tumour	Hypothalamus	GCGR-L15	0.0776382319360626	0.110322963228247	S1	S1.GCGR-L15.ATCTGATAGTGTCTTA-1
Spot with tumour	STR	GCGR-L15	0.720028715003589	0.562088515181889	S1	S1.GCGR-L15.ATCTGCACCTCTGCGA-1
Spot with tumour	Cortex (high tumor density)	GCGR-L15	0.86535889433794	0.910792868575473	S1	S1.GCGR-L15.ATCTGCTGTTATCGCC-1
Spot with tumour	Cortex (high tumor density)	GCGR-L15	0.826222684703434	0.892778106225544	S1	S1.GCGR-L15.ATCTGGGCTGTTCTTG-1
Spot with tumour	CC	GCGR-L15	0.86908077994429	0.428304466102572	S1	S1.GCGR-L15.ATCTGGTTAAGACTGT-1
Spot with tumour	STR	GCGR-L15	0.225121781489214	0.0252765270181172	S1	S1.GCGR-L15.ATCTGTAATTGTACCC-1
Spot with tumour	Cortex	GCGR-L15	0.269951022760012	0.0699643095915842	S1	S1.GCGR-L15.ATCTTATCGCACACCC-1
Spot with tumour	STR	GCGR-L15	0.380018501387604	0.0805776579527826	S1	S1.GCGR-L15.ATCTTGACCTGCAACG-1
Spot with tumour	Cortex	GCGR-L15	0.115895899644261	0.313233425975895	S1	S1.GCGR-L15.ATCTTGACTTGTCCAA-1
Spot with tumour	STR	GCGR-L15	0.285209713024283	0.0194112555553497	S1	S1.GCGR-L15.ATGAAGCCAAGGAGCC-1
Spot with tumour	STR	GCGR-L15	0.172885112670853	0.0773657235803147	S1	S1.GCGR-L15.ATGACGCCGGCTCTAA-1
Spot with tumour	Cortex (high tumor density)	GCGR-L15	0.950315910396324	0.647693548674187	S1	S1.GCGR-L15.ATGACGCGTTCTATCC-1
Spot with tumour	Cortex (high tumor density)	GCGR-L15	0.815338793745346	0.649788288482318	S1	S1.GCGR-L15.ATGACTATCAGCTGTG-1
Spot with tumour	CC	GCGR-L15	0.841099163679809	0.746704916938524	S1	S1.GCGR-L15.ATGACTATGCGACATT-1
Spot with tumour	Hypothalamus	GCGR-L15	0.906392694063927	0.467126977213272	S1	S1.GCGR-L15.ATGAGGAGTGTTAATC-1
Spot with tumour	STR	GCGR-L15	0.227711468604048	0.0286281107111273	S1	S1.GCGR-L15.ATGATCGGGAATAGAC-1
Spot with tumour	Cortex (high tumor density)	GCGR-L15	0.901420045276806	0.700341342518552	S1	S1.GCGR-L15.ATGATGCAATGGTACA-1
Spot with tumour	STR	GCGR-L15	0.498802108289411	0.295777260908134	S1	S1.GCGR-L15.ATGCACTACCGCATTG-1
Spot with tumour	STR	GCGR-L15	0.730459497868309	0.473830144599292	S1	S1.GCGR-L15.ATGCATGATCCAGGAT-1
Spot with tumour	STR	GCGR-L15	0.241766977061095	0.0247179297359489	S1	S1.GCGR-L15.ATGCATTCCGTGATGG-1
Spot with tumour	CC	GCGR-L15	0.812825860271116	0.727852258665343	S1	S1.GCGR-L15.ATGCCATTTGCGACCA-1
Spot with tumour	Hypothalamus	GCGR-L15	0.887365328109696	0.213942759070473	S1	S1.GCGR-L15.ATGCCGGTCTTGCATA-1
Spot with tumour	STR	GCGR-L15	0.409436834094368	0.10990401526662	S1	S1.GCGR-L15.ATGCCGGTTGATGGGA-1
Spot with tumour	CC	GCGR-L15	0.861663652802893	0.413222339484027	S1	S1.GCGR-L15.ATGCGACAGTCCCATT-1
Spot with tumour	CC	GCGR-L15	0.805743243243243	0.913725504306857	S1	S1.GCGR-L15.ATGCGAGTCCCACCAC-1
Spot with tumour	Cortex (high tumor density)	GCGR-L15	0.922310072189756	0.697269057466626	S1	S1.GCGR-L15.ATGCTCAGTGTTGCAT-1
Spot with tumour	CC	GCGR-L15	0.871646120377085	0.809966059144088	S1	S1.GCGR-L15.ATGCTCTGGCGCGGTA-1
Spot with tumour	Cortex	GCGR-L15	0.235856448832471	0.19495045147675	S1	S1.GCGR-L15.ATGCTTAGGAGTTGAT-1
Spot with tumour	Cortex	GCGR-L15	0.243556701030928	0.0766674769776042	S1	S1.GCGR-L15.ATGGACTGCTTAGTTG-1
Spot with tumour	septal nucleus	GCGR-L15	0.900536033353186	0.631214928850221	S1	S1.GCGR-L15.ATGGAGCAGGCCGTGA-1
Spot with tumour	STR	GCGR-L15	0.457174433597348	0.0956597845713277	S1	S1.GCGR-L15.ATGGATCCGGCGTCCG-1
Spot with tumour	CC	GCGR-L15	0.82620232172471	0.508323526773187	S1	S1.GCGR-L15.ATGGATTGACCAAACG-1
Spot with tumour	Cortex (high tumor density)	GCGR-L15	0.865372702870122	0.837616624611421	S1	S1.GCGR-L15.ATGGGACCTGCTGAAC-1
Spot with tumour	CC	GCGR-L15	0.771773112996874	0.567674488003572	S1	S1.GCGR-L15.ATGGGCCTCGGCCTCT-1
Spot with tumour	CC	GCGR-L15	0.865252293577982	0.912189361780894	S1	S1.GCGR-L15.ATGGGTGTATACCTCC-1
necrotic/lowq		GCGR-L15	0.702479338842975	0.726735064101006	S1	S1.GCGR-L15.ATGGTATTGGGAACCG-1
Spot with tumour	Hypothalamus	GCGR-L15	0.889432485322896	0.594766456188737	S1	S1.GCGR-L15.ATGGTCGCGTGGTTTC-1
Spot with tumour	Cortex	GCGR-L15	0.076271186440678	0.587923639482175	S1	S1.GCGR-L15.ATGTAAGGCTGCTCTT-1
Spot with tumour	Cortex	GCGR-L15	0.164458955223881	0.107529976817405	S1	S1.GCGR-L15.ATGTACATGCGGTGAG-1
Spot with tumour	Cortex (high tumor density)	GCGR-L15	0.879721669980119	0.825886081685886	S1	S1.GCGR-L15.ATGTACGATGACGTCG-1
necrotic/lowq		GCGR-L15	0.891891891891892	0.828120470814559	S1	S1.GCGR-L15.ATGTAGCGCGCGTAGG-1
necrotic/lowq		GCGR-L15	0.576923076923077	0.145514592004852	S1	S1.GCGR-L15.ATGTCATAATAAACGA-1
Spot with tumour	Cortex	GCGR-L15	0.319184123484013	0.155988291045508	S1	S1.GCGR-L15.ATGTCTTGTTTGACTC-1
Spot with tumour	Cortex (high tumor density)	GCGR-L15	0.951565116578642	0.529550223495583	S1	S1.GCGR-L15.ATGTGAAAGCCTAATG-1
Spot with tumour	STR	GCGR-L15	0.429888862615275	0.109624716625536	S1	S1.GCGR-L15.ATGTGCATCCGACGCA-1
Spot with tumour	CC	GCGR-L15	0.808224442736357	0.577030992479892	S1	S1.GCGR-L15.ATGTGGACATCTTGAT-1
Spot with tumour	STR	GCGR-L15	0.280497280497281	0.0212266967223968	S1	S1.GCGR-L15.ATGTGTAGTTTAGTCA-1
Spot with tumour	STR	GCGR-L15	0.166419334322663	0.053066741805992	S1	S1.GCGR-L15.ATGTTACGAGCAATAC-1
Spot with tumour	Cortex (high tumor density)	GCGR-L15	0.906897456071335	0.320355541323541	S1	S1.GCGR-L15.ATGTTCGTCGACCCAC-1
Spot with tumour	Cortex	GCGR-L15	0.540565177757521	0.218132238686736	S1	S1.GCGR-L15.ATGTTGATTAGAGACT-1
Spot with tumour	CC	GCGR-L15	0.827912987292699	0.777846715419409	S1	S1.GCGR-L15.ATGTTGTAGTCTGTTT-1
Spot with tumour	septal nucleus	GCGR-L15	0.852845904673762	0.718635403509565	S1	S1.GCGR-L15.ATTAAACATGCGGACC-1
Spot with tumour	STR	GCGR-L15	0.514549653579677	0.0434309386885882	S1	S1.GCGR-L15.ATTAATACTACGCGGG-1
Spot with tumour	STR	GCGR-L15	0.838700564971751	0.491705257628679	S1	S1.GCGR-L15.ATTAATGAACCAGTCG-1
Spot with tumour	STR	GCGR-L15	0.182520182520183	0.0460842757788878	S1	S1.GCGR-L15.ATTAATTCGGTCACTC-1
normal	olfactory nucleus	GCGR-L15	0.0328055787026885	0.260725281452071	S1	S1.GCGR-L15.ATTACAACTACCGGCC-1
Spot with tumour	CC	GCGR-L15	0.760425183973835	0.571584668978751	S1	S1.GCGR-L15.ATTACATGTCAGTCTT-1
Spot with tumour	Cortex	GCGR-L15	0.237442218798151	0.0333761876095581	S1	S1.GCGR-L15.ATTACCACACTGCCTG-1
Spot with tumour	Cortex (high tumor density)	GCGR-L15	0.89421088904204	0.496313685206567	S1	S1.GCGR-L15.ATTACGCGCTGGCAGG-1
Spot with tumour	STR	GCGR-L15	0.171219045594643	0.0741537892078467	S1	S1.GCGR-L15.ATTACTAGCCTCTTGC-1
Spot with tumour	STR	GCGR-L15	0.231190983856229	0.182521661948504	S1	S1.GCGR-L15.ATTACTTACTGGGCAT-1
Spot with tumour	Cortex	GCGR-L15	0.0869726816576844	0.286420756431815	S1	S1.GCGR-L15.ATTAGATTCCTCAGCA-1
Spot with tumour	STR	GCGR-L15	0.195242428181464	0.0272316175057064	S1	S1.GCGR-L15.ATTAGATTGATAGCGG-1
Spot with tumour	Hypothalamus	GCGR-L15	0.854661791590494	0.694895019017411	S1	S1.GCGR-L15.ATTAGGCGATGCTTTC-1
Spot with tumour	STR	GCGR-L15	0.318466898954704	0.0742934385283888	S1	S1.GCGR-L15.ATTATACTTTGCTCGT-1
Spot with tumour	CC	GCGR-L15	0.774453394706559	0.509440721337523	S1	S1.GCGR-L15.ATTATCGGAATGTACG-1
Spot with tumour	STR	GCGR-L15	0.12699967352269	0.0310021491603427	S1	S1.GCGR-L15.ATTATCTCGACAGATC-1
Spot with tumour	STR	GCGR-L15	0.33659858274281	0.0608871037563487	S1	S1.GCGR-L15.ATTATGCCATAGGGAG-1
Spot with tumour	Cortex (high tumor density)	GCGR-L15	0.900860456416012	0.615015607667339	S1	S1.GCGR-L15.ATTATTATGTCCGTCA-1
Spot with tumour	Cortex	GCGR-L15	0.332589285714286	0.096218381853496	S1	S1.GCGR-L15.ATTATTCAGAGTCACT-1
necrotic/lowq		GCGR-L15	0.758064516129032	0.852000504627256	S1	S1.GCGR-L15.ATTCAACCATTTAAGG-1
Spot with tumour	Cortex (high tumor density)	GCGR-L15	0.848972296693476	0.896967585841807	S1	S1.GCGR-L15.ATTCACTGATGTTGGA-1
Spot with tumour	Cortex	GCGR-L15	0.184499529337935	0.0816948525171193	S1	S1.GCGR-L15.ATTCAGGACCTATTTC-1
Spot with tumour	Hypothalamus	GCGR-L15	0.938248267170762	0.772400391918268	S1	S1.GCGR-L15.ATTCAGTAGCAGGGTC-1
Spot with tumour	Hypothalamus	GCGR-L15	0.872220974623849	0.830215210622691	S1	S1.GCGR-L15.ATTCATATACTGTCCA-1
necrotic/lowq		GCGR-L15	0.742857142857143	0.943750108223405	S1	S1.GCGR-L15.ATTCATCGTTGAGGCA-1
Spot with tumour	septal nucleus	GCGR-L15	0.917158420335906	0.776729520855072	S1	S1.GCGR-L15.ATTCCCACATAAACAA-1
Spot with tumour	STR	GCGR-L15	0.346577380952381	0.119679467704566	S1	S1.GCGR-L15.ATTCCTCCGCCAGTGC-1
Spot with tumour	Hypothalamus	GCGR-L15	0.135345221764975	0.097894173700001	S1	S1.GCGR-L15.ATTCCTTCCAGGCGGT-1
Spot with tumour	Hypothalamus	GCGR-L15	0.95160744500846	0.479276468100433	S1	S1.GCGR-L15.ATTCGACGCCGGGCCT-1
Spot with tumour	Cortex	GCGR-L15	0.246067415730337	0.0737348412462205	S1	S1.GCGR-L15.ATTCGCGCCTTGAGAG-1
Spot with tumour	CC	GCGR-L15	0.407870247274661	0.249832634449789	S1	S1.GCGR-L15.ATTCGTGCTATCTCTT-1
Spot with tumour	STR	GCGR-L15	0.158499697519661	0.0825327484403718	S1	S1.GCGR-L15.ATTCTCGTCTCTTTAG-1
Spot with tumour	Cortex	GCGR-L15	0.171440726035167	0.0579544680249649	S1	S1.GCGR-L15.ATTCTTCGTACTTATG-1
Spot with tumour	CC	GCGR-L15	0.579471848530144	0.0964976804945802	S1	S1.GCGR-L15.ATTGAAGATCTTAGTG-1
Spot with tumour	Cortex	GCGR-L15	0.192009018036072	0.0367277713025682	S1	S1.GCGR-L15.ATTGACGTAACTCGGT-1
Spot with tumour	Hypothalamus	GCGR-L15	0.169208504953802	0.0853257348512135	S1	S1.GCGR-L15.ATTGATAGCAACGAGA-1
Spot with tumour	STR	GCGR-L15	0.871619047619048	0.615853503590591	S1	S1.GCGR-L15.ATTGATGAGTCCTAAC-1
Spot with tumour	CC	GCGR-L15	0.794594594594595	0.750894396554787	S1	S1.GCGR-L15.ATTGCCTATTAGACCG-1
necrotic/lowq		GCGR-L15	0.829268292682927	0.876439135722121	S1	S1.GCGR-L15.ATTGCCTTTATGTTTG-1
Spot with tumour	Hypothalamus	GCGR-L15	0.910600255427842	0.635963005748651	S1	S1.GCGR-L15.ATTGCGATCAGTAACT-1
Spot with tumour	septal nucleus	GCGR-L15	0.904382470119522	0.368953504872186	S1	S1.GCGR-L15.ATTGCTGCTCCTCCAT-1
Spot with tumour	CC	GCGR-L15	0.598691384950927	0.336554862506423	S1	S1.GCGR-L15.ATTGGATTACAGCGTA-1
Spot with tumour	STR	GCGR-L15	0.168440226248682	0.0356105767382315	S1	S1.GCGR-L15.ATTGGGAATATCTTGG-1
Spot with tumour	STR	GCGR-L15	0.7081989866421	0.38794581246591	S1	S1.GCGR-L15.ATTGTACAACTCGGCT-1
Spot with tumour	STR	GCGR-L15	0.207696307852314	0.0353312780971473	S1	S1.GCGR-L15.ATTGTCGCAATACCTT-1
Spot with tumour	Hypothalamus	GCGR-L15	0.764976958525346	0.818624317017698	S1	S1.GCGR-L15.ATTGTCTGTTTCATGT-1
Spot with tumour	Cortex	GCGR-L15	0.209746954076851	0.157105485609845	S1	S1.GCGR-L15.ATTGTTCAACGATCCG-1
Spot with tumour	STR	GCGR-L15	0.212882317196678	0.0494358594718978	S1	S1.GCGR-L15.ATTTAACTCGTATTAC-1
Spot with tumour	STR	GCGR-L15	0.899545454545455	0.851022959383461	S1	S1.GCGR-L15.ATTTACAGTTTACTGG-1
Spot with tumour	Cortex	GCGR-L15	0.110727272727273	0.32091413860571	S1	S1.GCGR-L15.ATTTACTAAGTCCATT-1
necrotic/lowq		GCGR-L15	0.608695652173913	0.160736367943939	S1	S1.GCGR-L15.ATTTATACTGGTAAAG-1
Spot with tumour	STR	GCGR-L15	0.187212208919879	0.0449670812145511	S1	S1.GCGR-L15.ATTTCATTATTTCGCG-1
Spot with tumour	Cortex (high tumor density)	GCGR-L15	0.915149490562886	0.748241059464487	S1	S1.GCGR-L15.ATTTCCGGGTTCTGCG-1
Spot with tumour	Cortex (high tumor density)	GCGR-L15	0.835775534570715	0.218551186648362	S1	S1.GCGR-L15.ATTTGCGCGAGTAGCT-1
Spot with tumour	CC	GCGR-L15	0.773968622893667	0.522707406789021	S1	S1.GCGR-L15.ATTTGTCTTGGGAGCT-1
Spot with tumour	STR	GCGR-L15	0.354524526297149	0.0971959270972906	S1	S1.GCGR-L15.ATTTGTTCCAGGGCTC-1
necrotic/lowq		GCGR-L15	0.588235294117647	0.862753502308996	S1	S1.GCGR-L15.CAAACCCTCCGGCGGG-1
Spot with tumour	Cortex (high tumor density)	GCGR-L15	0.870109356014581	0.59434750822711	S1	S1.GCGR-L15.CAAACGAGTATCGCAG-1
Spot with tumour	STR	GCGR-L15	0.70147954743255	0.392973188005425	S1	S1.GCGR-L15.CAAACGGTCGCACTTT-1
Spot with tumour	olfactory nucleus	GCGR-L15	0.121147012643583	0.00223438912867335	S1	S1.GCGR-L15.CAAACTACGATAGAGA-1
Spot with tumour	olfactory nucleus	GCGR-L15	0.105882352941176	0.0319796944041373	S1	S1.GCGR-L15.CAAACTATTGAGCTTC-1
Spot with tumour	CC	GCGR-L15	0.544705882352941	0.342140835328106	S1	S1.GCGR-L15.CAAACTCGCGACGCCG-1
Spot with tumour	Cortex (high tumor density)	GCGR-L15	0.90042438670945	0.436543776014555	S1	S1.GCGR-L15.CAAAGATTATTGGGCC-1
Spot with tumour	Cortex (high tumor density)	GCGR-L15	0.912035102381947	0.735532971295158	S1	S1.GCGR-L15.CAAATCTCTCACAAGG-1
Spot with tumour	Cortex (high tumor density)	GCGR-L15	0.889769452449568	0.78189654571513	S1	S1.GCGR-L15.CAAATGTCCTTCCGTG-1
Spot with tumour	STR	GCGR-L15	0.191958887545345	0.081275904555493	S1	S1.GCGR-L15.CAAATTGTCAGCAAGC-1
Spot with tumour	Cortex	GCGR-L15	0.150921253374017	0.120796662268903	S1	S1.GCGR-L15.CAACCAGTGGCCTACC-1
Spot with tumour	Cortex	GCGR-L15	0.521172638436482	0.378449658669048	S1	S1.GCGR-L15.CAACCTACCGAGCAGT-1
Spot with tumour	STR	GCGR-L15	0.200253485424588	0.10655243157361	S1	S1.GCGR-L15.CAACGACCCGTTTACA-1
Spot with tumour	Cortex	GCGR-L15	0.395348837209302	0.167579184650501	S1	S1.GCGR-L15.CAACGCGATGAGCCAA-1
Spot with tumour	CC	GCGR-L15	0.138196176226101	0.0470618210226824	S1	S1.GCGR-L15.CAACGGTTCTTGATAC-1
Spot with tumour	Cortex	GCGR-L15	0.225801177240026	0.13336510111769	S1	S1.GCGR-L15.CAACGTGGTGGAGTCT-1
Spot with tumour	STR	GCGR-L15	0.200482875793615	0.0473411196637665	S1	S1.GCGR-L15.CAACTATATCGAATGC-1
Spot with tumour	STR	GCGR-L15	0.154779145546705	0.0830913457225401	S1	S1.GCGR-L15.CAACTCCTTGATCCCG-1
Spot with tumour	Cortex (high tumor density)	GCGR-L15	0.83710407239819	0.446319228452501	S1	S1.GCGR-L15.CAACTGCTCATCCGAT-1
Spot with tumour	STR	GCGR-L15	0.109571065365374	0.0627025449233958	S1	S1.GCGR-L15.CAACTTGTAGTGGGCA-1
Spot with tumour	Hypothalamus	GCGR-L15	0.790143084260731	0.529131275533957	S1	S1.GCGR-L15.CAAGAGGGCGGAGTAC-1
Spot with tumour	CC	GCGR-L15	0.791933240611961	0.650765833726112	S1	S1.GCGR-L15.CAAGATATTATAACGT-1
Spot with tumour	Cortex (high tumor density)	GCGR-L15	0.899316792520676	0.772121093277184	S1	S1.GCGR-L15.CAAGCAACGTCGGAGT-1
Spot with tumour	STR	GCGR-L15	0.319486230039343	0.0541839363703287	S1	S1.GCGR-L15.CAAGCACCAAATGCCT-1
Spot with tumour	Cortex (high tumor density)	GCGR-L15	0.826070038910506	0.799771658744516	S1	S1.GCGR-L15.CAAGCGGCACATAATT-1
Spot with tumour	Hypothalamus	GCGR-L15	0.804375804375804	0.755363174812134	S1	S1.GCGR-L15.CAAGGATCGCATGTTC-1
Spot with tumour	Cortex	GCGR-L15	0.278980542614415	0.114931390806135	S1	S1.GCGR-L15.CAAGGCCAGTGGTGCA-1
Spot with tumour	Cortex	GCGR-L15	0.128434504792332	0.22511470471384	S1	S1.GCGR-L15.CAAGGTCCTATAGGCT-1
Spot with tumour	Cortex	GCGR-L15	0.686740623349181	0.753966681606713	S1	S1.GCGR-L15.CAAGTAAGTGATAGAC-1
necrotic/lowq		GCGR-L15	0.5	0.0937046940837385	S1	S1.GCGR-L15.CAAGTCGTTGAAATCT-1
Spot with tumour	STR	GCGR-L15	0.149424328383114	0.0349123301355211	S1	S1.GCGR-L15.CAAGTGAACTTTGGTT-1
Spot with tumour	CC	GCGR-L15	0.853494623655914	0.776729520855072	S1	S1.GCGR-L15.CAAGTGTGGTTGCAAA-1
Spot with tumour	Cortex (high tumor density)	GCGR-L15	0.876182287188306	0.552313062743943	S1	S1.GCGR-L15.CAATAAACCTTGGCCC-1
Spot with tumour	Cortex	GCGR-L15	0.0800057045065602	0.401491796558492	S1	S1.GCGR-L15.CAATACGAGAGTCTGA-1
Spot with tumour	Cortex (high tumor density)	GCGR-L15	0.889467910038398	0.518517927172759	S1	S1.GCGR-L15.CAATATTCTTGACCTA-1
Spot with tumour	Hypothalamus	GCGR-L15	0.0751028806584362	0.116746831973182	S1	S1.GCGR-L15.CAATATTGGACTAGTG-1
Spot with tumour	olfactory nucleus	GCGR-L15	0.0680893631210403	0.224975055393298	S1	S1.GCGR-L15.CAATCCCTATACCAGC-1
Spot with tumour	Hypothalamus	GCGR-L15	0.20197486535009	0.147330033171899	S1	S1.GCGR-L15.CAATCCTGCCGTGGAG-1
Spot with tumour	Cortex (high tumor density)	GCGR-L15	0.721611721611722	0.638337044197867	S1	S1.GCGR-L15.CAATGACCCTTAATTT-1
Spot with tumour	Cortex (high tumor density)	GCGR-L15	0.898050974512744	0.955201352507856	S1	S1.GCGR-L15.CAATGCGAGAAGTATC-1
necrotic/lowq		GCGR-L15	0.844444444444444	0.918473581205288	S1	S1.GCGR-L15.CAATGGATCTCTACCA-1
Spot with tumour	STR	GCGR-L15	0.0718964776632302	0.164786198239659	S1	S1.GCGR-L15.CAATGGTCGGCCTGGG-1
Spot with tumour	Cortex	GCGR-L15	0.0592941848835548	0.525360743879321	S1	S1.GCGR-L15.CAATGTGCCAACCCTT-1
Spot with tumour	Hypothalamus	GCGR-L15	0.873162765378334	0.49784982773253	S1	S1.GCGR-L15.CAATTAAGGGTGATGA-1
Spot with tumour	Hypothalamus	GCGR-L15	0.807397959183674	0.73902420430871	S1	S1.GCGR-L15.CAATTTCGTATAAGGG-1
Spot with tumour	septal nucleus	GCGR-L15	0.933826638477801	0.548961479050933	S1	S1.GCGR-L15.CACAATGAGCTGCTAT-1
Spot with tumour	CC	GCGR-L15	0.623152709359606	0.496732633168194	S1	S1.GCGR-L15.CACACACGCTAACGAG-1
Spot with tumour	Cortex	GCGR-L15	0.236740597878496	0.0881187212620551	S1	S1.GCGR-L15.CACACAGCTTGCGCTC-1
Spot with tumour	Hypothalamus	GCGR-L15	0.912911392405063	0.289493041483741	S1	S1.GCGR-L15.CACACAGGGATAGATT-1
Spot with tumour	Hypothalamus	GCGR-L15	0.822995461422088	0.591554521816269	S1	S1.GCGR-L15.CACACGCGCTGTCTTA-1
Spot with tumour	Hypothalamus	GCGR-L15	0.865602471678682	0.628701241080463	S1	S1.GCGR-L15.CACAGCACCCACGGCA-1
Spot with tumour	STR	GCGR-L15	0.355791569863923	0.0907720583523547	S1	S1.GCGR-L15.CACAGCTAGGGAGTGA-1
necrotic/lowq		GCGR-L15	0.873015873015873	0.892219508943376	S1	S1.GCGR-L15.CACAGGGCCATATAGT-1
Spot with tumour	Cortex (high tumor density)	GCGR-L15	0.879355783308931	0.678695697834529	S1	S1.GCGR-L15.CACAGGGCCGTTGTCA-1
Spot with tumour	Cortex	GCGR-L15	0.18262234270224	0.0458049771378036	S1	S1.GCGR-L15.CACAGTCCCGCTTCGC-1
Spot with tumour	Cortex	GCGR-L15	0.208066281069251	0.159619173379602	S1	S1.GCGR-L15.CACAGTTCGCTTCCCA-1
Spot with tumour	CC	GCGR-L15	0.722429210134128	0.48374524635778	S1	S1.GCGR-L15.CACATATTAGCAGGAT-1
Spot with tumour	Cortex (high tumor density)	GCGR-L15	0.920097508125677	0.669618491999294	S1	S1.GCGR-L15.CACATCGTGCACGCGC-1
Spot with tumour	CC	GCGR-L15	0.87168458781362	0.862893151629538	S1	S1.GCGR-L15.CACATCTCACCGACGA-1
Spot with tumour	CC	GCGR-L15	0.821974965229485	0.311417984808848	S1	S1.GCGR-L15.CACATGATTCAGCAAC-1
Spot with tumour	Hypothalamus	GCGR-L15	0.157987643424537	0.154591797840087	S1	S1.GCGR-L15.CACATGTTTGGACATG-1
Spot with tumour	STR	GCGR-L15	0.250070841598186	0.0453860291761774	S1	S1.GCGR-L15.CACATTCTTTCGATGG-1
Spot with tumour	CC	GCGR-L15	0.632839224629418	0.497291230450362	S1	S1.GCGR-L15.CACATTTCTTGTCAGA-1
Spot with tumour	septal nucleus	GCGR-L15	0.714773183460458	0.865127540758212	S1	S1.GCGR-L15.CACCAGTCAGCATGCA-1
Spot with tumour	STR	GCGR-L15	0.128374425407438	0.108088574099573	S1	S1.GCGR-L15.CACCATCGGAGGAGAC-1
Spot with tumour	STR	GCGR-L15	0.568882365275739	0.236286650357207	S1	S1.GCGR-L15.CACCCAAATCTTATGT-1
Spot with tumour	STR	GCGR-L15	0.176190047691892	0.0917496035961493	S1	S1.GCGR-L15.CACCCACACGTCACCC-1
Spot with tumour	STR	GCGR-L15	0.467405598346797	0.198720983131386	S1	S1.GCGR-L15.CACCCACGAGGCAATT-1
Spot with tumour	Cortex (high tumor density)	GCGR-L15	0.83321554770318	0.363646830691587	S1	S1.GCGR-L15.CACCCGGTTTGTGACT-1
Spot with tumour	Hypothalamus	GCGR-L15	0.882727272727273	0.810105708464631	S1	S1.GCGR-L15.CACCCTAACAAGATCT-1
Spot with tumour	Cortex	GCGR-L15	0.369663941871026	0.160457069302855	S1	S1.GCGR-L15.CACCCTTGGTGAGACC-1
Spot with tumour	STR	GCGR-L15	0.0993189132549959	0.0734555426051363	S1	S1.GCGR-L15.CACCCTTTCCTCGCTC-1
Spot with tumour	olfactory nucleus	GCGR-L15	0.0654934152247092	0.0773657235803147	S1	S1.GCGR-L15.CACCGATACACCGAGC-1
Spot with tumour	Hypothalamus	GCGR-L15	0.768151311775473	0.312395530052642	S1	S1.GCGR-L15.CACCGCCAGAAGGTTT-1
Spot with tumour	STR	GCGR-L15	0.15963963963964	0.0346330314944369	S1	S1.GCGR-L15.CACCGCCGACCAGCGA-1
Spot with tumour	Cortex	GCGR-L15	0.258172458172458	0.0720590493997155	S1	S1.GCGR-L15.CACCGGGCATCACAAG-1
Spot with tumour	CC	GCGR-L15	0.635600335852225	0.267288799517549	S1	S1.GCGR-L15.CACCGTATCCCATCCG-1
Spot with tumour	Cortex (high tumor density)	GCGR-L15	0.898186889818689	0.385571774016695	S1	S1.GCGR-L15.CACCGTTAGGGATCAC-1
Spot with tumour	Cortex (high tumor density)	GCGR-L15	0.953050672182006	0.613479465141376	S1	S1.GCGR-L15.CACCGTTGCGCGATAT-1
Spot with tumour	Hypothalamus	GCGR-L15	0.243967828418231	0.100128562828674	S1	S1.GCGR-L15.CACCTAATAGAGTCGT-1
Spot with tumour	STR	GCGR-L15	0.419422572178478	0.138532125977748	S1	S1.GCGR-L15.CACCTAATCAGTTTAC-1
Spot with tumour	STR	GCGR-L15	0.302145019081458	0.0230421378894439	S1	S1.GCGR-L15.CACCTCGATGGTGGAC-1
Spot with tumour	STR	GCGR-L15	0.822299651567944	0.525500393199863	S1	S1.GCGR-L15.CACCTTGCGAAACTCG-1
Spot with tumour	STR	GCGR-L15	0.730270470544646	0.626606501272332	S1	S1.GCGR-L15.CACCTTGGCGCCTTTG-1
Spot with tumour	STR	GCGR-L15	0.957001743172574	0.58764434084109	S1	S1.GCGR-L15.CACGAAAGTTAGTCCC-1
Spot with tumour	Cortex	GCGR-L15	0.161417322834646	0.238800338126964	S1	S1.GCGR-L15.CACGAGCAAACCAGAC-1
Spot with tumour	CC	GCGR-L15	0.844798657718121	0.753547733645087	S1	S1.GCGR-L15.CACGCACAGCGCAGCT-1
Spot with tumour	CC	GCGR-L15	0.496592015579357	0.0608871037563487	S1	S1.GCGR-L15.CACGCAGCGAGGCTTT-1
Spot with tumour	CC	GCGR-L15	0.811580294305822	0.449391513504427	S1	S1.GCGR-L15.CACGCGGAACTGTTGC-1
Spot with tumour	septal nucleus	GCGR-L15	0.950728476821192	0.77854496202212	S1	S1.GCGR-L15.CACGGGATTGAGGGTT-1
Spot with tumour	Cortex (high tumor density)	GCGR-L15	0.942764076314565	0.416154975215411	S1	S1.GCGR-L15.CACGTCGGCAACCTCT-1
Spot with tumour	Hypothalamus	GCGR-L15	0.845227062094532	0.6633342725749	S1	S1.GCGR-L15.CACGTTCGTGCTCTAG-1
Spot with tumour	CC	GCGR-L15	0.727959697732998	0.423137441242515	S1	S1.GCGR-L15.CACGTTTCGTACACAC-1
Spot with tumour	CC	GCGR-L15	0.683349071451055	0.190481673219403	S1	S1.GCGR-L15.CACTAAAGTTGCCTAT-1
Spot with tumour	CC	GCGR-L15	0.604529616724739	0.238381390165338	S1	S1.GCGR-L15.CACTACGGGAGCTGCC-1
Spot with tumour	septal nucleus	GCGR-L15	0.638273045507585	0.230142080253355	S1	S1.GCGR-L15.CACTCAAGAGCTATGG-1
Spot with tumour	Cortex	GCGR-L15	0.101139601139601	0.0323986423657635	S1	S1.GCGR-L15.CACTCAGCTCTTGAGG-1
Spot with tumour	Cortex (high tumor density)	GCGR-L15	0.917340412694582	0.487236479371332	S1	S1.GCGR-L15.CACTCCTATGTAAGAT-1
Spot with tumour	STR	GCGR-L15	0.194341943419434	0.0533460404470762	S1	S1.GCGR-L15.CACTCCTCTCGGTCGG-1
Spot with tumour	CC	GCGR-L15	0.726537216828479	0.668361648114415	S1	S1.GCGR-L15.CACTCGAGCTGAACAA-1
Spot with tumour	Cortex (high tumor density)	GCGR-L15	0.879700951517898	0.344794172418406	S1	S1.GCGR-L15.CACTCGGTTAGGAGGA-1
Spot with tumour	CC	GCGR-L15	0.830240174672489	0.634845811184315	S1	S1.GCGR-L15.CACTCTCAAGCATCGA-1
necrotic/lowq		GCGR-L15	0.816753926701571	0.778126014060493	S1	S1.GCGR-L15.CACTCTTCTGCTAGCC-1
Spot with tumour	Cortex	GCGR-L15	0.391652372784448	0.570048526452788	S1	S1.GCGR-L15.CACTGACGATTGTGGA-1
Spot with tumour	STR	GCGR-L15	0.179573136663314	0.096218381853496	S1	S1.GCGR-L15.CACTGTCCAAGTGAGA-1
Spot with tumour	STR	GCGR-L15	0.594810379241517	0.19830203516976	S1	S1.GCGR-L15.CACTTAATCAGACGGA-1
Spot with tumour	septal nucleus	GCGR-L15	0.904243334585054	0.639454238762204	S1	S1.GCGR-L15.CACTTCGCCACAGGCT-1
normal	Hypothalamus	GCGR-L15	0.0515481171548117	0.0888169678647656	S1	S1.GCGR-L15.CACTTCGTCTTATCTC-1
Spot with tumour	Hypothalamus	GCGR-L15	0.879107981220657	0.796420075051506	S1	S1.GCGR-L15.CAGAACTTAGCCCTCT-1
Spot with tumour	CC	GCGR-L15	0.453167626553501	0.205284501196864	S1	S1.GCGR-L15.CAGAATAACACACGGA-1
Spot with tumour	Cortex (high tumor density)	GCGR-L15	0.855384615384615	0.902274260022406	S1	S1.GCGR-L15.CAGACACCGATCGCTG-1
Spot with tumour	CC	GCGR-L15	0.721818876576232	0.282650224777178	S1	S1.GCGR-L15.CAGACCTGTAAGTGTT-1
Spot with tumour	Cortex (high tumor density)	GCGR-L15	0.877403846153846	0.78999620630657	S1	S1.GCGR-L15.CAGACGAACCTGATAC-1
Spot with tumour	Cortex (high tumor density)	GCGR-L15	0.813052955507116	0.737767360423831	S1	S1.GCGR-L15.CAGAGACGGTCACCCA-1
Spot with tumour	septal nucleus	GCGR-L15	0.856122448979592	0.679952541719408	S1	S1.GCGR-L15.CAGAGCATGAGCTTGC-1
Spot with tumour	Cortex (high tumor density)	GCGR-L15	0.800110283981252	0.807033423412705	S1	S1.GCGR-L15.CAGAGGCGATGCATGA-1
Spot with tumour	septal nucleus	GCGR-L15	0.130420815933183	0.0578148187044229	S1	S1.GCGR-L15.CAGAGTGATTTAACGT-1
Spot with tumour	Cortex	GCGR-L15	0.238610175500798	0.168277431253211	S1	S1.GCGR-L15.CAGATAATGGGCGGGT-1
Spot with tumour	STR	GCGR-L15	0.547169811320755	0.170511820381885	S1	S1.GCGR-L15.CAGATACTAACATAGT-1
Spot with tumour	Cortex (high tumor density)	GCGR-L15	0.819463753723932	0.469640664983029	S1	S1.GCGR-L15.CAGATCCTGGTTTGAA-1
Spot with tumour	Cortex (high tumor density)	GCGR-L15	0.921985815602837	0.723942077690165	S1	S1.GCGR-L15.CAGCAGCCCGTTCCTT-1
Spot with tumour	Hypothalamus	GCGR-L15	0.915259172976121	0.694196772414701	S1	S1.GCGR-L15.CAGCAGTCCAGACTAT-1
Spot with tumour	Cortex (high tumor density)	GCGR-L15	0.912698412698413	0.7303659464351	S1	S1.GCGR-L15.CAGCAGTCTGTGCTGC-1
normal	olfactory nucleus	GCGR-L15	0.0449492743070725	0.0900738117496443	S1	S1.GCGR-L15.CAGCCGGGCCCTCTAT-1
Spot with tumour	STR	GCGR-L15	0.850558659217877	0.627444397195584	S1	S1.GCGR-L15.CAGCCTCCTGCAGAGG-1
normal	Cortex	GCGR-L15	0.0516929079002369	0.33837030367347	S1	S1.GCGR-L15.CAGCCTCTCCTCAAGA-1
Spot with tumour	Cortex (high tumor density)	GCGR-L15	0.936694021101993	0.760809498313275	S1	S1.GCGR-L15.CAGCGATTCCCTTCAA-1
Spot with tumour	CC	GCGR-L15	0.856072766185126	0.46363574419972	S1	S1.GCGR-L15.CAGCTCACTGAGACAT-1
Spot with tumour	STR	GCGR-L15	0.779427359490986	0.844319791997441	S1	S1.GCGR-L15.CAGCTCGACAAGTTAA-1
Spot with tumour	STR	GCGR-L15	0.16154466445659	0.0445481332529249	S1	S1.GCGR-L15.CAGCTCGTGCTTGTGT-1
Spot with tumour	Hypothalamus	GCGR-L15	0.735866543095459	0.805776579527826	S1	S1.GCGR-L15.CAGCTCTGGGCTCACT-1
Spot with tumour	Cortex	GCGR-L15	0.508299866131191	0.244525960269189	S1	S1.GCGR-L15.CAGCTGGCGTAACCGT-1
Spot with tumour	STR	GCGR-L15	0.920574886535552	0.870853162900437	S1	S1.GCGR-L15.CAGCTTAGTAGGTAGC-1
Spot with tumour	Cortex	GCGR-L15	0.192252510760402	0.0346330314944369	S1	S1.GCGR-L15.CAGGAAGACTTTATAT-1
Spot with tumour	septal nucleus	GCGR-L15	0.758382642998028	0.663753220536526	S1	S1.GCGR-L15.CAGGATATATCGTTGT-1
necrotic/lowq		GCGR-L15	0.666666666666667	0.917356386640951	S1	S1.GCGR-L15.CAGGCAGTCTTACCAG-1
Spot with tumour	Cortex (high tumor density)	GCGR-L15	0.907558979297063	0.565859046836525	S1	S1.GCGR-L15.CAGGCCGTTTGGGTGT-1
Spot with tumour	Cortex (high tumor density)	GCGR-L15	0.799475397973951	0.668501297434957	S1	S1.GCGR-L15.CAGGCGCACGGTGGTC-1
Spot with tumour	Hypothalamus	GCGR-L15	0.725888324873096	0.616551750193302	S1	S1.GCGR-L15.CAGGCGCCATGCTAGG-1
Spot with tumour	Cortex	GCGR-L15	0.133114888388286	0.28474496458531	S1	S1.GCGR-L15.CAGTAACTATTTATTG-1
Spot with tumour	Hypothalamus	GCGR-L15	0.867757459095284	0.589180483367053	S1	S1.GCGR-L15.CAGTAATCCCTCCCAG-1
Spot with tumour	Cortex	GCGR-L15	0.110248610091262	0.250670530373041	S1	S1.GCGR-L15.CAGTACATTCTCTAAA-1
Spot with tumour	Cortex	GCGR-L15	0.270359572400389	0.862055255706286	S1	S1.GCGR-L15.CAGTACCAGTTTACGT-1
Spot with tumour	STR	GCGR-L15	0.660152008686211	0.354988572817978	S1	S1.GCGR-L15.CAGTAGCCCACGCGGT-1
normal	STR	GCGR-L15	0.0493820640118306	0.21240661654451	S1	S1.GCGR-L15.CAGTAGCGAGGTAGTA-1
Spot with tumour	STR	GCGR-L15	0.348761183757743	0.184616401756635	S1	S1.GCGR-L15.CAGTCGAGGATGCAAT-1
Spot with tumour	STR	GCGR-L15	0.0713521227256511	0.0969166284562065	S1	S1.GCGR-L15.CAGTCTCTCGGCTAAT-1
Spot with tumour	CC	GCGR-L15	0.698630136986301	0.383058086246937	S1	S1.GCGR-L15.CAGTCTGTATACTGGG-1
Spot with tumour	Cortex (high tumor density)	GCGR-L15	0.877142857142857	0.777707066098867	S1	S1.GCGR-L15.CAGTGAATAAATGACT-1
Spot with tumour	Hypothalamus	GCGR-L15	0.282801709963828	0.0573958707427966	S1	S1.GCGR-L15.CAGTGGTTGCACATGA-1
Spot with tumour	STR	GCGR-L15	0.160846378806124	0.0439895359707565	S1	S1.GCGR-L15.CAGTGTCCGCAGAATG-1
Spot with tumour	CC	GCGR-L15	0.806490749165908	0.37858930798959	S1	S1.GCGR-L15.CAGTGTCGGCTGGCCC-1
Spot with tumour	CC	GCGR-L15	0.70380584666299	0.24857579056491	S1	S1.GCGR-L15.CAGTTCAAATTGACAC-1
Spot with tumour	Hypothalamus	GCGR-L15	0.937157317587516	0.636940550992446	S1	S1.GCGR-L15.CAGTTCCGCGGGTCGA-1
Spot with tumour	CC	GCGR-L15	0.814245014245014	0.818205369056071	S1	S1.GCGR-L15.CAGTTCGAGGACCCGA-1
Spot with tumour	CC	GCGR-L15	0.785002621919245	0.509720019978607	S1	S1.GCGR-L15.CATAACGGACAGTCGT-1
Spot with tumour	Cortex (high tumor density)	GCGR-L15	0.870008873114463	0.76248529015978	S1	S1.GCGR-L15.CATAAGAAGCTTGGCT-1
Spot with tumour	Cortex (high tumor density)	GCGR-L15	0.946516257465163	0.887471432044945	S1	S1.GCGR-L15.CATAAGCTCTCCGTCT-1
Spot with tumour	STR	GCGR-L15	0.112383962077819	0.0833706443636243	S1	S1.GCGR-L15.CATAATGAGCGGGCGA-1
Spot with tumour	STR	GCGR-L15	0.129767567082473	0.051390949959487	S1	S1.GCGR-L15.CATACAAAGCCGAACC-1
Spot with tumour	Cortex	GCGR-L15	0.658962506420134	0.612082971935955	S1	S1.GCGR-L15.CATACACGGTTCCCAC-1
Spot with tumour	Cortex (high tumor density)	GCGR-L15	0.88353115727003	0.408334613265054	S1	S1.GCGR-L15.CATACCCGTACCCAGT-1
Spot with tumour	septal nucleus	GCGR-L15	0.870503597122302	0.888169678647656	S1	S1.GCGR-L15.CATACGAACTAGCTGG-1
Spot with tumour	Hypothalamus	GCGR-L15	0.779418770843259	0.703692926211562	S1	S1.GCGR-L15.CATACGGCGTCTGGGC-1
Spot with tumour	CC	GCGR-L15	0.883555133079848	0.59029767793139	S1	S1.GCGR-L15.CATACTATGTAATTGT-1
Spot with tumour	Cortex	GCGR-L15	0.0995231183910429	0.329991344440945	S1	S1.GCGR-L15.CATACTTAGGCAATAC-1
Spot with tumour	Cortex	GCGR-L15	0.682179675994109	0.751592643157497	S1	S1.GCGR-L15.CATACTTCTTTCTCCG-1
necrotic/lowq		GCGR-L15	0.835616438356164	0.905486194394874	S1	S1.GCGR-L15.CATAGAGGAGATACTA-1
Spot with tumour	Hypothalamus	GCGR-L15	0.911780527165143	0.770026353469052	S1	S1.GCGR-L15.CATAGCCGCCCGGGAT-1
Spot with tumour	Cortex (high tumor density)	GCGR-L15	0.893746011486918	0.492962101513557	S1	S1.GCGR-L15.CATAGCGTTGCCCACC-1
Spot with tumour	STR	GCGR-L15	0.239101068402309	0.0483186649075611	S1	S1.GCGR-L15.CATAGTACATTGAGAG-1
Spot with tumour	STR	GCGR-L15	0.155956963774553	0.0653558820136954	S1	S1.GCGR-L15.CATAGTAGCATAGTAG-1
necrotic/lowq		GCGR-L15	0.7125	0.817786421094445	S1	S1.GCGR-L15.CATAGTCAAATACATA-1
Spot with tumour	septal nucleus	GCGR-L15	0.920728441349759	0.581360121416697	S1	S1.GCGR-L15.CATAGTCCACAAGAAC-1
Spot with tumour	septal nucleus	GCGR-L15	0.908732764281024	0.65928444227918	S1	S1.GCGR-L15.CATATAGGTACAGTCA-1
Spot with tumour	Cortex (high tumor density)	GCGR-L15	0.880643340857788	0.581499770737239	S1	S1.GCGR-L15.CATATGTCAGGCTACG-1
Spot with tumour	olfactory nucleus	GCGR-L15	0.251680603377603	0.0372863685847365	S1	S1.GCGR-L15.CATATTATTTGCCCTA-1
Spot with tumour	olfactory nucleus	GCGR-L15	0.122421095778112	0.0453860291761774	S1	S1.GCGR-L15.CATCATCTACCCGGAC-1
Spot with tumour	CC	GCGR-L15	0.843195266272189	0.790834102229823	S1	S1.GCGR-L15.CATCATTACCCTGAGG-1
Spot with tumour	Hypothalamus	GCGR-L15	0.0780188472496165	0.0571165721017124	S1	S1.GCGR-L15.CATCCGCAGGCCCGAA-1
Spot with tumour	CC	GCGR-L15	0.83975210270031	0.58094117345507	S1	S1.GCGR-L15.CATCCTCTCAAAGATC-1
Spot with tumour	STR	GCGR-L15	0.113373523622047	0.102362951957348	S1	S1.GCGR-L15.CATCGCCCGCGGCCAA-1
Spot with tumour	septal nucleus	GCGR-L15	0.898141074611663	0.787622167857355	S1	S1.GCGR-L15.CATCGGACGGGTTAAT-1
Spot with tumour	septal nucleus	GCGR-L15	0.287744345853626	0.0805776579527826	S1	S1.GCGR-L15.CATCGTCCGGTTACTA-1
Spot with tumour	Cortex	GCGR-L15	0.106341840680588	0.22846628840685	S1	S1.GCGR-L15.CATCTATCCCGTGTCT-1
Spot with tumour	STR	GCGR-L15	0.845591223080049	0.549659725653644	S1	S1.GCGR-L15.CATCTTACACCACCTC-1
Spot with tumour	STR	GCGR-L15	0.134467663335261	0.0342140835328106	S1	S1.GCGR-L15.CATGAACCGACATTTG-1
Spot with tumour	STR	GCGR-L15	0.656882888171412	0.465451185366767	S1	S1.GCGR-L15.CATGACTTCGCTGAAT-1
Spot with tumour	CC	GCGR-L15	0.830167597765363	0.795442529807712	S1	S1.GCGR-L15.CATGAGATGCACTCTC-1
Spot with tumour	Cortex	GCGR-L15	0.109701187065084	0.094542590006991	S1	S1.GCGR-L15.CATGAGTCCATCACGG-1
necrotic/lowq		GCGR-L15	0.479166666666667	0.0780639701830251	S1	S1.GCGR-L15.CATGATACGGTGAAAC-1
Spot with tumour	STR	GCGR-L15	0.515087719298246	0.157245134930387	S1	S1.GCGR-L15.CATGATGCACAATTCT-1
Spot with tumour	STR	GCGR-L15	0.804928131416838	0.771003898712847	S1	S1.GCGR-L15.CATGATGGAAGTTAGC-1
Spot with tumour	olfactory nucleus	GCGR-L15	0.24215706376871	0.106273132932526	S1	S1.GCGR-L15.CATGCATGGAGACCCT-1
Spot with tumour	Cortex (high tumor density)	GCGR-L15	0.863576158940397	0.696850109505	S1	S1.GCGR-L15.CATGCCAACTCGCAAA-1
Spot with tumour	STR	GCGR-L15	0.457347514651617	0.253044568822257	S1	S1.GCGR-L15.CATGCGACCAGTTTAA-1
Spot with tumour	STR	GCGR-L15	0.219260065288357	0.0491565608308136	S1	S1.GCGR-L15.CATGCGTTAGACAGAA-1
Spot with tumour	septal nucleus	GCGR-L15	0.768888888888889	0.753408084324544	S1	S1.GCGR-L15.CATGCGTTGAGAGGAG-1
Spot with tumour	STR	GCGR-L15	0.159696576504641	0.0927271488399439	S1	S1.GCGR-L15.CATGCTGGCTCCAATT-1
Spot with tumour	CC	GCGR-L15	0.6775	0.518238628531675	S1	S1.GCGR-L15.CATGGATTGTCTTCCG-1
Spot with tumour	STR	GCGR-L15	0.19340287566958	0.0600492078330962	S1	S1.GCGR-L15.CATGGCAGGAAGATCG-1
Spot with tumour	septal nucleus	GCGR-L15	0.871191135734072	0.917077087999867	S1	S1.GCGR-L15.CATGGGTATGCCTTAT-1
Spot with tumour	STR	GCGR-L15	0.563443768311922	0.189085180013982	S1	S1.GCGR-L15.CATGGGTCGGGTGTGG-1
Spot with tumour	CC	GCGR-L15	0.823765556001606	0.630935630209136	S1	S1.GCGR-L15.CATGGTAAGTAGCGTT-1
Spot with tumour	STR	GCGR-L15	0.81504221028396	0.497710178411988	S1	S1.GCGR-L15.CATGGTCTAGATACCG-1
Spot with tumour	Cortex	GCGR-L15	0.316629004386548	0.137554580733953	S1	S1.GCGR-L15.CATGGTTTATTAATCA-1
Spot with tumour	CC	GCGR-L15	0.831320450885668	0.599793831728252	S1	S1.GCGR-L15.CATGTAAGAGACATTT-1
Spot with tumour	septal nucleus	GCGR-L15	0.840035746201966	0.874344395913989	S1	S1.GCGR-L15.CATGTCTCATTTATGG-1
Spot with tumour	STR	GCGR-L15	0.339375928677563	0.0903531103907285	S1	S1.GCGR-L15.CATTACGTCGGCCCGT-1
Spot with tumour	septal nucleus	GCGR-L15	0.865055387713998	0.921406216936672	S1	S1.GCGR-L15.CATTATCCCATTAACG-1
Spot with tumour	STR	GCGR-L15	0.625739644970414	0.239079636768048	S1	S1.GCGR-L15.CATTATGCTTGTTGTG-1
Spot with tumour	Hypothalamus	GCGR-L15	0.149800266311585	0.742655086642804	S1	S1.GCGR-L15.CATTCAGGTCAGTGCG-1
Spot with tumour	Hypothalamus	GCGR-L15	0.262719298245614	0.33837030367347	S1	S1.GCGR-L15.CATTCCCTAAGTACAA-1
Spot with tumour	Cortex (high tumor density)	GCGR-L15	0.939380660239556	0.807312722053789	S1	S1.GCGR-L15.CATTGCGAAATGGGCG-1
Spot with tumour	Hypothalamus	GCGR-L15	0.0767147036515332	0.227349093842513	S1	S1.GCGR-L15.CATTGTGTGCTAGATC-1
Spot with tumour	Cortex (high tumor density)	GCGR-L15	0.895238095238095	0.937326239478469	S1	S1.GCGR-L15.CATTTAGCGGACCATG-1
Spot with tumour	STR	GCGR-L15	0.249714335940933	0.0474807689843086	S1	S1.GCGR-L15.CATTTCTAGCAGACTA-1
Spot with tumour	Cortex (high tumor density)	GCGR-L15	0.792565266742338	0.842783649471478	S1	S1.GCGR-L15.CATTTGAGTGGTACGT-1
Spot with tumour	STR	GCGR-L15	0.26281538988469	0.0890962665058497	S1	S1.GCGR-L15.CCAAACAGAACCCTCG-1
Spot with tumour	STR	GCGR-L15	0.150655849571613	0.00572562214222545	S1	S1.GCGR-L15.CCAAAGTCCCGCTAAC-1
Spot with tumour	CC	GCGR-L15	0.473232996761288	0.259468437567192	S1	S1.GCGR-L15.CCAAATAACAAGATTC-1
Spot with tumour	CC	GCGR-L15	0.308728631269104	0.157664082892013	S1	S1.GCGR-L15.CCAAATCAAAGGGCAA-1
Spot with tumour	Hypothalamus	GCGR-L15	0.864393939393939	0.718216455547939	S1	S1.GCGR-L15.CCAACCTTATGTAACT-1
Spot with tumour	Hypothalamus	GCGR-L15	0.929590427979751	0.877835628927541	S1	S1.GCGR-L15.CCAACGATGCACTGAT-1
Spot with tumour	Cortex (high tumor density)	GCGR-L15	0.859867330016584	0.827701522852933	S1	S1.GCGR-L15.CCAAGAAAGTGGGCGA-1
Spot with tumour	STR	GCGR-L15	0.323514644351464	0.0904927597112706	S1	S1.GCGR-L15.CCAAGACTTCTGCGAA-1
Spot with tumour	Hypothalamus	GCGR-L15	0.862096138691883	0.363786480012129	S1	S1.GCGR-L15.CCAAGCGTAACTCGTA-1
Spot with tumour	STR	GCGR-L15	0.155964094596927	0.0754106330927255	S1	S1.GCGR-L15.CCAAGGAACAGAGAGG-1
Spot with tumour	septal nucleus	GCGR-L15	0.879335715787261	0.456653278172615	S1	S1.GCGR-L15.CCAATAGTGCCGTCGA-1
Spot with tumour	Cortex	GCGR-L15	0.230552712384852	0.0410569002393728	S1	S1.GCGR-L15.CCAATCGGTAGATCGA-1
Spot with tumour	septal nucleus	GCGR-L15	0.891103912285073	0.282370926136094	S1	S1.GCGR-L15.CCAATGTCACAGCAAG-1
Spot with tumour	STR	GCGR-L15	0.163720578504585	0.148167929095151	S1	S1.GCGR-L15.CCAATTACGGGTCGAG-1
Spot with tumour	STR	GCGR-L15	0.190455680937204	0.0678695697834529	S1	S1.GCGR-L15.CCAATTGAATGTTAAT-1
necrotic/lowq		GCGR-L15	0.918604651162791	0.946682743954789	S1	S1.GCGR-L15.CCACAATGTACGTCTT-1
Spot with tumour	septal nucleus	GCGR-L15	0.910521776627857	0.565719397515983	S1	S1.GCGR-L15.CCACACTGAGATATTA-1
Spot with tumour	STR	GCGR-L15	0.102686240824613	0.0883980199031393	S1	S1.GCGR-L15.CCACAGCTGAAATCAT-1
Spot with tumour	CC	GCGR-L15	0.838156123822342	0.64322477041684	S1	S1.GCGR-L15.CCACAGTACCCATCCT-1
Spot with tumour	Cortex	GCGR-L15	0.194314641744548	0.0913306556345231	S1	S1.GCGR-L15.CCACATACTGCACCCA-1
Spot with tumour	Cortex	GCGR-L15	0.618196588139724	0.427606219499862	S1	S1.GCGR-L15.CCACCAACTTTACTGT-1
Spot with tumour	CC	GCGR-L15	0.853088480801336	0.668082349473331	S1	S1.GCGR-L15.CCACCCAAGGAAAGTG-1
Spot with tumour	CC	GCGR-L15	0.593213409648406	0.339487498237807	S1	S1.GCGR-L15.CCACGAATTTAACCTC-1
Spot with tumour	STR	GCGR-L15	0.231587645904349	0.102223302636806	S1	S1.GCGR-L15.CCACGAGAAGAGAATC-1
Spot with tumour	Cortex (high tumor density)	GCGR-L15	0.948863636363636	0.672830426371762	S1	S1.GCGR-L15.CCACGGAGCCATAAGA-1
Spot with tumour	CC	GCGR-L15	0.820416889363976	0.682326580168623	S1	S1.GCGR-L15.CCACGGCAGGTGTAGG-1
Spot with tumour	CC	GCGR-L15	0.40298972282778	0.106412782253068	S1	S1.GCGR-L15.CCACGGTGCCCGGTAG-1
necrotic/lowq		GCGR-L15	0.631578947368421	0.929086929566486	S1	S1.GCGR-L15.CCACTCAGATCCGCAA-1
Spot with tumour	Cortex (high tumor density)	GCGR-L15	0.939180537772087	0.690845188721691	S1	S1.GCGR-L15.CCACTGGTGGCTGGTT-1
Spot with tumour	Hypothalamus	GCGR-L15	0.754693366708385	0.563066060425684	S1	S1.GCGR-L15.CCACTGTTTGGATTAA-1
Spot with tumour	Cortex (high tumor density)	GCGR-L15	0.914080717488789	0.347028561547079	S1	S1.GCGR-L15.CCAGAAAGCAACTCAT-1
Spot with tumour	Hypothalamus	GCGR-L15	0.637928037545628	0.148447227736236	S1	S1.GCGR-L15.CCAGAGACAAAGCCGG-1
necrotic/lowq		GCGR-L15	0.931506849315068	0.866524033963633	S1	S1.GCGR-L15.CCAGATAGTTGAGTGA-1
Spot with tumour	CC	GCGR-L15	0.844496214327315	0.527595133007994	S1	S1.GCGR-L15.CCAGCCTGGACCAATA-1
Spot with tumour	STR	GCGR-L15	0.0929272070211667	0.0837895923252505	S1	S1.GCGR-L15.CCAGCTACGCCTCATA-1
Spot with tumour	Cortex (high tumor density)	GCGR-L15	0.82391713747646	0.764161082006285	S1	S1.GCGR-L15.CCAGCTCGAACGCATT-1
Spot with tumour	Cortex (high tumor density)	GCGR-L15	0.920712968653964	0.35177663844551	S1	S1.GCGR-L15.CCAGCTGATGGTACTT-1
Spot with tumour	Hypothalamus	GCGR-L15	0.921859545004946	0.77854496202212	S1	S1.GCGR-L15.CCAGCTTCCGCCCGCA-1
Spot with tumour	Cortex	GCGR-L15	0.251824056702106	0.0435705880091303	S1	S1.GCGR-L15.CCAGGCTGGCGTCTGA-1
Spot with tumour	STR	GCGR-L15	0.669360505973296	0.282789874097721	S1	S1.GCGR-L15.CCAGGGACGTGGCCTC-1
Spot with tumour	septal nucleus	GCGR-L15	0.758169934640523	0.613619114461918	S1	S1.GCGR-L15.CCAGTAGTCTGATCCA-1
Spot with tumour	Hypothalamus	GCGR-L15	0.112676056338028	0.0569769227811704	S1	S1.GCGR-L15.CCAGTCCATTATTCGA-1
Spot with tumour	STR	GCGR-L15	0.733065730055193	0.476623131010133	S1	S1.GCGR-L15.CCAGTCTAGACGGCGC-1
Spot with tumour	Cortex (high tumor density)	GCGR-L15	0.858632395732299	0.788041115818981	S1	S1.GCGR-L15.CCAGTCTTGTCATAGA-1
Spot with tumour	Cortex	GCGR-L15	0.207584830339321	0.185733596320972	S1	S1.GCGR-L15.CCAGTTCGGTAACTCA-1
Spot with tumour	STR	GCGR-L15	0.159434517965835	0.0756899317338096	S1	S1.GCGR-L15.CCATAAACAACCCGAC-1
Spot with tumour	STR	GCGR-L15	0.835705045278137	0.597978390561205	S1	S1.GCGR-L15.CCATACCTTTACTTGT-1
Spot with tumour	STR	GCGR-L15	0.30850281793678	0.0698246602710421	S1	S1.GCGR-L15.CCATAGGTTGGCGTGG-1
Spot with tumour	Hypothalamus	GCGR-L15	0.186124613345117	0.109624716625536	S1	S1.GCGR-L15.CCATAGTCAGTAACCC-1
Spot with tumour	CC	GCGR-L15	0.565243902439024	0.325941514145224	S1	S1.GCGR-L15.CCATATGGAAACTATA-1
Spot with tumour	STR	GCGR-L15	0.123792160437557	0.0850464362101293	S1	S1.GCGR-L15.CCATCCATACCAAGTC-1
Spot with tumour	septal nucleus	GCGR-L15	0.885870709623079	0.904229350509995	S1	S1.GCGR-L15.CCATCGCAGTTAAACT-1
Spot with tumour	CC	GCGR-L15	0.741068502130449	0.47704207897176	S1	S1.GCGR-L15.CCATCTCACCAGTGAA-1
Spot with tumour	STR	GCGR-L15	0.11437908496732	0.121494908871613	S1	S1.GCGR-L15.CCATCTTGTTCACAAT-1
Spot with tumour	Hypothalamus	GCGR-L15	0.763157894736842	0.65593285858617	S1	S1.GCGR-L15.CCATGCCCTAGATTTC-1
Spot with tumour	CC	GCGR-L15	0.722991689750693	0.309742192962343	S1	S1.GCGR-L15.CCATGCCTGTTTAGTA-1
Spot with tumour	STR	GCGR-L15	0.200872410032715	0.0548821829730391	S1	S1.GCGR-L15.CCATGCTCTGCAGGAA-1
Spot with tumour	CC	GCGR-L15	0.577209797657082	0.528991626213415	S1	S1.GCGR-L15.CCATGGCAAACGCTCA-1
Spot with tumour	Cortex (high tumor density)	GCGR-L15	0.957659987071752	0.674645867538809	S1	S1.GCGR-L15.CCATGGCCCTTGTACC-1
Spot with tumour	CC	GCGR-L15	0.839847991313789	0.794325335243375	S1	S1.GCGR-L15.CCATGTTCATCTATAT-1
Spot with tumour	STR	GCGR-L15	0.437475029964043	0.0719194000791734	S1	S1.GCGR-L15.CCATTAGCGATAATCC-1
Spot with tumour	septal nucleus	GCGR-L15	0.912221471978393	0.702017134365058	S1	S1.GCGR-L15.CCATTCCCTGCCCACA-1
Spot with tumour	Cortex (high tumor density)	GCGR-L15	0.865193370165746	0.906463739638669	S1	S1.GCGR-L15.CCATTTCTACCTATTA-1
Spot with tumour	Hypothalamus	GCGR-L15	0.85521472392638	0.791951296794159	S1	S1.GCGR-L15.CCCAAACATGCTGCTC-1
Spot with tumour	Cortex (high tumor density)	GCGR-L15	0.901769911504425	0.549101128371475	S1	S1.GCGR-L15.CCCAACATACGTCGCG-1
Spot with tumour	STR	GCGR-L15	0.186145952109464	0.00684281670656213	S1	S1.GCGR-L15.CCCAACCACACTAACA-1
Spot with tumour	STR	GCGR-L15	0.244397968329848	0.0932857461221123	S1	S1.GCGR-L15.CCCAAGACAGAGTATG-1
Spot with tumour	Cortex	GCGR-L15	0.345222513089005	0.101385406713553	S1	S1.GCGR-L15.CCCAAGTCATTACACT-1
Spot with tumour	Cortex (high tumor density)	GCGR-L15	0.854334808643582	0.440453956989734	S1	S1.GCGR-L15.CCCAATGAGATTTGCA-1
Spot with tumour	Cortex (high tumor density)	GCGR-L15	0.940223862824482	0.707184159225114	S1	S1.GCGR-L15.CCCAATTTCACAACTT-1
necrotic/lowq		GCGR-L15	0.203389830508475	0.0446877825734669	S1	S1.GCGR-L15.CCCAGATTCCCGTGAC-1
necrotic/lowq		GCGR-L15	0.714285714285714	0.546028843319549	S1	S1.GCGR-L15.CCCAGGAAGAATTCGA-1
Spot with tumour	CC	GCGR-L15	0.389662027833002	0.247598245321115	S1	S1.GCGR-L15.CCCAGGTCTGAAGGCT-1
Spot with tumour	Hypothalamus	GCGR-L15	0.848983543078412	0.703692926211562	S1	S1.GCGR-L15.CCCAGTTAAGGCGCCG-1
Spot with tumour	STR	GCGR-L15	0.498789997311105	0.177773585050073	S1	S1.GCGR-L15.CCCGACCATAGTCCGC-1
Spot with tumour	CC	GCGR-L15	0.752066115702479	0.811781500311136	S1	S1.GCGR-L15.CCCGAGTTTCTCCGTA-1
necrotic/lowq		GCGR-L15	0.428571428571429	0.0809966059144089	S1	S1.GCGR-L15.CCCGCAAATAATCATC-1
Spot with tumour	CC	GCGR-L15	0.854161726345743	0.853117699191593	S1	S1.GCGR-L15.CCCGCAGCGCGAACTA-1
Spot with tumour	olfactory nucleus	GCGR-L15	0.0660751565762004	0.0769467756186884	S1	S1.GCGR-L15.CCCGCAGGGCCCAAAG-1
Spot with tumour	STR	GCGR-L15	0.161276991424734	0.0938443434042806	S1	S1.GCGR-L15.CCCGCCATGCTCCCGT-1
Spot with tumour	Hypothalamus	GCGR-L15	0.296944673823287	0.06633342725749	S1	S1.GCGR-L15.CCCGCGCAATGCACCC-1
Spot with tumour	Cortex (high tumor density)	GCGR-L15	0.892824704813806	0.756340720055928	S1	S1.GCGR-L15.CCCGGGTCGTTCAGGG-1
Spot with tumour	Hypothalamus	GCGR-L15	0.886929460580913	0.710116794956498	S1	S1.GCGR-L15.CCCGGTGGAAGAACCT-1
Spot with tumour	Cortex (high tumor density)	GCGR-L15	0.812154696132597	0.63386826594052	S1	S1.GCGR-L15.CCCGGTGTATCGGAAT-1
Spot with tumour	Cortex (high tumor density)	GCGR-L15	0.928852643419573	0.724779973613417	S1	S1.GCGR-L15.CCCGTAAGTCTAGGCC-1
Spot with tumour	Cortex (high tumor density)	GCGR-L15	0.781858083394294	0.698386252030963	S1	S1.GCGR-L15.CCCGTAGCTGGGAAGA-1
Spot with tumour	STR	GCGR-L15	0.371297455152274	0.155848641724966	S1	S1.GCGR-L15.CCCGTCAGCGTCTGAC-1
Spot with tumour	CC	GCGR-L15	0.797013720742534	0.540303221177324	S1	S1.GCGR-L15.CCCGTTTCGCAGATGT-1
Spot with tumour	Cortex	GCGR-L15	0.218759188473978	0.121215610230529	S1	S1.GCGR-L15.CCCTACCCACACCCAG-1
necrotic/lowq		GCGR-L15	0.75	0.949615379686173	S1	S1.GCGR-L15.CCCTACTTGAACAATG-1
necrotic/lowq		GCGR-L15	0.692307692307692	0.0791811647473618	S1	S1.GCGR-L15.CCCTAGCTCTAAGGTC-1
Spot with tumour	Cortex	GCGR-L15	0.154098360655738	0.60300576610072	S1	S1.GCGR-L15.CCCTAGTGTCAGGTGT-1
Spot with tumour	septal nucleus	GCGR-L15	0.837031647871953	0.742655086642804	S1	S1.GCGR-L15.CCCTATGTAGAGCAGA-1
Spot with tumour	CC	GCGR-L15	0.599323344610923	0.671294283845799	S1	S1.GCGR-L15.CCCTCAGATCGAGAAC-1
necrotic/lowq		GCGR-L15	0.452380952380952	0.278740043802	S1	S1.GCGR-L15.CCCTCATCACAGAGTA-1
Spot with tumour	STR	GCGR-L15	0.185362377850163	0.0684281670656213	S1	S1.GCGR-L15.CCCTCATTCTGGAATT-1
Spot with tumour	CC	GCGR-L15	0.766598220396988	0.523405653391732	S1	S1.GCGR-L15.CCCTCCTCGCTCGTAT-1
Spot with tumour	CC	GCGR-L15	0.83500417710944	0.757597563940807	S1	S1.GCGR-L15.CCCTCGATAATACACA-1
Spot with tumour	Cortex (high tumor density)	GCGR-L15	0.859987554449284	0.565300449554357	S1	S1.GCGR-L15.CCCTGAAATGAGTTGA-1
Spot with tumour	Cortex (high tumor density)	GCGR-L15	0.905274488697524	0.698805199992589	S1	S1.GCGR-L15.CCCTGACTAACAAATT-1
Spot with tumour	Hypothalamus	GCGR-L15	0.0888550393500889	0.0607474544358066	S1	S1.GCGR-L15.CCCTGATGTAACTCGT-1
Spot with tumour	Cortex (high tumor density)	GCGR-L15	0.955067235159069	0.594068209586026	S1	S1.GCGR-L15.CCCTGCCCAATCCGCT-1
Spot with tumour	Cortex (high tumor density)	GCGR-L15	0.943396226415094	0.363367532050503	S1	S1.GCGR-L15.CCCTGCGCTACGCATA-1
necrotic/lowq		GCGR-L15	0.470588235294118	0.0550218322935812	S1	S1.GCGR-L15.CCCTGGGAGGGATCCT-1
Spot with tumour	Cortex	GCGR-L15	0.240654608096469	0.101106108072469	S1	S1.GCGR-L15.CCCTGGTATGGGCGGC-1
Spot with tumour	Cortex	GCGR-L15	0.203068886712373	0.197184840605423	S1	S1.GCGR-L15.CCCTTTAATGGAGTTC-1
Spot with tumour	Cortex (high tumor density)	GCGR-L15	0.851313440448865	0.723104181766912	S1	S1.GCGR-L15.CCCTTTGACAGGTCTT-1
Spot with tumour	STR	GCGR-L15	0.217353665845375	0.13266685451498	S1	S1.GCGR-L15.CCGAAAGTGGTGAGCA-1
Spot with tumour	Cortex (high tumor density)	GCGR-L15	0.952699474438605	0.823093095275044	S1	S1.GCGR-L15.CCGAACACTGGGCCTC-1
Spot with tumour	septal nucleus	GCGR-L15	0.821760118826587	0.812479746913846	S1	S1.GCGR-L15.CCGAACCTTCCCGGCC-1
Spot with tumour	Hypothalamus	GCGR-L15	0.443654062149008	0.0957994338918698	S1	S1.GCGR-L15.CCGAAGTATATTGTTC-1
normal	Hypothalamus	GCGR-L15	0.0495259563747265	0.134342646361485	S1	S1.GCGR-L15.CCGACAAACACATGAG-1
Spot with tumour	Cortex (high tumor density)	GCGR-L15	0.822222222222222	0.3819408916826	S1	S1.GCGR-L15.CCGACAAAGGGAGTGC-1
Spot with tumour	CC	GCGR-L15	0.238408362839319	0.142442306952926	S1	S1.GCGR-L15.CCGACAATAGGCCGCC-1
Spot with tumour	septal nucleus	GCGR-L15	0.687479279478395	0.521869510865769	S1	S1.GCGR-L15.CCGACGGGCATGAGGT-1
Spot with tumour	CC	GCGR-L15	0.473718470301058	0.153055655314124	S1	S1.GCGR-L15.CCGAGAAGTCGCATAA-1
Spot with tumour	STR	GCGR-L15	0.0849746432362307	0.147330033171899	S1	S1.GCGR-L15.CCGAGGGATGTTAGGC-1
Spot with tumour	STR	GCGR-L15	0.82739322533137	0.640990381288167	S1	S1.GCGR-L15.CCGATCTCAACCTTAT-1
Spot with tumour	Hypothalamus	GCGR-L15	0.960204454180358	0.850604011421835	S1	S1.GCGR-L15.CCGATTCGAGGGACCC-1
Spot with tumour	Hypothalamus	GCGR-L15	0.765784114052953	0.674366568897725	S1	S1.GCGR-L15.CCGCACAAAGACCAAC-1
Spot with tumour	septal nucleus	GCGR-L15	0.911167512690355	0.317143606951073	S1	S1.GCGR-L15.CCGCACGTGACCTCGG-1
Spot with tumour	Cortex (high tumor density)	GCGR-L15	0.88380826154186	0.947939587839668	S1	S1.GCGR-L15.CCGCATGTGGTACGAT-1
Spot with tumour	STR	GCGR-L15	0.178409487268922	0.0640990381288167	S1	S1.GCGR-L15.CCGCCGGTCAACACAC-1
Spot with tumour	Cortex	GCGR-L15	0.103003533568905	0.166322340765622	S1	S1.GCGR-L15.CCGCCGTTGAGGATAA-1
Spot with tumour	olfactory nucleus	GCGR-L15	0.0588327827591631	0.180985519422541	S1	S1.GCGR-L15.CCGCCTGCGAATTGGT-1
Spot with tumour	Cortex (high tumor density)	GCGR-L15	0.907345671916312	0.595185404150363	S1	S1.GCGR-L15.CCGCGGAATGCGTCAC-1
Spot with tumour	Cortex (high tumor density)	GCGR-L15	0.914124962984898	0.78859971310115	S1	S1.GCGR-L15.CCGCGGGTACGAAGAA-1
Spot with tumour	Hypothalamus	GCGR-L15	0.944847605224964	0.642247225173045	S1	S1.GCGR-L15.CCGCGTAGGTAAGGGC-1
Spot with tumour	septal nucleus	GCGR-L15	0.900773539610563	0.690984838042233	S1	S1.GCGR-L15.CCGCTATCAGCACCAG-1
necrotic/lowq		GCGR-L15	0.5	0.939979576568769	S1	S1.GCGR-L15.CCGCTCCAGGGCGATC-1
Spot with tumour	Hypothalamus	GCGR-L15	0.835051546391753	0.833427144995159	S1	S1.GCGR-L15.CCGCTCTTCCGAACTA-1
Spot with tumour	Cortex (high tumor density)	GCGR-L15	0.945527638190955	0.823093095275044	S1	S1.GCGR-L15.CCGCTTACCTCACTCT-1
Spot with tumour	Hypothalamus	GCGR-L15	0.935838150289017	0.671573582486883	S1	S1.GCGR-L15.CCGGAATGGTTTCAGT-1
Spot with tumour	Cortex (high tumor density)	GCGR-L15	0.832387515200649	0.621858424373901	S1	S1.GCGR-L15.CCGGAGCGTACTTTCT-1
Spot with tumour	Cortex	GCGR-L15	0.121347835359352	0.13601843820799	S1	S1.GCGR-L15.CCGGCACGACCGTTTC-1
Spot with tumour	STR	GCGR-L15	0.20191745586344	0.00782036195035672	S1	S1.GCGR-L15.CCGGCGCATATTGGAT-1
Spot with tumour	STR	GCGR-L15	0.236007031177722	0.0349123301355211	S1	S1.GCGR-L15.CCGGGACCCGCAGAGA-1
Spot with tumour	STR	GCGR-L15	0.903780068728522	0.698665550672047	S1	S1.GCGR-L15.CCGGGCGGTCTCGTCA-1
Spot with tumour	Hypothalamus	GCGR-L15	0.768225584594223	0.49715158112982	S1	S1.GCGR-L15.CCGGGCTGCTCCATAC-1
Spot with tumour	Cortex (high tumor density)	GCGR-L15	0.941958887545345	0.613619114461918	S1	S1.GCGR-L15.CCGGGTTCGAGGTTAC-1
Spot with tumour	Cortex	GCGR-L15	0.117530864197531	0.362669285447793	S1	S1.GCGR-L15.CCGGTAATGGCTAGTC-1
Spot with tumour	Cortex (high tumor density)	GCGR-L15	0.940381844380404	0.576612044518266	S1	S1.GCGR-L15.CCGGTTTGTAATTGTG-1
Spot with tumour	Hypothalamus	GCGR-L15	0.855670103092783	0.82351204323667	S1	S1.GCGR-L15.CCGTAAGTTGGTCCCA-1
Spot with tumour	STR	GCGR-L15	0.146053052093321	0.0909117076728968	S1	S1.GCGR-L15.CCGTACCCAAGCGCCA-1
necrotic/lowq		GCGR-L15	0.810344827586207	0.949894678327257	S1	S1.GCGR-L15.CCGTAGGAAATCCCTG-1
Spot with tumour	CC	GCGR-L15	0.685678073510773	0.476064533727965	S1	S1.GCGR-L15.CCGTAGGGTTGTTTAC-1
Spot with tumour	Cortex (high tumor density)	GCGR-L15	0.884445913196739	0.711233989520835	S1	S1.GCGR-L15.CCGTATCTCGTCGTAG-1
Spot with tumour	STR	GCGR-L15	0.164020120327448	0.0208077487607705	S1	S1.GCGR-L15.CCGTGCCCATGACGGC-1
Spot with tumour	Cortex	GCGR-L15	0.0642895732036737	0.368255258269476	S1	S1.GCGR-L15.CCGTGGAACGATCCAA-1
Spot with tumour	septal nucleus	GCGR-L15	0.903422053231939	0.635125109825399	S1	S1.GCGR-L15.CCGTGTTAAATTCCAT-1
Spot with tumour	STR	GCGR-L15	0.401699716713881	0.123170700718118	S1	S1.GCGR-L15.CCGTTACGTTAGAACA-1
Spot with tumour	Hypothalamus	GCGR-L15	0.930870083432658	0.740979294796299	S1	S1.GCGR-L15.CCGTTCCGAATCTCGG-1
necrotic/lowq		GCGR-L15	0.459016393442623	0.144257748119973	S1	S1.GCGR-L15.CCGTTTCCTTTCCGTG-1
Spot with tumour	STR	GCGR-L15	0.225458468176915	0.0254161763386593	S1	S1.GCGR-L15.CCTAAAGGCTGACGCT-1
Spot with tumour	CC	GCGR-L15	0.713197969543147	0.3149092178224	S1	S1.GCGR-L15.CCTAAATTAACGGTTC-1
Spot with tumour	Cortex	GCGR-L15	0.308240611961057	0.159619173379602	S1	S1.GCGR-L15.CCTAAATTGTATCCTA-1
Spot with tumour	Cortex (high tumor density)	GCGR-L15	0.835545722713864	0.619903333886312	S1	S1.GCGR-L15.CCTAACCCAAACAAGT-1
Spot with tumour	STR	GCGR-L15	0.224651637022771	0.168696379214838	S1	S1.GCGR-L15.CCTAACTAAGGCTCTA-1
normal	septal nucleus	GCGR-L15	0.0379323523791324	0.551614816141233	S1	S1.GCGR-L15.CCTAAGTGTCTAACCG-1
necrotic/lowq		GCGR-L15	0.6	0.117724377216977	S1	S1.GCGR-L15.CCTACAGTTGAGGGAG-1
Spot with tumour	STR	GCGR-L15	0.837514934289128	0.611803673294871	S1	S1.GCGR-L15.CCTACATTCACAGACG-1
Spot with tumour	STR	GCGR-L15	0.176420775310501	0.0710815041559209	S1	S1.GCGR-L15.CCTACGGCTCAGTCGA-1
Spot with tumour	CC	GCGR-L15	0.616709511568123	0.154172849878461	S1	S1.GCGR-L15.CCTACTGCTTACACTT-1
Spot with tumour	CC	GCGR-L15	0.849344978165939	0.814434837401435	S1	S1.GCGR-L15.CCTAGGCGTAGCGATC-1
Spot with tumour	olfactory nucleus	GCGR-L15	0.137724550898204	0.0659144792958637	S1	S1.GCGR-L15.CCTAGTTAGTCGCATG-1
Spot with tumour	Hypothalamus	GCGR-L15	0.887351778656126	0.924199203347513	S1	S1.GCGR-L15.CCTATAATGAGTGCCC-1
Spot with tumour	Cortex (high tumor density)	GCGR-L15	0.775287439965071	0.77854496202212	S1	S1.GCGR-L15.CCTATACCGTCCTGTC-1
Spot with tumour	septal nucleus	GCGR-L15	0.932266468180126	0.488074375294584	S1	S1.GCGR-L15.CCTATATTTGTCCTGG-1
Spot with tumour	STR	GCGR-L15	0.423076923076923	0.0688471150272475	S1	S1.GCGR-L15.CCTATCTATATCGGAA-1
Spot with tumour	Cortex	GCGR-L15	0.125625625625626	0.19900028177247	S1	S1.GCGR-L15.CCTATGAAGTGGTGCC-1
Spot with tumour	CC	GCGR-L15	0.854489164086687	0.854793491038098	S1	S1.GCGR-L15.CCTATGGCTCCTAGTG-1
Spot with tumour	STR	GCGR-L15	0.893111638954869	0.806195527489452	S1	S1.GCGR-L15.CCTATGGGTTACCGTC-1
necrotic/lowq		GCGR-L15	0.78921568627451	0.792509894076328	S1	S1.GCGR-L15.CCTATGGTCAAAGCTG-1
necrotic/lowq		GCGR-L15	0.659090909090909	0.833706443636243	S1	S1.GCGR-L15.CCTATGTCCACTCCAC-1
Spot with tumour	STR	GCGR-L15	0.161549320628198	0.117305429255351	S1	S1.GCGR-L15.CCTCACCAATCTTGAC-1
Spot with tumour	STR	GCGR-L15	0.486509758897819	0.32161238520842	S1	S1.GCGR-L15.CCTCACCTGAGGGAGC-1
Spot with tumour	STR	GCGR-L15	0.478971336726493	0.190342023898861	S1	S1.GCGR-L15.CCTCACCTTAGCATCG-1
Spot with tumour	STR	GCGR-L15	0.0853049297766048	0.173444456113269	S1	S1.GCGR-L15.CCTCATGCAGCTACGA-1
Spot with tumour	STR	GCGR-L15	0.129572583750481	0.0424533934447936	S1	S1.GCGR-L15.CCTCCCGACAATCCCT-1
Spot with tumour	septal nucleus	GCGR-L15	0.919617224880383	0.70285503028831	S1	S1.GCGR-L15.CCTCCGACAATTCAAG-1
necrotic/lowq		GCGR-L15	0.721311475409836	0.848090323652077	S1	S1.GCGR-L15.CCTCCTGTTGTGTCGT-1
Spot with tumour	STR	GCGR-L15	0.205256298870547	0.0923082008783177	S1	S1.GCGR-L15.CCTCGAAGTGGACGGG-1
Spot with tumour	STR	GCGR-L15	0.340566801619433	0.0747123864900151	S1	S1.GCGR-L15.CCTCGCCAGCAAATTA-1
Spot with tumour	STR	GCGR-L15	0.227113906359189	0.0863032800950081	S1	S1.GCGR-L15.CCTCGCGCGATATAGG-1
Spot with tumour	Cortex	GCGR-L15	0.674193101537609	0.880768264658925	S1	S1.GCGR-L15.CCTCGCGCTGTGCGAT-1
Spot with tumour	CC	GCGR-L15	0.863593603010348	0.72226628584366	S1	S1.GCGR-L15.CCTCGGACCGGGATAG-1
Spot with tumour	Hypothalamus	GCGR-L15	0.870879120879121	0.857167529487313	S1	S1.GCGR-L15.CCTCGGTTTCCTTGCC-1
Spot with tumour	Cortex (high tumor density)	GCGR-L15	0.811462238885913	0.486119284806995	S1	S1.GCGR-L15.CCTCTAATCTGCCAAG-1
Spot with tumour	CC	GCGR-L15	0.83713200379867	0.951151522212136	S1	S1.GCGR-L15.CCTCTACAAGGATTGG-1
Spot with tumour	Cortex (high tumor density)	GCGR-L15	0.802257687816271	0.171908313587306	S1	S1.GCGR-L15.CCTCTATCGATTAGCA-1
Spot with tumour	septal nucleus	GCGR-L15	0.935638808837656	0.777288118137241	S1	S1.GCGR-L15.CCTCTCTCCCATCTAG-1
Spot with tumour	STR	GCGR-L15	0.193062623325371	0.0661937779369479	S1	S1.GCGR-L15.CCTCTGGCCTAGACGG-1
Spot with tumour	Cortex (high tumor density)	GCGR-L15	0.84927131163905	0.863870696873333	S1	S1.GCGR-L15.CCTCTGTACTATTCTA-1
Spot with tumour	CC	GCGR-L15	0.849822425164891	0.539046377292445	S1	S1.GCGR-L15.CCTGAACGATATATTC-1
Spot with tumour	CC	GCGR-L15	0.739369501466276	0.293403222458919	S1	S1.GCGR-L15.CCTGAATATTTACATA-1
Spot with tumour	septal nucleus	GCGR-L15	0.831476006367978	0.735114023333531	S1	S1.GCGR-L15.CCTGACCACCGATGGT-1
Spot with tumour	CC	GCGR-L15	0.749863760217984	0.836359780726542	S1	S1.GCGR-L15.CCTGAGAATAAATGCA-1
Spot with tumour	Hypothalamus	GCGR-L15	0.139958835636577	0.366439817102429	S1	S1.GCGR-L15.CCTGCGATAGAACTGT-1
Spot with tumour	Hypothalamus	GCGR-L15	0.941565600882029	0.950592924929967	S1	S1.GCGR-L15.CCTGCGTTCTACGCTT-1
Spot with tumour	STR	GCGR-L15	0.523924731182796	0.176097793203568	S1	S1.GCGR-L15.CCTGCTATTTGAGAAG-1
Spot with tumour	Cortex	GCGR-L15	0.132754741240759	0.288236197598862	S1	S1.GCGR-L15.CCTGGAAACGTTCTGC-1
Spot with tumour	STR	GCGR-L15	0.477239112571898	0.169394625817548	S1	S1.GCGR-L15.CCTGGCTAGACCCGCC-1
Spot with tumour	Cortex (high tumor density)	GCGR-L15	0.836448598130841	0.880488966017841	S1	S1.GCGR-L15.CCTGGTCGAATGTGGG-1
Spot with tumour	Cortex (high tumor density)	GCGR-L15	0.862337662337662	0.416992871138663	S1	S1.GCGR-L15.CCTGTAAGACATGATA-1
Spot with tumour	septal nucleus	GCGR-L15	0.926460481099656	0.502039307348793	S1	S1.GCGR-L15.CCTGTACTCACGCCCA-1
Spot with tumour	Hypothalamus	GCGR-L15	0.884662576687117	0.63317001933781	S1	S1.GCGR-L15.CCTGTCACCCGGGCTC-1
Spot with tumour	Cortex	GCGR-L15	0.0816901408450704	0.280555484969047	S1	S1.GCGR-L15.CCTGTCCCTCACGTTA-1
Spot with tumour	Hypothalamus	GCGR-L15	0.830081812460667	0.420204805511131	S1	S1.GCGR-L15.CCTGTCGCCCGTAAAT-1
Spot with tumour	Hypothalamus	GCGR-L15	0.821705426356589	0.808150617977041	S1	S1.GCGR-L15.CCTGTTCAACCTCGGG-1
necrotic/lowq		GCGR-L15	0.613636363636364	0.914423750909568	S1	S1.GCGR-L15.CCTGTTTGAAGACACG-1
Spot with tumour	Cortex (high tumor density)	GCGR-L15	0.939165348582553	0.5239642506739	S1	S1.GCGR-L15.CCTTCAGTTAAAGTGA-1
Spot with tumour	CC	GCGR-L15	0.832203389830508	0.666127258985742	S1	S1.GCGR-L15.CCTTCGTATAGAATCC-1
Spot with tumour	Cortex (high tumor density)	GCGR-L15	0.922381014815786	0.79865446418018	S1	S1.GCGR-L15.CCTTCTCAGCGTTCCT-1
Spot with tumour	STR	GCGR-L15	0.37204591492235	0.0400793549955782	S1	S1.GCGR-L15.CCTTCTTGATCCAGTG-1
Spot with tumour	CC	GCGR-L15	0.751996805111821	0.688331500951933	S1	S1.GCGR-L15.CCTTGACCACTTTATT-1
Spot with tumour	Cortex (high tumor density)	GCGR-L15	0.795698924731183	0.788180765139523	S1	S1.GCGR-L15.CCTTGTGAACGTGGTT-1
Spot with tumour	Cortex (high tumor density)	GCGR-L15	0.872815533980583	0.654257066739665	S1	S1.GCGR-L15.CCTTTAAGGGAGCACT-1
Spot with tumour	STR	GCGR-L15	0.45312762032534	0.0863032800950081	S1	S1.GCGR-L15.CCTTTCAATGAAGAAA-1
Spot with tumour	olfactory nucleus	GCGR-L15	0.0763838530335992	0.0802983593116984	S1	S1.GCGR-L15.CGAAACATAGATGGCA-1
Spot with tumour	Cortex (high tumor density)	GCGR-L15	0.919663103336573	0.738325957705999	S1	S1.GCGR-L15.CGAAACGCAATTCATG-1
Spot with tumour	Hypothalamus	GCGR-L15	0.782537517053206	0.698525901351505	S1	S1.GCGR-L15.CGAACAGTATGGGCGT-1
Spot with tumour	Cortex (high tumor density)	GCGR-L15	0.833598979917118	0.411965495599148	S1	S1.GCGR-L15.CGAACCCGCATGCGTC-1
Spot with tumour	STR	GCGR-L15	0.172314347512617	0.0473411196637665	S1	S1.GCGR-L15.CGAACGCCCAGTGCCG-1
Spot with tumour	Cortex (high tumor density)	GCGR-L15	0.893946540880503	0.524103899994442	S1	S1.GCGR-L15.CGAACGGCCGGACAAC-1
necrotic/lowq		GCGR-L15	0.689655172413793	0.752849487042376	S1	S1.GCGR-L15.CGAAGATCAGTTTCAT-1
Spot with tumour	Cortex (high tumor density)	GCGR-L15	0.927396710790213	0.708301353789451	S1	S1.GCGR-L15.CGAAGTTGCTCTGTGT-1
Spot with tumour	CC	GCGR-L15	0.865400271370421	0.905067246433248	S1	S1.GCGR-L15.CGAATCTGCTCGACGC-1
Spot with tumour	CC	GCGR-L15	0.873356535189482	0.902274260022406	S1	S1.GCGR-L15.CGAATGAAGTCATTGC-1
Spot with tumour	Cortex (high tumor density)	GCGR-L15	0.709484193011647	0.307228505192585	S1	S1.GCGR-L15.CGAATGACGCATAATG-1
Spot with tumour	CC	GCGR-L15	0.399683329563447	0.131410010630101	S1	S1.GCGR-L15.CGAATGGTAGGTCGTC-1
Spot with tumour	septal nucleus	GCGR-L15	0.765834076717217	0.700899939800721	S1	S1.GCGR-L15.CGACAATTTGATCTAA-1
Spot with tumour	CC	GCGR-L15	0.627358490566038	0.540442870497866	S1	S1.GCGR-L15.CGACACGCTCCGACAG-1
Spot with tumour	septal nucleus	GCGR-L15	0.887665198237885	0.524802146597153	S1	S1.GCGR-L15.CGACAGTTCGCGTTAT-1
Spot with tumour	STR	GCGR-L15	0.161826671221956	0.0237403844921543	S1	S1.GCGR-L15.CGACATGCGATCTTCT-1
Spot with tumour	Cortex	GCGR-L15	0.0845488924905456	0.13001351742468	S1	S1.GCGR-L15.CGACCGTTGGTATTCG-1
Spot with tumour	STR	GCGR-L15	0.628902478274863	0.322729579772757	S1	S1.GCGR-L15.CGACTCAGGATGTTAT-1
Spot with tumour	Cortex	GCGR-L15	0.172124705265916	0.237543494242085	S1	S1.GCGR-L15.CGACTTTGTATAGCCT-1
Spot with tumour	CC	GCGR-L15	0.854391371340524	0.398978108788735	S1	S1.GCGR-L15.CGAGACCCTAGAGTGT-1
Spot with tumour	Hypothalamus	GCGR-L15	0.922161172161172	0.634426863222689	S1	S1.GCGR-L15.CGAGAGATGTGAACCT-1
necrotic/lowq		GCGR-L15	0.675	0.826444678968054	S1	S1.GCGR-L15.CGAGAGCTTTCACTAC-1
Spot with tumour	CC	GCGR-L15	0.532283464566929	0.352055937086594	S1	S1.GCGR-L15.CGAGAGGGTAGCCGCG-1
Spot with tumour	Cortex	GCGR-L15	0.0843178132962706	0.250251582411415	S1	S1.GCGR-L15.CGAGATTTCGCTCGGG-1
Spot with tumour	Hypothalamus	GCGR-L15	0.940572495332919	0.521031614942516	S1	S1.GCGR-L15.CGAGCACTTCAAGTTT-1
Spot with tumour	STR	GCGR-L15	0.138795180722892	0.0494358594718978	S1	S1.GCGR-L15.CGAGCGTTGATCAGCC-1
Spot with tumour	STR	GCGR-L15	0.31271764869759	0.0645179860904429	S1	S1.GCGR-L15.CGAGCTGGGCTTTAGG-1
Spot with tumour	Hypothalamus	GCGR-L15	0.220225009698694	0.0797397620295301	S1	S1.GCGR-L15.CGAGGCCAGGCATTGG-1
Spot with tumour	Hypothalamus	GCGR-L15	0.932642487046632	0.92796973500215	S1	S1.GCGR-L15.CGAGGCTAAATATGGC-1
Spot with tumour	Hypothalamus	GCGR-L15	0.819716407832546	0.593928560265484	S1	S1.GCGR-L15.CGAGGGACTGCGGTCG-1
Spot with tumour	Cortex (high tumor density)	GCGR-L15	0.839253461770018	0.874902993196158	S1	S1.GCGR-L15.CGAGGGTATCCAGGTG-1
Spot with tumour	Cortex (high tumor density)	GCGR-L15	0.945506521350724	0.539884273215698	S1	S1.GCGR-L15.CGAGTACTAAAGAGGA-1
Spot with tumour	Cortex (high tumor density)	GCGR-L15	0.889267075107783	0.445620981849791	S1	S1.GCGR-L15.CGAGTGAAGGTACCAG-1
Spot with tumour	STR	GCGR-L15	0.0825358851674641	0.100407861469759	S1	S1.GCGR-L15.CGAGTGCTATAGTTCG-1
necrotic/lowq		GCGR-L15	0.842105263157895	0.963021714458213	S1	S1.GCGR-L15.CGAGTTCTGTCCCACC-1
Spot with tumour	CC	GCGR-L15	0.768669286917462	0.609429634845656	S1	S1.GCGR-L15.CGAGTTTATCGGACTG-1
Spot with tumour	Cortex	GCGR-L15	0.128037937166568	0.202072566824396	S1	S1.GCGR-L15.CGATAATACTCAGGTT-1
Spot with tumour	septal nucleus	GCGR-L15	0.917299876303234	0.639035290800577	S1	S1.GCGR-L15.CGATACCTCGCGGACA-1
necrotic/lowq		GCGR-L15	0.558823529411765	0.933276409182749	S1	S1.GCGR-L15.CGATAGTCGTACTGCA-1
Spot with tumour	STR	GCGR-L15	0.0873841193067312	0.100966458751927	S1	S1.GCGR-L15.CGATATTAGCCGCAGG-1
necrotic/lowq		GCGR-L15	0.783018867924528	0.854933140358639	S1	S1.GCGR-L15.CGATCCACCATTGTTG-1
Spot with tumour	Cortex (high tumor density)	GCGR-L15	0.787975276268964	0.368255258269476	S1	S1.GCGR-L15.CGATCCGACCCAGTGC-1
Spot with tumour	CC	GCGR-L15	0.893158388003749	0.872110006785316	S1	S1.GCGR-L15.CGATCCTCGCAACATA-1
necrotic/lowq		GCGR-L15	0.65891472868217	0.530527768739378	S1	S1.GCGR-L15.CGATCGAGAAGCACCA-1
Spot with tumour	Cortex (high tumor density)	GCGR-L15	0.946731234866828	0.677997451231819	S1	S1.GCGR-L15.CGATCTGTTGGAGGAC-1
Spot with tumour	STR	GCGR-L15	0.201629591308846	0.0691264136683317	S1	S1.GCGR-L15.CGATGGACCCTACGCC-1
Spot with tumour	Cortex (high tumor density)	GCGR-L15	0.843061548943902	0.862753502308996	S1	S1.GCGR-L15.CGATTAAATATCTCCT-1
Spot with tumour	CC	GCGR-L15	0.795134443021767	0.714306274572761	S1	S1.GCGR-L15.CGATTCGCCTGGCTGC-1
Spot with tumour	Cortex	GCGR-L15	0.0822176450394782	0.156407239007134	S1	S1.GCGR-L15.CGATTTGTCATTAATG-1
Spot with tumour	Hypothalamus	GCGR-L15	0.908225108225108	0.430399205910704	S1	S1.GCGR-L15.CGCAAACACGAGTTAC-1
Spot with tumour	Cortex (high tumor density)	GCGR-L15	0.945878434637802	0.732041738281605	S1	S1.GCGR-L15.CGCAATTACTTTCGGT-1
Spot with tumour	CC	GCGR-L15	0.529539188656952	0.247737894641657	S1	S1.GCGR-L15.CGCAATTAGGGTAATA-1
Spot with tumour	Hypothalamus	GCGR-L15	0.921966311447233	0.588901184725969	S1	S1.GCGR-L15.CGCAATTCTACAATAA-1
Spot with tumour	CC	GCGR-L15	0.728135932033983	0.690845188721691	S1	S1.GCGR-L15.CGCACATGTCCACTAC-1
Spot with tumour	Hypothalamus	GCGR-L15	0.884253819036428	0.846693830446657	S1	S1.GCGR-L15.CGCACGTCTGTTTATG-1
Spot with tumour	CC	GCGR-L15	0.706103678929766	0.628142643798295	S1	S1.GCGR-L15.CGCACGTGCGCTATCA-1
Spot with tumour	STR	GCGR-L15	0.216286775780701	0.0428723414064199	S1	S1.GCGR-L15.CGCAGAAACATTTGCG-1
Spot with tumour	CC	GCGR-L15	0.647559591373439	0.471875054111703	S1	S1.GCGR-L15.CGCAGGCGATCCAAAC-1
Spot with tumour	olfactory nucleus	GCGR-L15	0.174756018217306	0.0411965495599148	S1	S1.GCGR-L15.CGCATCATGGCTTCAG-1
necrotic/lowq		GCGR-L15	0.630434782608696	0.949196431724546	S1	S1.GCGR-L15.CGCATGCCGAATGCGT-1
Spot with tumour	CC	GCGR-L15	0.840367739239448	0.59700084531741	S1	S1.GCGR-L15.CGCATGGTGCGATGCT-1
Spot with tumour	CC	GCGR-L15	0.717783066984019	0.261004580093155	S1	S1.GCGR-L15.CGCATTAGCTAATAGG-1
Spot with tumour	STR	GCGR-L15	0.968173598553345	0.950034327647799	S1	S1.GCGR-L15.CGCCAAGAAGCCGAGT-1
normal	Hypothalamus	GCGR-L15	0.0515827973262706	0.498827372976325	S1	S1.GCGR-L15.CGCCACCCGCATTAAC-1
Spot with tumour	septal nucleus	GCGR-L15	0.900293255131965	0.860379463859781	S1	S1.GCGR-L15.CGCCATCCGATTATGA-1
Spot with tumour	Cortex (high tumor density)	GCGR-L15	0.924115176964607	0.496313685206567	S1	S1.GCGR-L15.CGCCCAGCACGCCTAG-1
necrotic/lowq		GCGR-L15	0.696969696969697	0.796420075051506	S1	S1.GCGR-L15.CGCCCAGCGTTTCACG-1
Spot with tumour	STR	GCGR-L15	0.316309719934102	0.0649369340520692	S1	S1.GCGR-L15.CGCCCGCTTCCGTACA-1
Spot with tumour	septal nucleus	GCGR-L15	0.849626612355737	0.651324431008281	S1	S1.GCGR-L15.CGCCCTTGAAGGCTGA-1
Spot with tumour	Hypothalamus	GCGR-L15	0.857225433526012	0.760530199672191	S1	S1.GCGR-L15.CGCCGCCCATGCCTGT-1
Spot with tumour	Hypothalamus	GCGR-L15	0.730886850152905	0.821696602069624	S1	S1.GCGR-L15.CGCCGCGTTCTGAACG-1
Spot with tumour	CC	GCGR-L15	0.703476482617587	0.663473921895442	S1	S1.GCGR-L15.CGCCGTTCAGCATAGT-1
Spot with tumour	CC	GCGR-L15	0.868001634654679	0.597838741240663	S1	S1.GCGR-L15.CGCCTCCCTCCTCTAT-1
Spot with tumour	Cortex (high tumor density)	GCGR-L15	0.95131845841785	0.705648016699152	S1	S1.GCGR-L15.CGCCTGGCCTACGTAA-1
Spot with tumour	Cortex	GCGR-L15	0.156326900660536	0.106971379535237	S1	S1.GCGR-L15.CGCCTTTAGCATGCTC-1
necrotic/lowq		GCGR-L15	0.814285714285714	0.896827936521265	S1	S1.GCGR-L15.CGCGAAGTGGCATACT-1
Spot with tumour	septal nucleus	GCGR-L15	0.296369164729029	0.0708022055148367	S1	S1.GCGR-L15.CGCGACACTGCGCAGC-1
Spot with tumour	septal nucleus	GCGR-L15	0.85792349726776	0.8053576315662	S1	S1.GCGR-L15.CGCGACCGCGACAGAT-1
Spot with tumour	Cortex (high tumor density)	GCGR-L15	0.838173532302743	0.364764025255924	S1	S1.GCGR-L15.CGCGAGTCTGCCGGGT-1
Spot with tumour	Cortex (high tumor density)	GCGR-L15	0.915804886977212	0.804240437001863	S1	S1.GCGR-L15.CGCGCAAATGTCCAGA-1
Spot with tumour	STR	GCGR-L15	0.0646589259796807	0.191040270501571	S1	S1.GCGR-L15.CGCGCAAGGAACTACA-1
Spot with tumour	Cortex (high tumor density)	GCGR-L15	0.880297526379519	0.651603729649365	S1	S1.GCGR-L15.CGCGCATGTTTGATTG-1
Spot with tumour	STR	GCGR-L15	0.605374471261508	0.326220812786309	S1	S1.GCGR-L15.CGCGCCCGACTTAATA-1
Spot with tumour	Hypothalamus	GCGR-L15	0.0840823756968938	0.321472735887878	S1	S1.GCGR-L15.CGCGGCAGTATTACGG-1
Spot with tumour	Hypothalamus	GCGR-L15	0.810288215979569	0.824629237801007	S1	S1.GCGR-L15.CGCGGCTCAACTTGAA-1
necrotic/lowq		GCGR-L15	0.833333333333333	0.920149373051793	S1	S1.GCGR-L15.CGCGGGAATTAGGCAG-1
necrotic/lowq		GCGR-L15	0.69811320754717	0.771841794636099	S1	S1.GCGR-L15.CGCGGGAATTCCTTTC-1
Spot with tumour	STR	GCGR-L15	0.611145703611457	0.207518890325537	S1	S1.GCGR-L15.CGCGTTCATGAAATAC-1
Spot with tumour	septal nucleus	GCGR-L15	0.907532321528949	0.423137441242515	S1	S1.GCGR-L15.CGCTACGGGACATTTA-1
Spot with tumour	CC	GCGR-L15	0.752555366269165	0.644062666340092	S1	S1.GCGR-L15.CGCTAGAGACCGCTGC-1
Spot with tumour	STR	GCGR-L15	0.138679418797131	0.054742533652497	S1	S1.GCGR-L15.CGCTATACCGCCCACT-1
Spot with tumour	Hypothalamus	GCGR-L15	0.72330298013245	0.522428108147937	S1	S1.GCGR-L15.CGCTATTCAATGTATG-1
Spot with tumour	CC	GCGR-L15	0.838759689922481	0.652022677610991	S1	S1.GCGR-L15.CGCTATTCTTAGGCTC-1
Spot with tumour	STR	GCGR-L15	0.181054816492122	0.0699643095915842	S1	S1.GCGR-L15.CGCTCGACATAATGAT-1
Spot with tumour	Hypothalamus	GCGR-L15	0.92350332594235	0.721288740599865	S1	S1.GCGR-L15.CGCTCTCCGTAGATTA-1
Spot with tumour	STR	GCGR-L15	0.0609884332281809	0.149983370262198	S1	S1.GCGR-L15.CGCTGAGGACGTCCAA-1
Spot with tumour	CC	GCGR-L15	0.66112828438949	0.550218322935812	S1	S1.GCGR-L15.CGCTGGTGACTACCCT-1
Spot with tumour	STR	GCGR-L15	0.443347321648976	0.0946822393275331	S1	S1.GCGR-L15.CGCTGTGACGCCGCAC-1
Spot with tumour	Cortex (high tumor density)	GCGR-L15	0.948130447005904	0.375098074976038	S1	S1.GCGR-L15.CGCTGTGTGGATGTTG-1
Spot with tumour	Cortex (high tumor density)	GCGR-L15	0.776205787781351	0.748799656746656	S1	S1.GCGR-L15.CGCTTAGTATTGATAC-1
Spot with tumour	Cortex (high tumor density)	GCGR-L15	0.925397252895233	0.487376128691874	S1	S1.GCGR-L15.CGCTTATTCCCGGTCG-1
Spot with tumour	STR	GCGR-L15	0.201810883972743	0.0515305992800291	S1	S1.GCGR-L15.CGCTTCCACTGAAATC-1
Spot with tumour	Cortex	GCGR-L15	0.264346965699208	0.157664082892013	S1	S1.GCGR-L15.CGCTTCGGTCTAAGAC-1
Spot with tumour	STR	GCGR-L15	0.180666025697054	0.0640990381288167	S1	S1.GCGR-L15.CGCTTTCATACCGGTG-1
necrotic/lowq		GCGR-L15	0.391304347826087	0.853117699191593	S1	S1.GCGR-L15.CGCTTTCCGCCAAGGT-1
necrotic/lowq		GCGR-L15	0.883977900552486	0.59965418240771	S1	S1.GCGR-L15.CGCTTTCTTGCATTCG-1
Spot with tumour	Cortex (high tumor density)	GCGR-L15	0.852871972318339	0.775193378329109	S1	S1.GCGR-L15.CGGAAAGAATCAAACG-1
Spot with tumour	Cortex (high tumor density)	GCGR-L15	0.923265639907319	0.858424373372192	S1	S1.GCGR-L15.CGGAACGTAAACATAG-1
necrotic/lowq		GCGR-L15	0.446043165467626	0.0890962665058497	S1	S1.GCGR-L15.CGGACCTCTGTAGTTA-1
necrotic/lowq		GCGR-L15	0.62962962962963	0.925037099270766	S1	S1.GCGR-L15.CGGACCTTTACGTCCC-1
Spot with tumour	Cortex (high tumor density)	GCGR-L15	0.823806828900208	0.93802448608118	S1	S1.GCGR-L15.CGGAGCAATTTAATCG-1
Spot with tumour	CC	GCGR-L15	0.834761321909425	0.61375876378246	S1	S1.GCGR-L15.CGGAGCATGGCGATCC-1
normal	olfactory nucleus	GCGR-L15	0.0530361610188765	0.103759445162769	S1	S1.GCGR-L15.CGGAGCTTATAACACC-1
Spot with tumour	septal nucleus	GCGR-L15	0.95098858256753	0.699922394556926	S1	S1.GCGR-L15.CGGAGTTTGAGAGACA-1
Spot with tumour	septal nucleus	GCGR-L15	0.286432963347441	0.0269523188646223	S1	S1.GCGR-L15.CGGATAAGCGGACATG-1
Spot with tumour	Hypothalamus	GCGR-L15	0.913135593220339	0.85227980326834	S1	S1.GCGR-L15.CGGATCCTCAAGGACT-1
Spot with tumour	CC	GCGR-L15	0.635025062656642	0.262540722619118	S1	S1.GCGR-L15.CGGATGAATGCTGTGA-1
necrotic/lowq		GCGR-L15	0.383333333333333	0.0557200788962916	S1	S1.GCGR-L15.CGGATTCTGCCTTATG-1
Spot with tumour	Cortex (high tumor density)	GCGR-L15	0.793201133144476	0.803542190399153	S1	S1.GCGR-L15.CGGCAAACATCGTGCG-1
Spot with tumour	CC	GCGR-L15	0.773121387283237	0.518517927172759	S1	S1.GCGR-L15.CGGCAATAAGATCGCC-1
normal	olfactory nucleus	GCGR-L15	0.0437607081667618	0.447296773696296	S1	S1.GCGR-L15.CGGCACCGTTAGCGCC-1
Spot with tumour	STR	GCGR-L15	0.127126565713217	0.0797397620295301	S1	S1.GCGR-L15.CGGCACTCAAGAAAGT-1
Spot with tumour	Cortex (high tumor density)	GCGR-L15	0.774336283185841	0.47103715818845	S1	S1.GCGR-L15.CGGCAGGGTCGGGTTG-1
Spot with tumour	CC	GCGR-L15	0.855817875210793	0.702436082326684	S1	S1.GCGR-L15.CGGCCACGCACAAAGT-1
Spot with tumour	CC	GCGR-L15	0.833586050037908	0.720450844676612	S1	S1.GCGR-L15.CGGCCAGAGCGACCAT-1
Spot with tumour	STR	GCGR-L15	0.774907749077491	0.603983311344514	S1	S1.GCGR-L15.CGGCCCAGGTATATCC-1
necrotic/lowq		GCGR-L15	0.84	0.924059554026971	S1	S1.GCGR-L15.CGGCGCCATCAATCCC-1
Spot with tumour	CC	GCGR-L15	0.687223276407337	0.476204183048507	S1	S1.GCGR-L15.CGGCTCTAAAGCTGCA-1
Spot with tumour	CC	GCGR-L15	0.135655522492561	0.0782036195035672	S1	S1.GCGR-L15.CGGCTCTTCGTCGAAC-1
Spot with tumour	Hypothalamus	GCGR-L15	0.108032944699968	0.0442688346118407	S1	S1.GCGR-L15.CGGCTTTGTATGATAA-1
Spot with tumour	CC	GCGR-L15	0.809151785714286	0.813038344196014	S1	S1.GCGR-L15.CGGGAATATAGTATAC-1
Spot with tumour	CC	GCGR-L15	0.89283449587825	0.663753220536526	S1	S1.GCGR-L15.CGGGAATTTATGTAAA-1
Spot with tumour	CC	GCGR-L15	0.881818181818182	0.458049771378036	S1	S1.GCGR-L15.CGGGAGCTTCAGTGTA-1
Spot with tumour	septal nucleus	GCGR-L15	0.224409740211679	0.100966458751927	S1	S1.GCGR-L15.CGGGAGTATACCGCCG-1
Spot with tumour	STR	GCGR-L15	0.458617918842909	0.176097793203568	S1	S1.GCGR-L15.CGGGATCAATGTAAGA-1
Spot with tumour	CC	GCGR-L15	0.85782967032967	0.226930145880887	S1	S1.GCGR-L15.CGGGCAGCTAAACCGC-1
Spot with tumour	Hypothalamus	GCGR-L15	0.1448136506511	0.12261210343595	S1	S1.GCGR-L15.CGGGCCATAGCCGCAC-1
Spot with tumour	septal nucleus	GCGR-L15	0.925114329268293	0.497989477053072	S1	S1.GCGR-L15.CGGGCCTTCTTTGTAA-1
necrotic/lowq		GCGR-L15	0.674418604651163	0.831891002469196	S1	S1.GCGR-L15.CGGGCGATGGATCACG-1
Spot with tumour	Cortex (high tumor density)	GCGR-L15	0.868347338935574	0.73902420430871	S1	S1.GCGR-L15.CGGGTGTACCCATTTA-1
normal	STR	GCGR-L15	0.0531502991904259	0.300664987127107	S1	S1.GCGR-L15.CGGGTTGTAGCTTTGG-1
Spot with tumour	Cortex	GCGR-L15	0.236929533135163	0.0675902711423688	S1	S1.GCGR-L15.CGGGTTTGTTAGGGCT-1
Spot with tumour	CC	GCGR-L15	0.816463174478141	0.59029767793139	S1	S1.GCGR-L15.CGGTACTAGAATCAAA-1
Spot with tumour	STR	GCGR-L15	0.303246239113222	0.0874204746593447	S1	S1.GCGR-L15.CGGTAGAGGTGCAGGT-1
necrotic/lowq		GCGR-L15	0.418604651162791	0.140207917824253	S1	S1.GCGR-L15.CGGTATGGGCACTCTG-1
Spot with tumour	Cortex (high tumor density)	GCGR-L15	0.899390243902439	0.887331782724403	S1	S1.GCGR-L15.CGGTCAAGTGGGAACC-1
Spot with tumour	Cortex (high tumor density)	GCGR-L15	0.885940539038622	0.671713231807425	S1	S1.GCGR-L15.CGGTCCGTCGCAAGCC-1
Spot with tumour	STR	GCGR-L15	0.321611909650924	0.0744330878489309	S1	S1.GCGR-L15.CGGTCTATCAACCCGT-1
Spot with tumour	septal nucleus	GCGR-L15	0.938974970202622	0.810385007105715	S1	S1.GCGR-L15.CGGTGAAGACTAAAGT-1
Spot with tumour	Cortex (high tumor density)	GCGR-L15	0.936808386721025	0.743353333245514	S1	S1.GCGR-L15.CGGTGCAGATAGAACG-1
Spot with tumour	Cortex (high tumor density)	GCGR-L15	0.96943744752309	0.624930709425827	S1	S1.GCGR-L15.CGGTGCGCGTTGGTCC-1
Spot with tumour	STR	GCGR-L15	0.231085327532028	0.103619795842226	S1	S1.GCGR-L15.CGGTGTACTTGATCCC-1
Spot with tumour	CC	GCGR-L15	0.872543514879281	0.486119284806995	S1	S1.GCGR-L15.CGGTTATCCAACAGTG-1
Spot with tumour	STR	GCGR-L15	0.303206483439042	0.0882583705825972	S1	S1.GCGR-L15.CGGTTCAAGTAGGTGT-1
Spot with tumour	STR	GCGR-L15	0.0888218075375046	0.105574886329816	S1	S1.GCGR-L15.CGGTTCCGGCTTCTTG-1
Spot with tumour	Cortex (high tumor density)	GCGR-L15	0.943629343629344	0.58359451054537	S1	S1.GCGR-L15.CGGTTGACCTGGCATA-1
Spot with tumour	CC	GCGR-L15	0.875904860392968	0.910094621972763	S1	S1.GCGR-L15.CGGTTGAGTATCCTTC-1
necrotic/lowq		GCGR-L15	0.633333333333333	0.876578785042663	S1	S1.GCGR-L15.CGGTTGGGCAGGGTCC-1
Spot with tumour	Hypothalamus	GCGR-L15	0.179440389294404	0.109764365946078	S1	S1.GCGR-L15.CGTAAACGCTTGAGTG-1
Spot with tumour	CC	GCGR-L15	0.805333333333333	0.825048185762634	S1	S1.GCGR-L15.CGTAAAGCAAGAAATC-1
Spot with tumour	Cortex	GCGR-L15	0.401937046004843	0.0988717189437956	S1	S1.GCGR-L15.CGTAAATAACAAAGGG-1
Spot with tumour	Cortex (high tumor density)	GCGR-L15	0.730609156261824	0.699643095915842	S1	S1.GCGR-L15.CGTAACTTCGACACTT-1
Spot with tumour	STR	GCGR-L15	0.628693181818182	0.391716344120546	S1	S1.GCGR-L15.CGTACCTGATAGGCCT-1
necrotic/lowq		GCGR-L15	0.775862068965517	0.955899599110566	S1	S1.GCGR-L15.CGTAGAGAGTAATTAT-1
Spot with tumour	STR	GCGR-L15	0.180819746376812	0.0599095585125541	S1	S1.GCGR-L15.CGTAGCGAATTGTCAG-1
Spot with tumour	STR	GCGR-L15	0.167376017764619	0.0335158369301002	S1	S1.GCGR-L15.CGTAGCGCCGACGTTG-1
Spot with tumour	Hypothalamus	GCGR-L15	0.838664158043274	0.470199262265197	S1	S1.GCGR-L15.CGTATTAAGAGATCTA-1
Spot with tumour	Cortex (high tumor density)	GCGR-L15	0.826638477801269	0.159339874738518	S1	S1.GCGR-L15.CGTCAAGGCTATAAAT-1
Spot with tumour	Cortex (high tumor density)	GCGR-L15	0.882610425785913	0.839990663060637	S1	S1.GCGR-L15.CGTCACGTCCATTGGT-1
normal	Hypothalamus	GCGR-L15	0.0554647290342113	0.182382012627962	S1	S1.GCGR-L15.CGTCAGCTATTTACTC-1
Spot with tumour	STR	GCGR-L15	0.139440498622989	0.0210870474018547	S1	S1.GCGR-L15.CGTCAGTGCGCACAAG-1
Spot with tumour	Hypothalamus	GCGR-L15	0.237940026075619	0.125544739167334	S1	S1.GCGR-L15.CGTCATACCATATCCA-1
necrotic/lowq		GCGR-L15	0.774011299435028	0.555385347795869	S1	S1.GCGR-L15.CGTCGCATGTGAGCCA-1
Spot with tumour	Hypothalamus	GCGR-L15	0.0680859413322869	0.137275282092869	S1	S1.GCGR-L15.CGTCGCGGCGGGATTT-1
Spot with tumour	CC	GCGR-L15	0.823230182280627	0.928249033643234	S1	S1.GCGR-L15.CGTCGCTTGGTTATAC-1
Spot with tumour	CC	GCGR-L15	0.792847189967487	0.687772903669765	S1	S1.GCGR-L15.CGTCGGATAGTGTTGA-1
Spot with tumour	Cortex (high tumor density)	GCGR-L15	0.87634835925968	0.177075338447363	S1	S1.GCGR-L15.CGTCGGGTCTAAGCGC-1
Spot with tumour	CC	GCGR-L15	0.816326530612245	0.79669937369259	S1	S1.GCGR-L15.CGTCGTCCTTCGCGAA-1
Spot with tumour	STR	GCGR-L15	0.162738950136543	0.0805776579527826	S1	S1.GCGR-L15.CGTCTGGAAGGGCCCG-1
Spot with tumour	Hypothalamus	GCGR-L15	0.887254901960784	0.60035242901042	S1	S1.GCGR-L15.CGTGAAGTTAATTCAC-1
Spot with tumour	STR	GCGR-L15	0.160850222441918	0.0670316738602004	S1	S1.GCGR-L15.CGTGACATTGGGTCGT-1
Spot with tumour	Cortex (high tumor density)	GCGR-L15	0.728945322622441	0.641409329249793	S1	S1.GCGR-L15.CGTGACCAGTCCTCTG-1
Spot with tumour	Cortex	GCGR-L15	0.296527777777778	0.0491565608308136	S1	S1.GCGR-L15.CGTGCACACCACTGTA-1
Spot with tumour	Hypothalamus	GCGR-L15	0.870843989769821	0.805078332925116	S1	S1.GCGR-L15.CGTGCAGACTGGGACA-1
Spot with tumour	Cortex (high tumor density)	GCGR-L15	0.870476973684211	0.512652655709991	S1	S1.GCGR-L15.CGTGCATTGTCGACGC-1
Spot with tumour	CC	GCGR-L15	0.904304029304029	0.837616624611421	S1	S1.GCGR-L15.CGTGCCCTCCCGAAGA-1
Spot with tumour	Hypothalamus	GCGR-L15	0.116446004147392	0.268545643402428	S1	S1.GCGR-L15.CGTGCTGGCCTAGTCG-1
Spot with tumour	CC	GCGR-L15	0.710577547047372	0.667803050832247	S1	S1.GCGR-L15.CGTGCTTCTACCTAAA-1
Spot with tumour	Cortex	GCGR-L15	0.0975982866758452	0.212685915185594	S1	S1.GCGR-L15.CGTGGAAGCCTCGTAC-1
Spot with tumour	CC	GCGR-L15	0.720346715328467	0.818903615658782	S1	S1.GCGR-L15.CGTGGCCGAATATCTA-1
Spot with tumour	CC	GCGR-L15	0.818214413768376	0.622417021656069	S1	S1.GCGR-L15.CGTGGTACCCAAAGGC-1
Spot with tumour	Cortex	GCGR-L15	0.199474079639369	0.114093494882883	S1	S1.GCGR-L15.CGTGTATGGGAGCTGA-1
Spot with tumour	STR	GCGR-L15	0.55689343768814	0.0462239250994299	S1	S1.GCGR-L15.CGTGTCCCATTCGCGA-1
Spot with tumour	Cortex (high tumor density)	GCGR-L15	0.828953542937588	0.566138345477609	S1	S1.GCGR-L15.CGTGTCTCGTTACGAC-1
Spot with tumour	CC	GCGR-L15	0.631293817718292	0.533460404470762	S1	S1.GCGR-L15.CGTTAAACTAGTTAGG-1
necrotic/lowq		GCGR-L15	0.860655737704918	0.912049712460352	S1	S1.GCGR-L15.CGTTAATGTCCCGACG-1
Spot with tumour	Cortex	GCGR-L15	0.100468634382965	0.0614457010385171	S1	S1.GCGR-L15.CGTTAGCTCACAACTG-1
Spot with tumour	CC	GCGR-L15	0.842269326683292	0.815133084004146	S1	S1.GCGR-L15.CGTTCAAGGAAACGGA-1
Spot with tumour	Cortex (high tumor density)	GCGR-L15	0.780508006626173	0.572282915581461	S1	S1.GCGR-L15.CGTTCAGACCCGCGAA-1
Spot with tumour	Cortex	GCGR-L15	0.361495135688684	0.505949488323971	S1	S1.GCGR-L15.CGTTCATGGTGCGCGT-1
Spot with tumour	septal nucleus	GCGR-L15	0.909090909090909	0.913027257704147	S1	S1.GCGR-L15.CGTTGAATACCGCGCT-1
Spot with tumour	CC	GCGR-L15	0.872923215087562	0.714306274572761	S1	S1.GCGR-L15.CGTTGAGCGACCGTCG-1
Spot with tumour	Cortex (high tumor density)	GCGR-L15	0.816011860637509	0.629539137003716	S1	S1.GCGR-L15.CGTTGCCCGCGTGGGA-1
Spot with tumour	septal nucleus	GCGR-L15	0.325918462253914	0.0258351243002856	S1	S1.GCGR-L15.CGTTGTAAACGTCAGG-1
Spot with tumour	Cortex	GCGR-L15	0.0908653846153846	0.413501638125111	S1	S1.GCGR-L15.CGTTGTAAGATTGATT-1
Spot with tumour	Cortex (high tumor density)	GCGR-L15	0.860740740740741	0.81206079895222	S1	S1.GCGR-L15.CGTTGTCGGCAATTGA-1
Spot with tumour	Cortex (high tumor density)	GCGR-L15	0.894159292035398	0.495894737244941	S1	S1.GCGR-L15.CGTTGTTTCAATTCCC-1
Spot with tumour	STR	GCGR-L15	0.184095474418055	0.0638197394877325	S1	S1.GCGR-L15.CGTTTAAGCGGAGCAC-1
Spot with tumour	STR	GCGR-L15	0.201550387596899	0.0823930991198297	S1	S1.GCGR-L15.CGTTTCACTTCGGGCG-1
Spot with tumour	STR	GCGR-L15	0.641224761482139	0.181544116704709	S1	S1.GCGR-L15.CGTTTCGCTCATTACA-1
Spot with tumour	Cortex (high tumor density)	GCGR-L15	0.92332002661344	0.427745868820404	S1	S1.GCGR-L15.CGTTTGTGTAGAGGGT-1
Spot with tumour	STR	GCGR-L15	0.0768742678641156	0.182661311269046	S1	S1.GCGR-L15.CTAAACGGGTGTAATC-1
Spot with tumour	Cortex (high tumor density)	GCGR-L15	0.924331883157241	0.734695075371905	S1	S1.GCGR-L15.CTAAAGAATGCCTACT-1
necrotic/lowq		GCGR-L15	0.642857142857143	0.177354637088447	S1	S1.GCGR-L15.CTAAAGGATGAGATAC-1
Spot with tumour	septal nucleus	GCGR-L15	0.865563795398365	0.601190324933673	S1	S1.GCGR-L15.CTAAAGGGAAATAGGA-1
Spot with tumour	STR	GCGR-L15	0.0689579684763573	0.649508989841234	S1	S1.GCGR-L15.CTAAAGTCCGAAGCTA-1
Spot with tumour	Cortex (high tumor density)	GCGR-L15	0.878808395396073	0.653698469457496	S1	S1.GCGR-L15.CTAAATCCGGTGTACA-1
necrotic/lowq		GCGR-L15	0.894444444444444	0.959670130765203	S1	S1.GCGR-L15.CTAAATCCTATTCCGG-1
Spot with tumour	Cortex (high tumor density)	GCGR-L15	0.914916532040926	0.569629578491162	S1	S1.GCGR-L15.CTAACCGCGCGCCCGT-1
Spot with tumour	STR	GCGR-L15	0.709937888198758	0.362529636127251	S1	S1.GCGR-L15.CTAACGAAACTTGCTG-1
Spot with tumour	Hypothalamus	GCGR-L15	0.827993254637437	0.645459159545513	S1	S1.GCGR-L15.CTAACTGATAATCGCC-1
Spot with tumour	Cortex (high tumor density)	GCGR-L15	0.952633504023409	0.74307403460443	S1	S1.GCGR-L15.CTAACTGGTCCGGTTC-1
Spot with tumour	Hypothalamus	GCGR-L15	0.853896103896104	0.766395471134958	S1	S1.GCGR-L15.CTAAGGGAATGATTGG-1
Spot with tumour	septal nucleus	GCGR-L15	0.933888888888889	0.50385474851584	S1	S1.GCGR-L15.CTAATTCGCACGCGCT-1
Spot with tumour	Cortex	GCGR-L15	0.172829248026589	0.257094399117977	S1	S1.GCGR-L15.CTAATTCTCAGATATT-1
Spot with tumour	Hypothalamus	GCGR-L15	0.90219802379512	0.607474544358066	S1	S1.GCGR-L15.CTAATTTCAACAACAC-1
Spot with tumour	Cortex (high tumor density)	GCGR-L15	0.916943166006636	0.408334613265054	S1	S1.GCGR-L15.CTACAAGAAATAACCC-1
Spot with tumour	STR	GCGR-L15	0.0708470044962936	0.1032008478806	S1	S1.GCGR-L15.CTACACTAGCTTGTTC-1
Spot with tumour	CC	GCGR-L15	0.864705882352941	0.82616538032697	S1	S1.GCGR-L15.CTACACTCGCAGATGG-1
Spot with tumour	CC	GCGR-L15	0.812129202373105	0.561390268579179	S1	S1.GCGR-L15.CTACCCTAAGGTCATA-1
Spot with tumour	STR	GCGR-L15	0.88067940552017	0.405681276174755	S1	S1.GCGR-L15.CTACGACTAGCTATAA-1
Spot with tumour	CC	GCGR-L15	0.754774897680764	0.434449036206424	S1	S1.GCGR-L15.CTACGCACGGAGTACC-1
Spot with tumour	olfactory nucleus	GCGR-L15	0.167966718668747	0.0181544116704709	S1	S1.GCGR-L15.CTACGCCATTTCCGAT-1
Spot with tumour	STR	GCGR-L15	0.0612790458564672	0.375796321578749	S1	S1.GCGR-L15.CTACGTGTTGCCACCA-1
Spot with tumour	Cortex (high tumor density)	GCGR-L15	0.720518064076346	0.425092531730104	S1	S1.GCGR-L15.CTACTATCATAGGTTT-1
Spot with tumour	Hypothalamus	GCGR-L15	0.757854821235103	0.473271547317123	S1	S1.GCGR-L15.CTACTATCTTTCAGAG-1
Spot with tumour	Cortex (high tumor density)	GCGR-L15	0.91687306501548	0.388085461786452	S1	S1.GCGR-L15.CTACTCAAGGTATAGT-1
Spot with tumour	Cortex (high tumor density)	GCGR-L15	0.891911764705882	0.518238628531675	S1	S1.GCGR-L15.CTACTCTAGGCCCGGC-1
Spot with tumour	STR	GCGR-L15	0.826045170591062	0.240895077935095	S1	S1.GCGR-L15.CTACTGCCACCTGACC-1
normal	STR	GCGR-L15	0.0503153183698379	0.276226356032243	S1	S1.GCGR-L15.CTAGATAAACTCCTCG-1
Spot with tumour	STR	GCGR-L15	0.658865428644111	0.430259556590161	S1	S1.GCGR-L15.CTAGATGTGAGTGTAA-1
Spot with tumour	CC	GCGR-L15	0.858200455580866	0.694895019017411	S1	S1.GCGR-L15.CTAGATTTACGACGGC-1
Spot with tumour	Cortex (high tumor density)	GCGR-L15	0.830336200156372	0.550916569538522	S1	S1.GCGR-L15.CTAGCATAGTATAATG-1
Spot with tumour	Cortex	GCGR-L15	0.136337209302326	0.0946822393275331	S1	S1.GCGR-L15.CTAGCCACAGGCGAGC-1
necrotic/lowq		GCGR-L15	0.525	0.181823415345794	S1	S1.GCGR-L15.CTAGCCCGGGAGACGA-1
Spot with tumour	STR	GCGR-L15	0.20859291084855	0.110602261869331	S1	S1.GCGR-L15.CTAGCCGATGTTATGA-1
Spot with tumour	Cortex (high tumor density)	GCGR-L15	0.900706713780919	0.630237383606426	S1	S1.GCGR-L15.CTAGGCGCCCTATCAG-1
Spot with tumour	STR	GCGR-L15	0.0747932943942957	0.0826723977609139	S1	S1.GCGR-L15.CTAGGCGGCAGAGAAT-1
Spot with tumour	Hypothalamus	GCGR-L15	0.834736842105263	0.857865776090023	S1	S1.GCGR-L15.CTAGGGATAGGGACAA-1
Spot with tumour	STR	GCGR-L15	0.618617151233814	0.415736027253785	S1	S1.GCGR-L15.CTAGGTCTGAAGGAAT-1
Spot with tumour	Cortex (high tumor density)	GCGR-L15	0.889135254988914	0.867641228527969	S1	S1.GCGR-L15.CTAGGTTCGGACGTGA-1
necrotic/lowq		GCGR-L15	0.804878048780488	0.883421601749225	S1	S1.GCGR-L15.CTAGTAGAAAGGGATT-1
Spot with tumour	CC	GCGR-L15	0.254124413500832	0.0569769227811704	S1	S1.GCGR-L15.CTAGTATTCGGAATTA-1
Spot with tumour	Hypothalamus	GCGR-L15	0.854117647058824	0.755642473453218	S1	S1.GCGR-L15.CTAGTCACGTCTTAAG-1
Spot with tumour	Cortex (high tumor density)	GCGR-L15	0.907077393075356	0.78329303892055	S1	S1.GCGR-L15.CTAGTGAAGGACAGGA-1
Spot with tumour	Cortex (high tumor density)	GCGR-L15	0.849803048467203	0.911630764498726	S1	S1.GCGR-L15.CTAGTTACAACCCGGT-1
Spot with tumour	septal nucleus	GCGR-L15	0.832531280076997	0.664172168498153	S1	S1.GCGR-L15.CTAGTTGGGCCCGGTA-1
Spot with tumour	STR	GCGR-L15	0.350971066191042	0.138811424618832	S1	S1.GCGR-L15.CTATAAGAGCCAATCG-1
Spot with tumour	Cortex (high tumor density)	GCGR-L15	0.930361043299499	0.636102655069194	S1	S1.GCGR-L15.CTATAGGCGTTGATGT-1
Spot with tumour	CC	GCGR-L15	0.870911214953271	0.829237665378896	S1	S1.GCGR-L15.CTATATCCAGCCTGGC-1
necrotic/lowq		GCGR-L15	0.490909090909091	0.735393321974615	S1	S1.GCGR-L15.CTATCACAACGCTGGA-1
Spot with tumour	Cortex (high tumor density)	GCGR-L15	0.876702759343346	0.911211816537099	S1	S1.GCGR-L15.CTATCGACGAAATACA-1
Spot with tumour	Cortex	GCGR-L15	0.150528296424953	0.0833706443636243	S1	S1.GCGR-L15.CTATCGCGTAGAGAAC-1
Spot with tumour	CC	GCGR-L15	0.884955752212389	0.714585573213845	S1	S1.GCGR-L15.CTATCGGGTCTCAACA-1
Spot with tumour	CC	GCGR-L15	0.724381625441696	0.792789192717412	S1	S1.GCGR-L15.CTATGAACACCTTGCC-1
Spot with tumour	Cortex (high tumor density)	GCGR-L15	0.8401266323704	0.284465665944226	S1	S1.GCGR-L15.CTATGCCCGAATGCAA-1
Spot with tumour	CC	GCGR-L15	0.602870813397129	0.172466910869474	S1	S1.GCGR-L15.CTATGGGAAGCGGAAT-1
Spot with tumour	septal nucleus	GCGR-L15	0.865646258503401	0.260725281452071	S1	S1.GCGR-L15.CTATGTCACTAGCCCA-1
Spot with tumour	STR	GCGR-L15	0.165376151275573	0.0603285064741804	S1	S1.GCGR-L15.CTATGTCTATTGAAAC-1
Spot with tumour	Cortex (high tumor density)	GCGR-L15	0.881140350877193	0.814574486721977	S1	S1.GCGR-L15.CTATGTGAGTCACGGC-1
Spot with tumour	Cortex (high tumor density)	GCGR-L15	0.86267220642904	0.891102314379039	S1	S1.GCGR-L15.CTATTCATGTGTCCCA-1
necrotic/lowq		GCGR-L15	0.724137931034483	0.888169678647656	S1	S1.GCGR-L15.CTATTTGCTTGGAGGA-1
Spot with tumour	Hypothalamus	GCGR-L15	0.844327176781003	0.730505595755643	S1	S1.GCGR-L15.CTATTTGGTTACGGAT-1
Spot with tumour	Cortex (high tumor density)	GCGR-L15	0.900655021834061	0.666546206947368	S1	S1.GCGR-L15.CTCAAACCACTGCCCG-1
necrotic/lowq		GCGR-L15	0.581818181818182	0.9420743163769	S1	S1.GCGR-L15.CTCAACTAACCCGGAT-1
Spot with tumour	Cortex (high tumor density)	GCGR-L15	0.883828045035824	0.614177711744086	S1	S1.GCGR-L15.CTCACATTTACTAAAT-1
Spot with tumour	Cortex (high tumor density)	GCGR-L15	0.905325443786982	0.653419170816412	S1	S1.GCGR-L15.CTCACTGTGATACTTA-1
Spot with tumour	Cortex (high tumor density)	GCGR-L15	0.963751438434983	0.743213683924972	S1	S1.GCGR-L15.CTCACTTGGCTGGTAA-1
necrotic/lowq		GCGR-L15	0.703125	0.730226297114558	S1	S1.GCGR-L15.CTCAGAGCTAATGTCG-1
Spot with tumour	STR	GCGR-L15	0.196599967463803	0.10655243157361	S1	S1.GCGR-L15.CTCAGGACTCACCTGT-1
Spot with tumour	STR	GCGR-L15	0.285801788558128	0.143140553555636	S1	S1.GCGR-L15.CTCAGTCACGACAAAT-1
Spot with tumour	STR	GCGR-L15	0.167125890736342	0.0490169115102716	S1	S1.GCGR-L15.CTCATGGCTCACAATC-1
Spot with tumour	Cortex	GCGR-L15	0.688637041455413	0.448832916222259	S1	S1.GCGR-L15.CTCATGGTAATTTGCG-1
Spot with tumour	Cortex (high tumor density)	GCGR-L15	0.86984126984127	0.853536647153219	S1	S1.GCGR-L15.CTCATTGCTCTAACAA-1
Spot with tumour	STR	GCGR-L15	0.446019629225736	0.131828958591728	S1	S1.GCGR-L15.CTCATTTGATGGGCGG-1
Spot with tumour	Cortex	GCGR-L15	0.254797876684361	0.160177770661771	S1	S1.GCGR-L15.CTCCCAATGAGTCGCG-1
Spot with tumour	septal nucleus	GCGR-L15	0.215741705103407	0.586387496956212	S1	S1.GCGR-L15.CTCCCTCCTTTCGATC-1
Spot with tumour	Cortex (high tumor density)	GCGR-L15	0.908998732572877	0.513350902312702	S1	S1.GCGR-L15.CTCCGCCCACATGAGG-1
Spot with tumour	STR	GCGR-L15	0.224560010586211	0.141604411029673	S1	S1.GCGR-L15.CTCCGGCCTAATATGC-1
Spot with tumour	Hypothalamus	GCGR-L15	0.282685512367491	0.0490169115102716	S1	S1.GCGR-L15.CTCCGGCTTGTAGACA-1
Spot with tumour	STR	GCGR-L15	0.112555510698426	0.104597341086021	S1	S1.GCGR-L15.CTCCTAAGTTATGTCT-1
Spot with tumour	Cortex	GCGR-L15	0.121754183496826	0.124567193923539	S1	S1.GCGR-L15.CTCCTAGTAATCGTGA-1
Spot with tumour	Cortex (high tumor density)	GCGR-L15	0.94912902728534	0.578567135005855	S1	S1.GCGR-L15.CTCCTCCAGCTCACAC-1
Spot with tumour	Cortex	GCGR-L15	0.220983366843356	0.0689867643477896	S1	S1.GCGR-L15.CTCCTGTTCAAGGCAG-1
Spot with tumour	Hypothalamus	GCGR-L15	0.793333333333333	0.735532971295158	S1	S1.GCGR-L15.CTCGAGGCAAGTTTCA-1
Spot with tumour	STR	GCGR-L15	0.889245585874799	0.513769850274328	S1	S1.GCGR-L15.CTCGAGGTCGAACAGT-1
Spot with tumour	STR	GCGR-L15	0.257038469804427	0.16213286114936	S1	S1.GCGR-L15.CTCGATATTTGCGAGC-1
Spot with tumour	STR	GCGR-L15	0.698440979955457	0.211289421980173	S1	S1.GCGR-L15.CTCGCACCTATATAGT-1
Spot with tumour	Cortex (high tumor density)	GCGR-L15	0.848933241569167	0.674366568897725	S1	S1.GCGR-L15.CTCGCCGAATGTAGGG-1
Spot with tumour	CC	GCGR-L15	0.797351885098743	0.903112155945659	S1	S1.GCGR-L15.CTCGGGTTCTCTGGCC-1
Spot with tumour	Hypothalamus	GCGR-L15	0.887079831932773	0.675483763462061	S1	S1.GCGR-L15.CTCGGTACCACTGCTC-1
Spot with tumour	STR	GCGR-L15	0.219872110181997	0.0121494908871613	S1	S1.GCGR-L15.CTCGGTCCGTAGCCTG-1
Spot with tumour	Cortex (high tumor density)	GCGR-L15	0.919077510917031	0.697827654748795	S1	S1.GCGR-L15.CTCGGTTGTCGGCCCT-1
Spot with tumour	CC	GCGR-L15	0.740339578454333	0.597280143958494	S1	S1.GCGR-L15.CTCGTCGAGGGCTCAT-1
necrotic/lowq		GCGR-L15	0.68	0.960647676008997	S1	S1.GCGR-L15.CTCGTCTGTGCCTTCG-1
necrotic/lowq		GCGR-L15	0.457627118644068	0.0498548074335241	S1	S1.GCGR-L15.CTCGTGGCACTGAAAG-1
Spot with tumour	septal nucleus	GCGR-L15	0.858620689655172	0.853815945794303	S1	S1.GCGR-L15.CTCGTTACGGCTACCA-1
Spot with tumour	Cortex	GCGR-L15	0.102934860415175	0.224835406072756	S1	S1.GCGR-L15.CTCGTTTCTAATGTTT-1
Spot with tumour	Cortex	GCGR-L15	0.366396761133603	0.246760349397863	S1	S1.GCGR-L15.CTCTAACACCGGCAGC-1
Spot with tumour	Cortex (high tumor density)	GCGR-L15	0.924901960784314	0.918473581205288	S1	S1.GCGR-L15.CTCTACACTGGCGATT-1
necrotic/lowq		GCGR-L15	0.634615384615385	0.917775334602578	S1	S1.GCGR-L15.CTCTACATCCTGCGTG-1
necrotic/lowq		GCGR-L15	0.724137931034483	0.860798411821407	S1	S1.GCGR-L15.CTCTAGCCCTCGGAAA-1
Spot with tumour	septal nucleus	GCGR-L15	0.870069605568445	0.803821489040237	S1	S1.GCGR-L15.CTCTATTTGGCTGCAG-1
Spot with tumour	Hypothalamus	GCGR-L15	0.876413570274637	0.659424091599722	S1	S1.GCGR-L15.CTCTCACAATCGATGA-1
Spot with tumour	Cortex (high tumor density)	GCGR-L15	0.896704106057816	0.761368095595443	S1	S1.GCGR-L15.CTCTCTAACTGCCTAG-1
Spot with tumour	CC	GCGR-L15	0.41930032110867	0.484303843639948	S1	S1.GCGR-L15.CTCTGCAGGCATTCTT-1
Spot with tumour	STR	GCGR-L15	0.139027575082572	0.0776450222213988	S1	S1.GCGR-L15.CTCTGCGAAGCAAGCA-1
Spot with tumour	STR	GCGR-L15	0.825452422650321	0.559854126053216	S1	S1.GCGR-L15.CTCTGGACGCCTGGTG-1
Spot with tumour	STR	GCGR-L15	0.17468846461644	0.0759692303748938	S1	S1.GCGR-L15.CTCTGTTTGAGGATTC-1
Spot with tumour	Hypothalamus	GCGR-L15	0.795876288659794	0.596721546676326	S1	S1.GCGR-L15.CTCTTCTATTGACTGG-1
Spot with tumour	Cortex (high tumor density)	GCGR-L15	0.864469803821003	0.413361988804569	S1	S1.GCGR-L15.CTCTTCTGGAAGTTAG-1
Spot with tumour	septal nucleus	GCGR-L15	0.83233361896601	0.898084780406144	S1	S1.GCGR-L15.CTCTTGTCCCGCTTGG-1
Spot with tumour	STR	GCGR-L15	0.358707760861493	0.054742533652497	S1	S1.GCGR-L15.CTGAAAGAGATCCGAC-1
Spot with tumour	Cortex (high tumor density)	GCGR-L15	0.720791340052258	0.778963909983746	S1	S1.GCGR-L15.CTGAATCCGAGACCTC-1
Spot with tumour	Cortex	GCGR-L15	0.208687092408023	0.12526544052625	S1	S1.GCGR-L15.CTGACATAGAAATAGA-1
Spot with tumour	CC	GCGR-L15	0.793522267206478	0.654955313342375	S1	S1.GCGR-L15.CTGACTGCGCAGCTCG-1
Spot with tumour	Cortex	GCGR-L15	0.283924205378973	0.0890962665058497	S1	S1.GCGR-L15.CTGAGAAAGTTCGGCG-1
Spot with tumour	Hypothalamus	GCGR-L15	0.193742338450762	0.0804380086322405	S1	S1.GCGR-L15.CTGAGCAAGTAACAAG-1
Spot with tumour	septal nucleus	GCGR-L15	0.92908732764281	0.813317642837099	S1	S1.GCGR-L15.CTGATAGTGTATCTCA-1
Spot with tumour	CC	GCGR-L15	0.791015625	0.770026353469052	S1	S1.GCGR-L15.CTGATCCCTTTATGCA-1
Spot with tumour	Cortex	GCGR-L15	0.219678852066963	0.0921685515577756	S1	S1.GCGR-L15.CTGCAAGCACGTTCCG-1
Spot with tumour	CC	GCGR-L15	0.820452403393025	0.602307519498009	S1	S1.GCGR-L15.CTGCACAACTACATAT-1
Spot with tumour	STR	GCGR-L15	0.135634588563459	0.103480146521684	S1	S1.GCGR-L15.CTGCACCTGGAACCGC-1
Spot with tumour	septal nucleus	GCGR-L15	0.862138728323699	0.907720583523548	S1	S1.GCGR-L15.CTGCACTCCAGTACAG-1
Spot with tumour	CC	GCGR-L15	0.807792207792208	0.701318887762347	S1	S1.GCGR-L15.CTGCAGAGAATCAGAG-1
Spot with tumour	STR	GCGR-L15	0.64181165423916	0.3122558807321	S1	S1.GCGR-L15.CTGCCAAGGTTGGAAG-1
Spot with tumour	CC	GCGR-L15	0.87276688453159	0.710675392238667	S1	S1.GCGR-L15.CTGCCATGCATCACAT-1
Spot with tumour	CC	GCGR-L15	0.117388758782201	0.0554407802552074	S1	S1.GCGR-L15.CTGCCTAGCCACCAAG-1
Spot with tumour	CC	GCGR-L15	0.884952229299363	0.915820244114988	S1	S1.GCGR-L15.CTGCCTTTAATACCTT-1
necrotic/lowq		GCGR-L15	0.79646017699115	0.930064474810281	S1	S1.GCGR-L15.CTGCCTTTCTAGTAAA-1
necrotic/lowq		GCGR-L15	0.521739130434783	0.895291793995302	S1	S1.GCGR-L15.CTGCGACCTCGCCGAA-1
necrotic/lowq		GCGR-L15	0.745098039215686	0.77658987153453	S1	S1.GCGR-L15.CTGCGATTTCGAGATT-1
Spot with tumour	Cortex (high tumor density)	GCGR-L15	0.944407233757535	0.584991003750791	S1	S1.GCGR-L15.CTGCGGGTGAAATGTT-1
Spot with tumour	Cortex	GCGR-L15	0.166838193253288	0.0400793549955782	S1	S1.GCGR-L15.CTGCGTTACGATATAA-1
necrotic/lowq		GCGR-L15	0.467105263157895	0.165903392803996	S1	S1.GCGR-L15.CTGCTCTGACGGCAAA-1
Spot with tumour	Hypothalamus	GCGR-L15	0.930117736422332	0.613479465141376	S1	S1.GCGR-L15.CTGCTGAGGCCACGAA-1
Spot with tumour	Cortex	GCGR-L15	0.120474406991261	0.0946822393275331	S1	S1.GCGR-L15.CTGCTGTCTAACGAGC-1
Spot with tumour	septal nucleus	GCGR-L15	0.862694300518135	0.735812269936242	S1	S1.GCGR-L15.CTGCTTGGCGATAGCT-1
Spot with tumour	CC	GCGR-L15	0.73955960516325	0.16283110775207	S1	S1.GCGR-L15.CTGGAAATGGATGCTT-1
Spot with tumour	Hypothalamus	GCGR-L15	0.856230031948882	0.78859971310115	S1	S1.GCGR-L15.CTGGAAGACACGGTGG-1
Spot with tumour	Cortex (high tumor density)	GCGR-L15	0.79839091339328	0.456373979531531	S1	S1.GCGR-L15.CTGGATTTACACTTGA-1
Spot with tumour	Cortex (high tumor density)	GCGR-L15	0.919993428618367	0.749916851310992	S1	S1.GCGR-L15.CTGGCATCCGAATGAG-1
Spot with tumour	STR	GCGR-L15	0.248173721605124	0.0551614816141233	S1	S1.GCGR-L15.CTGGCGACATAAGTCC-1
Spot with tumour	CC	GCGR-L15	0.724324324324324	0.4569325768137	S1	S1.GCGR-L15.CTGGCGCACAGGTCTG-1
Spot with tumour	Hypothalamus	GCGR-L15	0.269659418595589	0.0738744905667626	S1	S1.GCGR-L15.CTGGCGGGAATAAGTA-1
Spot with tumour	STR	GCGR-L15	0.0987369443769735	0.0393811083928678	S1	S1.GCGR-L15.CTGGCTCCTGCGGGAT-1
Spot with tumour	septal nucleus	GCGR-L15	0.755148741418764	0.539465325254071	S1	S1.GCGR-L15.CTGGCTGATTCATCCT-1
normal	STR	GCGR-L15	0.0473474044495151	0.437660970578892	S1	S1.GCGR-L15.CTGGCTGCTAACGTAA-1
Spot with tumour	Cortex (high tumor density)	GCGR-L15	0.752594861323805	0.887750730686029	S1	S1.GCGR-L15.CTGGCTGGTTGTCAGT-1
Spot with tumour	Hypothalamus	GCGR-L15	0.883901855176541	0.777567416778325	S1	S1.GCGR-L15.CTGGGATAAATAATGG-1
Spot with tumour	Cortex (high tumor density)	GCGR-L15	0.891403934249528	0.57018817577333	S1	S1.GCGR-L15.CTGGGCCTGCTATATC-1
Spot with tumour	Hypothalamus	GCGR-L15	0.831319910514541	0.556642191680748	S1	S1.GCGR-L15.CTGGGTAGGCAGTTAA-1
Spot with tumour	Cortex	GCGR-L15	0.152440434883183	0.105714535650358	S1	S1.GCGR-L15.CTGGTAAAGTGTGGGC-1
Spot with tumour	CC	GCGR-L15	0.880782918149466	0.845297337241236	S1	S1.GCGR-L15.CTGGTAACACATAGAA-1
Spot with tumour	STR	GCGR-L15	0.556598407281001	0.246062102795152	S1	S1.GCGR-L15.CTGGTAACGAGCTCTT-1
Spot with tumour	septal nucleus	GCGR-L15	0.243527095033185	0.0865825787360922	S1	S1.GCGR-L15.CTGGTCATTCCAATCC-1
Spot with tumour	STR	GCGR-L15	0.0680237489397795	0.142302657632384	S1	S1.GCGR-L15.CTGGTCCTAACTTGGC-1
Spot with tumour	STR	GCGR-L15	0.0865290068829892	0.0828120470814559	S1	S1.GCGR-L15.CTGGTTCAACGCATCA-1
Spot with tumour	CC	GCGR-L15	0.740041067761807	0.572841512863629	S1	S1.GCGR-L15.CTGGTTTCGAGCAAGA-1
Spot with tumour	Cortex (high tumor density)	GCGR-L15	0.850796311818944	0.653000222854786	S1	S1.GCGR-L15.CTGTACTTCTTAGCAT-1
Spot with tumour	Cortex (high tumor density)	GCGR-L15	0.833950903195924	0.635823356428109	S1	S1.GCGR-L15.CTGTAGCCATCTCACT-1
Spot with tumour	Hypothalamus	GCGR-L15	0.877551020408163	0.856608932205145	S1	S1.GCGR-L15.CTGTAGTGAGGATCGA-1
Spot with tumour	Hypothalamus	GCGR-L15	0.878076572470374	0.583734159865912	S1	S1.GCGR-L15.CTGTATGGTGTAGAAA-1
Spot with tumour	CC	GCGR-L15	0.752916224814422	0.345632068341658	S1	S1.GCGR-L15.CTGTCAAATGGCTCGG-1
Spot with tumour	CC	GCGR-L15	0.793411764705882	0.635404408466483	S1	S1.GCGR-L15.CTGTGCAGGGTAGGTC-1
Spot with tumour	CC	GCGR-L15	0.802124091671325	0.470478560906282	S1	S1.GCGR-L15.CTGTGGTCGGGAGATA-1
Spot with tumour	Cortex (high tumor density)	GCGR-L15	0.845076887766812	0.769747054827968	S1	S1.GCGR-L15.CTGTTACCCAATCTAG-1
Spot with tumour	STR	GCGR-L15	0.332873245916724	0.0614457010385171	S1	S1.GCGR-L15.CTGTTCACTGCCTGTG-1
Spot with tumour	septal nucleus	GCGR-L15	0.921978404737025	0.515445642120833	S1	S1.GCGR-L15.CTGTTCATCTCACGGG-1
Spot with tumour	STR	GCGR-L15	0.134089228493961	0.0582337666660491	S1	S1.GCGR-L15.CTTAACTTCGAAGTAC-1
necrotic/lowq		GCGR-L15	0.5	0.0409172509188307	S1	S1.GCGR-L15.CTTAATCGACTTAGTA-1
Spot with tumour	CC	GCGR-L15	0.506503251625813	0.166601639406706	S1	S1.GCGR-L15.CTTACACGGTATTCCA-1
Spot with tumour	STR	GCGR-L15	0.185487906588824	0.0226231899278176	S1	S1.GCGR-L15.CTTACACTGGGAAATA-1
Spot with tumour	Cortex	GCGR-L15	0.354166666666667	0.152497058031956	S1	S1.GCGR-L15.CTTACATAGATTTCTT-1
necrotic/lowq		GCGR-L15	0.636363636363636	0.743353333245514	S1	S1.GCGR-L15.CTTAGATGTTTCATCC-1
Spot with tumour	STR	GCGR-L15	0.721483942414175	0.176935689126821	S1	S1.GCGR-L15.CTTAGCCTTCCACATG-1
Spot with tumour	STR	GCGR-L15	0.750863856254319	0.53066741805992	S1	S1.GCGR-L15.CTTAGTAGGCCTACAG-1
necrotic/lowq		GCGR-L15	0.894736842105263	0.862194905026828	S1	S1.GCGR-L15.CTTAGTGTAGTAGCAT-1
Spot with tumour	Cortex (high tumor density)	GCGR-L15	0.830205150589262	0.849207518216414	S1	S1.GCGR-L15.CTTAGTTGAGGAATCG-1
Spot with tumour	STR	GCGR-L15	0.153716374543069	0.044827431894009	S1	S1.GCGR-L15.CTTATGTTGACTACCA-1
Spot with tumour	CC	GCGR-L15	0.877247849882721	0.72631611613938	S1	S1.GCGR-L15.CTTCAACTCCACTTGG-1
Spot with tumour	Cortex (high tumor density)	GCGR-L15	0.800841219768665	0.774495131726399	S1	S1.GCGR-L15.CTTCAGTGGTCGCCTA-1
Spot with tumour	Cortex	GCGR-L15	0.242451473759885	0.0520891965621974	S1	S1.GCGR-L15.CTTCAGTTGGACAACG-1
Spot with tumour	STR	GCGR-L15	0.218205057974984	0.0490169115102716	S1	S1.GCGR-L15.CTTCATAGCTCAAGAA-1
Spot with tumour	CC	GCGR-L15	0.794208256315465	0.382639138285311	S1	S1.GCGR-L15.CTTCATTGTCAGTGGA-1
Spot with tumour	Cortex (high tumor density)	GCGR-L15	0.866422689844465	0.77658987153453	S1	S1.GCGR-L15.CTTCCGCTCCGTGAAG-1
necrotic/lowq		GCGR-L15	0.75	0.937745187440096	S1	S1.GCGR-L15.CTTCGATTGCGCAAGC-1
Spot with tumour	CC	GCGR-L15	0.611520737327189	0.591414872495727	S1	S1.GCGR-L15.CTTCGGCCAATTGTTT-1
Spot with tumour	septal nucleus	GCGR-L15	0.910821382007823	0.46363574419972	S1	S1.GCGR-L15.CTTCGTAGATAGGTGA-1
Spot with tumour	Cortex (high tumor density)	GCGR-L15	0.920815836832633	0.625210008066911	S1	S1.GCGR-L15.CTTCTATGTTGAAGTA-1
Spot with tumour	Cortex (high tumor density)	GCGR-L15	0.797790733353789	0.700620641159637	S1	S1.GCGR-L15.CTTCTATTAATGCTAG-1
Spot with tumour	CC	GCGR-L15	0.823918575063613	0.953665209981893	S1	S1.GCGR-L15.CTTCTGGGCGTACCTA-1
Spot with tumour	STR	GCGR-L15	0.131128238064654	0.116886481293724	S1	S1.GCGR-L15.CTTCTTACGTCGTATA-1
Spot with tumour	STR	GCGR-L15	0.158309652580438	0.0363088233409419	S1	S1.GCGR-L15.CTTGACCCGAAAGATA-1
Spot with tumour	Hypothalamus	GCGR-L15	0.243915630070308	0.0477600676253928	S1	S1.GCGR-L15.CTTGAGGTTATCCCGA-1
Spot with tumour	CC	GCGR-L15	0.828334648776638	0.41140689831698	S1	S1.GCGR-L15.CTTGAGTTAGGGTAAT-1
Spot with tumour	Cortex	GCGR-L15	0.22973386356684	0.097894173700001	S1	S1.GCGR-L15.CTTGATGACCATCCAG-1
Spot with tumour	Hypothalamus	GCGR-L15	0.947264174300569	0.758156161222975	S1	S1.GCGR-L15.CTTGCAACCGCCTCCT-1
Spot with tumour	Cortex	GCGR-L15	0.263501063075833	0.214222057711557	S1	S1.GCGR-L15.CTTGCCCACCCACGCA-1
Spot with tumour	septal nucleus	GCGR-L15	0.91985111662531	0.771841794636099	S1	S1.GCGR-L15.CTTGCCCAGGCTCTAC-1
Spot with tumour	Cortex (high tumor density)	GCGR-L15	0.719349593495935	0.595185404150363	S1	S1.GCGR-L15.CTTGGCCAAGCTGGGA-1
Spot with tumour	STR	GCGR-L15	0.320354394963861	0.0377053165463627	S1	S1.GCGR-L15.CTTGTACTTGTTGACT-1
Spot with tumour	septal nucleus	GCGR-L15	0.848445595854922	0.93606939559359	S1	S1.GCGR-L15.CTTGTCAACATTCGAG-1
Spot with tumour	STR	GCGR-L15	0.0741134409121654	0.146492137248646	S1	S1.GCGR-L15.CTTGTGAGTCTTTGAC-1
Spot with tumour	STR	GCGR-L15	0.341228576930483	0.0840688909663347	S1	S1.GCGR-L15.CTTGTGCTCACCGATT-1
Spot with tumour	septal nucleus	GCGR-L15	0.842225609756098	0.608871037563487	S1	S1.GCGR-L15.CTTGTTGCTGAGTCAA-1
Spot with tumour	STR	GCGR-L15	0.27049815855786	0.147609331812983	S1	S1.GCGR-L15.CTTGTTTATGTAGCCA-1
Spot with tumour	STR	GCGR-L15	0.59752944556162	0.185454297679888	S1	S1.GCGR-L15.CTTTAACTTTCAAAGG-1
Spot with tumour	septal nucleus	GCGR-L15	0.850326264274062	0.748799656746656	S1	S1.GCGR-L15.CTTTAATATTGGTCGA-1
Spot with tumour	Hypothalamus	GCGR-L15	0.818264840182648	0.755363174812134	S1	S1.GCGR-L15.CTTTACCGAATAGTAG-1
Spot with tumour	STR	GCGR-L15	0.858204688393368	0.818345018376614	S1	S1.GCGR-L15.CTTTAGGAACACTGTT-1
Spot with tumour	STR	GCGR-L15	0.870811073336571	0.432633595039377	S1	S1.GCGR-L15.CTTTAGTGCTATTATT-1
necrotic/lowq		GCGR-L15	0.5	0.056418325499002	S1	S1.GCGR-L15.CTTTATCCGACGCATG-1
Spot with tumour	Cortex (high tumor density)	GCGR-L15	0.82192648922687	0.828399769455644	S1	S1.GCGR-L15.CTTTCTGTGCGGGCTT-1
necrotic/lowq		GCGR-L15	0.5	0.840269961701721	S1	S1.GCGR-L15.CTTTGCATCGCTCTTG-1
Spot with tumour	Cortex	GCGR-L15	0.16090542200386	0.394230031890304	S1	S1.GCGR-L15.CTTTGCTGTCATGGAT-1
Spot with tumour	Hypothalamus	GCGR-L15	0.901891252955083	0.780639701830251	S1	S1.GCGR-L15.CTTTGGCGCTTTATAC-1
Spot with tumour	septal nucleus	GCGR-L15	0.813355685945795	0.803123242437526	S1	S1.GCGR-L15.CTTTGGCTTTAGTAAA-1
Spot with tumour	Cortex (high tumor density)	GCGR-L15	0.864265129682997	0.34772680814979	S1	S1.GCGR-L15.CTTTGGGATTGTTGCA-1
Spot with tumour	CC	GCGR-L15	0.829847144006436	0.650207236443944	S1	S1.GCGR-L15.GAAACAGATGACCACC-1
Spot with tumour	STR	GCGR-L15	0.192699574636463	0.0361691740203998	S1	S1.GCGR-L15.GAAACAGCCATGCAGT-1
Spot with tumour	CC	GCGR-L15	0.65327652667884	0.432214647077751	S1	S1.GCGR-L15.GAAACATAGGAAACAG-1
Spot with tumour	Cortex	GCGR-L15	0.0667341886112987	0.445620981849791	S1	S1.GCGR-L15.GAAACCATGGTGCGCT-1
Spot with tumour	Cortex (high tumor density)	GCGR-L15	0.912011371712864	0.548123583127681	S1	S1.GCGR-L15.GAAACCGAATTACCTT-1
Spot with tumour	Cortex (high tumor density)	GCGR-L15	0.884546001202646	0.636800901671904	S1	S1.GCGR-L15.GAAACCTATACAAATG-1
Spot with tumour	Hypothalamus	GCGR-L15	0.942741208295762	0.844180142676899	S1	S1.GCGR-L15.GAAACTCGTGCGATGC-1
Spot with tumour	Cortex	GCGR-L15	0.253266448903406	0.0499944567540661	S1	S1.GCGR-L15.GAAACTCTAATGAAGG-1
Spot with tumour	STR	GCGR-L15	0.722084367245658	0.305832011987164	S1	S1.GCGR-L15.GAAAGAACAGCGTTAT-1
Spot with tumour	Cortex (high tumor density)	GCGR-L15	0.881915492957747	0.859122619974902	S1	S1.GCGR-L15.GAAAGCAGTGCACTTT-1
Spot with tumour	septal nucleus	GCGR-L15	0.923386016608626	0.447436423016838	S1	S1.GCGR-L15.GAAAGCCCTTTGGACC-1
Spot with tumour	septal nucleus	GCGR-L15	0.910708710583828	0.734276127410279	S1	S1.GCGR-L15.GAAAGTGACTAACTGC-1
Spot with tumour	Hypothalamus	GCGR-L15	0.247014417424664	0.0871411760182605	S1	S1.GCGR-L15.GAAATACTAAACGTTT-1
Spot with tumour	Cortex (high tumor density)	GCGR-L15	0.946464098390306	0.738884554988168	S1	S1.GCGR-L15.GAAATATCACCATCAG-1
Spot with tumour	STR	GCGR-L15	0.297318305479984	0.0469221717021403	S1	S1.GCGR-L15.GAAATCGCGCGCAACT-1
Spot with tumour	CC	GCGR-L15	0.783959537572254	0.301642532370902	S1	S1.GCGR-L15.GAAATGGCGGTGTTAG-1
Spot with tumour	Hypothalamus	GCGR-L15	0.220179563916203	0.0382639138285311	S1	S1.GCGR-L15.GAAATGGGATGTAAAC-1
Spot with tumour	Cortex	GCGR-L15	0.107647058823529	0.0931460968015702	S1	S1.GCGR-L15.GAAATTAGCACGGATA-1
Spot with tumour	STR	GCGR-L15	0.156115164352397	0.0747123864900151	S1	S1.GCGR-L15.GAAATTCACATCGCTG-1
Spot with tumour	Cortex (high tumor density)	GCGR-L15	0.90016126667644	0.656910403829964	S1	S1.GCGR-L15.GAAATTGTCTCTATAA-1
necrotic/lowq		GCGR-L15	0.830508474576271	0.849067868895872	S1	S1.GCGR-L15.GAACAACTGGGATGAA-1
Spot with tumour	STR	GCGR-L15	0.372630237374542	0.119400169063482	S1	S1.GCGR-L15.GAACACACATCAACCA-1
Spot with tumour	Cortex (high tumor density)	GCGR-L15	0.765339343851741	0.750056500631534	S1	S1.GCGR-L15.GAACAGATTACTAAAT-1
Spot with tumour	STR	GCGR-L15	0.267176350662589	0.0131270361309559	S1	S1.GCGR-L15.GAACCATCTGGGAGAC-1
Spot with tumour	Cortex (high tumor density)	GCGR-L15	0.73444976076555	0.311697283449932	S1	S1.GCGR-L15.GAACCCTCTGTGTTCT-1
Spot with tumour	Cortex (high tumor density)	GCGR-L15	0.811764705882353	0.652162326931533	S1	S1.GCGR-L15.GAACCTTTAACGATCC-1
Spot with tumour	STR	GCGR-L15	0.314315663372267	0.0751313344516413	S1	S1.GCGR-L15.GAACGACCGAATGATA-1
Spot with tumour	Cortex	GCGR-L15	0.284812849562599	0.0522288458827395	S1	S1.GCGR-L15.GAACGCGGGTCACACG-1
Spot with tumour	Hypothalamus	GCGR-L15	0.875457875457875	0.705508367378609	S1	S1.GCGR-L15.GAACGTCTCATGGTCG-1
Spot with tumour	Hypothalamus	GCGR-L15	0.943083573487032	0.792370244755786	S1	S1.GCGR-L15.GAACGTTAGGAAGACG-1
Spot with tumour	septal nucleus	GCGR-L15	0.850877192982456	0.605379804549935	S1	S1.GCGR-L15.GAACTGTGGAGAGACA-1
Spot with tumour	Cortex (high tumor density)	GCGR-L15	0.843168406718112	0.552732010705569	S1	S1.GCGR-L15.GAAGAAACGATATTGT-1
Spot with tumour	STR	GCGR-L15	0.147159527636084	0.112976300318546	S1	S1.GCGR-L15.GAAGAACGGTGCAGGT-1
Spot with tumour	Cortex	GCGR-L15	0.641255605381166	0.688471150272475	S1	S1.GCGR-L15.GAAGCCACTGATTATG-1
Spot with tumour	Cortex (high tumor density)	GCGR-L15	0.846115035317861	0.628980539721547	S1	S1.GCGR-L15.GAAGCCTGCACATTCC-1
Spot with tumour	CC	GCGR-L15	0.811996779388084	0.453720642441232	S1	S1.GCGR-L15.GAAGCGTGAGGAATTT-1
Spot with tumour	Cortex (high tumor density)	GCGR-L15	0.799426618149741	0.708301353789451	S1	S1.GCGR-L15.GAAGCTCGGACCCGTC-1
Spot with tumour	septal nucleus	GCGR-L15	0.921985815602837	0.537230936125398	S1	S1.GCGR-L15.GAAGCTTGCTGACCGC-1
Spot with tumour	Cortex (high tumor density)	GCGR-L15	0.852593266606005	0.426070076973899	S1	S1.GCGR-L15.GAAGGAGTCGAGTGCG-1
necrotic/lowq		GCGR-L15	0.693548387096774	0.720590493997155	S1	S1.GCGR-L15.GAAGGGTCATTAAGAC-1
Spot with tumour	CC	GCGR-L15	0.818906446650818	0.880628615338383	S1	S1.GCGR-L15.GAAGTCAGTTGCACTA-1
Spot with tumour	STR	GCGR-L15	0.770773638968481	0.549799374974185	S1	S1.GCGR-L15.GAAGTCTCCCTAGCGA-1
Spot with tumour	Cortex (high tumor density)	GCGR-L15	0.808961303462322	0.388364760427536	S1	S1.GCGR-L15.GAAGTGATTTATCGTG-1
Spot with tumour	STR	GCGR-L15	0.175872616048938	0.0417551468420832	S1	S1.GCGR-L15.GAAGTGCTGGATAGCT-1
Spot with tumour	septal nucleus	GCGR-L15	0.915223571982424	0.379566853233385	S1	S1.GCGR-L15.GAAGTTTCCACTCAAT-1
Spot with tumour	CC	GCGR-L15	0.84018691588785	0.596581897355784	S1	S1.GCGR-L15.GAATAGACGCGACCCA-1
Spot with tumour	Cortex	GCGR-L15	0.114637048790163	0.123170700718118	S1	S1.GCGR-L15.GAATAGCATTTAGGGT-1
Spot with tumour	Cortex (high tumor density)	GCGR-L15	0.777886497064579	0.431935348436666	S1	S1.GCGR-L15.GAATAGTGCTCGATTA-1
Spot with tumour	Cortex	GCGR-L15	0.170807122294488	0.0356105767382315	S1	S1.GCGR-L15.GAATATTCGGAGTCCC-1
Spot with tumour	STR	GCGR-L15	0.407738673925724	0.105993834291442	S1	S1.GCGR-L15.GAATCGACATGGTCAC-1
Spot with tumour	STR	GCGR-L15	0.107551314095281	0.0681488684245371	S1	S1.GCGR-L15.GAATCGCCGGACACGG-1
Spot with tumour	CC	GCGR-L15	0.667396061269147	0.437102373296724	S1	S1.GCGR-L15.GAATCTGAACATTCTC-1
Spot with tumour	septal nucleus	GCGR-L15	0.302441200841354	0.0561390268579179	S1	S1.GCGR-L15.GAATGCCGAAATGACC-1
Spot with tumour	CC	GCGR-L15	0.877777777777778	0.935650447631964	S1	S1.GCGR-L15.GAATGCGAATCGGTTC-1
Spot with tumour	Cortex	GCGR-L15	0.0895275353596148	0.0487376128691874	S1	S1.GCGR-L15.GAATGTATGGCAGGTC-1
Spot with tumour	CC	GCGR-L15	0.790365272631022	0.546168492640091	S1	S1.GCGR-L15.GAATGTGGTCCGGATT-1
Spot with tumour	STR	GCGR-L15	0.68512	0.299687441883313	S1	S1.GCGR-L15.GAATGTTGGGTAATCT-1
Spot with tumour	Hypothalamus	GCGR-L15	0.878294573643411	0.583454861224828	S1	S1.GCGR-L15.GAATTATAGTGAAAGG-1
Spot with tumour	Cortex (high tumor density)	GCGR-L15	0.895822763402672	0.753268435004002	S1	S1.GCGR-L15.GAATTCACCCGGGTGT-1
Spot with tumour	septal nucleus	GCGR-L15	0.914953647722692	0.360015948357493	S1	S1.GCGR-L15.GAATTTCTCGCTGCAG-1
Spot with tumour	CC	GCGR-L15	0.771537783004999	0.373282633808991	S1	S1.GCGR-L15.GACAAACATATGCAGG-1
Spot with tumour	Hypothalamus	GCGR-L15	0.888416578108395	0.833846092956785	S1	S1.GCGR-L15.GACAACGACCATTGAA-1
Spot with tumour	STR	GCGR-L15	0.272065285624608	0.0527874431649078	S1	S1.GCGR-L15.GACAACGCAGCTTACG-1
Spot with tumour	Cortex	GCGR-L15	0.171287671232877	0.13532019160528	S1	S1.GCGR-L15.GACAAGAGATGAGATT-1
Spot with tumour	Hypothalamus	GCGR-L15	0.920711974110032	0.612362270577039	S1	S1.GCGR-L15.GACACAAGGGAAGAAA-1
Spot with tumour	Cortex	GCGR-L15	0.169849931787176	0.101525056034095	S1	S1.GCGR-L15.GACACCCAAAGACGCG-1
Spot with tumour	Hypothalamus	GCGR-L15	0.373227503790243	0.0934253954426543	S1	S1.GCGR-L15.GACACGAGTTAGAGGA-1
Spot with tumour	Cortex (high tumor density)	GCGR-L15	0.911354265778624	0.471456106150076	S1	S1.GCGR-L15.GACACTGAGTTCAGTG-1
Spot with tumour	CC	GCGR-L15	0.584269662921348	0.220366627815409	S1	S1.GCGR-L15.GACACTGGAACCCGAT-1
Spot with tumour	Cortex	GCGR-L15	0.225354049223154	0.101804354675179	S1	S1.GCGR-L15.GACACTTCCAATTACC-1
Spot with tumour	CC	GCGR-L15	0.846850555784273	0.644621263622261	S1	S1.GCGR-L15.GACAGCCAGACCTGAC-1
Spot with tumour	Hypothalamus	GCGR-L15	0.945357833655706	0.799213061462348	S1	S1.GCGR-L15.GACAGGCACACACTAT-1
Spot with tumour	Cortex (high tumor density)	GCGR-L15	0.871064467766117	0.657469001112132	S1	S1.GCGR-L15.GACATCCGTCGAACTG-1
Spot with tumour	Cortex (high tumor density)	GCGR-L15	0.886350656767561	0.777427767457783	S1	S1.GCGR-L15.GACATCGATTTATAAC-1
Spot with tumour	CC	GCGR-L15	0.40979381443299	0.372025789924112	S1	S1.GCGR-L15.GACCAAACGTTGACTG-1
necrotic/lowq		GCGR-L15	0.6	0.946682743954789	S1	S1.GCGR-L15.GACCACACTTCCCTTT-1
Spot with tumour	STR	GCGR-L15	0.525369414278084	0.168696379214838	S1	S1.GCGR-L15.GACCAGAGCCCTGTAG-1
Spot with tumour	Cortex (high tumor density)	GCGR-L15	0.88948069241012	0.639035290800577	S1	S1.GCGR-L15.GACCCAATTATGATAC-1
Spot with tumour	STR	GCGR-L15	0.213944269558121	0.0289074093522114	S1	S1.GCGR-L15.GACCCGTCGCCGGCTA-1
Spot with tumour	Cortex	GCGR-L15	0.135922330097087	0.334879070659918	S1	S1.GCGR-L15.GACCGACGTGAAAGCA-1
Spot with tumour	Cortex (high tumor density)	GCGR-L15	0.952232015922661	0.754245980247797	S1	S1.GCGR-L15.GACCGACTGAAGCGTC-1
Spot with tumour	CC	GCGR-L15	0.633873272987137	0.612222621256497	S1	S1.GCGR-L15.GACCGCGTCTGACGTG-1
Spot with tumour	Cortex	GCGR-L15	0.15811924381968	0.0411965495599148	S1	S1.GCGR-L15.GACCGTCAGGTCGTGA-1
Spot with tumour	Cortex (high tumor density)	GCGR-L15	0.908860759493671	0.642945471775756	S1	S1.GCGR-L15.GACCGTGCTGACGGTG-1
necrotic/lowq		GCGR-L15	0.858156028368794	0.768071262981463	S1	S1.GCGR-L15.GACCTTCCACGTCTAC-1
Spot with tumour	CC	GCGR-L15	0.870755750273823	0.922523411501008	S1	S1.GCGR-L15.GACGACGATCCGCGTT-1
Spot with tumour	CC	GCGR-L15	0.658252427184466	0.671294283845799	S1	S1.GCGR-L15.GACGAGGCTAATAAAC-1
Spot with tumour	CC	GCGR-L15	0.750385208012327	0.828260120135102	S1	S1.GCGR-L15.GACGATATCACTGGGT-1
Spot with tumour	Cortex (high tumor density)	GCGR-L15	0.831112398609502	0.890543717096871	S1	S1.GCGR-L15.GACGCCGTAAAGGCTA-1
Spot with tumour	STR	GCGR-L15	0.0940938693015944	0.115769286729388	S1	S1.GCGR-L15.GACGCCTGTTGCAGGG-1
Spot with tumour	Cortex (high tumor density)	GCGR-L15	0.911191953777017	0.91191006313981	S1	S1.GCGR-L15.GACGCTTGCTTCTAAA-1
Spot with tumour	Cortex (high tumor density)	GCGR-L15	0.894305340128518	0.392833538684883	S1	S1.GCGR-L15.GACGGGTTGGCCCGTA-1
Spot with tumour	Cortex (high tumor density)	GCGR-L15	0.894816154309825	0.66668585626791	S1	S1.GCGR-L15.GACGGTCAATAGAAGC-1
Spot with tumour	STR	GCGR-L15	0.0856719785643774	0.122193155474324	S1	S1.GCGR-L15.GACGTGAGACTCCATG-1
Spot with tumour	Hypothalamus	GCGR-L15	0.918088737201365	0.644760912942803	S1	S1.GCGR-L15.GACGTGTAGGGATTAT-1
Spot with tumour	CC	GCGR-L15	0.527926960257787	0.304575168102286	S1	S1.GCGR-L15.GACGTTGCTCGGCGGC-1
Spot with tumour	STR	GCGR-L15	0.481503229594833	0.230979976176607	S1	S1.GCGR-L15.GACTAAGATCATGCAC-1
Spot with tumour	STR	GCGR-L15	0.42671130952381	0.127499829654923	S1	S1.GCGR-L15.GACTAAGTAGGCTCAC-1
Spot with tumour	septal nucleus	GCGR-L15	0.341800861873441	0.469082067700861	S1	S1.GCGR-L15.GACTACAAAGCGGTGG-1
Spot with tumour	CC	GCGR-L15	0.102079395085066	0.109066119343368	S1	S1.GCGR-L15.GACTACAATTGCTCGT-1
necrotic/lowq		GCGR-L15	0.747126436781609	0.777846715419409	S1	S1.GCGR-L15.GACTAGGCCGTTAGGT-1
Spot with tumour	STR	GCGR-L15	0.635967302452316	0.276645303993869	S1	S1.GCGR-L15.GACTCACCCACGTGAG-1
Spot with tumour	STR	GCGR-L15	0.491231822070145	0.240336480652927	S1	S1.GCGR-L15.GACTCGCGGGAATGAC-1
Spot with tumour	Cortex	GCGR-L15	0.672185430463576	0.494637893360062	S1	S1.GCGR-L15.GACTCTAGAGTTCCAA-1
Spot with tumour	Cortex (high tumor density)	GCGR-L15	0.863124718595227	0.765278276570622	S1	S1.GCGR-L15.GACTGCAAATCGAGCT-1
Spot with tumour	CC	GCGR-L15	0.888655462184874	0.551894114782317	S1	S1.GCGR-L15.GACTGCACCAGCCCAG-1
Spot with tumour	septal nucleus	GCGR-L15	0.916373858046381	0.950872223571052	S1	S1.GCGR-L15.GACTGCGGCACGTGTA-1
Spot with tumour	CC	GCGR-L15	0.89851406892191	0.876299486401579	S1	S1.GCGR-L15.GACTGCTGGTGAGAAA-1
Spot with tumour	Cortex	GCGR-L15	0.20136186770428	0.170232521740801	S1	S1.GCGR-L15.GAGAACGGTTCTGACT-1
Spot with tumour	Hypothalamus	GCGR-L15	0.743935309973046	0.445760631170333	S1	S1.GCGR-L15.GAGACTGATGGGTAGA-1
Spot with tumour	Cortex (high tumor density)	GCGR-L15	0.835826148161183	0.940817472492021	S1	S1.GCGR-L15.GAGACTTCGCGACCGA-1
Spot with tumour	Cortex (high tumor density)	GCGR-L15	0.876651043885812	0.463077146917551	S1	S1.GCGR-L15.GAGAGGGCGCGAGGTT-1
Spot with tumour	Hypothalamus	GCGR-L15	0.847626977518734	0.244944908230816	S1	S1.GCGR-L15.GAGAGGTGCATTCTGG-1
Spot with tumour	Hypothalamus	GCGR-L15	0.776196636481242	0.783432688241092	S1	S1.GCGR-L15.GAGAGTCTCGGGAGAG-1
Spot with tumour	STR	GCGR-L15	0.807233953585616	0.279857238366337	S1	S1.GCGR-L15.GAGATCTGCTTGGCAT-1
Spot with tumour	Hypothalamus	GCGR-L15	0.89622641509434	0.641967926531961	S1	S1.GCGR-L15.GAGATCTGTCACTCCG-1
Spot with tumour	CC	GCGR-L15	0.819047619047619	0.478438572177181	S1	S1.GCGR-L15.GAGATCTTCCATGACA-1
necrotic/lowq		GCGR-L15	0.711538461538462	0.857307178807855	S1	S1.GCGR-L15.GAGATGGCTTTAATCA-1
Spot with tumour	septal nucleus	GCGR-L15	0.834182049649905	0.924199203347513	S1	S1.GCGR-L15.GAGATGGGAGTCGACA-1
Spot with tumour	CC	GCGR-L15	0.809946714031972	0.747263514220693	S1	S1.GCGR-L15.GAGCACCTGTGTCCAG-1
Spot with tumour	CC	GCGR-L15	0.87080268628078	0.901296714778612	S1	S1.GCGR-L15.GAGCATCAACAACTTG-1
Spot with tumour	STR	GCGR-L15	0.108584169453735	0.166741288727249	S1	S1.GCGR-L15.GAGCATCATCCCTGGG-1
Spot with tumour	STR	GCGR-L15	0.12533111329751	0.0893755651469339	S1	S1.GCGR-L15.GAGCCACGGTAGTAGG-1
Spot with tumour	septal nucleus	GCGR-L15	0.922225837943378	0.523545302712274	S1	S1.GCGR-L15.GAGCCAGCTACCTGTG-1
Spot with tumour	STR	GCGR-L15	0.136969598439278	0.0858843321333818	S1	S1.GCGR-L15.GAGCGAGGGAGTACCG-1
Spot with tumour	CC	GCGR-L15	0.849211563731932	0.876718434363205	S1	S1.GCGR-L15.GAGCGCAAATACTCCG-1
Spot with tumour	Cortex (high tumor density)	GCGR-L15	0.890388322776095	0.515166343479749	S1	S1.GCGR-L15.GAGCGCGCACGAGTAG-1
Spot with tumour	CC	GCGR-L15	0.785037878787879	0.626047903990164	S1	S1.GCGR-L15.GAGCGCTGTTAGGTAA-1
Spot with tumour	CC	GCGR-L15	0.850018889308651	0.568931331888451	S1	S1.GCGR-L15.GAGCGGAATGCGGTGT-1
necrotic/lowq		GCGR-L15	0.895522388059702	0.964138909022549	S1	S1.GCGR-L15.GAGCTAAGGGCATATC-1
necrotic/lowq		GCGR-L15	0.714285714285714	0.837895923252505	S1	S1.GCGR-L15.GAGCTCAACATGAGCG-1
Spot with tumour	STR	GCGR-L15	0.150274079874706	0.132247906553354	S1	S1.GCGR-L15.GAGCTCTCGGACCTAA-1
Spot with tumour	CC	GCGR-L15	0.822616407982262	0.7691884575458	S1	S1.GCGR-L15.GAGGAATATCTCTTTG-1
Spot with tumour	Hypothalamus	GCGR-L15	0.927588996763754	0.659703390240806	S1	S1.GCGR-L15.GAGGAATGGAGAGGTT-1
Spot with tumour	Cortex	GCGR-L15	0.190773067331671	0.212825564506136	S1	S1.GCGR-L15.GAGGATAAACAGTGCT-1
Spot with tumour	Cortex	GCGR-L15	0.663952905811623	0.603843662023972	S1	S1.GCGR-L15.GAGGCCCGACTCCGCA-1
Spot with tumour	Cortex	GCGR-L15	0.258924395946999	0.0505530540362345	S1	S1.GCGR-L15.GAGGCCTGTTGATACA-1
Spot with tumour	Cortex (high tumor density)	GCGR-L15	0.915668922436231	0.787482518536813	S1	S1.GCGR-L15.GAGGCTATCAAAGTCG-1
Spot with tumour	CC	GCGR-L15	0.850931677018634	0.866524033963633	S1	S1.GCGR-L15.GAGGGAGTCAGATCGC-1
Spot with tumour	STR	GCGR-L15	0.0902150714168445	0.140487216465337	S1	S1.GCGR-L15.GAGGGCATCGCGTATC-1
Spot with tumour	Hypothalamus	GCGR-L15	0.886845827439887	0.743353333245514	S1	S1.GCGR-L15.GAGGGCGCAGCTCTGC-1
Spot with tumour	CC	GCGR-L15	0.775534727229031	0.611943322615413	S1	S1.GCGR-L15.GAGGGTAGTAACAAAG-1
Spot with tumour	Hypothalamus	GCGR-L15	0.137935963407662	0.0485979635486453	S1	S1.GCGR-L15.GAGGTACATCCATCTT-1
Spot with tumour	Hypothalamus	GCGR-L15	0.884792626728111	0.687912552990307	S1	S1.GCGR-L15.GAGGTACGCGTGTCCC-1
Spot with tumour	Hypothalamus	GCGR-L15	0.281984138859794	0.0920289022372335	S1	S1.GCGR-L15.GAGGTCCCAAAGATCT-1
Spot with tumour	Cortex	GCGR-L15	0.168466522678186	0.0906324090318127	S1	S1.GCGR-L15.GAGGTCCGTTCGCTGT-1
Spot with tumour	Cortex	GCGR-L15	0.171736502820306	0.12666193373167	S1	S1.GCGR-L15.GAGTAAACCGGAAAGT-1
Spot with tumour	Cortex (high tumor density)	GCGR-L15	0.795146933300817	0.104178393124395	S1	S1.GCGR-L15.GAGTAAGGCCACGGGA-1
Spot with tumour	STR	GCGR-L15	0.177826765867548	0.0688471150272475	S1	S1.GCGR-L15.GAGTACGGGTATACAA-1
Spot with tumour	Cortex (high tumor density)	GCGR-L15	0.809907834101382	0.438638515822687	S1	S1.GCGR-L15.GAGTAGATACTAGTTG-1
Spot with tumour	CC	GCGR-L15	0.816211121583412	0.804938683604573	S1	S1.GCGR-L15.GAGTATACCCTAATCA-1
Spot with tumour	Cortex	GCGR-L15	0.22159175750336	0.167160236688875	S1	S1.GCGR-L15.GAGTATCAAAGTTACA-1
Spot with tumour	Cortex (high tumor density)	GCGR-L15	0.940338722093918	0.518378277852217	S1	S1.GCGR-L15.GAGTATGCCCGCCTTG-1
Spot with tumour	CC	GCGR-L15	0.898466033601169	0.673528672974472	S1	S1.GCGR-L15.GAGTATGCGCGTGCAT-1
Spot with tumour	Cortex (high tumor density)	GCGR-L15	0.765893271461717	0.354011027574184	S1	S1.GCGR-L15.GAGTCAGACCAGAATC-1
Spot with tumour	Hypothalamus	GCGR-L15	0.897475133894415	0.796978672333675	S1	S1.GCGR-L15.GAGTCCGCTTACCGGA-1
necrotic/lowq		GCGR-L15	0.7	0.853955595114845	S1	S1.GCGR-L15.GAGTGTCAACCAGAAA-1
Spot with tumour	CC	GCGR-L15	0.875971731448763	0.474249092560918	S1	S1.GCGR-L15.GAGTGTGCGGTACCCA-1
Spot with tumour	Cortex	GCGR-L15	0.588463573822544	0.0660541286164058	S1	S1.GCGR-L15.GAGTTGATGGCAATTT-1
Spot with tumour	Cortex	GCGR-L15	0.198669348599721	0.0378449658669048	S1	S1.GCGR-L15.GATAAATCGGTGGATG-1
Spot with tumour	STR	GCGR-L15	0.791982665222102	0.537929182728108	S1	S1.GCGR-L15.GATAACTCGCACTGTG-1
Spot with tumour	STR	GCGR-L15	0.107293071978414	0.162272510469902	S1	S1.GCGR-L15.GATAAGGCAGATGCAA-1
Spot with tumour	Cortex (high tumor density)	GCGR-L15	0.887136782423813	0.410010405111559	S1	S1.GCGR-L15.GATACGATGGGAGTCA-1
Spot with tumour	Hypothalamus	GCGR-L15	0.848202396804261	0.837476975290879	S1	S1.GCGR-L15.GATAGAACCCGCTAGG-1
Spot with tumour	septal nucleus	GCGR-L15	0.915675010258515	0.747123864900151	S1	S1.GCGR-L15.GATAGGTAACGTTGAC-1
Spot with tumour	CC	GCGR-L15	0.839874956582147	0.825327484403718	S1	S1.GCGR-L15.GATAGTGCGAGTAAGT-1
Spot with tumour	STR	GCGR-L15	0.169298905322972	0.0421740948037094	S1	S1.GCGR-L15.GATATCTCATGCAATA-1
Spot with tumour	Hypothalamus	GCGR-L15	0.84244721169464	0.804799034284031	S1	S1.GCGR-L15.GATATGAGACACTAAC-1
Spot with tumour	STR	GCGR-L15	0.24406604747162	0.0865825787360922	S1	S1.GCGR-L15.GATATGCGGTAGCCAA-1
Spot with tumour	Cortex (high tumor density)	GCGR-L15	0.917232021709634	0.887052484083319	S1	S1.GCGR-L15.GATATGGATTACGCGG-1
Spot with tumour	Hypothalamus	GCGR-L15	0.852966101694915	0.698246602710421	S1	S1.GCGR-L15.GATATTGAGATTGGCG-1
Spot with tumour	STR	GCGR-L15	0.269375260887714	0.0719194000791734	S1	S1.GCGR-L15.GATATTTCCTACATGG-1
Spot with tumour	Cortex (high tumor density)	GCGR-L15	0.903257868580895	0.541001467780034	S1	S1.GCGR-L15.GATCAACATAAAGGGA-1
Spot with tumour	CC	GCGR-L15	0.827963917525773	0.547564985845512	S1	S1.GCGR-L15.GATCATTCCAAACATT-1
Spot with tumour	STR	GCGR-L15	0.857291666666667	0.438638515822687	S1	S1.GCGR-L15.GATCCCTTTATACTGC-1
Spot with tumour	septal nucleus	GCGR-L15	0.849297012302285	0.593788910944942	S1	S1.GCGR-L15.GATCCGGGAATTAACA-1
Spot with tumour	STR	GCGR-L15	0.591626630061771	0.284326016623683	S1	S1.GCGR-L15.GATCCTAAATCGGGAC-1
Spot with tumour	Cortex (high tumor density)	GCGR-L15	0.87269045811187	0.67338902365393	S1	S1.GCGR-L15.GATCCTCGACACTGGC-1
Spot with tumour	STR	GCGR-L15	0.566887950110642	0.260864930772613	S1	S1.GCGR-L15.GATCGACACTATCTGA-1
Spot with tumour	CC	GCGR-L15	0.725074833064702	0.178471831652784	S1	S1.GCGR-L15.GATCGCGGGCTCTCCA-1
Spot with tumour	septal nucleus	GCGR-L15	0.922504136789851	0.546308141960633	S1	S1.GCGR-L15.GATCGCTACCCGATTT-1
Spot with tumour	CC	GCGR-L15	0.749819233550253	0.726595414780464	S1	S1.GCGR-L15.GATCGCTATATCTCAG-1
Spot with tumour	Cortex (high tumor density)	GCGR-L15	0.961794236536706	0.914423750909568	S1	S1.GCGR-L15.GATCGGATAGAACCAT-1
Spot with tumour	septal nucleus	GCGR-L15	0.25460812228383	0.0918892529166914	S1	S1.GCGR-L15.GATCGGCGATAAGTCG-1
Spot with tumour	Hypothalamus	GCGR-L15	0.871657754010695	0.683024826771334	S1	S1.GCGR-L15.GATCGGTGGCCATAAC-1
Spot with tumour	septal nucleus	GCGR-L15	0.888368983957219	0.625489306707995	S1	S1.GCGR-L15.GATCGTGACTGATATC-1
Spot with tumour	Cortex	GCGR-L15	0.212757367783609	0.0631214928850221	S1	S1.GCGR-L15.GATCTCGACGCTGTGG-1
Spot with tumour	Cortex	GCGR-L15	0.557764523967307	0.670875335884173	S1	S1.GCGR-L15.GATCTGCTATCTAAGG-1
Spot with tumour	CC	GCGR-L15	0.727079646017699	0.513630200953786	S1	S1.GCGR-L15.GATCTTGGAGGGCATA-1
Spot with tumour	Cortex (high tumor density)	GCGR-L15	0.937055281882868	0.804380086322405	S1	S1.GCGR-L15.GATCTTTGCAGGGTAT-1
Spot with tumour	Cortex (high tumor density)	GCGR-L15	0.912919528314112	0.338509952994012	S1	S1.GCGR-L15.GATGACAAGTAGGGCA-1
necrotic/lowq		GCGR-L15	0.666666666666667	0.914842698871194	S1	S1.GCGR-L15.GATGAGGAACCTTCGG-1
Spot with tumour	septal nucleus	GCGR-L15	0.230595562475671	0.0498548074335241	S1	S1.GCGR-L15.GATGCCAGCAGAAGGC-1
Spot with tumour	Hypothalamus	GCGR-L15	0.686048819210161	0.0206680994402285	S1	S1.GCGR-L15.GATGCGAATGGTATTA-1
Spot with tumour	CC	GCGR-L15	0.691502720803684	0.363646830691587	S1	S1.GCGR-L15.GATGCGTCCTGCATTC-1
Spot with tumour	STR	GCGR-L15	0.199355389136411	0.0365881219820261	S1	S1.GCGR-L15.GATGCTACAAGCGCCT-1
Spot with tumour	Cortex (high tumor density)	GCGR-L15	0.835820895522388	0.812619396234388	S1	S1.GCGR-L15.GATGCTACCTTCGATG-1
Spot with tumour	CC	GCGR-L15	0.879494655004859	0.580661874813986	S1	S1.GCGR-L15.GATGCTGTATTTCATC-1
Spot with tumour	Hypothalamus	GCGR-L15	0.493498452012384	0.165624094162912	S1	S1.GCGR-L15.GATGGCGCACACATTA-1
Spot with tumour	olfactory nucleus	GCGR-L15	0.0637762237762238	0.107390327496863	S1	S1.GCGR-L15.GATGGTGCCCTAGGCA-1
Spot with tumour	Cortex	GCGR-L15	0.23222964763062	0.476623131010133	S1	S1.GCGR-L15.GATGTAACGAACCACC-1
Spot with tumour	STR	GCGR-L15	0.0996769093283839	0.0731762439640521	S1	S1.GCGR-L15.GATGTCCGGATCACAT-1
Spot with tumour	olfactory nucleus	GCGR-L15	0.101600220720099	0.0761088796954359	S1	S1.GCGR-L15.GATGTCGGTCAACTGC-1
Spot with tumour	Cortex (high tumor density)	GCGR-L15	0.923557205534931	0.379846151874469	S1	S1.GCGR-L15.GATGTTCAATCCACGA-1
Spot with tumour	Hypothalamus	GCGR-L15	0.875361620057859	0.610127881448366	S1	S1.GCGR-L15.GATGTTTGTGCGAGAT-1
Spot with tumour	Hypothalamus	GCGR-L15	0.791390728476821	0.900179520214275	S1	S1.GCGR-L15.GATTAACCGAAAGCCC-1
normal	STR	GCGR-L15	0.0355670976119234	0.184895700397719	S1	S1.GCGR-L15.GATTAATCCTGGCTCA-1
Spot with tumour	Cortex (high tumor density)	GCGR-L15	0.84985315712188	0.720171546035528	S1	S1.GCGR-L15.GATTACTGAATTTGGG-1
Spot with tumour	Cortex	GCGR-L15	0.433962264150943	0.0668920245396583	S1	S1.GCGR-L15.GATTAGAAACAAGCGT-1
Spot with tumour	septal nucleus	GCGR-L15	0.728328494400664	0.159898472020686	S1	S1.GCGR-L15.GATTCCCTTGTCGCAG-1
Spot with tumour	STR	GCGR-L15	0.255723709740008	0.0192716062348076	S1	S1.GCGR-L15.GATTCCGCGTTTCCGT-1
Spot with tumour	Hypothalamus	GCGR-L15	0.896659242761693	0.754664928209423	S1	S1.GCGR-L15.GATTCCTATACGGCGC-1
Spot with tumour	septal nucleus	GCGR-L15	0.887015177065767	0.768350561622547	S1	S1.GCGR-L15.GATTCGACGGTTCACG-1
necrotic/lowq		GCGR-L15	0.616161616161616	0.538627429330819	S1	S1.GCGR-L15.GATTCTGTTAATGAGT-1
Spot with tumour	STR	GCGR-L15	0.248796374964599	0.0251368776975752	S1	S1.GCGR-L15.GATTGACACTCTGCTC-1
Spot with tumour	CC	GCGR-L15	0.846384253316217	0.820998355466913	S1	S1.GCGR-L15.GATTGCTCCAGTTGCA-1
necrotic/lowq		GCGR-L15	0.773333333333333	0.940677823171479	S1	S1.GCGR-L15.GATTGGGAAAGGTTGT-1
Spot with tumour	Cortex	GCGR-L15	0.434456928838951	0.0752709837721834	S1	S1.GCGR-L15.GATTTGCGCTAACACC-1
Spot with tumour	CC	GCGR-L15	0.800995024875622	0.409172509188307	S1	S1.GCGR-L15.GCAAACCCTACATTAT-1
Spot with tumour	Cortex (high tumor density)	GCGR-L15	0.872565766996925	0.883840549710851	S1	S1.GCGR-L15.GCAAACCTTGGCCATA-1
Spot with tumour	Cortex	GCGR-L15	0.207881381231963	0.100966458751927	S1	S1.GCGR-L15.GCAAACGTCGCCAGGT-1
Spot with tumour	septal nucleus	GCGR-L15	0.898367117117117	0.605100505908851	S1	S1.GCGR-L15.GCAAATATTACGCTTT-1
Spot with tumour	Cortex (high tumor density)	GCGR-L15	0.920362903225806	0.907999882164632	S1	S1.GCGR-L15.GCAACACACTAGAACT-1
Spot with tumour	Cortex (high tumor density)	GCGR-L15	0.754125412541254	0.65663110518888	S1	S1.GCGR-L15.GCAACAGCAGTATGCG-1
Spot with tumour	olfactory nucleus	GCGR-L15	0.0747517469657962	0.241314025896722	S1	S1.GCGR-L15.GCAACCACCAGACCGG-1
Spot with tumour	Cortex (high tumor density)	GCGR-L15	0.908054044569223	0.476343832369049	S1	S1.GCGR-L15.GCAACCACGGCCGCGT-1
Spot with tumour	Cortex	GCGR-L15	0.223248368427534	0.130991062668475	S1	S1.GCGR-L15.GCAACGGCTAGTTATG-1
Spot with tumour	Cortex (high tumor density)	GCGR-L15	0.944166070150322	0.659424091599722	S1	S1.GCGR-L15.GCAAGAATTCCTTGGC-1
Spot with tumour	STR	GCGR-L15	0.316678805535324	0.0825327484403718	S1	S1.GCGR-L15.GCAAGTGCACAGAGAA-1
Spot with tumour	CC	GCGR-L15	0.822555451421431	0.751871941798581	S1	S1.GCGR-L15.GCAAGTGTAAAGCATG-1
Spot with tumour	Cortex	GCGR-L15	0.327149321266968	0.0724779973613417	S1	S1.GCGR-L15.GCACAAACGAGGCGTG-1
Spot with tumour	STR	GCGR-L15	0.093200468933177	0.0815552031965772	S1	S1.GCGR-L15.GCACAAGTGTCGGAAG-1
necrotic/lowq		GCGR-L15	0.830508474576271	0.966093999510139	S1	S1.GCGR-L15.GCACACACTGGTAGCC-1
necrotic/lowq		GCGR-L15	0.588235294117647	0.795442529807712	S1	S1.GCGR-L15.GCACACAGCTATTACC-1
Spot with tumour	Hypothalamus	GCGR-L15	0.76510067114094	0.687633254349223	S1	S1.GCGR-L15.GCACAGCACGGGCCGA-1
necrotic/lowq		GCGR-L15	0.722222222222222	0.96218381853496	S1	S1.GCGR-L15.GCACGCCGATTCCCGC-1
Spot with tumour	Cortex (high tumor density)	GCGR-L15	0.924454828660436	0.665429012383031	S1	S1.GCGR-L15.GCACGCCTACTTAGAT-1
Spot with tumour	Cortex	GCGR-L15	0.299582624826094	0.172606560190016	S1	S1.GCGR-L15.GCACGTGGTTTACTTA-1
Spot with tumour	STR	GCGR-L15	0.137157304258513	0.0593509612303858	S1	S1.GCGR-L15.GCACTAGTCGCGCTAT-1
Spot with tumour	Cortex (high tumor density)	GCGR-L15	0.836829836829837	0.717518208945229	S1	S1.GCGR-L15.GCACTGCCTACCTTTA-1
Spot with tumour	STR	GCGR-L15	0.0743336171327526	0.126941232372755	S1	S1.GCGR-L15.GCACTGTGCAAATGTA-1
Spot with tumour	Cortex	GCGR-L15	0.154445825330471	0.353452430292015	S1	S1.GCGR-L15.GCAGAAGGTAATCTCC-1
Spot with tumour	CC	GCGR-L15	0.668178382464097	0.343118380571901	S1	S1.GCGR-L15.GCAGACCCAGCACGTA-1
Spot with tumour	CC	GCGR-L15	0.865351131746953	0.86568613804038	S1	S1.GCGR-L15.GCAGATCCATAAGACT-1
Spot with tumour	septal nucleus	GCGR-L15	0.32139011843522	0.20235186546548	S1	S1.GCGR-L15.GCAGATCCTCGCAAAT-1
Spot with tumour	CC	GCGR-L15	0.709867452135493	0.505251241721261	S1	S1.GCGR-L15.GCAGATTAGGGATATC-1
Spot with tumour	Cortex (high tumor density)	GCGR-L15	0.879901960784314	0.547844284486596	S1	S1.GCGR-L15.GCAGCACACAGCCCAG-1
Spot with tumour	Cortex	GCGR-L15	0.0715423836838751	0.41406023540728	S1	S1.GCGR-L15.GCAGCCTATATCACAT-1
Spot with tumour	STR	GCGR-L15	0.0715693520571569	0.0988717189437956	S1	S1.GCGR-L15.GCAGCGGTGGGCATTA-1
Spot with tumour	Cortex	GCGR-L15	0.662565905096661	0.290610236048077	S1	S1.GCGR-L15.GCAGCTGTCAACGCAT-1
Spot with tumour	Cortex (high tumor density)	GCGR-L15	0.898415454742783	0.877277031645373	S1	S1.GCGR-L15.GCAGGACTATAGAATA-1
Spot with tumour	STR	GCGR-L15	0.156715483790212	0.152497058031956	S1	S1.GCGR-L15.GCAGGTAGAGTATGGT-1
Spot with tumour	Hypothalamus	GCGR-L15	0.858131487889273	0.900738117496443	S1	S1.GCGR-L15.GCAGTGTGGCTATAGG-1
Spot with tumour	Cortex	GCGR-L15	0.163021048287247	0.125544739167334	S1	S1.GCGR-L15.GCAGTTCGATCCGAGC-1
Spot with tumour	Hypothalamus	GCGR-L15	0.961526810057558	0.948917133083462	S1	S1.GCGR-L15.GCATACGAGGTCTTTA-1
Spot with tumour	CC	GCGR-L15	0.761057447890188	0.291029184009704	S1	S1.GCGR-L15.GCATAGAGCACTCAGG-1
Spot with tumour	CC	GCGR-L15	0.158552925413131	0.0587923639482175	S1	S1.GCGR-L15.GCATCCCTAACTTTGA-1
necrotic/lowq		GCGR-L15	0.6	0.694057123094159	S1	S1.GCGR-L15.GCATCGGCCGTGTAGG-1
Spot with tumour	septal nucleus	GCGR-L15	0.846547314578005	0.866524033963633	S1	S1.GCGR-L15.GCATGAGGGACGCGGC-1
Spot with tumour	CC	GCGR-L15	0.387173396674584	0.242012272499432	S1	S1.GCGR-L15.GCATGCTAATAACGAT-1
Spot with tumour	Cortex	GCGR-L15	0.0617302721605595	0.315048867142942	S1	S1.GCGR-L15.GCATTCAAGGCAACGC-1
Spot with tumour	Cortex (high tumor density)	GCGR-L15	0.924190476190476	0.855212438999724	S1	S1.GCGR-L15.GCATTCGAAATGAACA-1
Spot with tumour	Cortex (high tumor density)	GCGR-L15	0.894071914480078	0.697129408146084	S1	S1.GCGR-L15.GCATTGTAATTCATAT-1
Spot with tumour	Cortex	GCGR-L15	0.0953723279304675	0.325522566183598	S1	S1.GCGR-L15.GCATTTCCAAGGCTCC-1
Spot with tumour	Cortex	GCGR-L15	0.062048840423898	0.40875356122668	S1	S1.GCGR-L15.GCCAACCATTTCCGGA-1
Spot with tumour	Cortex	GCGR-L15	0.196110210696921	0.325243267542514	S1	S1.GCGR-L15.GCCAATAGGGCATCTC-1
Spot with tumour	Cortex (high tumor density)	GCGR-L15	0.939811349004342	0.559574827412131	S1	S1.GCGR-L15.GCCACAATTTAAGGAC-1
necrotic/lowq		GCGR-L15	0.818181818181818	0.948917133083462	S1	S1.GCGR-L15.GCCACTCAGAGCGCGA-1
Spot with tumour	Cortex	GCGR-L15	0.165022316185107	0.103899094483311	S1	S1.GCGR-L15.GCCACTCCTTACGGTA-1
Spot with tumour	septal nucleus	GCGR-L15	0.837209302325581	0.831751353148654	S1	S1.GCGR-L15.GCCAGGAAAGAACACT-1
Spot with tumour	STR	GCGR-L15	0.511937893657536	0.254441062027677	S1	S1.GCGR-L15.GCCAGGAGTAACCGAT-1
Spot with tumour	STR	GCGR-L15	0.501800180018002	0.168417080573754	S1	S1.GCGR-L15.GCCATATTGCACACAG-1
Spot with tumour	Cortex (high tumor density)	GCGR-L15	0.892904421498544	0.796559724372048	S1	S1.GCGR-L15.GCCATCGAGCTGCGTG-1
Spot with tumour	Cortex	GCGR-L15	0.0879877582249426	0.274271265544653	S1	S1.GCGR-L15.GCCATCGATGCTGCAT-1
Spot with tumour	STR	GCGR-L15	0.12650097738062	0.0860239814539239	S1	S1.GCGR-L15.GCCCACCAAGGCTGTC-1
Spot with tumour	STR	GCGR-L15	0.350515463917526	0.0689867643477896	S1	S1.GCGR-L15.GCCCAGTTGGTATGCC-1
Spot with tumour	Cortex (high tumor density)	GCGR-L15	0.732315772197604	0.261842476016408	S1	S1.GCGR-L15.GCCCGACTTCTTCCCG-1
Spot with tumour	Cortex (high tumor density)	GCGR-L15	0.838338658146965	0.945565549390452	S1	S1.GCGR-L15.GCCCGATCTGTGGTCG-1
Spot with tumour	Cortex (high tumor density)	GCGR-L15	0.895161290322581	0.479555766741517	S1	S1.GCGR-L15.GCCCGCGCGTAAACGG-1
Spot with tumour	STR	GCGR-L15	0.218092252575011	0.100687160110843	S1	S1.GCGR-L15.GCCCGCGCGTTTGACA-1
necrotic/lowq		GCGR-L15	0.891891891891892	0.936767642196301	S1	S1.GCGR-L15.GCCCGTAATACCTTCT-1
necrotic/lowq		GCGR-L15	0.380281690140845	0.187828336129103	S1	S1.GCGR-L15.GCCCGTTCACACAATT-1
necrotic/lowq		GCGR-L15	0.694444444444444	0.114512442844509	S1	S1.GCGR-L15.GCCCTAAGTGCAGGAT-1
Spot with tumour	Cortex (high tumor density)	GCGR-L15	0.874215317011927	0.709837496315414	S1	S1.GCGR-L15.GCCCTAGCCGTCGCGA-1
necrotic/lowq		GCGR-L15	0.785714285714286	0.825327484403718	S1	S1.GCGR-L15.GCCCTGAGGATGGGCT-1
Spot with tumour	septal nucleus	GCGR-L15	0.897891231964484	0.329153448517693	S1	S1.GCGR-L15.GCCGAAATTCCTACGT-1
Spot with tumour	CC	GCGR-L15	0.795363271266886	0.855910685602434	S1	S1.GCGR-L15.GCCGACCCACGACTGC-1
Spot with tumour	CC	GCGR-L15	0.707028531663187	0.146911085210273	S1	S1.GCGR-L15.GCCGATTGGCCAAGCT-1
Spot with tumour	Hypothalamus	GCGR-L15	0.963905897518531	0.887331782724403	S1	S1.GCGR-L15.GCCGCATTAGTCCGGC-1
Spot with tumour	septal nucleus	GCGR-L15	0.880616509926855	0.73972245091142	S1	S1.GCGR-L15.GCCGCTTGTGAGAAAC-1
Spot with tumour	CC	GCGR-L15	0.798769940418989	0.547704635166054	S1	S1.GCGR-L15.GCCGGGTTAGGGTCGC-1
[truncated: 97,010 more rows]
