# Supplementary material for: Axonal injury is a targetable driver of glioblastoma progression
Source: Nature. 2025 Aug 20;646(8084):452–61. doi: 10.1038/s41586-025-09411-2 (PMC12507684; doi:10.1038/s41586-025-09411-2)
Supplement: Supplementary file 3 — Supplementary Tables 1–10. [file 41586_2025_9411_MOESM3_ESM.zip › Supplementary_Table_4.xlsx]

## Sheet: Supplementary Table 4
ID	Description	GeneRatio	BgRatio	RichFactor	FoldEnrichment	zScore	pvalue	p.adjust	qvalue	geneID	Count	cluster
positive regulation of tumor necrosis factor production	positive regulation of tumor necrosis factor production	22/1093	97/14479	0.226804	3.00448	5.66001	2.40592e-06	0.0049586	0.00440157	Fcgr3/Fcer1g/Tyrobp/Cyba/Tirap/Il18/Ifngr1/Adam17/Zbtb20/Csf1r/Mavs/Hspb1/Tnfrsf1a/Fadd/Plcg2/Ccr5/Lgals9/Stat3/Sash3/Cyp2j6/Ptpn11/Clu	22	cluster 1
positive regulation of cell migration	positive regulation of cell migration	38/1093	235/14479	0.161702	2.14207	5.04371	6.14054e-06	0.00510497	0.00453149	Map4k4/Myoc/Notch1/Sema6d/Pld1/Pdgfc/Tgfbr1/Sema3d/Atp8a1/Pdgfra/Tjp1/Bcar1/Itgb1/Rdx/Ctsh/Vsir/Pld2/Ccl9/Adam17/Fermt2/Sema5a/Aif1/Fgf1/Csf1r/Rhoc/Cpne3/Pdpn/Cav1/Cd151/Mmp2/Stat3/Fermt3/Ddrgk1/Pdgfa/Tradd/Gnai2/Ssh2/Sema5b	38	cluster 1
negative regulation of apoptotic process	negative regulation of apoptotic process	60/1093	445/14479	0.134831	1.78612	4.81299	7.43081e-06	0.00510497	0.00453149	Map4k4/Ptma/Mapkap1/Cat/Capn3/Itch/Ada/Anp32b/Tgfbr1/Jun/Rps6ka1/Tgfa/Ybx3/Sirt2/Tjp1/Cln3/Hhip/Itgb1/Ctsh/Rnf7/Mapk7/Adam17/Bnip3l/Ednrb/Pim3/Tmbim6/Nckap1l/Pak2/Sox8/Cbs/Aif1/Slc25a27/Trem2/Lims2/Ctnna1/Csf1r/Rela/Slc40a1/Rhbdd1/Cd44/Cd59a/Hck/Pdpn/Hspb1/Tnfrsf1a/Bcl3/Atf5/Sgk1/Gnrh1/Ppard/Cflar/Aven/Ddrgk1/Hdac1/Apbb2/Smad5/Clu/Dnajc3/Angpt1/Hmgn5	60	cluster 1
positive regulation of gene expression	positive regulation of gene expression	59/1093	441/14479	0.133787	1.77228	4.7063	1.12401e-05	0.00579148	0.00514089	Slc11a1/Vim/Notch1/Nfe2l2/Spi1/Zbtb7b/Tgfbr1/Id3/Tmem119/Creb3l2/Tyrobp/Il18/Rdx/Ctsh/Ifngr1/Gja1/Lims1/Vsir/Wnt3/Itgb8/Slc38a2/Sox8/Trem2/Csf1r/Rela/Cntf/Msn/Atf3/Cd44/Slc2a10/Zc3h12a/P2rx7/Cav1/Tnfrsf1a/Il16/Fgfr2/Plcg2/Ldlr/Ccr5/Cnn2/Ikzf1/Lgals9/Stat3/Bmp6/Fgfr4/Il7r/Ppard/Fubp3/Ddrgk1/Kdm4a/Kif1b/Rps3/Tgfb3/Clu/Rgcc/Angpt1/Rock1/Kdm6a/Hmgn5	59	cluster 1
regulation of innate immune response	regulation of innate immune response	9/1093	22/14479	0.409091	5.41924	5.92732	1.55601e-05	0.00641386	0.00569334	Dusp10/Nfe2l2/Tirap/Appl2/Rnf135/Cd300c2/Myo1f/Trem2/Apoe	9	cluster 1
positive regulation of interleukin-6 production	positive regulation of interleukin-6 production	19/1093	88/14479	0.215909	2.86015	5.00131	2.4322e-05	0.00788073	0.00699543	Fcer1g/Laptm5/Tyrobp/Cyba/Tirap/Zbtb20/Aif1/Unc93b1/Rela/Il1rl2/Mavs/P2rx7/Il16/Plcg2/Ccr5/Lgals9/Stat3/Ptpn11/Adora2b	19	cluster 1
positive regulation of phagocytosis, engulfment	positive regulation of phagocytosis, engulfment	7/1093	14/14479	0.5	6.62351	6.01522	2.9323e-05	0.00788073	0.00699543	Fcgr1/Appl2/Nckap1l/Trem2/C3/Rab31/Plcg2	7	cluster 1
triglyceride metabolic process	triglyceride metabolic process	10/1093	29/14479	0.344828	4.56794	5.49568	3.05899e-05	0.00788073	0.00699543	Dbi/Cat/Lmf1/Lipa/Scd1/Gpam/Cav1/Apoe/Ptpn11/Cpt1a	10	cluster 1
actomyosin structure organization	actomyosin structure organization	10/1093	30/14479	0.333333	4.41568	5.35128	4.27986e-05	0.00832378	0.00738872	Frmd5/Cnn3/Limch1/Myh14/Tjp1/Epb41l2/Cnn2/Epb41l4a/Epb41l3/Rock1	10	cluster 1
positive regulation of cell population proliferation	positive regulation of cell population proliferation	53/1093	402/14479	0.131841	1.7465	4.33736	4.6502e-05	0.00832378	0.00738872	Notch1/Cst3/Pdgfc/S100a13/Anp32b/Tgfbr1/Jun/Syf2/Pdgfra/Tgfa/Tjp1/Ctsh/S100b/Tns3/Adam17/Ednrb/Aif1/Slc25a27/Ss18/Fgf1/Csf1r/Rela/Cntf/Atf3/Hck/Wwtr1/Mlxipl/Fgfr2/Ccnd1/Il15/Cdk2/Stat3/Lgmn/Fgfr4/Il7r/Enpp2/Emp2/Adrb2/Shc4/Ddrgk1/Marcksl1/Hdac1/Pdgfa/Rps9/Gnai2/Pth1r/Ccdc117/Efemp1/Adora2b/Derl2/Tgfb3/Clu/Hmgn5	53	cluster 1
integrin-mediated signaling pathway	integrin-mediated signaling pathway	17/1093	77/14479	0.220779	2.92467	4.8387	4.76367e-05	0.00832378	0.00738872	Fcer1g/Abl1/Tyrobp/Bcar1/Itgb1/Lims1/Itgb2/Itgb8/Fermt2/Itgb5/Lims2/Ctnna1/Fermt3/Plpp3/Ptpn11/Zyx/Rhoa	17	cluster 1
phosphatidic acid biosynthetic process	phosphatidic acid biosynthetic process	8/1093	20/14479	0.4	5.29881	5.49709	5.69291e-05	0.00832378	0.00738872	Pld1/Sh3glb1/Abhd5/Pld2/Abhd4/Gpam/Dgki/Slc27a1	8	cluster 1
positive regulation of lipid biosynthetic process	positive regulation of lipid biosynthetic process	8/1093	20/14479	0.4	5.29881	5.49709	5.69291e-05	0.00832378	0.00738872	Dbi/Ccdc3/Srebf1/Zbtb20/Kat2b/Mlxipl/Apoe/Tcf7l2	8	cluster 1
positive regulation of ERK1 and ERK2 cascade	positive regulation of ERK1 and ERK2 cascade	28/1093	168/14479	0.166667	2.20784	4.49953	5.73661e-05	0.00832378	0.00738872	Notch1/Abl1/Dusp15/Pdgfc/Rap1a/Jun/Pdgfra/P2ry6/Mapk3/Tirap/Adam17/Fermt2/Gpr183/Trem2/C3/Fgf1/Csf1r/Cd44/Apoe/Fgfr2/Serpinf2/Fgfr4/Cflar/Ptpn11/Pdgfa/Gnai2/Angpt1/Fgfbp3	28	cluster 1
positive regulation of fatty acid biosynthetic process	positive regulation of fatty acid biosynthetic process	6/1093	11/14479	0.545455	7.22565	5.90223	6.05807e-05	0.00832378	0.00738872	Sirt2/Elovl5/Srebf1/Kat2b/Mid1ip1/Mlxipl	6	cluster 1
defense response to Gram-positive bacterium	defense response to Gram-positive bacterium	15/1093	66/14479	0.227273	3.01069	4.6782	9.23175e-05	0.0118916	0.0105558	Pld1/Gbp2/Tirap/Il18/Lyz2/Adam17/Rnase4/Myo1f/Mpeg1/Scd1/Hck/P2rx7/Ncf1/Il7r/Gsdmd	15	cluster 1
tissue homeostasis	tissue homeostasis	9/1093	27/14479	0.333333	4.41568	5.07614	0.000103826	0.0125873	0.0111733	Trp53inp2/Itgb1/Col2a1/Col11a2/Wwtr1/Errfi1/Nfix/Acaca/Rb1	9	cluster 1
lipid biosynthetic process	lipid biosynthetic process	7/1093	17/14479	0.411765	5.45466	5.25126	0.000135787	0.0147293	0.0130747	Ccdc3/Agps/Srebf1/Scd1/Mlxipl/Acsl1/Acaca	7	cluster 1
wound healing, spreading of cells	wound healing, spreading of cells	7/1093	17/14479	0.411765	5.45466	5.25126	0.000135787	0.0147293	0.0130747	Tmeff2/Pard3/Cd44/Rhoc/Pdpn/Cd151/Rhoa	7	cluster 1
regulation of cell shape	regulation of cell shape	22/1093	125/14479	0.176	2.33148	4.2721	0.000154397	0.0159106	0.0141233	Fmnl2/S100a13/Myh14/Arap1/Rdx/Plxnb1/Epb41l2/S100b/Gna13/Cdc42ep4/Hexb/Fermt2/Csf1r/Msn/Sh3kbp1/Hck/Pdpn/Shroom3/Fmnl3/Prag1/Limd1/Epb41l3	22	cluster 1
positive regulation of stress fiber assembly	positive regulation of stress fiber assembly	13/1093	55/14479	0.236364	3.13112	4.52464	0.000175868	0.0171286	0.0152044	Myoc/Prkcq/Abl1/Tgfbr1/Limch1/Pdlim4/Fermt2/Sorbs3/Rhoc/Serpinf2/Rhoa/Tgfb3/Rgcc	13	cluster 1
positive regulation of focal adhesion assembly	positive regulation of focal adhesion assembly	9/1093	29/14479	0.310345	4.11115	4.79208	0.000193335	0.0171286	0.0152044	Map4k4/Myoc/Abl1/Col16a1/Lims1/Fermt2/Enpp2/Ptpn11/Rock1	9	cluster 1
unsaturated fatty acid biosynthetic process	unsaturated fatty acid biosynthetic process	6/1093	13/14479	0.461538	6.11401	5.27106	0.000197187	0.0171286	0.0152044	Elovl5/Scd2/Scd1/Scd3/Elovl6/Fads1	6	cluster 1
positive regulation of amyloid-beta formation	positive regulation of amyloid-beta formation	7/1093	18/14479	0.388889	5.15162	5.03609	0.00020777	0.0171286	0.0152044	Abca2/Efna1/Ifngr1/Abcg1/Rela/Apoe/Clu	7	cluster 1
positive regulation of execution phase of apoptosis	positive regulation of execution phase of apoptosis	7/1093	18/14479	0.388889	5.15162	5.03609	0.00020777	0.0171286	0.0152044	Trp53bp2/Sirt2/Zc3h12a/Tnfrsf1a/Fadd/Bcl10/Tradd	7	cluster 1
positive regulation of peptidyl-tyrosine phosphorylation	positive regulation of peptidyl-tyrosine phosphorylation	17/1093	87/14479	0.195402	2.5885	4.24644	0.000234539	0.0185917	0.0165032	Abl1/Efna1/Pdgfra/Tgfa/Tspan9/Itgb1/Ighm/Pak2/Trem2/Cd44/Il15/Plcg2/Bmp6/Enpp2/Plpp3/Ptpn11/Angpt1	17	cluster 1
cholesterol metabolic process	cholesterol metabolic process	14/1093	65/14479	0.215385	2.85321	4.27885	0.000286455	0.021866	0.0194097	Abca2/Cat/Abca1/Lipe/Cln8/Srebf1/Npc2/Abcg1/Lipa/Apoe/Ldlr/Lima1/Errfi1/Sqle	14	cluster 1
endocytosis	endocytosis	25/1093	158/14479	0.158228	2.09605	3.95832	0.000322242	0.0237193	0.0210547	Rin2/Fkbp15/Wasf2/Necap2/Hip1/Aplp1/Sh3gl3/Inppl1/Cln3/Dnm2/Myo6/Epn2/Heatr5a/Snx18/Ap3m1/Myo1f/Rab31/Lipa/Cav1/Ehd2/Ldlr/Myo1e/Pacsin3/Eps15/Ehd1	25	cluster 1
microglial cell activation	microglial cell activation	8/1093	25/14479	0.32	4.23905	4.63161	0.000347786	0.0247168	0.0219402	Jun/C1qa/Cx3cr1/Ifngr1/Aif1/Trem2/Csf1r/Clu	8	cluster 1
lipid homeostasis	lipid homeostasis	10/1093	38/14479	0.263158	3.48606	4.38474	0.000386501	0.0256327	0.0227532	Cln8/Abhd5/Abhd4/Zbtb20/Trem2/Lipa/Scd1/Apoe/Pnpla2/Acaca	10	cluster 1
positive regulation of superoxide anion generation	positive regulation of superoxide anion generation	7/1093	20/14479	0.35	4.63646	4.65011	0.000442633	0.0256327	0.0227532	Gnai3/Tyrobp/Cyba/Il18/Itgb2/Gnai2/Mapt	7	cluster 1
type II interferon production	type II interferon production	7/1093	20/14479	0.35	4.63646	4.65011	0.000442633	0.0256327	0.0227532	Slc11a1/Abl1/Il18/Enpp1/Tcirg1/Bcl3/Sash3	7	cluster 1
bleb assembly	bleb assembly	5/1093	10/14479	0.5	6.62351	5.08309	0.000443817	0.0256327	0.0227532	Prdx6/P2rx7/Emp3/Emp2/Rock1	5	cluster 1
positive regulation of angiogenesis	positive regulation of angiogenesis	21/1093	126/14479	0.166667	2.20784	3.891	0.000465359	0.0256327	0.0227532	Nfe2l2/Nras/Wnk1/Pak4/Itgb1/Ctsh/Cx3cr1/Itgb2/Jup/Rhob/Itgb8/Sema5a/Cela1/C3/Fgf1/Zc3h12a/Hspb1/Tnfrsf1a/Rras/Stat3/Emp2	21	cluster 1
phagocytosis, engulfment	phagocytosis, engulfment	8/1093	26/14479	0.307692	4.07601	4.48574	0.0004694	0.0256327	0.0227532	Fcgr3/Fcer1g/Fcgr1/Abca1/Itgb2/Bin2/Aif1/Trem2	8	cluster 1
collagen fibril organization	collagen fibril organization	12/1093	53/14479	0.226415	2.99933	4.16666	0.000473547	0.0256327	0.0227532	Tgfbr1/Plod1/Adamts2/P3h4/Pxdn/Col2a1/Col11a2/Anxa2/Serpinf2/Col27a1/Plod3/Fkbp10	12	cluster 1
epithelial cell differentiation	epithelial cell differentiation	12/1093	53/14479	0.226415	2.99933	4.16666	0.000473547	0.0256327	0.0227532	Pcna/Cnn3/Id3/Stx2/Gstk1/Cd63/Tst/Tagln2/Pter/Fgfr2/Acadvl/Cpt1a	12	cluster 1
cholesterol homeostasis	cholesterol homeostasis	15/1093	76/14479	0.197368	2.61454	4.03245	0.000479731	0.0256327	0.0227532	Abca2/Pex2/Abca1/Il18/Npc2/Abcg1/Cyp39a1/Scd1/Cav1/Apoe/Ldlr/Fgfr4/Lima1/Errfi1/Ehd1	15	cluster 1
regulation of MAPK cascade	regulation of MAPK cascade	10/1093	39/14479	0.25641	3.39667	4.28249	0.000485043	0.0256327	0.0227532	Map4k4/Phlpp1/Myoc/Pak4/Sla/Pak2/Lbh/Csf1r/Tlr13/Ptpn11	10	cluster 1
negative regulation of collagen biosynthetic process	negative regulation of collagen biosynthetic process	6/1093	15/14479	0.4	5.29881	4.7598	0.000504208	0.0259793	0.0230609	Notch1/Rap1a/Ppard/Cyp2j6/Errfi1/Adora2b	6	cluster 1
apoptotic process	apoptotic process	55/1093	463/14479	0.11879	1.57362	3.58461	0.000517076	0.0259925	0.0230726	Phlpp1/Pea15a/Notch1/Itch/Ada/Sh3glb1/Tgfbr1/Jun/Hip1/Rtkn/Mcm2/Ybx3/Pak4/Aplp1/Inppl1/Mapk3/Dock1/Lsp1/Cln8/Ctsh/Xaf1/Aatk/Rhob/Klf11/Bnip3l/Pim3/Pak2/Ctnna1/Tcirg1/Sh3kbp1/Slc40a1/Rhbdd1/Zc3h12a/Ltbr/Bcl2l12/Emp3/Fadd/Ccr5/Sgk1/Ddit4/Zfp36l1/Dap/Emp2/Ppard/Cflar/Aven/Shc4/Errfi1/Rps3/Tradd/Kank2/Faim/Traf4/Rb1/Epb41l3	55	cluster 1
fatty acid beta-oxidation	fatty acid beta-oxidation	11/1093	47/14479	0.234043	3.10037	4.12116	0.000599023	0.0284335	0.0252393	Pex2/Hadh/Ech1/Eci1/Hsd17b4/Cpt2/Ppard/Hadha/Acaa1a/Acadvl/Cpt1a	11	cluster 1
positive regulation of phagocytosis	positive regulation of phagocytosis	11/1093	47/14479	0.234043	3.10037	4.12116	0.000599023	0.0284335	0.0252393	Slc11a1/Fcgr3/Fcer1g/Fcgr1/Rap1a/Cyba/Dnm2/Trem2/C3/Il15/Pros1	11	cluster 1
cell morphogenesis	cell morphogenesis	19/1093	111/14479	0.171171	2.26751	3.83048	0.000607022	0.0284335	0.0252393	Cdh20/Dcaf17/Fryl/Map7/Enpp1/Shroom1/Wnt3/Arhgef28/Nckap1l/Ss18/Unc93b1/Lipa/Tfcp2l1/Shroom3/P2rx7/Il7r/Nfix/Rhoa/Clu	19	cluster 1
positive regulation of phosphatidylinositol 3-kinase/protein kinase B signal transduction	positive regulation of phosphatidylinositol 3-kinase/protein kinase B signal transduction	25/1093	167/14479	0.149701	1.98309	3.65123	0.000750931	0.0338486	0.0300462	Igfbp5/Phlpp1/Myoc/Cat/P2ry12/Pdgfc/Tgfbr1/Pdgfra/Itgb1/Il18/Plxnb1/Cx3cr1/Pld2/Tmem100/Fermt2/Sema5a/Trem2/Csf1r/Cntf/Pros1/Ppard/Tcf7l2/Pdgfa/Angpt1/Ndp	25	cluster 1
interleukin-2 production	interleukin-2 production	6/1093	16/14479	0.375	4.96763	4.53734	0.000755477	0.0338486	0.0300462	Slc11a1/Fcer1g/Prkcq/Abl1/Gpam/Sash3	6	cluster 1
cellular response to organic cyclic compound	cellular response to organic cyclic compound	11/1093	49/14479	0.22449	2.97382	3.95468	0.000871976	0.0382371	0.0339416	Igfbp5/P2ry12/Slc16a1/Rap1a/Pak4/P2ry6/Pak2/P2ry13/P2rx7/Stat3/Smad5	11	cluster 1
cell population proliferation	cell population proliferation	32/1093	237/14479	0.135021	1.78863	3.49784	0.000943318	0.0405037	0.0359537	Notch1/Jun/Mcm7/Mvp/Itgb1/Il18/Map7/Enpp1/Appl2/Tns3/Csf1r/Kank1/Lipa/Lefty1/Pdpn/Cav1/Fgfr2/Ccnd1/Stat3/Zfp36l1/Ppard/Glul/Marcksl1/Pdgfa/Gnai2/Pth1r/H3f3b/Tgfb3/Rb1/Scrib/Mta3/Ndp	32	cluster 1
cortical actin cytoskeleton organization	cortical actin cytoskeleton organization	8/1093	29/14479	0.275862	3.65435	4.08849	0.00105255	0.0441898	0.0392257	Fmnl2/Epb41l2/Llgl1/Nckap1l/Ehd2/Fmnl3/Epb41l3/Rock1	8	cluster 1
positive regulation of receptor recycling	positive regulation of receptor recycling	6/1093	17/14479	0.352941	4.67542	4.33268	0.00109349	0.0441898	0.0392257	Vamp3/Arap1/Anxa2/Psen2/Eps15/Scrib	6	cluster 1
positive regulation of T cell receptor signaling pathway	positive regulation of T cell receptor signaling pathway	6/1093	17/14479	0.352941	4.67542	4.33268	0.00109349	0.0441898	0.0392257	Ada/Cd81/Rela/Lipa/Bcl10/Rps3	6	cluster 1
Bergmann glial cell differentiation	Bergmann glial cell differentiation	5/1093	12/14479	0.416667	5.51959	4.47548	0.0012273	0.0477257	0.0423643	Vim/Abl1/Mapk3/Plpp3/Ptpn11	5	cluster 1
muscle structure development	muscle structure development	5/1093	12/14479	0.416667	5.51959	4.47548	0.0012273	0.0477257	0.0423643	Capn3/Pdlim4/Ldb3/Pdlim1/Pdlim5	5	cluster 1
negative regulation of stress fiber assembly	negative regulation of stress fiber assembly	8/1093	30/14479	0.266667	3.53254	3.96768	0.00134153	0.0512019	0.04545	Tmeff2/Myoc/Wasf2/Tjp1/Arap1/Pak2/Stmn1/Kank2	8	cluster 1
platelet-derived growth factor receptor signaling pathway	platelet-derived growth factor receptor signaling pathway	9/1093	37/14479	0.243243	3.22225	3.8674	0.00138835	0.0520254	0.0461811	Abl1/Pdgfc/Txnip/Pdgfra/Plat/Bcar1/Myo1e/Ptpn11/Pdgfa	9	cluster 1
positive regulation of triglyceride biosynthetic process	positive regulation of triglyceride biosynthetic process	6/1093	18/14479	0.333333	4.41568	4.14336	0.00153635	0.0565431	0.0501912	Srebf1/Gpam/Mfsd2a/Ldlr/Tcf7l2/Slc27a1	6	cluster 1
response to bacterium	response to bacterium	20/1093	129/14479	0.155039	2.0538	3.43532	0.00158389	0.05727	0.0508365	Slc11a1/Fcgr1/Gbp2/Chd7/Cd52/Thrsp/Mt2/Tirap/Ly6a/B3galt5/Myo1f/C3/Rela/Scd1/P2rx7/Ncf1/Cav1/Serpina3n/Cflar/Glycam1	20	cluster 1
endochondral ossification	endochondral ossification	8/1093	31/14479	0.258065	3.41859	3.85192	0.00169016	0.060059	0.0533122	Nab1/Tmem119/Inppl1/Enpp1/Col2a1/Cbs/Bmp6/Nfix	8	cluster 1
cellular response to mechanical stimulus	cellular response to mechanical stimulus	13/1093	69/14479	0.188406	2.49582	3.55885	0.00174949	0.0600949	0.053344	Slc2a1/Mapk3/Gja1/Slc38a2/Cav1/Gadd45a/Ltbr/Tnfrsf1a/Fadd/Cnn2/Bmp6/Bcl10/Ptpn11	13	cluster 1
phagocytosis	phagocytosis	13/1093	69/14479	0.188406	2.49582	3.55885	0.00174949	0.0600949	0.053344	Slc11a1/Ncf2/Abl1/P2ry6/Dock1/Itgb1/Dnm2/Pld4/Slc48a1/Hck/Ldlr/Cnn2/Nfix	13	cluster 1
leukocyte tethering or rolling	leukocyte tethering or rolling	5/1093	13/14479	0.384615	5.09501	4.22077	0.00187112	0.0622843	0.0552875	Selplg/Itgb1/Cx3cr1/Gcnt1/Rock1	5	cluster 1
inflammatory response	inflammatory response	32/1093	247/14479	0.129555	1.71621	3.24412	0.00187367	0.0622843	0.0552875	Slc11a1/Prkcq/Nfe2l2/Cyba/Tirap/Il18/Ccl9/Pld4/Ly86/Cela1/Aif1/C3/Csf1r/Tcirg1/Rela/Lipa/Tlr13/Il1rl2/Tspan18/Cd44/Hck/Zc3h12a/P2rx7/Ncf1/Tnfrsf1a/Ccr5/Stat3/Bmp6/Nfix/Tab2/Pla2g7/Ndp	32	cluster 1
cell migration	cell migration	34/1093	268/14479	0.126866	1.68059	3.21352	0.00196305	0.0633241	0.0562105	Cdh20/Pik3c2b/Lamc1/Fmnl2/Efna1/Pdgfra/Dock1/Adgrg1/Bcar1/Itgb1/Cd63/Jup/Itgb8/Lcp1/Nckap1l/Pak2/Itgb5/Ctnna1/Sh3kbp1/Cd44/Pdpn/Rras/Cd151/Mmp2/Fgfr4/Fmnl3/Lima1/Emp2/Errfi1/Prag1/Rhoa/Limd1/Efs/Scrib	34	cluster 1
artery morphogenesis	artery morphogenesis	7/1093	25/14479	0.28	3.70917	3.87392	0.0019664	0.0633241	0.0562105	Chd7/Tgfbr1/Smad7/Prrx1/Apoe/Ldlr/Prrx2	7	cluster 1
complement activation, classical pathway	complement activation, classical pathway	6/1093	19/14479	0.315789	4.18327	3.96739	0.00210345	0.0648033	0.0575235	C1qb/C1qc/C1qa/Ighm/C3/Cd55	6	cluster 1
positive regulation of endocytosis	positive regulation of endocytosis	8/1093	32/14479	0.25	3.31176	3.74082	0.00210666	0.0648033	0.0575235	Itgb1/Dnm2/Cd63/Ighm/Bin1/Cav1/Apoe/Cd151	8	cluster 1
T cell homeostasis	T cell homeostasis	8/1093	32/14479	0.25	3.31176	3.74082	0.00210666	0.0648033	0.0575235	Chst3/Spns2/Nckap1l/Tcirg1/P2rx7/Fadd/Il7r/Lgals2	8	cluster 1
cell-matrix adhesion	cell-matrix adhesion	14/1093	79/14479	0.177215	2.34757	3.43182	0.00217551	0.0659372	0.05853	Sned1/Itgb1/Lims1/Itgb2/Cd63/Itgb8/Fermt2/Itgb5/Anxa2/Emp2/Fermt3/Bcan/Zyx/Rhoa	14	cluster 1
transforming growth factor beta receptor signaling pathway	transforming growth factor beta receptor signaling pathway	15/1093	88/14479	0.170455	2.25802	3.38237	0.00229162	0.0684497	0.0607602	Spi1/Tgfbr1/Jun/Arap1/Appl2/Itgb8/Fermt2/Itgb5/Smad7/Lgals9/Stat3/Zyx/Tgfb3/Smad5/Ndp	15	cluster 1
positive regulation of substrate adhesion-dependent cell spreading	positive regulation of substrate adhesion-dependent cell spreading	9/1093	40/14479	0.225	2.98058	3.58421	0.00248742	0.0730907	0.0648799	Myoc/Abl1/Dock1/Dnm2/Lims1/Fermt2/Lims2/Enpp2/Triobp	9	cluster 1
membrane protein ectodomain proteolysis	membrane protein ectodomain proteolysis	7/1093	26/14479	0.269231	3.56651	3.74274	0.00251792	0.0730907	0.0648799	Prkcq/Rgma/Bace1/Adam17/P2rx7/Bace2/Psen2	7	cluster 1
positive regulation of integrin-mediated signaling pathway	positive regulation of integrin-mediated signaling pathway	5/1093	14/14479	0.357143	4.73108	3.99097	0.00273113	0.0771078	0.0684457	Lamc1/Lims1/Cd63/Lims2/Emp2	5	cluster 1
regulation of cholesterol metabolic process	regulation of cholesterol metabolic process	5/1093	14/14479	0.357143	4.73108	3.99097	0.00273113	0.0771078	0.0684457	Lmf1/Abcg1/Apoe/Ldlr/Acadvl	5	cluster 1
cartilage development	cartilage development	13/1093	73/14479	0.178082	2.35906	3.32634	0.00295159	0.0822058	0.0729711	Sulf2/Creb3l2/Mapk3/Enpp1/Itgb8/Col2a1/Col11a2/Prrx1/Bmp6/Prrx2/Ddrgk1/Errfi1/Smad5	13	cluster 1
cell-cell adhesion	cell-cell adhesion	22/1093	155/14479	0.141935	1.88022	3.14822	0.00300449	0.0825634	0.0732885	Nfasc/Abl1/Tjp1/Pard3/Itgb1/Neo1/Cx3cr1/Lims1/Itgb2/Jup/Itgb8/Itgb5/Aqp4/Lims2/Ctnna1/Pdpn/Lgals2/Plpp3/Fat1/Nectin1/Rpsa/Scrib	22	cluster 1
sensory perception of sound	sensory perception of sound	19/1093	127/14479	0.149606	1.98184	3.17559	0.00309987	0.0840526	0.0746104	Chd7/Scarb2/Myh14/Tjp1/Myo6/Enpp1/Spns2/Hexb/Col2a1/Col11a2/Clic5/Aqp4/Atp8b1/Fam107b/Eya4/Serpinb6a/Slc1a3/Triobp/Ccdc50	19	cluster 1
positive regulation of interleukin-10 production	positive regulation of interleukin-10 production	7/1093	27/14479	0.259259	3.43441	3.61786	0.00318103	0.0840526	0.0746104	Fcer1g/Trem2/Bcl3/Plcg2/Lgals9/Stat3/Sash3	7	cluster 1
regulation of insulin secretion	regulation of insulin secretion	7/1093	27/14479	0.259259	3.43441	3.61786	0.00318103	0.0840526	0.0746104	Slc16a1/Hadh/Srebf1/Tcirg1/Slc8b1/Ppard/Cpt1a	7	cluster 1
lipid metabolic process	lipid metabolic process	17/1093	109/14479	0.155963	2.06605	3.19228	0.00322525	0.0841424	0.0746901	Fabp5/Slc16a1/Thrsp/Abhd5/Fads6/Rida/B3galt5/Aldh3b1/Lipa/Mid1ip1/Apoe/Ldlr/Ppard/Errfi1/Ptpn11/Acaca/Fads1	17	cluster 1
fatty acid metabolic process	fatty acid metabolic process	13/1093	74/14479	0.175676	2.32718	3.27061	0.003339	0.0860209	0.0763576	Dbi/Abhd5/Enpp1/Dbil5/Acot1/C3/Lipa/Gpam/Ppard/Acot11/Acsl1/Acaa1a/Cpt1a	13	cluster 1
positive regulation of activated T cell proliferation	positive regulation of activated T cell proliferation	6/1093	21/14479	0.285714	3.78486	3.64921	0.00369291	0.091269	0.0810161	Il18/Icosl/Gpam/Fadd/Cd86/Rps3	6	cluster 1
regulation of cytoskeleton organization	regulation of cytoskeleton organization	6/1093	21/14479	0.285714	3.78486	3.64921	0.00369291	0.091269	0.0810161	Tjp1/Cln3/Mapk3/Plxnb1/Pak2/Dynlt1f	6	cluster 1
stress fiber assembly	stress fiber assembly	6/1093	21/14479	0.285714	3.78486	3.64921	0.00369291	0.091269	0.0810161	Zeb2/Dnm2/Itgb5/Pdlim1/Zyx/Rhoa	6	cluster 1
amyloid precursor protein catabolic process	amyloid precursor protein catabolic process	5/1093	15/14479	0.333333	4.41568	3.78196	0.0038446	0.091269	0.0810161	Cln3/Bace1/Adam17/Abcg1/Psen2	5	cluster 1
astrocyte activation	astrocyte activation	5/1093	15/14479	0.333333	4.41568	3.78196	0.0038446	0.091269	0.0810161	Zeb2/C1qa/Ifngr1/Trem2/Cntf	5	cluster 1
cellular response to low-density lipoprotein particle stimulus	cellular response to low-density lipoprotein particle stimulus	5/1093	15/14479	0.333333	4.41568	3.78196	0.0038446	0.091269	0.0810161	Fcer1g/Cd81/Itgb1/Itgb2/Ldlr	5	cluster 1
negative regulation of apoptotic signaling pathway	negative regulation of apoptotic signaling pathway	8/1093	35/14479	0.228571	3.02789	3.43221	0.00385269	0.091269	0.0810161	Gnai3/Cx3cr1/Tmbim6/Bmf/Hspb1/Psen2/Gnai2/Rb1	8	cluster 1
lymph node development	lymph node development	7/1093	28/14479	0.25	3.31176	3.49874	0.00396953	0.0929683	0.0825245	Spns2/Pdpn/Ltbr/Fadd/Il15/Ikzf1/Il7r	7	cluster 1
defense response to bacterium	defense response to bacterium	14/1093	85/14479	0.164706	2.18186	3.12266	0.00436001	0.0998443	0.0886281	Slc11a1/Fcer1g/Fcgr1/Gbp2/Lyz2/Trem2/Mpeg1/Slamf9/Mavs/Ncf1/Tnfrsf1a/Bcl3/Gsdmd/Tab2	14	cluster 1
positive regulation of cold-induced thermogenesis	positive regulation of cold-induced thermogenesis	14/1093	85/14479	0.164706	2.18186	3.12266	0.00436001	0.0998443	0.0886281	Fabp5/Pdgfc/Zbtb7b/Hadh/Adipor2/Il18/Gja1/Appl2/Scd1/Cpt2/Cav1/Adrb2/Elovl6/Acsl1	14	cluster 1
defense response to tumor cell	defense response to tumor cell	4/1093	10/14479	0.4	5.29881	3.88569	0.00468704	0.105052	0.0932508	Spi1/Laptm5/Abi3/Rela	4	cluster 1
cholesterol efflux	cholesterol efflux	6/1093	22/14479	0.272727	3.61283	3.50446	0.00475827	0.105052	0.0932508	Abca1/Npc2/Abcg1/Lipa/Cav1/Apoe	6	cluster 1
cholesterol transport	cholesterol transport	6/1093	22/14479	0.272727	3.61283	3.50446	0.00475827	0.105052	0.0932508	Abca1/Stard3/Npc2/Abcg1/Lipa/Ldlr	6	cluster 1
cell chemotaxis	cell chemotaxis	11/1093	60/14479	0.183333	2.42862	3.16858	0.00479131	0.105052	0.0932508	Prkcq/Pdgfra/Bcar1/Ephb1/Cx3cr1/Ccl9/Gpr183/Sema5a/Bin2/Ccr5/Enpp2	11	cluster 1
positive regulation of vascular associated smooth muscle cell proliferation	positive regulation of vascular associated smooth muscle cell proliferation	9/1093	44/14479	0.204545	2.70962	3.24531	0.00491519	0.106292	0.0943514	Igfbp5/Gnai3/Jun/P2ry6/Gja1/Adamts1/Fgfr2/Mmp2/Gnai2	9	cluster 1
transmembrane transport	transmembrane transport	20/1093	142/14479	0.140845	1.86578	2.96252	0.00495101	0.106292	0.0943514	Abca2/Slco3a1/Slco2b1/Gja1/Slc35e4/Spns2/Slc22a23/Abcg1/Aqp4/Slc25a45/Mpeg1/Mfsd2a/Slc4a2/Gsdmd/Cybrd1/Slc10a7/Abcb10/Mfsd14b/Atp6v0e/Slc35b2	20	cluster 1
cellular response to starvation	cellular response to starvation	13/1093	78/14479	0.166667	2.20784	3.05632	0.00532205	0.11308	0.100377	Pik3c2b/Pak4/Srebf1/Wipi1/Rnase4/Pak2/Lamp2/Bmf/Mfsd2a/Pdk4/Tcf7l2/Glul/Fads1	13	cluster 1
positive regulation of G1/S transition of mitotic cell cycle	positive regulation of G1/S transition of mitotic cell cycle	9/1093	45/14479	0.2	2.64941	3.1665	0.0057417	0.119955	0.10648	Anp32b/Rdx/Adam17/Adamts1/Aif1/Sass6/Ccnd1/Rrm1/Rgcc	9	cluster 1
positive regulation of apoptotic process	positive regulation of apoptotic process	39/1093	340/14479	0.114706	1.51951	2.7699	0.00576203	0.119955	0.10648	Phlda3/Degs1/Notch1/Abl1/Txnip/Tgfbr1/Jun/Id3/Diablo/Folh1/Rnf122/Itgb1/Il18/Cdk19/S100b/Rhob/Adam17/Klf11/Bnip3l/Bin1/Map3k11/Lzts2/Bmf/Anxa5/P2rx7/Gadd45a/Fadd/Mmp2/Nfatc3/Lgals2/Adrb2/Tcf7l2/Psen2/Spry1/Bcl10/Apbb2/Tgfb3/Clu/Scrib	39	cluster 1
actin filament organization	actin filament organization	18/1093	125/14479	0.144	1.90757	2.91198	0.00590693	0.120725	0.107163	Cnn3/Hip1/Inppl1/Bcar1/Myo6/Rhob/Myo1f/Sh3kbp1/Tagln2/Rhoc/Shroom3/Myo1e/Cnn2/Emp2/Marcksl1/Fat1/Cfl2/Tmsb4x	18	cluster 1
cholesterol biosynthetic process	cholesterol biosynthetic process	7/1093	30/14479	0.233333	3.09097	3.27589	0.00597996	0.120725	0.107163	Lbr/Dhcr7/Srebf1/Lipa/Cyp51/Idi1/Ebp	7	cluster 1
defense response to protozoan	defense response to protozoan	7/1093	30/14479	0.233333	3.09097	3.27589	0.00597996	0.120725	0.107163	Slc11a1/Nras/Gbp2/Bpgm/Enpp1/Bcl3/Cd37	7	cluster 1
negative regulation of myoblast differentiation	negative regulation of myoblast differentiation	6/1093	23/14479	0.26087	3.45575	3.36792	0.00603331	0.120725	0.107163	Notch1/Id3/Il18/Ccl9/Sox8/Ppard	6	cluster 1
response to xenobiotic stimulus	response to xenobiotic stimulus	28/1093	225/14479	0.124444	1.64852	2.80146	0.00610145	0.120914	0.107331	Abl1/Cat/Txnip/Hadh/Jun/Adipor2/Mgst1/Tjp1/Ncam1/Myo6/Oxsr1/Srebf1/Trp53i13/Adam17/Nckap1l/Ss18/Rela/Lipa/Add3/Rad54l/P2rx7/Ccnd1/Mmp2/Errfi1/Hadha/Rhoa/Slc1a3/Cpt1a	28	cluster 1
positive regulation of cell division	positive regulation of cell division	8/1093	38/14479	0.210526	2.78885	3.15504	0.00654758	0.12852	0.114082	Cat/Pdgfc/Tgfa/Sirt2/Fgf1/Fgfr2/Pdgfa/Tgfb3	8	cluster 1
positive regulation by host of viral process	positive regulation by host of viral process	4/1093	11/14479	0.363636	4.8171	3.6188	0.00692925	0.131982	0.117155	Zdhhc20/Csf1r/Zdhhc9/Apoe	4	cluster 1
positive regulation of vasculogenesis	positive regulation of vasculogenesis	4/1093	11/14479	0.363636	4.8171	3.6188	0.00692925	0.131982	0.117155	Rin2/Rap1a/Tmem100/Rras	4	cluster 1
vasculogenesis involved in coronary vascular morphogenesis	vasculogenesis involved in coronary vascular morphogenesis	4/1093	11/14479	0.363636	4.8171	3.6188	0.00692925	0.131982	0.117155	Notch1/Fgf1/Fgfr2/Angpt1	4	cluster 1
leukocyte migration	leukocyte migration	5/1093	17/14479	0.294118	3.89618	3.41409	0.0069801	0.131982	0.117155	Ada/Pde4b/Selplg/Foxj1/Rock1	5	cluster 1
response to lipopolysaccharide	response to lipopolysaccharide	19/1093	137/14479	0.138686	1.83718	2.81328	0.00715597	0.133333	0.118355	Slc11a1/Ncf2/Dusp10/Notch1/Adh5/Adipor2/Mgst1/Tjp1/Mapk3/Tirap/Gja1/Adam17/Ednrb/Bin1/P2rx7/Plcg2/Lgals9/Bcl10/Tab2	19	cluster 1
response to insulin	response to insulin	12/1093	72/14479	0.166667	2.20784	2.9358	0.00726569	0.133333	0.118355	Cat/Zbtb7b/Hadh/Slc2a1/Inppl1/Enpp1/Sp7/Rela/Gcnt1/Errfi1/Hadha/Slc27a1	12	cluster 1
protein localization to plasma membrane	protein localization to plasma membrane	20/1093	147/14479	0.136054	1.80232	2.79377	0.0072811	0.133333	0.118355	Nfasc/Fcer1g/Rap1a/Cln3/Cd81/Rdx/Atp1b3/Map7/Jup/Tspan14/Tnfrsf1a/Ehd2/Anxa2/Emp2/Errfi1/Sytl2/Pgap2/Epb41l3/Rock1/Ehd1	20	cluster 1
osteoblast differentiation	osteoblast differentiation	14/1093	90/14479	0.155556	2.06065	2.88414	0.00731035	0.133333	0.118355	Igfbp5/Myoc/Trp53inp2/Tmem119/Enpp1/Gja1/Sp7/Sox8/Col11a2/Ucma/Wwtr1/Bmp6/H3f3b/Smad5	14	cluster 1
collagen catabolic process	collagen catabolic process	6/1093	24/14479	0.25	3.31176	3.23875	0.00754002	0.13513	0.11995	Ctss/Adamts2/Retreg3/Retreg1/Mmp2/Mmp15	6	cluster 1
myelination in peripheral nervous system	myelination in peripheral nervous system	6/1093	24/14479	0.25	3.31176	3.23875	0.00754002	0.13513	0.11995	Myoc/Sirt2/Lgi4/Pard3/Sh3tc2/Adgrg6	6	cluster 1
positive regulation of Wnt signaling pathway	positive regulation of Wnt signaling pathway	8/1093	39/14479	0.205128	2.71734	3.06862	0.00770475	0.136892	0.121514	Zeb2/Sulf2/Dixdc1/Wnt3/Kank1/Fgfr2/Sall1/Wls	8	cluster 1
response to wounding	response to wounding	12/1093	73/14479	0.164384	2.17759	2.8822	0.00811436	0.142938	0.12688	Sulf2/Enpp1/Lcp1/Zfp36/Klk8/Zfp36l1/Gm10791/Syt11/Pdgfa/Nfix/Slc1a3/Zfp36l2	12	cluster 1
positive regulation of GTPase activity	positive regulation of GTPase activity	16/1093	110/14479	0.145455	1.92684	2.78822	0.00829603	0.144899	0.128622	Map4k4/Usp6nl/Rsu1/Arhgap11a/Rap1a/Chn2/Rgma/Arap1/Itgb1/Plxnb1/Lims1/Snx18/Fermt2/Arap2/Arhgef19/Dock9	16	cluster 1
negative regulation of neuron projection development	negative regulation of neuron projection development	13/1093	83/14479	0.156627	2.07484	2.80607	0.00901768	0.152705	0.13555	Map4k4/Neu4/Vim/Snapin/Rgma/Inppl1/Dennd5a/Adam17/Kank1/Apoe/Prag1/Rhoa/Efemp1	13	cluster 1
axon regeneration	axon regeneration	5/1093	18/14479	0.277778	3.67973	3.25063	0.00907385	0.152705	0.13555	Jun/Enpp1/Ctnna1/Cntf/Dhfr	5	cluster 1
negative regulation of programmed cell death	negative regulation of programmed cell death	6/1093	25/14479	0.24	3.17929	3.11623	0.00930011	0.152705	0.13555	Notch1/Tm7sf3/Ncam1/Bnip3l/Plcg2/Kank2	6	cluster 1
receptor-mediated endocytosis	receptor-mediated endocytosis	10/1093	57/14479	0.175439	2.32404	2.86197	0.00958319	0.152705	0.13555	Fcgr1/Scarb2/Cln3/Dnm2/Itgb2/Pld2/Cd44/Apoe/Ldlr/Adrb2	10	cluster 1
intracellular signal transduction	intracellular signal transduction	39/1093	351/14479	0.111111	1.47189	2.55738	0.0096264	0.152705	0.13555	Map4k4/Igfbp5/Phlpp1/Pea15a/Prkcq/Rsu1/Pld1/Tgfbr1/Rps6ka1/Lrrc8d/Wnk1/Pak4/Mapk3/Rasa3/Oxsr1/Mapk7/Pld2/Gna13/Map4k5/Mast4/Nrbp2/Pak2/Prkd3/Ss18/Smad7/Rela/Hck/Hspb1/Dok1/Zfp36/Plcg2/Sgk1/Ddit4/Plcb3/Psen2/Shc4/Acot11/Dgki/Sh3bp5	39	cluster 1
cellular response to hepatocyte growth factor stimulus	cellular response to hepatocyte growth factor stimulus	4/1093	12/14479	0.333333	4.41568	3.38234	0.00978022	0.152705	0.13555	Bcar1/Appl2/Rela/Lgmn	4	cluster 1
cellular response to unfolded protein	cellular response to unfolded protein	4/1093	12/14479	0.333333	4.41568	3.38234	0.00978022	0.152705	0.13555	Tm7sf3/Tmbim6/Rhbdd1/Pacrg	4	cluster 1
double-strand break repair via break-induced replication	double-strand break repair via break-induced replication	4/1093	12/14479	0.333333	4.41568	3.38234	0.00978022	0.152705	0.13555	Mcm7/Mcm2/Mcm3/Gins2	4	cluster 1
epithelium development	epithelium development	4/1093	12/14479	0.333333	4.41568	3.38234	0.00978022	0.152705	0.13555	Chd7/Foxj1/Errfi1/Nfix	4	cluster 1
long-chain fatty acid transport	long-chain fatty acid transport	4/1093	12/14479	0.333333	4.41568	3.38234	0.00978022	0.152705	0.13555	Fabp5/Mfsd2a/Apoe/Slc27a1	4	cluster 1
negative regulation of amyloid fibril formation	negative regulation of amyloid fibril formation	4/1093	12/14479	0.333333	4.41568	3.38234	0.00978022	0.152705	0.13555	Trem2/Apoe/Ldlr/Clu	4	cluster 1
negative regulation of mitochondrial membrane potential	negative regulation of mitochondrial membrane potential	4/1093	12/14479	0.333333	4.41568	3.38234	0.00978022	0.152705	0.13555	Rnf122/Bnip3l/Slc25a27/Mapt	4	cluster 1
Sertoli cell development	Sertoli cell development	4/1093	12/14479	0.333333	4.41568	3.38234	0.00978022	0.152705	0.13555	Map7/Sox8/Hsd17b4/Sox3	4	cluster 1
tissue remodeling	tissue remodeling	4/1093	12/14479	0.333333	4.41568	3.38234	0.00978022	0.152705	0.13555	Chd7/Cela1/Lipa/Mmp2	4	cluster 1
osteoclast differentiation	osteoclast differentiation	9/1093	49/14479	0.183673	2.43313	2.87137	0.0101602	0.155113	0.137688	Fcer1g/Tyrobp/Enpp1/Gpr183/Trem2/Csf1r/Tcirg1/Slc4a2/Nfix	9	cluster 1
substrate adhesion-dependent cell spreading	substrate adhesion-dependent cell spreading	9/1093	49/14479	0.183673	2.43313	2.87137	0.0101602	0.155113	0.137688	Lamc1/Abl1/Efna1/Vamp3/Fermt2/Fzd7/Fermt3/Rhoa/Srcin1	9	cluster 1
vasodilation	vasodilation	9/1093	49/14479	0.183673	2.43313	2.87137	0.0101602	0.155113	0.137688	Gja1/Ednrb/Kat2b/Apoe/Bdkrb2/Ppard/Adrb2/Plod3/Adora2b	9	cluster 1
cell adhesion	cell adhesion	36/1093	320/14479	0.1125	1.49029	2.53426	0.0104175	0.15787	0.140136	Lamc1/Cercam/Ada/Col16a1/Sspo/Aplp1/Inppl1/Adgrg1/Bcar1/Pard3/Itgb1/Hepacam/Neo1/Cx3cr1/S100b/Itgb2/Jup/Rhob/Adam17/Pxdn/Edil3/Fermt2/Cldn10/Cd44/Pdpn/Cd33/Anxa2/Emp2/Bcan/Plpp3/Rhoa/Rpsa/Efs/Glycam1/Rom1/Cldn34c1	36	cluster 1
regulation of cell migration	regulation of cell migration	14/1093	94/14479	0.148936	1.97296	2.70423	0.0106631	0.160414	0.142393	Notch1/Frmd5/Amotl2/Plxnb1/Abi3/Rhob/Fgf1/Ccr5/Enpp2/Stmn1/Rhoa/Srcin1/Rock1/Tmsb4x	14	cluster 1
fatty acid transport	fatty acid transport	6/1093	26/14479	0.230769	3.05701	2.99973	0.0113348	0.168064	0.149185	Fabp5/Slc43a3/Mfsd2a/Ppard/Acsl1/Slc27a1	6	cluster 1
negative regulation of endothelial cell apoptotic process	negative regulation of endothelial cell apoptotic process	6/1093	26/14479	0.230769	3.05701	2.99973	0.0113348	0.168064	0.149185	Abl1/Nfe2l2/Pak4/Mapk7/Sema5a/Angpt1	6	cluster 1
iron ion transport	iron ion transport	5/1093	19/14479	0.263158	3.48606	3.09844	0.0115633	0.168125	0.149238	Slc11a1/Slc40a1/Ftl1/Nectin1/Mmgt1	5	cluster 1
microtubule depolymerization	microtubule depolymerization	5/1093	19/14479	0.263158	3.48606	3.09844	0.0115633	0.168125	0.149238	Stmn4/Sgk1/Nedd1/Stmn1/Rhoa	5	cluster 1
T cell differentiation	T cell differentiation	9/1093	50/14479	0.18	2.38446	2.80213	0.0115836	0.168125	0.149238	Ada/Chd7/Enpp1/Tcirg1/Lipa/Fadd/Nfatc3/Ikzf1/Il7r	9	cluster 1
positive regulation of endothelial cell migration	positive regulation of endothelial cell migration	10/1093	59/14479	0.169492	2.24526	2.73868	0.0121707	0.175412	0.155707	Abl1/Rin2/Bcar1/Rhob/Fgf1/Zc3h12a/Rras/Plpp3/Adora2b/Angpt1	10	cluster 1
actin cytoskeleton organization	actin cytoskeleton organization	25/1093	206/14479	0.121359	1.60765	2.50996	0.0124485	0.178169	0.158154	Abl1/Tesk2/Phactr4/Wasf2/Stard13/Tyrobp/Tjp1/Cln3/Bcar1/Amotl2/Epb41l2/Pdlim4/Abi3/Ldb3/Kank1/Pdlim1/Pdlim5/Shroom3/Smtn/Foxj1/Fmnl3/Pdgfa/Rhoa/Ssh2/Rock1	25	cluster 1
cell proliferation in forebrain	cell proliferation in forebrain	4/1093	13/14479	0.307692	4.07601	3.17047	0.0132954	0.183905	0.163245	Zeb2/Dixdc1/Rrm1/Nfix	4	cluster 1
negative regulation of myotube differentiation	negative regulation of myotube differentiation	4/1093	13/14479	0.307692	4.07601	3.17047	0.0132954	0.183905	0.163245	Notch1/Tmem119/Bhlhe41/Csf1r	4	cluster 1
positive regulation of membrane protein ectodomain proteolysis	positive regulation of membrane protein ectodomain proteolysis	4/1093	13/14479	0.307692	4.07601	3.17047	0.0132954	0.183905	0.163245	Rgma/Sh3d19/Apoe/Pacsin3	4	cluster 1
superoxide anion generation	superoxide anion generation	4/1093	13/14479	0.307692	4.07601	3.17047	0.0132954	0.183905	0.163245	Ncf2/Cyba/Ncf1/Noxo1	4	cluster 1
T cell apoptotic process	T cell apoptotic process	4/1093	13/14479	0.307692	4.07601	3.17047	0.0132954	0.183905	0.163245	Lipa/P2rx7/Bcl3/Bcl10	4	cluster 1
cytoskeleton organization	cytoskeleton organization	16/1093	116/14479	0.137931	1.82718	2.5559	0.0135487	0.185279	0.164465	Mapkap1/Fmnl2/Lsp1/Fgd3/Mast4/Svil/Ss18/Add3/Sh3kbp1/Sh3d19/Fmnl3/Fgd2/Pacsin3/Rhoa/Limd1/Rock1	16	cluster 1
embryonic cranial skeleton morphogenesis	embryonic cranial skeleton morphogenesis	6/1093	27/14479	0.222222	2.94378	2.88872	0.0136644	0.185279	0.164465	Tgfbr1/Pdgfra/Prrx1/Fgfr2/Prrx2/Slc39a1	6	cluster 1
response to cold	response to cold	6/1093	27/14479	0.222222	2.94378	2.88872	0.0136644	0.185279	0.164465	Slc25a27/Lipa/Adrb2/Acot11/Slc27a1/Acadvl	6	cluster 1
semaphorin-plexin signaling pathway	semaphorin-plexin signaling pathway	8/1093	43/14479	0.186047	2.46456	2.74826	0.0139119	0.187401	0.166349	Sema6d/Sema3d/Tyrobp/Plxnb1/Sema5a/Trem2/Rhoa/Sema5b	8	cluster 1
endothelial cell migration	endothelial cell migration	7/1093	35/14479	0.2	2.64941	2.79162	0.0142185	0.188872	0.167655	Abl1/Zeb2/Tgfbr1/Stard13/Itgb2/Tns3/Rhoa	7	cluster 1
establishment of localization in cell	establishment of localization in cell	21/1093	167/14479	0.125749	1.66579	2.47279	0.0143932	0.188872	0.167655	Slc11a1/Abl1/P2ry12/Abca1/Vamp3/Cln3/Cyba/Enpp1/Ano4/Prima1/Pld4/Aqp4/Slc14a1/Slc40a1/Tspan18/Tmem38b/P2rx7/Cav1/Slc7a2/Ldlr/Cnn2	21	cluster 1
calcium-ion regulated exocytosis	calcium-ion regulated exocytosis	5/1093	20/14479	0.25	3.31176	2.95615	0.0144793	0.188872	0.167655	Notch1/Rapgef4/Snapin/Vamp3/Tspan18	5	cluster 1
cellular response to fatty acid	cellular response to fatty acid	5/1093	20/14479	0.25	3.31176	2.95615	0.0144793	0.188872	0.167655	Adipor2/Srebf1/Pdk4/Ldlr/Cpt1a	5	cluster 1
establishment of endothelial barrier	establishment of endothelial barrier	5/1093	20/14479	0.25	3.31176	2.95615	0.0144793	0.188872	0.167655	Ppp1r16b/Rap1a/Rdx/Ednrb/Msn	5	cluster 1
negative regulation of gene expression	negative regulation of gene expression	31/1093	273/14479	0.113553	1.50424	2.40338	0.0146667	0.190113	0.168757	Ccdc3/Notch1/Spi1/Zbtb7b/Id3/Adipor2/Inppl1/Gja1/Dip2a/Serpinf1/Itgb8/Zbtb20/Aif1/Slc2a10/Zc3h12a/Tnfrsf1a/Apoe/Ldlr/Hey2/Lgals9/Stat3/Lgmn/Fgfr4/Zfp281/Ddrgk1/Kdm4a/Hdac1/Mapt/Smad5/Rnaseh2b/Rb1	31	cluster 1
wound healing	wound healing	10/1093	61/14479	0.163934	2.17164	2.62028	0.0152525	0.196472	0.174401	Slc11a1/Pdgfra/Fgf1/Cnn2/Ppard/Cflar/Plpp3/Arhgef19/Fkbp10/Scrib	10	cluster 1
skeletal system morphogenesis	skeletal system morphogenesis	8/1093	44/14479	0.181818	2.40855	2.6738	0.0159111	0.203682	0.180801	Rab33b/Tgfbr1/Pdgfra/Hhip/Col2a1/Col11a2/P2rx7/Mmp2	8	cluster 1
adenylate cyclase-modulating G protein-coupled receptor signaling pathway	adenylate cyclase-modulating G protein-coupled receptor signaling pathway	7/1093	36/14479	0.194444	2.57581	2.70499	0.0165325	0.20904	0.185557	Rapgef4/P2ry12/Gnai3/Gna13/Gna15/Gnai1/Pth1r	7	cluster 1
negative regulation of smooth muscle cell proliferation	negative regulation of smooth muscle cell proliferation	7/1093	36/14479	0.194444	2.57581	2.70499	0.0165325	0.20904	0.185557	Igfbp5/Ctnnbip1/Aif1/Cav1/Apoe/Il15/Ppard	7	cluster 1
cellular response to copper ion	cellular response to copper ion	4/1093	14/14479	0.285714	3.78486	2.97884	0.0175211	0.210223	0.186607	Nfe2l2/Mt2/Mt1/Bace1	4	cluster 1
negative regulation of long-term synaptic potentiation	negative regulation of long-term synaptic potentiation	4/1093	14/14479	0.285714	3.78486	2.97884	0.0175211	0.210223	0.186607	Abl1/Tyrobp/Cx3cr1/Apoe	4	cluster 1
phospholipid catabolic process	phospholipid catabolic process	4/1093	14/14479	0.285714	3.78486	2.97884	0.0175211	0.210223	0.186607	Pld1/Pld2/Plcg2/Enpp2	4	cluster 1
plasma membrane tubulation	plasma membrane tubulation	4/1093	14/14479	0.285714	3.78486	2.97884	0.0175211	0.210223	0.186607	Snx18/Bin2/Ehd2/Pacsin3	4	cluster 1
positive regulation of cholesterol biosynthetic process	positive regulation of cholesterol biosynthetic process	4/1093	14/14479	0.285714	3.78486	2.97884	0.0175211	0.210223	0.186607	Srebf1/Abcg1/Fgf1/Gnai1	4	cluster 1
positive regulation of monocyte chemotaxis	positive regulation of monocyte chemotaxis	4/1093	14/14479	0.285714	3.78486	2.97884	0.0175211	0.210223	0.186607	Cx3cr1/Aif1/Lgmn/Pla2g7	4	cluster 1
regulation of store-operated calcium entry	regulation of store-operated calcium entry	4/1093	14/14479	0.285714	3.78486	2.97884	0.0175211	0.210223	0.186607	Homer3/Tspan18/Slc8b1/Nfatc3	4	cluster 1
cell-substrate adhesion	cell-substrate adhesion	5/1093	21/14479	0.238095	3.15405	2.82261	0.01785	0.210223	0.186607	Itgb1/Ephb1/Sorbs3/Ppard/Angpt1	5	cluster 1
centriole replication	centriole replication	5/1093	21/14479	0.238095	3.15405	2.82261	0.01785	0.210223	0.186607	Cdk5rap2/Ccp110/Sass6/Wdr62/Cdk2	5	cluster 1
long-chain fatty acid metabolic process	long-chain fatty acid metabolic process	5/1093	21/14479	0.238095	3.15405	2.82261	0.01785	0.210223	0.186607	Acot1/Cpt2/Acsl1/Slc27a1/Cpt1a	5	cluster 1
positive regulation of ATP-dependent activity	positive regulation of ATP-dependent activity	5/1093	21/14479	0.238095	3.15405	2.82261	0.01785	0.210223	0.186607	Dnajb2/Tor1aip1/Dnajc24/Atp1b3/Tor1aip2	5	cluster 1
toll-like receptor signaling pathway	toll-like receptor signaling pathway	5/1093	21/14479	0.238095	3.15405	2.82261	0.01785	0.210223	0.186607	Unc93b1/Tlr13/Plcg2/Cd86/Bcl10	5	cluster 1
neural crest cell migration	neural crest cell migration	8/1093	45/14479	0.177778	2.35503	2.60136	0.0181099	0.212071	0.188248	Zeb2/Sema6d/Phactr4/Sema3d/Ednrb/Sema5a/Sox8/Sema5b	8	cluster 1
positive regulation of type II interferon production	positive regulation of type II interferon production	9/1093	54/14479	0.166667	2.20784	2.54089	0.0187954	0.218855	0.19427	Slc11a1/Abl1/Nras/Pde4b/Il18/Bcl3/Fadd/Sash3/Scrib	9	cluster 1
positive regulation of chemokine production	positive regulation of chemokine production	7/1093	37/14479	0.189189	2.50619	2.62124	0.0191005	0.221158	0.196313	Il18/Adam17/Aif1/Csf1r/Il16/Lgals9/Adora2b	7	cluster 1
negative regulation of autophagy	negative regulation of autophagy	8/1093	46/14479	0.173913	2.30383	2.53082	0.020518	0.234931	0.20854	Wnk1/Sirt2/Trem2/Bmf/Stat3/Dap/Kdm4a/Tbc1d14	8	cluster 1
positive regulation of protein-containing complex assembly	positive regulation of protein-containing complex assembly	8/1093	46/14479	0.173913	2.30383	2.53082	0.020518	0.234931	0.20854	Sh3glb1/Tirap/Tppp/Bmf/Rhoc/Spidr/Rps3/Clu	8	cluster 1
glucose homeostasis	glucose homeostasis	15/1093	112/14479	0.133929	1.77416	2.35014	0.0210745	0.235944	0.209439	Igfbp5/Fabp5/Slc16a1/Tsc22d4/Adipor2/Enpp1/Appl2/Slc8b1/Mlxipl/Pdk4/Stat3/Fgfr4/Bace2/Tcf7l2/Ptpn11	15	cluster 1
muscle cell cellular homeostasis	muscle cell cellular homeostasis	5/1093	22/14479	0.227273	3.01069	2.69684	0.0217006	0.235944	0.209439	Enpp1/Lamp2/Cav1/Cfl2/Ank	5	cluster 1
positive regulation of cholesterol efflux	positive regulation of cholesterol efflux	5/1093	22/14479	0.227273	3.01069	2.69684	0.0217006	0.235944	0.209439	Abca1/Abcg1/Trem2/Cav1/Apoe	5	cluster 1
positive regulation of insulin receptor signaling pathway	positive regulation of insulin receptor signaling pathway	5/1093	22/14479	0.227273	3.01069	2.69684	0.0217006	0.235944	0.209439	Zbtb7b/Gkap1/Snx5/Ptpn11/Gnai2	5	cluster 1
positive regulation of epithelial cell migration	positive regulation of epithelial cell migration	7/1093	38/14479	0.184211	2.44024	2.5402	0.021935	0.235944	0.209439	Vim/Jun/Dock1/Ctsh/Plcg2/Enpp2/Scrib	7	cluster 1
3'-UTR-mediated mRNA destabilization	3'-UTR-mediated mRNA destabilization	4/1093	15/14479	0.266667	3.53254	2.80412	0.0224943	0.235944	0.209439	Zc3h12a/Zfp36/Zfp36l1/Zfp36l2	4	cluster 1
establishment of epithelial cell polarity	establishment of epithelial cell polarity	4/1093	15/14479	0.266667	3.53254	2.80412	0.0224943	0.235944	0.209439	Pard3/Gja1/Cyth1/Sipa1	4	cluster 1
hydrogen peroxide catabolic process	hydrogen peroxide catabolic process	4/1093	15/14479	0.266667	3.53254	2.80412	0.0224943	0.235944	0.209439	Prdx6/Cat/Prdx1/Pxdn	4	cluster 1
lysosomal lumen acidification	lysosomal lumen acidification	4/1093	15/14479	0.266667	3.53254	2.80412	0.0224943	0.235944	0.209439	Snapin/Cln3/Lamp1/Lamp2	4	cluster 1
negative regulation of anoikis	negative regulation of anoikis	4/1093	15/14479	0.266667	3.53254	2.80412	0.0224943	0.235944	0.209439	Notch1/Itgb1/Pdk4/Cav1	4	cluster 1
negative regulation of neural precursor cell proliferation	negative regulation of neural precursor cell proliferation	4/1093	15/14479	0.266667	3.53254	2.80412	0.0224943	0.235944	0.209439	Lims1/Appl2/Lims2/Ccr5	4	cluster 1
signal transduction in response to DNA damage	signal transduction in response to DNA damage	4/1093	15/14479	0.266667	3.53254	2.80412	0.0224943	0.235944	0.209439	Abl1/Mapk3/Chek2/Gadd45a	4	cluster 1
T cell mediated cytotoxicity	T cell mediated cytotoxicity	4/1093	15/14479	0.266667	3.53254	2.80412	0.0224943	0.235944	0.209439	Ctsh/P2rx7/Il7r/Emp2	4	cluster 1
ventricular trabecula myocardium morphogenesis	ventricular trabecula myocardium morphogenesis	4/1093	15/14479	0.266667	3.53254	2.80412	0.0224943	0.235944	0.209439	Notch1/Chd7/Tgfbr1/Hey2	4	cluster 1
defense response	defense response	6/1093	30/14479	0.2	2.64941	2.58409	0.0226115	0.235944	0.209439	Cst3/Lsp1/Rela/Tnfrsf1a/Ccr5/Stat3	6	cluster 1
positive regulation of innate immune response	positive regulation of innate immune response	6/1093	30/14479	0.2	2.64941	2.58409	0.0226115	0.235944	0.209439	Slc15a4/Tirap/Srebf1/Fadd/Lgals9/Cpt1a	6	cluster 1
regulation of protein binding	regulation of protein binding	6/1093	30/14479	0.2	2.64941	2.58409	0.0226115	0.235944	0.209439	Snapin/Tgfbr1/Psen2/Errfi1/Hopx/Angpt1	6	cluster 1
protein homooligomerization	protein homooligomerization	15/1093	113/14479	0.132743	1.75845	2.31281	0.0226671	0.235944	0.209439	Kctd3/Nacc2/Rnf135/Pxdn/Atl3/Vwa1/Kcna1/Kctd11/Gsdmd/Bcl10/Kcna6/Mapt/Kctd5/Ehd1/Rom1	15	cluster 1
ERK1 and ERK2 cascade	ERK1 and ERK2 cascade	8/1093	47/14479	0.170213	2.25481	2.46209	0.0231448	0.237321	0.210661	Abl1/Inppl1/Mapk3/Ctsh/Fgfr2/Zfp36l1/Spry1/Zfp36l2	8	cluster 1
lipid catabolic process	lipid catabolic process	8/1093	47/14479	0.170213	2.25481	2.46209	0.0231448	0.237321	0.210661	Prdx6/Pld1/Lipe/Pld2/Abhd4/Lipa/Aspg/Plcb3	8	cluster 1
positive regulation of epithelial to mesenchymal transition	positive regulation of epithelial to mesenchymal transition	8/1093	47/14479	0.170213	2.25481	2.46209	0.0231448	0.237321	0.210661	Notch1/Tgfbr1/Fermt2/Wwtr1/Pdpn/Tcf7l2/Tgfb3/Rgcc	8	cluster 1
positive regulation of NF-kappaB transcription factor activity	positive regulation of NF-kappaB transcription factor activity	14/1093	104/14479	0.134615	1.78325	2.29063	0.024297	0.247902	0.220053	Prkcq/Cat/Capn3/Slco3a1/Tirap/Il18/Trim13/Rela/Plcg2/Cflar/Ddrgk1/Bcl10/Rps3/Clu	14	cluster 1
embryo implantation	embryo implantation	7/1093	39/14479	0.179487	2.37767	2.46169	0.0250478	0.254303	0.225736	Stx2/Mmp2/Emp2/Ppard/Errfi1/Aplf/H3f3b	7	cluster 1
receptor internalization	receptor internalization	8/1093	48/14479	0.166667	2.20784	2.39508	0.0259993	0.254507	0.225917	Fcer1g/Itch/Cd81/Itgb1/Dnm2/Itgb2/Rab31/Cav1	8	cluster 1
thymus development	thymus development	8/1093	48/14479	0.166667	2.20784	2.39508	0.0259993	0.254507	0.225917	Abl1/Tgfbr1/Mapk3/Fadd/Nfatc3/Ikzf1/Psen2/Mad1l1	8	cluster 1
circulatory system development	circulatory system development	5/1093	23/14479	0.217391	2.87979	2.57803	0.0260526	0.254507	0.225917	Abl1/Slc2a10/Apoe/Hey2/Kdm6a	5	cluster 1
negative regulation of interleukin-1 beta production	negative regulation of interleukin-1 beta production	5/1093	23/14479	0.217391	2.87979	2.57803	0.0260526	0.254507	0.225917	Cx3cr1/Trem2/Aqp4/Zc3h12a/Errfi1	5	cluster 1
negative regulation of peptidyl-serine phosphorylation	negative regulation of peptidyl-serine phosphorylation	5/1093	23/14479	0.217391	2.87979	2.57803	0.0260526	0.254507	0.225917	Cnksr3/Smad7/Mlxipl/Cav1/Bdkrb2	5	cluster 1
positive regulation of myelination	positive regulation of myelination	5/1093	23/14479	0.217391	2.87979	2.57803	0.0260526	0.254507	0.225917	Cdk18/Pard3/S100b/Tppp/Zfp488	5	cluster 1
regulation of sodium ion transport	regulation of sodium ion transport	5/1093	23/14479	0.217391	2.87979	2.57803	0.0260526	0.254507	0.225917	Wnk1/Nkain2/Nkain1/P2rx7/Adrb2	5	cluster 1
positive regulation of collagen biosynthetic process	positive regulation of collagen biosynthetic process	6/1093	31/14479	0.193548	2.56394	2.49078	0.0263028	0.254507	0.225917	Vim/Il18/Larp6/Serpinf2/Tgfb3/Rgcc	6	cluster 1
positive regulation of interleukin-2 production	positive regulation of interleukin-2 production	6/1093	31/14479	0.193548	2.56394	2.49078	0.0263028	0.254507	0.225917	Prkcq/Abl1/Pde4b/Plcg2/Sash3/Rps3	6	cluster 1
regulation of canonical Wnt signaling pathway	regulation of canonical Wnt signaling pathway	6/1093	31/14479	0.193548	2.56394	2.49078	0.0263028	0.254507	0.225917	Ppp2r3a/Mks1/Fzd7/Wwtr1/Fam53b/Amer2	6	cluster 1
positive regulation of canonical NF-kappaB signal transduction	positive regulation of canonical NF-kappaB signal transduction	18/1093	146/14479	0.123288	1.6332	2.19727	0.0266313	0.256482	0.22767	Abl1/S100a13/Tirap/Cx3cr1/Lims1/S100b/Trim13/Ednrb/Rela/Cav1/Ltbr/Tnfrsf1a/Fadd/Bcl10/Tradd/Faim/Rhoa/Tab2	18	cluster 1
innate immune response	innate immune response	35/1093	332/14479	0.105422	1.39652	2.08855	0.0278447	0.258306	0.229289	Fcer1g/Itch/Fcgr1/C1qb/C1qc/C1qa/Slc15a4/Polr3e/Cyba/Endod1/Tirap/Cx3cr1/Wfdc18/Pld4/Ighm/Ly86/Trim13/Msrb1/Trem2/Csf1r/Unc93b1/Rela/Tlr13/Il1rl2/Cd55/Mavs/Hck/Tnfaip8l2/Clec4a2/Fadd/Gsdmd/Bcl10/Sertad3/Traf4/Slc15a2	35	cluster 1
T cell receptor signaling pathway	T cell receptor signaling pathway	10/1093	67/14479	0.149254	1.97717	2.29078	0.0279699	0.258306	0.229289	Abl1/Ada/Nras/Pde4b/Wnk1/Icosl/Zc3h12a/Plcg2/Psen2/Bcl10	10	cluster 1
anterior/posterior axis specification	anterior/posterior axis specification	4/1093	16/14479	0.25	3.31176	2.6437	0.0282429	0.258306	0.229289	Wnt3/Lefty1/Hey2/Wls	4	cluster 1
microtubule polymerization	microtubule polymerization	4/1093	16/14479	0.25	3.31176	2.6437	0.0282429	0.258306	0.229289	Tppp/Cav1/Map4/Mapt	4	cluster 1
negative regulation of necroptotic process	negative regulation of necroptotic process	4/1093	16/14479	0.25	3.31176	2.6437	0.0282429	0.258306	0.229289	Ybx3/Cav1/Fadd/Cflar	4	cluster 1
neutral amino acid transport	neutral amino acid transport	4/1093	16/14479	0.25	3.31176	2.6437	0.0282429	0.258306	0.229289	Slc25a13/Slc43a2/Slc38a2/Slc1a5	4	cluster 1
positive regulation of interleukin-4 production	positive regulation of interleukin-4 production	4/1093	16/14479	0.25	3.31176	2.6437	0.0282429	0.258306	0.229289	Fcer1g/Prkcq/Icosl/Sash3	4	cluster 1
response to lead ion	response to lead ion	4/1093	16/14479	0.25	3.31176	2.6437	0.0282429	0.258306	0.229289	Cat/Bace1/Ncam1/Mapt	4	cluster 1
superoxide metabolic process	superoxide metabolic process	4/1093	16/14479	0.25	3.31176	2.6437	0.0282429	0.258306	0.229289	Ncf2/Cyba/Cbs/Noxo1	4	cluster 1
regulation of cell population proliferation	regulation of cell population proliferation	18/1093	147/14479	0.122449	1.62208	2.16618	0.0282905	0.258306	0.229289	Notch1/Abl1/Txnip/Jun/Cd81/Dhcr7/Jup/Cela1/Bricd5/Ctnna1/Kctd11/Stat3/Ppard/Eps15/Cadm4/Tgfb3/Clu/Sqle	18	cluster 1
positive regulation of B cell proliferation	positive regulation of B cell proliferation	7/1093	40/14479	0.175	2.31823	2.38557	0.02845	0.258306	0.229289	Ada/Cd81/Tirap/Ighm/Gpr183/Nckap1l/Sash3	7	cluster 1
positive regulation of interleukin-8 production	positive regulation of interleukin-8 production	7/1093	40/14479	0.175	2.31823	2.38557	0.02845	0.258306	0.229289	Tirap/Il18/Rela/Mavs/Fadd/Stat3/Bcl10	7	cluster 1
T cell differentiation in thymus	T cell differentiation in thymus	7/1093	40/14479	0.175	2.31823	2.38557	0.02845	0.258306	0.229289	Ada/Adam17/Fzd7/Fadd/Zfp36l1/Il7r/Zfp36l2	7	cluster 1
Rho protein signal transduction	Rho protein signal transduction	9/1093	58/14479	0.155172	2.05557	2.30167	0.0288089	0.260418	0.231163	Phactr4/Rtkn/Adgrg1/Gna13/Cdc42ep4/Pdpn/Nfix/Rhoa/Rock1	9	cluster 1
endoplasmic reticulum unfolded protein response	endoplasmic reticulum unfolded protein response	8/1093	49/14479	0.163265	2.16278	2.32971	0.0290898	0.26067	0.231387	Nfe2l2/Edem2/Edem1/Ermp1/Atf3/Ccnd1/Derl2/Dnajc3	8	cluster 1
T cell activation	T cell activation	8/1093	49/14479	0.163265	2.16278	2.32971	0.0290898	0.26067	0.231387	Prkcq/Ada/Gja1/Icosl/Slamf9/Cd44/Tnfaip8l2/Cd86	8	cluster 1
regulation of actin cytoskeleton organization	regulation of actin cytoskeleton organization	13/1093	97/14479	0.134021	1.77537	2.18941	0.0302203	0.267881	0.237788	Abl1/Arap1/Dixdc1/Myo1f/Csf1r/Hck/Rhoc/Slc4a2/Arap2/Arhgef19/Rhoa/Rock1/Gpm6b	13	cluster 1
negative regulation of Rho protein signal transduction	negative regulation of Rho protein signal transduction	5/1093	24/14479	0.208333	2.7598	2.46546	0.0309243	0.267881	0.237788	Myoc/Itgb1/Tns3/Kank1/Stmn1	5	cluster 1
positive regulation of vascular endothelial growth factor production	positive regulation of vascular endothelial growth factor production	5/1093	24/14479	0.208333	2.7598	2.46546	0.0309243	0.267881	0.237788	Sulf2/C3/Rela/Stat3/Adora2b	5	cluster 1
programmed cell death	programmed cell death	5/1093	24/14479	0.208333	2.7598	2.46546	0.0309243	0.267881	0.237788	Capn3/Lipa/P2rx7/Plcg2/Bcl10	5	cluster 1
regulation of peptidyl-tyrosine phosphorylation	regulation of peptidyl-tyrosine phosphorylation	5/1093	24/14479	0.208333	2.7598	2.46546	0.0309243	0.267881	0.237788	Pdgfc/Efna1/Itgb2/Trem2/Pdgfa	5	cluster 1
cellular response to lipopolysaccharide	cellular response to lipopolysaccharide	17/1093	139/14479	0.122302	1.62014	2.09924	0.0327187	0.267881	0.237788	Vim/Abl1/Gbp2/Abca1/Pde4b/Cx3cr1/Cdk19/Cd68/Ednrb/Rela/Zc3h12a/Zfp36/Ccr5/Cd86/Ppard/Bcl10/Rhoa	17	cluster 1
cellular response to lipoteichoic acid	cellular response to lipoteichoic acid	3/1093	10/14479	0.3	3.97411	2.68829	0.0344508	0.267881	0.237788	Tirap/Trem2/Rela	3	cluster 1
enteric nervous system development	enteric nervous system development	3/1093	10/14479	0.3	3.97411	2.68829	0.0344508	0.267881	0.237788	Phactr4/Ednrb/Sox8	3	cluster 1
export across plasma membrane	export across plasma membrane	3/1093	10/14479	0.3	3.97411	2.68829	0.0344508	0.267881	0.237788	Abca1/Gja1/Slc27a1	3	cluster 1
glycoprotein biosynthetic process	glycoprotein biosynthetic process	3/1093	10/14479	0.3	3.97411	2.68829	0.0344508	0.267881	0.237788	St3gal4/Gcnt1/Gal3st4	3	cluster 1
inhibition of non-skeletal tissue mineralization	inhibition of non-skeletal tissue mineralization	3/1093	10/14479	0.3	3.97411	2.68829	0.0344508	0.267881	0.237788	Ada/Enpp1/Ank	3	cluster 1
integrin activation	integrin activation	3/1093	10/14479	0.3	3.97411	2.68829	0.0344508	0.267881	0.237788	Col16a1/Fermt2/Fermt3	3	cluster 1
iron ion transmembrane transport	iron ion transmembrane transport	3/1093	10/14479	0.3	3.97411	2.68829	0.0344508	0.267881	0.237788	Slc11a1/Slc40a1/Mmgt1	3	cluster 1
Leydig cell differentiation	Leydig cell differentiation	3/1093	10/14479	0.3	3.97411	2.68829	0.0344508	0.267881	0.237788	Pdgfra/Map7/Ccnd1	3	cluster 1
lipoprotein metabolic process	lipoprotein metabolic process	3/1093	10/14479	0.3	3.97411	2.68829	0.0344508	0.267881	0.237788	Abca1/Apoe/Ldlr	3	cluster 1
negative regulation of erythrocyte differentiation	negative regulation of erythrocyte differentiation	3/1093	10/14479	0.3	3.97411	2.68829	0.0344508	0.267881	0.237788	Zfp36/Zfp36l1/Klf13	3	cluster 1
negative regulation of growth	negative regulation of growth	3/1093	10/14479	0.3	3.97411	2.68829	0.0344508	0.267881	0.237788	Igfbp5/Mt2/Mt1	3	cluster 1
negative regulation of T cell apoptotic process	negative regulation of T cell apoptotic process	3/1093	10/14479	0.3	3.97411	2.68829	0.0344508	0.267881	0.237788	Prkcq/Bcl3/Il7r	3	cluster 1
negative regulation of ubiquitin-protein transferase activity	negative regulation of ubiquitin-protein transferase activity	3/1093	10/14479	0.3	3.97411	2.68829	0.0344508	0.267881	0.237788	Abl1/Smad7/Psen2	3	cluster 1
organ induction	organ induction	3/1093	10/14479	0.3	3.97411	2.68829	0.0344508	0.267881	0.237788	Fgf1/Fgfr4/Spry1	3	cluster 1
phagocytosis, recognition	phagocytosis, recognition	3/1093	10/14479	0.3	3.97411	2.68829	0.0344508	0.267881	0.237788	Fcgr3/Fcgr1/Trem2	3	cluster 1
phosphate ion homeostasis	phosphate ion homeostasis	3/1093	10/14479	0.3	3.97411	2.68829	0.0344508	0.267881	0.237788	Enpp1/Fgfr4/Ank	3	cluster 1
phosphatidylcholine catabolic process	phosphatidylcholine catabolic process	3/1093	10/14479	0.3	3.97411	2.68829	0.0344508	0.267881	0.237788	Pnpla7/Enpp2/Pla2g7	3	cluster 1
positive regulation of adaptive immune response	positive regulation of adaptive immune response	3/1093	10/14479	0.3	3.97411	2.68829	0.0344508	0.267881	0.237788	Cd44/Fadd/Sash3	3	cluster 1
positive regulation of leukocyte adhesion to vascular endothelial cell	positive regulation of leukocyte adhesion to vascular endothelial cell	3/1093	10/14479	0.3	3.97411	2.68829	0.0344508	0.267881	0.237788	Itgb2/Rela/Rhoa	3	cluster 1
positive regulation of monocyte differentiation	positive regulation of monocyte differentiation	3/1093	10/14479	0.3	3.97411	2.68829	0.0344508	0.267881	0.237788	Jun/Ctnnbip1/Zfp36l1	3	cluster 1
regulation of T cell differentiation	regulation of T cell differentiation	3/1093	10/14479	0.3	3.97411	2.68829	0.0344508	0.267881	0.237788	Abl1/Ada/Il15	3	cluster 1
response to lipid	response to lipid	3/1093	10/14479	0.3	3.97411	2.68829	0.0344508	0.267881	0.237788	Pcna/Abcg1/Lipa	3	cluster 1
response to sodium phosphate	response to sodium phosphate	3/1093	10/14479	0.3	3.97411	2.68829	0.0344508	0.267881	0.237788	Enpp1/Ednrb/Ank	3	cluster 1
cellular response to chemokine	cellular response to chemokine	4/1093	17/14479	0.235294	3.11695	2.49551	0.0347853	0.267881	0.237788	Wnk1/Oxsr1/Zc3h12a/Rhoa	4	cluster 1
endothelial cell morphogenesis	endothelial cell morphogenesis	4/1093	17/14479	0.235294	3.11695	2.49551	0.0347853	0.267881	0.237788	Magi1/Amotl2/Col27a1/Plod3	4	cluster 1
negative regulation of amyloid-beta formation	negative regulation of amyloid-beta formation	4/1093	17/14479	0.235294	3.11695	2.49551	0.0347853	0.267881	0.237788	Bin1/Apoe/Clu/Rock1	4	cluster 1
negative regulation of peptidyl-threonine phosphorylation	negative regulation of peptidyl-threonine phosphorylation	4/1093	17/14479	0.235294	3.11695	2.49551	0.0347853	0.267881	0.237788	Sirt2/Pard3/Smad7/Cadm4	4	cluster 1
negative regulation of protein secretion	negative regulation of protein secretion	4/1093	17/14479	0.235294	3.11695	2.49551	0.0347853	0.267881	0.237788	Neo1/Apoe/Cyp51/Srcin1	4	cluster 1
response to fatty acid	response to fatty acid	4/1093	17/14479	0.235294	3.11695	2.49551	0.0347853	0.267881	0.237788	Cat/Scd2/Scd1/Scd3	4	cluster 1
monoatomic ion transport	monoatomic ion transport	6/1093	33/14479	0.181818	2.40855	2.3147	0.0348336	0.267881	0.237788	P2ry12/Wnk1/Slco3a1/Slco2b1/Slc22a23/Cldn10	6	cluster 1
positive regulation of interleukin-12 production	positive regulation of interleukin-12 production	6/1093	33/14479	0.181818	2.40855	2.3147	0.0348336	0.267881	0.237788	Laptm5/Tirap/Unc93b1/Rela/Il16/Plcg2	6	cluster 1
response to progesterone	response to progesterone	6/1093	33/14479	0.181818	2.40855	2.3147	0.0348336	0.267881	0.237788	Txnip/Srebf1/Rela/Cav1/Errfi1/Tgfb3	6	cluster 1
mitotic cytokinesis	mitotic cytokinesis	9/1093	60/14479	0.15	1.98705	2.18921	0.035008	0.268221	0.23809	Stx2/Rtkn/Rhob/Snx18/Lzts2/Rhoc/Stmn1/Exoc6b/Rock1	9	cluster 1
positive regulation of protein secretion	positive regulation of protein secretion	7/1093	42/14479	0.166667	2.20784	2.23993	0.0361614	0.274095	0.243304	Prkcq/Rapgef4/Abcg1/Trem2/P2rx7/Tmed10/Tgfb3	7	cluster 1
neuronal stem cell population maintenance	neuronal stem cell population maintenance	5/1093	25/14479	0.2	2.64941	2.35853	0.0363304	0.274095	0.243304	Notch1/Fancc/Ss18/Prrx1/Wdr62	5	cluster 1
nucleus organization	nucleus organization	5/1093	25/14479	0.2	2.64941	2.35853	0.0363304	0.274095	0.243304	Map7/Bin1/Chmp1b/H3f3b/Chmp7	5	cluster 1
phospholipid translocation	phospholipid translocation	5/1093	25/14479	0.2	2.64941	2.35853	0.0363304	0.274095	0.243304	Abca1/Atp8a1/Atp11a/Atp8b1/P2rx7	5	cluster 1
cell surface receptor signaling pathway	cell surface receptor signaling pathway	15/1093	120/14479	0.125	1.65588	2.06154	0.0364527	0.274095	0.243304	Fcgr3/Fcer1g/Fcgr1/Tgfa/Adgrg1/Tirap/Ncam1/Il1rl2/P2rx7/Tnfrsf1a/Lair1/Adgrg6/Cd86/Pth1r/Traf4	15	cluster 1
cellular response to transforming growth factor beta stimulus	cellular response to transforming growth factor beta stimulus	10/1093	70/14479	0.142857	1.89243	2.13868	0.0365726	0.274095	0.243304	Abl1/Tgfbr1/Cx3cr1/Mapk7/Pak2/Smad7/Cav1/Zfp36l1/Zfp36l2/Kdm6a	10	cluster 1
proteolysis involved in protein catabolic process	proteolysis involved in protein catabolic process	6/1093	34/14479	0.176471	2.33771	2.23142	0.0396954	0.290719	0.25806	Ctso/Ctss/Ctsh/Lgmn/Psmb8/Dnajc3	6	cluster 1
regulation of microtubule cytoskeleton organization	regulation of microtubule cytoskeleton organization	6/1093	34/14479	0.176471	2.33771	2.23142	0.0396954	0.290719	0.25806	Dixdc1/Tppp/Map6d1/Rhoa/Mapt/Rock1	6	cluster 1
negative regulation of neuron differentiation	negative regulation of neuron differentiation	10/1093	71/14479	0.140845	1.86578	2.08965	0.0398075	0.290719	0.25806	Ctdsp1/Notch1/Cdk5rap2/Zfp536/Itgb1/Dixdc1/Cav1/Rhoa/Sox21/Sox3	10	cluster 1
angiogenesis	angiogenesis	26/1093	241/14479	0.107884	1.42914	1.91965	0.041373	0.290719	0.25806	Efna1/Tgfbr1/Jun/Wasf2/Tgfa/Adgrg1/Il18/Ephb1/Amotl2/Tmem100/Gna13/Rhob/Pxdn/Fgf1/Zc3h12a/Cav1/Fgfr2/Mmp2/Anxa2/Fmnl3/Glul/Col27a1/Pdgfa/Smad5/Angpt1/Ndp	26	cluster 1
antigen processing and presentation of exogenous peptide antigen via MHC class II	antigen processing and presentation of exogenous peptide antigen via MHC class II	4/1093	18/14479	0.222222	2.94378	2.35789	0.0421314	0.290719	0.25806	Fcer1g/Ctss/Unc93b1/Lgmn	4	cluster 1
negative regulation of blood vessel endothelial cell migration	negative regulation of blood vessel endothelial cell migration	4/1093	18/14479	0.222222	2.94378	2.35789	0.0421314	0.290719	0.25806	Jup/Gadd45a/Apoe/Rgcc	4	cluster 1
positive regulation of autophagosome assembly	positive regulation of autophagosome assembly	4/1093	18/14479	0.222222	2.94378	2.35789	0.0421314	0.290719	0.25806	Sh3glb1/Snx30/Wipi1/Snx18	4	cluster 1
positive regulation of T cell migration	positive regulation of T cell migration	4/1093	18/14479	0.222222	2.94378	2.35789	0.0421314	0.290719	0.25806	Abl1/Aif1/Lgals9/Rhoa	4	cluster 1
protein metabolic process	protein metabolic process	4/1093	18/14479	0.222222	2.94378	2.35789	0.0421314	0.290719	0.25806	Cln8/Hexb/Psen2/Acaca	4	cluster 1
cell maturation	cell maturation	5/1093	26/14479	0.192308	2.54751	2.25673	0.0422817	0.290719	0.25806	Sox8/Il15/Foxj1/Nfix/Pth1r	5	cluster 1
cell-cell junction organization	cell-cell junction organization	5/1093	26/14479	0.192308	2.54751	2.25673	0.0422817	0.290719	0.25806	Tjp1/Gja1/Lims1/Lims2/Tgfb3	5	cluster 1
filopodium assembly	filopodium assembly	5/1093	26/14479	0.192308	2.54751	2.25673	0.0422817	0.290719	0.25806	Tgfbr1/Fgd3/Fmnl3/Fgd2/Tgfb3	5	cluster 1
negative regulation of endothelial cell proliferation	negative regulation of endothelial cell proliferation	5/1093	26/14479	0.192308	2.54751	2.25673	0.0422817	0.290719	0.25806	Tgfbr1/Gja1/Cav1/Apoe/Rgcc	5	cluster 1
phospholipid biosynthetic process	phospholipid biosynthetic process	5/1093	26/14479	0.192308	2.54751	2.25673	0.0422817	0.290719	0.25806	Pld1/Sh3glb1/Hexb/Tmem38b/Ppard	5	cluster 1
positive regulation of receptor internalization	positive regulation of receptor internalization	5/1093	26/14479	0.192308	2.54751	2.25673	0.0422817	0.290719	0.25806	Pard3/Cd63/Plcg2/Angpt1/Tbc1d5	5	cluster 1
response to steroid hormone	response to steroid hormone	5/1093	26/14479	0.192308	2.54751	2.25673	0.0422817	0.290719	0.25806	Abca2/Jun/Gnrh1/Errfi1/Acaa1a	5	cluster 1
SMAD protein signal transduction	SMAD protein signal transduction	5/1093	26/14479	0.192308	2.54751	2.25673	0.0422817	0.290719	0.25806	Tgfbr1/Jun/Smad7/Wwtr1/Smad5	5	cluster 1
tumor necrosis factor production	tumor necrosis factor production	5/1093	26/14479	0.192308	2.54751	2.25673	0.0422817	0.290719	0.25806	Fcer1g/Tirap/Slamf9/Sash3/Psen2	5	cluster 1
cell surface receptor protein tyrosine kinase signaling pathway	cell surface receptor protein tyrosine kinase signaling pathway	11/1093	82/14479	0.134146	1.77704	2.01629	0.0436557	0.290719	0.25806	Pdgfra/Bcar1/Csf1r/Hck/Dok1/Fgfr2/Fgfr4/Shc4/Tradd/Efs/Angpt1	11	cluster 1
cellular response to tumor necrosis factor	cellular response to tumor necrosis factor	11/1093	82/14479	0.134146	1.77704	2.01629	0.0436557	0.290719	0.25806	Nfe2l2/Ybx3/Mapk3/Cx3cr1/Rela/Zc3h12a/Zfp36/Zfp36l1/Rps3/Tradd/Zfp36l2	11	cluster 1
chemotaxis	chemotaxis	8/1093	53/14479	0.150943	1.99955	2.08309	0.0439615	0.290719	0.25806	Lsp1/Cx3cr1/Nckap1l/Cmtm3/Cmtm7/Ccr5/Lgals9/Enpp2	8	cluster 1
bile acid biosynthetic process	bile acid biosynthetic process	3/1093	11/14479	0.272727	3.61283	2.47709	0.0447714	0.290719	0.25806	Pex2/Cyp39a1/Errfi1	3	cluster 1
diet induced thermogenesis	diet induced thermogenesis	3/1093	11/14479	0.272727	3.61283	2.47709	0.0447714	0.290719	0.25806	Appl2/Clic5/Adrb2	3	cluster 1
establishment of blood-brain barrier	establishment of blood-brain barrier	3/1093	11/14479	0.272727	3.61283	2.47709	0.0447714	0.290719	0.25806	Bpgm/Mfsd2a/Ndp	3	cluster 1
extracellular matrix disassembly	extracellular matrix disassembly	3/1093	11/14479	0.272727	3.61283	2.47709	0.0447714	0.290719	0.25806	Lamc1/Lcp1/Noxo1	3	cluster 1
germinal center formation	germinal center formation	3/1093	11/14479	0.272727	3.61283	2.47709	0.0447714	0.290719	0.25806	Ada/Adam17/Bcl3	3	cluster 1
Golgi to lysosome transport	Golgi to lysosome transport	3/1093	11/14479	0.272727	3.61283	2.47709	0.0447714	0.290719	0.25806	Laptm5/Cln3/Lamp1	3	cluster 1
mesenchymal cell differentiation	mesenchymal cell differentiation	3/1093	11/14479	0.272727	3.61283	2.47709	0.0447714	0.290719	0.25806	Tgfbr1/Wwtr1/Fgfr2	3	cluster 1
negative regulation of neuron migration	negative regulation of neuron migration	3/1093	11/14479	0.272727	3.61283	2.47709	0.0447714	0.290719	0.25806	Adgrg1/Stat3/Gnrh1	3	cluster 1
neuroinflammatory response	neuroinflammatory response	3/1093	11/14479	0.272727	3.61283	2.47709	0.0447714	0.290719	0.25806	Bpgm/Trem2/Psen2	3	cluster 1
neutrophil migration	neutrophil migration	3/1093	11/14479	0.272727	3.61283	2.47709	0.0447714	0.290719	0.25806	Itgb2/Myo1f/Emp2	3	cluster 1
oligosaccharide catabolic process	oligosaccharide catabolic process	3/1093	11/14479	0.272727	3.61283	2.47709	0.0447714	0.290719	0.25806	Neu4/Man2b1/Hexb	3	cluster 1
positive regulation of hepatocyte proliferation	positive regulation of hepatocyte proliferation	3/1093	11/14479	0.272727	3.61283	2.47709	0.0447714	0.290719	0.25806	Il18/Fgf1/Cflar	3	cluster 1
positive regulation of signal transduction	positive regulation of signal transduction	3/1093	11/14479	0.272727	3.61283	2.47709	0.0447714	0.290719	0.25806	Cav1/Ptpn11/Maoa	3	cluster 1
protein homotrimerization	protein homotrimerization	3/1093	11/14479	0.272727	3.61283	2.47709	0.0447714	0.290719	0.25806	Alox5ap/Pxdn/Slc1a5	3	cluster 1
regulation of cell motility	regulation of cell motility	3/1093	11/14479	0.272727	3.61283	2.47709	0.0447714	0.290719	0.25806	Cd81/Cadm4/Prag1	3	cluster 1
regulation of G2/M transition of mitotic cell cycle	regulation of G2/M transition of mitotic cell cycle	3/1093	11/14479	0.272727	3.61283	2.47709	0.0447714	0.290719	0.25806	Prkcq/Cdk2/Rnaseh2b	3	cluster 1
retinoid metabolic process	retinoid metabolic process	3/1093	11/14479	0.272727	3.61283	2.47709	0.0447714	0.290719	0.25806	Adh5/Lipa/Cyp2j6	3	cluster 1
synaptic vesicle fusion to presynaptic active zone membrane	synaptic vesicle fusion to presynaptic active zone membrane	3/1093	11/14479	0.272727	3.61283	2.47709	0.0447714	0.290719	0.25806	Snap23/Snapin/Stx2	3	cluster 1
tyrosine phosphorylation of STAT protein	tyrosine phosphorylation of STAT protein	3/1093	11/14479	0.272727	3.61283	2.47709	0.0447714	0.290719	0.25806	Cntf/Cav1/Il15	3	cluster 1
canonical NF-kappaB signal transduction	canonical NF-kappaB signal transduction	6/1093	35/14479	0.171429	2.27092	2.15103	0.0449664	0.290719	0.25806	Abl1/Prdx1/Rela/Bcl3/Tradd/Rock1	6	cluster 1
cell adhesion mediated by integrin	cell adhesion mediated by integrin	6/1093	35/14479	0.171429	2.27092	2.15103	0.0449664	0.290719	0.25806	Col16a1/Itgb1/Itgb2/Adam17/Itgb8/Itgb5	6	cluster 1
lipopolysaccharide-mediated signaling pathway	lipopolysaccharide-mediated signaling pathway	6/1093	35/14479	0.171429	2.27092	2.15103	0.0449664	0.290719	0.25806	Spi1/Mapk3/Ly86/Trem2/Plcg2/Bcl10	6	cluster 1
in utero embryonic development	in utero embryonic development	30/1093	288/14479	0.104167	1.3799	1.86079	0.0449972	0.290719	0.25806	Notch1/Ada/Sec24d/Chd7/Tgfbr1/Syf2/Pdgfra/Psph/Ybx3/Atp11a/Itgb1/Npat/Gja1/Epn2/Tmem100/Gna13/Sox8/Cpt2/Fgfr2/Myo1e/Tcf7l2/Slc39a1/Plod3/Pth1r/Fkbp10/Tgfb3/Rnaseh2b/Angpt1/Atf7/Kdm6a	30	cluster 1
extracellular matrix organization	extracellular matrix organization	16/1093	134/14479	0.119403	1.58173	1.93315	0.0451883	0.291041	0.258346	Col16a1/Pdgfra/Aplp1/Adamts2/Pxdn/Adamts1/Olfml2b/Vwa1/Bcl3/Mmp2/Smoc1/Col9a3/Col27a1/Apbb2/Mmp15/Scara3	16	cluster 1
positive regulation of protein phosphorylation	positive regulation of protein phosphorylation	22/1093	199/14479	0.110553	1.4645	1.88531	0.0457001	0.29342	0.260458	Abl1/Efna1/Limch1/Tmem119/Adipor2/Rgma/Slco3a1/Cln3/Kndc1/Peli2/Ednrb/Aif1/Trem2/C3/Fgf1/Csf1r/Mavs/Chek2/P2rx7/Ccnd1/Anxa2/Angpt1	22	cluster 1
oligodendrocyte differentiation	oligodendrocyte differentiation	8/1093	54/14479	0.148148	1.96252	2.02483	0.0483382	0.309394	0.274638	Dusp10/Notch1/Tppp/9630013A20Rik/Sox8/Gpr17/Hdac1/Nfix	8	cluster 1
multicellular organismal-level iron ion homeostasis	multicellular organismal-level iron ion homeostasis	5/1093	27/14479	0.185185	2.45315	2.15957	0.0487856	0.311292	0.276322	Slc11a1/Neo1/Slc40a1/Bmp6/Cybrd1	5	cluster 1
response to retinoic acid	response to retinoic acid	7/1093	45/14479	0.155556	2.06065	2.03621	0.050116	0.316921	0.281319	Ctsh/Map7/Gja1/Srebf1/Lefty1/Mmp2/Bmp6	7	cluster 1
negative regulation of smooth muscle cell migration	negative regulation of smooth muscle cell migration	4/1093	19/14479	0.210526	2.78885	2.22949	0.0502829	0.316921	0.281319	Igfbp5/Sema6d/Cav1/Ppard	4	cluster 1
regulation of DNA-binding transcription factor activity	regulation of DNA-binding transcription factor activity	4/1093	19/14479	0.210526	2.78885	2.22949	0.0502829	0.316921	0.281319	Spi1/Mapk3/Hck/Nfix	4	cluster 1
response to muscle activity	response to muscle activity	4/1093	19/14479	0.210526	2.78885	2.22949	0.0502829	0.316921	0.281319	Capn3/Itgb1/Slc38a2/Tns2	4	cluster 1
neuron projection morphogenesis	neuron projection morphogenesis	11/1093	84/14479	0.130952	1.73473	1.92975	0.0506058	0.317983	0.282262	Map4k4/Dnm2/Plxnb1/Gja1/Nckap1l/Shtn1/Klk8/Sgk1/Dynlt1f/Clu/Epb41l3	11	cluster 1
response to calcium ion	response to calcium ion	8/1093	55/14479	0.145455	1.92684	1.96781	0.0529885	0.331375	0.294149	Capn3/S100a16/Txnip/Slc25a13/Pde1c/Anxa5/P2rx7/Cav1	8	cluster 1
central nervous system development	central nervous system development	11/1093	85/14479	0.129412	1.71432	1.88734	0.0543456	0.331375	0.294149	Trp53bp2/Zeb2/Chd7/Slc2a1/Id3/Aplp1/Col2a1/B3gnt5/Bcan/Mtf1/Marcksl1	11	cluster 1
epithelial cell proliferation	epithelial cell proliferation	10/1093	75/14479	0.133333	1.76627	1.90112	0.0546964	0.331375	0.294149	Notch1/Fgf1/Lipa/Ncf1/Fgfr2/Ppard/Tcf7l2/Errfi1/Tgfb3/Rb1	10	cluster 1
positive regulation of interleukin-1 beta production	positive regulation of interleukin-1 beta production	7/1093	46/14479	0.152174	2.01585	1.97183	0.0554285	0.331375	0.294149	Tyrobp/Rela/P2rx7/Hspb1/Ccr5/Stat3/Gsdmd	7	cluster 1
cellular response to fibroblast growth factor stimulus	cellular response to fibroblast growth factor stimulus	5/1093	28/14479	0.178571	2.36554	2.06668	0.0558459	0.331375	0.294149	Cd44/Zfp36/Fgfr2/Zfp36l1/Zfp36l2	5	cluster 1
activated T cell proliferation	activated T cell proliferation	3/1093	12/14479	0.25	3.31176	2.28919	0.0564351	0.331375	0.294149	Abl1/Itgb2/Gpam	3	cluster 1
adaptive thermogenesis	adaptive thermogenesis	3/1093	12/14479	0.25	3.31176	2.28919	0.0564351	0.331375	0.294149	Zbtb7b/S100b/Lipa	3	cluster 1
glutamate secretion	glutamate secretion	3/1093	12/14479	0.25	3.31176	2.28919	0.0564351	0.331375	0.294149	Myo6/Gja1/P2rx7	3	cluster 1
immunological synapse formation	immunological synapse formation	3/1093	12/14479	0.25	3.31176	2.28919	0.0564351	0.331375	0.294149	Cd81/Ephb1/Msn	3	cluster 1
intracellular cholesterol transport	intracellular cholesterol transport	3/1093	12/14479	0.25	3.31176	2.28919	0.0564351	0.331375	0.294149	Abca1/Npc2/Abcg1	3	cluster 1
L-arginine transmembrane transport	L-arginine transmembrane transport	3/1093	12/14479	0.25	3.31176	2.28919	0.0564351	0.331375	0.294149	Slc11a1/Cln3/Slc7a2	3	cluster 1
negative regulation of epithelial cell differentiation	negative regulation of epithelial cell differentiation	3/1093	12/14479	0.25	3.31176	2.28919	0.0564351	0.331375	0.294149	Csf1r/Cav1/Ccnd1	3	cluster 1
negative regulation of oxidative stress-induced intrinsic apoptotic signaling pathway	negative regulation of oxidative stress-induced intrinsic apoptotic signaling pathway	3/1093	12/14479	0.25	3.31176	2.28919	0.0564351	0.331375	0.294149	Nfe2l2/Mapk7/Hspb1	3	cluster 1
negative regulation of vascular endothelial growth factor receptor signaling pathway	negative regulation of vascular endothelial growth factor receptor signaling pathway	3/1093	12/14479	0.25	3.31176	2.28919	0.0564351	0.331375	0.294149	Epn2/Cd59a/Cadm4	3	cluster 1
notochord development	notochord development	3/1093	12/14479	0.25	3.31176	2.28919	0.0564351	0.331375	0.294149	Id3/Col2a1/Col27a1	3	cluster 1
phosphate ion transmembrane transport	phosphate ion transmembrane transport	3/1093	12/14479	0.25	3.31176	2.28919	0.0564351	0.331375	0.294149	Slc20a2/Slc25a10/Ank	3	cluster 1
positive regulation of vascular permeability	positive regulation of vascular permeability	3/1093	12/14479	0.25	3.31176	2.28919	0.0564351	0.331375	0.294149	Il18/Bmp6/Fgfbp3	3	cluster 1
postsynaptic neurotransmitter receptor internalization	postsynaptic neurotransmitter receptor internalization	3/1093	12/14479	0.25	3.31176	2.28919	0.0564351	0.331375	0.294149	Myo6/Ap3m1/Eps15	3	cluster 1
regulation of Golgi organization	regulation of Golgi organization	3/1093	12/14479	0.25	3.31176	2.28919	0.0564351	0.331375	0.294149	Usp6nl/Rab33b/Dnm2	3	cluster 1
response to acidic pH	response to acidic pH	3/1093	12/14479	0.25	3.31176	2.28919	0.0564351	0.331375	0.294149	Ctss/Serpinf1/Lgmn	3	cluster 1
sterol biosynthetic process	sterol biosynthetic process	3/1093	12/14479	0.25	3.31176	2.28919	0.0564351	0.331375	0.294149	Dhcr7/Sqle/Ebp	3	cluster 1
tetrahydrofolate interconversion	tetrahydrofolate interconversion	3/1093	12/14479	0.25	3.31176	2.28919	0.0564351	0.331375	0.294149	Mthfd2/Shmt1/Dhfr	3	cluster 1
vesicle budding from membrane	vesicle budding from membrane	3/1093	12/14479	0.25	3.31176	2.28919	0.0564351	0.331375	0.294149	P2rx7/Anxa2/Chmp7	3	cluster 1
face morphogenesis	face morphogenesis	6/1093	37/14479	0.162162	2.14817	1.99816	0.0567602	0.331396	0.294168	Pdgfra/Rras/Mmp2/Tcf7l2/Ptpn11/Tgfb3	6	cluster 1
regulation of calcium ion transport	regulation of calcium ion transport	6/1093	37/14479	0.162162	2.14817	1.99816	0.0567602	0.331396	0.294168	P2ry12/Gja1/Il16/Adrb2/Gnai2/Rhoa	6	cluster 1
MAPK cascade	MAPK cascade	14/1093	117/14479	0.119658	1.58511	1.81579	0.0574217	0.33351	0.296044	Map4k4/Pea15a/Mapk3/Mapk7/Map4k5/Ighm/Sorbs3/Map3k11/P2rx7/Cav1/Zfp36/Ccr5/Zfp36l1/Zfp36l2	14	cluster 1
response to hypoxia	response to hypoxia	18/1093	160/14479	0.1125	1.49029	1.78195	0.0574459	0.33351	0.296044	Cat/Ada/Slc2a1/Plod1/Plat/Il18/Pld2/Adam17/Pdlim1/Cav1/Itpr2/Mmp2/Nfatc3/Ddit4/Limd1/Tgfb3/Cpt1a/Ndp	18	cluster 1
response to organic cyclic compound	response to organic cyclic compound	10/1093	76/14479	0.131579	1.74303	1.85578	0.058923	0.335387	0.29771	Ncf2/Pld2/Serpinf1/Trp53i13/Ednrb/Sp7/P2rx7/Acsl1/Acaca/Cpt1a	10	cluster 1
negative regulation of stem cell differentiation	negative regulation of stem cell differentiation	4/1093	20/14479	0.2	2.64941	2.10917	0.0592338	0.335387	0.29771	Notch1/Lbh/Stat3/Zfp36l2	4	cluster 1
positive regulation of chemotaxis	positive regulation of chemotaxis	4/1093	20/14479	0.2	2.64941	2.10917	0.0592338	0.335387	0.29771	P2ry12/Pdgfra/Aif1/Trem2	4	cluster 1
positive regulation of interleukin-17 production	positive regulation of interleukin-17 production	4/1093	20/14479	0.2	2.64941	2.10917	0.0592338	0.335387	0.29771	Prkcq/Zbtb7b/Il18/Il15	4	cluster 1
positive regulation of protein tyrosine kinase activity	positive regulation of protein tyrosine kinase activity	4/1093	20/14479	0.2	2.64941	2.10917	0.0592338	0.335387	0.29771	Efna1/Abi3/Csf1r/Srcin1	4	cluster 1
regulation of dendrite development	regulation of dendrite development	4/1093	20/14479	0.2	2.64941	2.10917	0.0592338	0.335387	0.29771	Rapgef4/Kndc1/Mfsd2a/Rhoa	4	cluster 1
reticulophagy	reticulophagy	4/1093	20/14479	0.2	2.64941	2.10917	0.0592338	0.335387	0.29771	Snx30/Retreg3/Retreg1/Ddrgk1	4	cluster 1
smooth muscle contraction	smooth muscle contraction	4/1093	20/14479	0.2	2.64941	2.10917	0.0592338	0.335387	0.29771	Ada/Bdkrb2/Adrb2/Apbb2	4	cluster 1
very long-chain fatty acid metabolic process	very long-chain fatty acid metabolic process	4/1093	20/14479	0.2	2.64941	2.10917	0.0592338	0.335387	0.29771	Pex2/Hsd17b4/Acsl1/Acaa1a	4	cluster 1
neuron differentiation	neuron differentiation	20/1093	183/14479	0.10929	1.44776	1.74183	0.0603099	0.340544	0.302288	Notch1/Abl1/Efna1/Id3/Itgb1/Wnt3/Nrbp2/Tgif2/Ccnd1/Sall1/Ddit4/Kctd11/Bmp6/Cflar/Hdac1/Nfix/Rb1/Sox21/Ndp/Sox3	20	cluster 1
protein maturation	protein maturation	7/1093	47/14479	0.148936	1.97296	1.90906	0.0610781	0.343003	0.304471	Snapin/Tspan14/Lmf2/Lmf1/Klk8/Lgmn/Psen2	7	cluster 1
protein targeting to membrane	protein targeting to membrane	7/1093	47/14479	0.148936	1.97296	1.90906	0.0610781	0.343003	0.304471	Golga7/Pard3/Nacad/Zdhhc20/Zdhhc9/Ncf1/Vps37c	7	cluster 1
protein processing	protein processing	11/1093	87/14479	0.126437	1.67491	1.8042	0.0623676	0.349293	0.310054	Ctss/Pcsk6/Cln3/Bace1/Adamts2/Cpd/Adam17/P2rx7/Aebp1/Bace2/Psen2	11	cluster 1
response to glucose	response to glucose	8/1093	57/14479	0.140351	1.85923	1.85727	0.0631242	0.349707	0.310422	Ncf2/Txnip/Gja1/Srebf1/Gpam/Mlxipl/Tcf7l2/Glul	8	cluster 1
epidermal growth factor receptor signaling pathway	epidermal growth factor receptor signaling pathway	6/1093	38/14479	0.157895	2.09164	1.92535	0.0632899	0.349707	0.310422	Abl1/Tgfa/Bcar1/Errfi1/Ptpn11/Efemp1	6	cluster 1
negative regulation of interleukin-6 production	negative regulation of interleukin-6 production	6/1093	38/14479	0.157895	2.09164	1.92535	0.0632899	0.349707	0.310422	Nckap1l/Aqp4/Zc3h12a/Tnfrsf1a/Foxj1/Syt11	6	cluster 1
positive regulation of smooth muscle cell migration	positive regulation of smooth muscle cell migration	6/1093	38/14479	0.157895	2.09164	1.92535	0.0632899	0.349707	0.310422	Rapgef4/Sema6d/P2ry6/Il18/Foxo4/Tmsb4x	6	cluster 1
regulation of neurogenesis	regulation of neurogenesis	6/1093	38/14479	0.157895	2.09164	1.92535	0.0632899	0.349707	0.310422	Notch1/Chd7/Bhlhe41/Wnt3/Anxa2/Hey2	6	cluster 1
regulation of Rho protein signal transduction	regulation of Rho protein signal transduction	5/1093	29/14479	0.172414	2.28397	1.97769	0.0634627	0.349724	0.310437	Stard13/Arhgef28/Kank1/Kank2/Dock9	5	cluster 1
neural tube development	neural tube development	7/1093	48/14479	0.145833	1.93186	1.84783	0.0670672	0.354804	0.314946	Notch1/Itpk1/Sall1/Zfp36l1/Tcf7l2/Plod3/Kdm6a	7	cluster 1
response to nutrient	response to nutrient	7/1093	48/14479	0.145833	1.93186	1.84783	0.0670672	0.354804	0.314946	Adipor2/Srebf1/Scd1/Acsl1/Acaa1a/Mapt/Cpt1a	7	cluster 1
G protein-coupled receptor signaling pathway	G protein-coupled receptor signaling pathway	28/1093	276/14479	0.101449	1.3439	1.6483	0.0670719	0.354804	0.314946	P2ry12/Gnai3/Abca1/Rgs3/Gng12/P2ry6/Bcar1/Cx3cr1/Gna13/Ednrb/Gpr183/Gpr17/Gpr34/Fzd7/P2ry13/Gng5/Apoe/Ccr5/Adgrg6/Gna15/Gngt2/Bdkrb2/Ppard/Adrb2/Plcb3/Entpd2/Gnai1/Gnai2	28	cluster 1
DNA unwinding involved in DNA replication	DNA unwinding involved in DNA replication	4/1093	21/14479	0.190476	2.52324	1.99601	0.0689711	0.354804	0.314946	Mcm7/Mcm2/Mcm3/Gins2	4	cluster 1
leukocyte cell-cell adhesion	leukocyte cell-cell adhesion	4/1093	21/14479	0.190476	2.52324	1.99601	0.0689711	0.354804	0.314946	Itgb1/Itgb2/Fermt3/Rock1	4	cluster 1
regulation of mitotic spindle assembly	regulation of mitotic spindle assembly	4/1093	21/14479	0.190476	2.52324	1.99601	0.0689711	0.354804	0.314946	Cep97/Chmp1b/Eml3/Chmp7	4	cluster 1
response to dietary excess	response to dietary excess	4/1093	21/14479	0.190476	2.52324	1.99601	0.0689711	0.354804	0.314946	Enpp1/Clic5/Lipa/Apoe	4	cluster 1
synaptic vesicle transport	synaptic vesicle transport	4/1093	21/14479	0.190476	2.52324	1.99601	0.0689711	0.354804	0.314946	Snapin/Kif5b/Fgfr2/Kif5a	4	cluster 1
neuron projection development	neuron projection development	19/1093	175/14479	0.108571	1.43825	1.66667	0.0693257	0.354804	0.314946	Lamc1/Myoc/Vim/Snapin/Fryl/Rgma/Itgb1/Ncam1/Pld2/Clmn/Stmn4/Cd44/Apoe/Map4/Stmn1/Mapt/Rb1/Rock1/Ehd1	19	cluster 1
amyloid-beta metabolic process	amyloid-beta metabolic process	3/1093	13/14479	0.230769	3.05701	2.12018	0.069377	0.354804	0.314946	Bace1/Bace2/Psen2	3	cluster 1
artery development	artery development	3/1093	13/14479	0.230769	3.05701	2.12018	0.069377	0.354804	0.314946	Enpp1/Slc2a10/Hey2	3	cluster 1
cellular response to angiotensin	cellular response to angiotensin	3/1093	13/14479	0.230769	3.05701	2.12018	0.069377	0.354804	0.314946	Nfe2l2/Rela/Kdm6a	3	cluster 1
erythrocyte homeostasis	erythrocyte homeostasis	3/1093	13/14479	0.230769	3.05701	2.12018	0.069377	0.354804	0.314946	Prdx1/Nckap1l/Rps24	3	cluster 1
fatty acid homeostasis	fatty acid homeostasis	3/1093	13/14479	0.230769	3.05701	2.12018	0.069377	0.354804	0.314946	Gpam/Mlxipl/Apoe	3	cluster 1
humoral immune response	humoral immune response	3/1093	13/14479	0.230769	3.05701	2.12018	0.069377	0.354804	0.314946	Notch1/Gpr183/Foxj1	3	cluster 1
leukocyte chemotaxis	leukocyte chemotaxis	3/1093	13/14479	0.230769	3.05701	2.12018	0.069377	0.354804	0.314946	Cx3cr1/Gpr183/Il16	3	cluster 1
metal ion transport	metal ion transport	3/1093	13/14479	0.230769	3.05701	2.12018	0.069377	0.354804	0.314946	Slc11a1/Slc12a9/Atp1b3	3	cluster 1
NADP metabolic process	NADP metabolic process	3/1093	13/14479	0.230769	3.05701	2.12018	0.069377	0.354804	0.314946	Dcxr/Idh2/Me1	3	cluster 1
negative regulation of synaptic transmission	negative regulation of synaptic transmission	3/1093	13/14479	0.230769	3.05701	2.12018	0.069377	0.354804	0.314946	Rapgef4/Gnai1/Gnai2	3	cluster 1
negative regulation of vascular associated smooth muscle cell migration	negative regulation of vascular associated smooth muscle cell migration	3/1093	13/14479	0.230769	3.05701	2.12018	0.069377	0.354804	0.314946	Nfe2l2/Gna13/Rhoa	3	cluster 1
positive regulation of osteoblast proliferation	positive regulation of osteoblast proliferation	3/1093	13/14479	0.230769	3.05701	2.12018	0.069377	0.354804	0.314946	Abl1/Tmem119/Sox8	3	cluster 1
positive regulation of potassium ion transport	positive regulation of potassium ion transport	3/1093	13/14479	0.230769	3.05701	2.12018	0.069377	0.354804	0.314946	Hbp1/Kif5b/Adrb2	3	cluster 1
protein polymerization	protein polymerization	3/1093	13/14479	0.230769	3.05701	2.12018	0.069377	0.354804	0.314946	Dnm2/Mid1ip1/Mapt	3	cluster 1
regulation of calcium-mediated signaling	regulation of calcium-mediated signaling	3/1093	13/14479	0.230769	3.05701	2.12018	0.069377	0.354804	0.314946	Tmem100/Jpt2/Mapt	3	cluster 1
regulation of epithelial to mesenchymal transition	regulation of epithelial to mesenchymal transition	3/1093	13/14479	0.230769	3.05701	2.12018	0.069377	0.354804	0.314946	Tgfbr1/Smad7/Aplf	3	cluster 1
regulation of microtubule polymerization or depolymerization	regulation of microtubule polymerization or depolymerization	3/1093	13/14479	0.230769	3.05701	2.12018	0.069377	0.354804	0.314946	Stmn4/Stmn1/Mapt	3	cluster 1
regulation of tumor necrosis factor production	regulation of tumor necrosis factor production	3/1093	13/14479	0.230769	3.05701	2.12018	0.069377	0.354804	0.314946	Cx3cr1/Zfp36/Angpt1	3	cluster 1
response to magnesium ion	response to magnesium ion	3/1093	13/14479	0.230769	3.05701	2.12018	0.069377	0.354804	0.314946	Enpp1/Plcg2/Bmp6	3	cluster 1
ruffle organization	ruffle organization	3/1093	13/14479	0.230769	3.05701	2.12018	0.069377	0.354804	0.314946	Csf1r/Tcirg1/Lima1	3	cluster 1
homeostasis of number of cells within a tissue	homeostasis of number of cells within a tissue	6/1093	39/14479	0.153846	2.038	1.85476	0.070243	0.356579	0.316522	Notch1/Lipa/P2rx7/Sash3/Ptpn11/Nfix	6	cluster 1
neuron projection extension	neuron projection extension	6/1093	39/14479	0.153846	2.038	1.85476	0.070243	0.356579	0.316522	Tsc22d4/S100b/Sema5a/Csf1r/Bcan/Sema5b	6	cluster 1
spleen development	spleen development	6/1093	39/14479	0.153846	2.038	1.85476	0.070243	0.356579	0.316522	Abl1/Adam17/Lipa/Slc40a1/Bcl3/Fadd	6	cluster 1
regulation of canonical NF-kappaB signal transduction	regulation of canonical NF-kappaB signal transduction	5/1093	30/14479	0.166667	2.20784	1.8923	0.0716329	0.362741	0.321992	Capn3/Hspb1/Plcg2/Traf4/Angpt1	5	cluster 1
positive regulation of cytokine production	positive regulation of cytokine production	7/1093	49/14479	0.142857	1.89243	1.78805	0.0733967	0.370761	0.329111	Slc11a1/S100a13/Cd300c2/Il15/Lgals9/Bcl10/Rgcc	7	cluster 1
response to ischemia	response to ischemia	8/1093	59/14479	0.135593	1.79621	1.75109	0.0743888	0.374854	0.332744	Nfe2l2/Cx3cr1/Gja1/Trem2/Csf1r/Rela/Cav1/Stat3	8	cluster 1
positive regulation of nitric oxide biosynthetic process	positive regulation of nitric oxide biosynthetic process	6/1093	40/14479	0.15	1.98705	1.78625	0.0776183	0.389224	0.3455	Dnm2/Itgb2/Aif1/Apoe/Nfatc3/Clu	6	cluster 1
ureteric bud development	ureteric bud development	6/1093	40/14479	0.15	1.98705	1.78625	0.0776183	0.389224	0.3455	Cat/Smad7/Fgfr2/Sall1/Spry1/Smad5	6	cluster 1
cell volume homeostasis	cell volume homeostasis	4/1093	22/14479	0.181818	2.40855	1.88922	0.0794757	0.390474	0.34661	Slc12a9/Wnk1/Oxsr1/P2rx7	4	cluster 1
glial cell proliferation	glial cell proliferation	4/1093	22/14479	0.181818	2.40855	1.88922	0.0794757	0.390474	0.34661	Dbi/Lgi4/Nfix/Rb1	4	cluster 1
positive regulation of receptor-mediated endocytosis	positive regulation of receptor-mediated endocytosis	4/1093	22/14479	0.181818	2.40855	1.88922	0.0794757	0.390474	0.34661	Hip1/Pld2/C3/Clu	4	cluster 1
regulation of cell size	regulation of cell size	4/1093	22/14479	0.181818	2.40855	1.88922	0.0794757	0.390474	0.34661	Cln8/Rdx/Msn/Il7r	4	cluster 1
regulation of epithelial cell proliferation	regulation of epithelial cell proliferation	4/1093	22/14479	0.181818	2.40855	1.88922	0.0794757	0.390474	0.34661	Notch1/Ednrb/Fgfr2/Ppard	4	cluster 1
response to cadmium ion	response to cadmium ion	4/1093	22/14479	0.181818	2.40855	1.88922	0.0794757	0.390474	0.34661	Cat/Pcna/Gss/Mtf1	4	cluster 1
vesicle transport along microtubule	vesicle transport along microtubule	4/1093	22/14479	0.181818	2.40855	1.88922	0.0794757	0.390474	0.34661	Trak2/Cln3/Kif5b/Kif1b	4	cluster 1
negative regulation of epithelial cell proliferation	negative regulation of epithelial cell proliferation	9/1093	70/14479	0.128571	1.70319	1.68517	0.0795726	0.390474	0.34661	Dusp10/Notch1/Pex2/Rida/Fgfr2/Ppard/Tgfb3/Tinf2/Rb1	9	cluster 1
positive regulation of osteoblast differentiation	positive regulation of osteoblast differentiation	9/1093	70/14479	0.128571	1.70319	1.68517	0.0795726	0.390474	0.34661	Ctnnbip1/Tmem119/Wnt3/Fermt2/Cebpd/Wwtr1/Bmp6/Clic1/Smad5	9	cluster 1
cellular response to cytokine stimulus	cellular response to cytokine stimulus	5/1093	31/14479	0.16129	2.13662	1.81021	0.0803503	0.392512	0.348419	Abca1/Csf1r/Tcirg1/Stat3/Rhoa	5	cluster 1
immune response	immune response	15/1093	134/14479	0.11194	1.48288	1.60464	0.0803688	0.392512	0.348419	Ctss/Hepacam/Il18/Ctsh/Cx3cr1/Ccl9/Itgb8/Slamf9/Ltbr/Il15/Ccr5/Bmp6/Enpp2/Cd86/Fcgrt	15	cluster 1
cellular homeostasis	cellular homeostasis	3/1093	14/14479	0.214286	2.83865	1.96672	0.0835195	0.394802	0.350451	Enpp1/Il7r/Tns2	3	cluster 1
cellular response to peptide hormone stimulus	cellular response to peptide hormone stimulus	3/1093	14/14479	0.214286	2.83865	1.96672	0.0835195	0.394802	0.350451	Il18/Cav1/Zfp36l1	3	cluster 1
cellular response to zinc ion	cellular response to zinc ion	3/1093	14/14479	0.214286	2.83865	1.96672	0.0835195	0.394802	0.350451	Mt2/Mt1/Mtf1	3	cluster 1
hormone metabolic process	hormone metabolic process	3/1093	14/14479	0.214286	2.83865	1.96672	0.0835195	0.394802	0.350451	Enpp1/Papss2/Ptpn11	3	cluster 1
negative regulation of NLRP3 inflammasome complex assembly	negative regulation of NLRP3 inflammasome complex assembly	3/1093	14/14479	0.214286	2.83865	1.96672	0.0835195	0.394802	0.350451	Sirt2/Trem2/Lamp2	3	cluster 1
negative regulation of protein serine/threonine kinase activity	negative regulation of protein serine/threonine kinase activity	3/1093	14/14479	0.214286	2.83865	1.96672	0.0835195	0.394802	0.350451	Abl1/Gadd45a/Rb1	3	cluster 1
neutrophil homeostasis	neutrophil homeostasis	3/1093	14/14479	0.214286	2.83865	1.96672	0.0835195	0.394802	0.350451	Pde4b/Tspan9/Csf1r	3	cluster 1
optic nerve development	optic nerve development	3/1093	14/14479	0.214286	2.83865	1.96672	0.0835195	0.394802	0.350451	Tcirg1/Kcna1/Ndp	3	cluster 1
phosphatidylinositol biosynthetic process	phosphatidylinositol biosynthetic process	3/1093	14/14479	0.214286	2.83865	1.96672	0.0835195	0.394802	0.350451	Inppl1/Plcg2/Slc27a1	3	cluster 1
phospholipid homeostasis	phospholipid homeostasis	3/1093	14/14479	0.214286	2.83865	1.96672	0.0835195	0.394802	0.350451	Abca1/Abcg1/Gpam	3	cluster 1
positive regulation of endothelial cell chemotaxis	positive regulation of endothelial cell chemotaxis	3/1093	14/14479	0.214286	2.83865	1.96672	0.0835195	0.394802	0.350451	Sema5a/Hspb1/Lgmn	3	cluster 1
positive regulation of mast cell degranulation	positive regulation of mast cell degranulation	3/1093	14/14479	0.214286	2.83865	1.96672	0.0835195	0.394802	0.350451	Fcer1g/Pld2/Adora2b	3	cluster 1
regulation of fibroblast migration	regulation of fibroblast migration	3/1093	14/14479	0.214286	2.83865	1.96672	0.0835195	0.394802	0.350451	Cln3/Appl2/Gna13	3	cluster 1
zymogen activation	zymogen activation	3/1093	14/14479	0.214286	2.83865	1.96672	0.0835195	0.394802	0.350451	Ctsh/Vsir/Masp1	3	cluster 1
negative regulation of cold-induced thermogenesis	negative regulation of cold-induced thermogenesis	6/1093	41/14479	0.146341	1.93859	1.7197	0.0854126	0.401907	0.356758	Notch1/Adam17/Il15/Acot11/Tle3/Rb1	6	cluster 1
negative regulation of insulin receptor signaling pathway	negative regulation of insulin receptor signaling pathway	6/1093	41/14479	0.146341	1.93859	1.7197	0.0854126	0.401907	0.356758	Prkcq/Inppl1/Enpp1/Rela/Kank1/Tns2	6	cluster 1
hematopoietic progenitor cell differentiation	hematopoietic progenitor cell differentiation	10/1093	82/14479	0.121951	1.61549	1.5971	0.0886916	0.415924	0.3692	Pdgfra/Dock1/Pld4/Cebpd/Lipa/Tcaf2/Thsd1/Ston2/Psen2/Atf7	10	cluster 1
dephosphorylation	dephosphorylation	5/1093	32/14479	0.15625	2.06985	1.7312	0.0896054	0.415924	0.3692	Dusp10/Dusp15/Dusp16/Mtmr2/Tns3	5	cluster 1
negative regulation of cell population proliferation	negative regulation of cell population proliferation	31/1093	320/14479	0.096875	1.28331	1.46438	0.0906091	0.415924	0.3692	Dnajb2/Nacc2/Notch1/Jun/Inppl1/Adgrg1/Itgb1/Gja1/Klf11/Clmn/Kat2b/Csf1r/Lefty1/Pdpn/Cav1/Skap2/Atf5/Stat3/Bdkrb2/Tns2/Foxo4/Spry1/Podn/Fbxo2/Klf13/Kank2/Pth1r/Adora2b/Tgfb3/Rb1/Rgcc	31	cluster 1
aortic valve morphogenesis	aortic valve morphogenesis	4/1093	23/14479	0.173913	2.30383	1.78813	0.0907226	0.415924	0.3692	Notch1/Efna1/Hey2/Rb1	4	cluster 1
cellular response to BMP stimulus	cellular response to BMP stimulus	4/1093	23/14479	0.173913	2.30383	1.78813	0.0907226	0.415924	0.3692	Tmem100/Col2a1/Bmp6/Nfix	4	cluster 1
dendritic spine development	dendritic spine development	4/1093	23/14479	0.173913	2.30383	1.78813	0.0907226	0.415924	0.3692	Pak4/Ephb1/Pak2/Ndp	4	cluster 1
organ growth	organ growth	4/1093	23/14479	0.173913	2.30383	1.78813	0.0907226	0.415924	0.3692	Map7/Fgfr2/Tcf7l2/Ptpn11	4	cluster 1
positive regulation of gluconeogenesis	positive regulation of gluconeogenesis	4/1093	23/14479	0.173913	2.30383	1.78813	0.0907226	0.415924	0.3692	Gpt/Kat2b/Tcf7l2/Cyp2j6	4	cluster 1
positive regulation of glycolytic process	positive regulation of glycolytic process	4/1093	23/14479	0.173913	2.30383	1.78813	0.0907226	0.415924	0.3692	Zbtb20/Kat2b/P2rx7/Mlxipl	4	cluster 1
protein targeting to lysosome	protein targeting to lysosome	4/1093	23/14479	0.173913	2.30383	1.78813	0.0907226	0.415924	0.3692	Laptm5/Scarb2/M6pr/Ndp	4	cluster 1
xenobiotic transport	xenobiotic transport	4/1093	23/14479	0.173913	2.30383	1.78813	0.0907226	0.415924	0.3692	Slc2a1/Gja1/Slc43a3/Slc15a2	4	cluster 1
positive regulation of neuron projection development	positive regulation of neuron projection development	18/1093	170/14479	0.105882	1.40263	1.5089	0.090813	0.415924	0.3692	Nfe2l2/Rap1a/Scarb2/Creb3l2/Rgma/Itgb1/Fez1/Serpinf1/Retreg3/Adam17/Adamts1/Kat2b/Hspb1/Apoe/Dynlt1f/Cflar/Mapt/Ehd1	18	cluster 1
myelination	myelination	9/1093	72/14479	0.125	1.65588	1.5942	0.0913609	0.416581	0.369784	Nab1/Tmem163/Lgi4/Mapk3/Mtmr2/Galc/Hexb/Adgrg6/Zfp24	9	cluster 1
Ras protein signal transduction	Ras protein signal transduction	9/1093	72/14479	0.125	1.65588	1.5942	0.0913609	0.416581	0.369784	Rsu1/Ralgds/Rapgef4/Nras/Shtn1/Dok1/Cdk2/Dgki/Rb1	9	cluster 1
cellular response to hypoxia	cellular response to hypoxia	13/1093	115/14479	0.113043	1.49749	1.5305	0.0929481	0.422883	0.375378	Notch1/Nfe2l2/Sirt2/Ado/Bnip3l/Cbs/Trem2/Zfp36l1/Ppard/Adrb2/Rgcc/Ndp/Kdm6a	13	cluster 1
transcription by RNA polymerase II	transcription by RNA polymerase II	19/1093	182/14479	0.104396	1.38293	1.4855	0.0934888	0.424073	0.376434	Notch1/Taf13/Chd7/Jun/Srebf1/Cela1/Slc40a1/Prrx1/Tnfrsf1a/Sall1/Nfatc3/Stat3/Adrb2/Prrx2/Klf13/Nfix/Gtf2a1/Rb1/Ndp	19	cluster 1
neural precursor cell proliferation	neural precursor cell proliferation	6/1093	42/14479	0.142857	1.89243	1.65501	0.0936211	0.424073	0.376434	Rsu1/Adgrg1/Ephb1/Lims1/Lims2/Nfix	6	cluster 1
apoptotic signaling pathway	apoptotic signaling pathway	7/1093	52/14479	0.134615	1.78325	1.6168	0.0944213	0.424896	0.377164	Hip1/P2rx7/Cav1/Fadd/Dap/Ppard/Psen2	7	cluster 1
limb development	limb development	7/1093	52/14479	0.134615	1.78325	1.6168	0.0944213	0.424896	0.377164	Chd7/Wnt3/Fermt2/Kat2b/Sall1/Smoc1/Slc39a1	7	cluster 1
T cell proliferation	T cell proliferation	7/1093	52/14479	0.134615	1.78325	1.6168	0.0944213	0.424896	0.377164	Gja1/Lipa/Msn/P2rx7/Cd37/Cd151/Sash3	7	cluster 1
apical protein localization	apical protein localization	3/1093	15/14479	0.2	2.64941	1.82628	0.0987758	0.428524	0.380385	Rdx/Atp8b1/Shroom3	3	cluster 1
barbed-end actin filament capping	barbed-end actin filament capping	3/1093	15/14479	0.2	2.64941	1.82628	0.0987758	0.428524	0.380385	Rdx/Svil/Add3	3	cluster 1
GTP metabolic process	GTP metabolic process	3/1093	15/14479	0.2	2.64941	1.82628	0.0987758	0.428524	0.380385	Gnai3/Ak3/Rhoa	3	cluster 1
inflammatory response to antigenic stimulus	inflammatory response to antigenic stimulus	3/1093	15/14479	0.2	2.64941	1.82628	0.0987758	0.428524	0.380385	Notch1/Enpp1/Cd68	3	cluster 1
lymphocyte differentiation	lymphocyte differentiation	3/1093	15/14479	0.2	2.64941	1.82628	0.0987758	0.428524	0.380385	Spi1/Fbxo7/Ikzf1	3	cluster 1
mucus secretion	mucus secretion	3/1093	15/14479	0.2	2.64941	1.82628	0.0987758	0.428524	0.380385	Ada/Cyba/Enpp1	3	cluster 1
negative regulation of cell migration involved in sprouting angiogenesis	negative regulation of cell migration involved in sprouting angiogenesis	3/1093	15/14479	0.2	2.64941	1.82628	0.0987758	0.428524	0.380385	Notch1/Stard13/Rhoa	3	cluster 1
negative regulation of endocytosis	negative regulation of endocytosis	3/1093	15/14479	0.2	2.64941	1.82628	0.0987758	0.428524	0.380385	Mtmr2/Pacsin3/Syt11	3	cluster 1
negative regulation of glial cell proliferation	negative regulation of glial cell proliferation	3/1093	15/14479	0.2	2.64941	1.82628	0.0987758	0.428524	0.380385	Notch1/Idh2/Rb1	3	cluster 1
negative regulation of reactive oxygen species biosynthetic process	negative regulation of reactive oxygen species biosynthetic process	3/1093	15/14479	0.2	2.64941	1.82628	0.0987758	0.428524	0.380385	Hbp1/Cflar/Rhoa	3	cluster 1
negative regulation of receptor internalization	negative regulation of receptor internalization	3/1093	15/14479	0.2	2.64941	1.82628	0.0987758	0.428524	0.380385	Ankrd13a/Mtmr2/Anxa2	3	cluster 1
peptidyl-L-cysteine S-palmitoylation	peptidyl-L-cysteine S-palmitoylation	3/1093	15/14479	0.2	2.64941	1.82628	0.0987758	0.428524	0.380385	Golga7/Zdhhc20/Zdhhc9	3	cluster 1
positive regulation of myoblast fusion	positive regulation of myoblast fusion	3/1093	15/14479	0.2	2.64941	1.82628	0.0987758	0.428524	0.380385	Cd53/Ehd2/Ehd1	3	cluster 1
regulation of fat cell differentiation	regulation of fat cell differentiation	3/1093	15/14479	0.2	2.64941	1.82628	0.0987758	0.428524	0.380385	Sirt2/Ppard/Dlk2	3	cluster 1
vasoconstriction	vasoconstriction	3/1093	15/14479	0.2	2.64941	1.82628	0.0987758	0.428524	0.380385	Ednrb/Cav1/Bdkrb2	3	cluster 1
B cell proliferation	B cell proliferation	5/1093	33/14479	0.151515	2.00713	1.65503	0.099386	0.428524	0.380385	Abl1/Ada/Ighm/Il7r/Sash3	5	cluster 1
establishment of mitotic spindle orientation	establishment of mitotic spindle orientation	5/1093	33/14479	0.151515	2.00713	1.65503	0.099386	0.428524	0.380385	Cdk5rap2/Itgb1/Gja1/Spry1/Gpsm2	5	cluster 1
establishment or maintenance of cell polarity	establishment or maintenance of cell polarity	5/1093	33/14479	0.151515	2.00713	1.65503	0.099386	0.428524	0.380385	BC034090/Pard3/Lims1/Ctnna1/Fat1	5	cluster 1
mRNA catabolic process	mRNA catabolic process	5/1093	33/14479	0.151515	2.00713	1.65503	0.099386	0.428524	0.380385	Rida/Zc3h12a/Zfp36/Zfp36l1/Zfp36l2	5	cluster 1
positive regulation of extrinsic apoptotic signaling pathway	positive regulation of extrinsic apoptotic signaling pathway	5/1093	33/14479	0.151515	2.00713	1.65503	0.099386	0.428524	0.380385	Pak2/Cav1/Ltbr/Fadd/Bcl10	5	cluster 1
DNA-templated transcription	DNA-templated transcription	8/1093	63/14479	0.126984	1.68216	1.55051	0.100323	0.43166	0.383168	Jun/Polr3e/Mapk3/Cebpd/Rela/Cdk2/Fubp3/Mtf1	8	cluster 1
small GTPase-mediated signal transduction	small GTPase-mediated signal transduction	11/1093	95/14479	0.115789	1.53387	1.49174	0.101917	0.432778	0.384161	Ralgds/Rapgef4/Rap1a/Dock1/Kndc1/Rhob/Ywhaq/Lipa/Rhoc/Arhgap31/Dock9	11	cluster 1
negative regulation of fat cell differentiation	negative regulation of fat cell differentiation	6/1093	43/14479	0.139535	1.84842	1.59207	0.102237	0.432778	0.384161	Sirt2/Enpp1/Fermt2/Wwtr1/Tcf7l2/Zfp36l2	6	cluster 1
cellular response to cadmium ion	cellular response to cadmium ion	4/1093	24/14479	0.166667	2.20784	1.69217	0.102682	0.432778	0.384161	Jun/Mapk3/Mt2/Mt1	4	cluster 1
immunoglobulin mediated immune response	immunoglobulin mediated immune response	4/1093	24/14479	0.166667	2.20784	1.69217	0.102682	0.432778	0.384161	Fcer1g/Ighm/Tcirg1/Bcl10	4	cluster 1
interleukin-6 production	interleukin-6 production	4/1093	24/14479	0.166667	2.20784	1.69217	0.102682	0.432778	0.384161	Fcer1g/Il18/P2rx7/Psen2	4	cluster 1
macrophage differentiation	macrophage differentiation	4/1093	24/14479	0.166667	2.20784	1.69217	0.102682	0.432778	0.384161	Spi1/Enpp1/Il15/Nfix	4	cluster 1
negative regulation of type II interferon production	negative regulation of type II interferon production	4/1093	24/14479	0.166667	2.20784	1.69217	0.102682	0.432778	0.384161	Laptm5/Vsir/Zc3h12a/Lgals9	4	cluster 1
positive regulation of catalytic activity	positive regulation of catalytic activity	4/1093	24/14479	0.166667	2.20784	1.69217	0.102682	0.432778	0.384161	Phactr4/P2rx7/Cav1/Fgfr4	4	cluster 1
post-translational protein modification	post-translational protein modification	4/1093	24/14479	0.166667	2.20784	1.69217	0.102682	0.432778	0.384161	Tpst1/Sirt2/Rhbdd1/Cdk2	4	cluster 1
regulation of exocytosis	regulation of exocytosis	4/1093	24/14479	0.166667	2.20784	1.69217	0.102682	0.432778	0.384161	Rapgef4/Snap23/Rab33b/Lgi3	4	cluster 1
hemopoiesis	hemopoiesis	9/1093	74/14479	0.121622	1.61112	1.50601	0.10412	0.43794	0.388743	Csf1r/Lipa/Myo1e/Cnn2/Ikzf1/Il7r/Angpt1/Zfp36l2/Ebp	9	cluster 1
positive regulation of endothelial cell proliferation	positive regulation of endothelial cell proliferation	8/1093	64/14479	0.125	1.65588	1.50261	0.107508	0.450354	0.399762	Nras/Tgfbr1/Jun/Cyba/Sema5a/Cav1/Bmp6/Adora2b	8	cluster 1
vasculogenesis	vasculogenesis	8/1093	64/14479	0.125	1.65588	1.50261	0.107508	0.450354	0.399762	Enpp1/Tmem100/Itgb8/Cav1/Myo1e/Hey2/Zfp36l1/Angpt1	8	cluster 1
cellular response to nerve growth factor stimulus	cellular response to nerve growth factor stimulus	5/1093	34/14479	0.147059	1.94809	1.5815	0.109678	0.457521	0.406125	Rap1a/Acap2/Rps3/Dync1li2/Ehd1	5	cluster 1
negative regulation of protein-containing complex assembly	negative regulation of protein-containing complex assembly	5/1093	34/14479	0.147059	1.94809	1.5815	0.109678	0.457521	0.406125	Ctnnbip1/Svip/Xaf1/Lamp2/Clu	5	cluster 1
glucose metabolic process	glucose metabolic process	7/1093	54/14479	0.12963	1.71721	1.50877	0.110107	0.457521	0.406125	Fabp5/Inppl1/Dcxr/Lipa/Tcf7l2/Errfi1/Cpt1a	7	cluster 1
negative regulation of tumor necrosis factor production	negative regulation of tumor necrosis factor production	7/1093	54/14479	0.12963	1.71721	1.50877	0.110107	0.457521	0.406125	Vsir/Trem2/Zc3h12a/Clec4a2/Bcl3/Syt11/Errfi1	7	cluster 1
cellular response to reactive oxygen species	cellular response to reactive oxygen species	6/1093	44/14479	0.136364	1.80641	1.53079	0.111253	0.459504	0.407885	Pex2/Jun/Pdgfra/Mapk3/Mmp2/Rps3	6	cluster 1
centrosome cycle	centrosome cycle	6/1093	44/14479	0.136364	1.80641	1.53079	0.111253	0.459504	0.407885	BC034090/Slc16a1/Cdk5rap2/Dnm2/Gadd45a/Haus5	6	cluster 1
glutathione metabolic process	glutathione metabolic process	6/1093	44/14479	0.136364	1.80641	1.53079	0.111253	0.459504	0.407885	Gstm1/Gstk1/Mgst1/Gsto2/Ndp/Hmgn5	6	cluster 1
negative regulation of angiogenesis	negative regulation of angiogenesis	10/1093	86/14479	0.116279	1.54035	1.43612	0.112783	0.459722	0.408078	Hhip/Serpinf1/Adamts1/Rela/Cd59a/Gadd45a/Adrb2/Foxo4/Rgcc/Rock1	10	cluster 1
positive regulation of neuron apoptotic process	positive regulation of neuron apoptotic process	10/1093	86/14479	0.116279	1.54035	1.43612	0.112783	0.459722	0.408078	Ncf2/Abl1/Jun/Bace1/Il18/Map3k11/Tnfrsf1a/Ccr5/Cflar/Rhoa	10	cluster 1
positive regulation of neuron differentiation	positive regulation of neuron differentiation	10/1093	86/14479	0.116279	1.54035	1.43612	0.112783	0.459722	0.408078	Sh3gl3/Itgb1/S100b/Sall1/Ccr5/Kctd11/Bmp6/Kdm4a/Mmd2/Rhoa	10	cluster 1
immunoglobulin production	immunoglobulin production	3/1093	16/14479	0.1875	2.48382	1.69688	0.115053	0.459722	0.408078	Tcirg1/Cd37/Il7r	3	cluster 1
late endosome to lysosome transport	late endosome to lysosome transport	3/1093	16/14479	0.1875	2.48382	1.69688	0.115053	0.459722	0.408078	Snapin/Chmp1b/Chmp7	3	cluster 1
negative regulation of cell-substrate adhesion	negative regulation of cell-substrate adhesion	3/1093	16/14479	0.1875	2.48382	1.69688	0.115053	0.459722	0.408078	Notch1/Fzd7/Rhoa	3	cluster 1
negative regulation of fibroblast growth factor receptor signaling pathway	negative regulation of fibroblast growth factor receptor signaling pathway	3/1093	16/14479	0.1875	2.48382	1.69688	0.115053	0.459722	0.408078	Sulf2/Tcf7l2/Spry1	3	cluster 1
negative regulation of oligodendrocyte differentiation	negative regulation of oligodendrocyte differentiation	3/1093	16/14479	0.1875	2.48382	1.69688	0.115053	0.459722	0.408078	Dusp10/Notch1/Sirt2	3	cluster 1
neurotrophin TRK receptor signaling pathway	neurotrophin TRK receptor signaling pathway	3/1093	16/14479	0.1875	2.48382	1.69688	0.115053	0.459722	0.408078	Bcar1/Ddit4/Ptpn11	3	cluster 1
peptidyl-tyrosine autophosphorylation	peptidyl-tyrosine autophosphorylation	3/1093	16/14479	0.1875	2.48382	1.69688	0.115053	0.459722	0.408078	Abl1/Mapk3/Aatk	3	cluster 1
positive regulation of cyclin-dependent protein serine/threonine kinase activity	positive regulation of cyclin-dependent protein serine/threonine kinase activity	3/1093	16/14479	0.1875	2.48382	1.69688	0.115053	0.459722	0.408078	Adam17/Ccnd1/Rgcc	3	cluster 1
positive regulation of immune response	positive regulation of immune response	3/1093	16/14479	0.1875	2.48382	1.69688	0.115053	0.459722	0.408078	Fcer1g/Ighm/Il15	3	cluster 1
positive regulation of regulatory T cell differentiation	positive regulation of regulatory T cell differentiation	3/1093	16/14479	0.1875	2.48382	1.69688	0.115053	0.459722	0.408078	Dusp10/Vsir/Lgals9	3	cluster 1
membrane fission	membrane fission	4/1093	25/14479	0.16	2.11952	1.60084	0.115321	0.459722	0.408078	Sh3glb1/Chmp1b/Exoc6b/Chmp7	4	cluster 1
negative regulation of miRNA transcription	negative regulation of miRNA transcription	4/1093	25/14479	0.16	2.11952	1.60084	0.115321	0.459722	0.408078	Tgfbr1/Rela/Nfatc3/Ppard	4	cluster 1
olfactory bulb development	olfactory bulb development	4/1093	25/14479	0.16	2.11952	1.60084	0.115321	0.459722	0.408078	Chd7/Csf1r/Sall1/Nfix	4	cluster 1
positive regulation of cell-cell adhesion	positive regulation of cell-cell adhesion	4/1093	25/14479	0.16	2.11952	1.60084	0.115321	0.459722	0.408078	Magi1/Smad7/Ccr5/Plpp3	4	cluster 1
positive regulation of microtubule polymerization	positive regulation of microtubule polymerization	4/1093	25/14479	0.16	2.11952	1.60084	0.115321	0.459722	0.408078	Cdk5rap2/Cav1/Rps3/Mapt	4	cluster 1
presynaptic modulation of chemical synaptic transmission	presynaptic modulation of chemical synaptic transmission	7/1093	55/14479	0.127273	1.68599	1.45644	0.118437	0.471232	0.418295	Hip1/Bace1/Myo6/Cyth1/Adrb2/Dgki/Adora2b	7	cluster 1
bicellular tight junction assembly	bicellular tight junction assembly	5/1093	35/14479	0.142857	1.89243	1.51044	0.120463	0.475484	0.422069	Pard3/Itgb1/Cldn10/Pak2/Cldn34c1	5	cluster 1
phospholipid metabolic process	phospholipid metabolic process	5/1093	35/14479	0.142857	1.89243	1.51044	0.120463	0.475484	0.422069	Cln8/Agpat4/Aspg/Enpp2/Plpp3	5	cluster 1
positive regulation of calcium-mediated signaling	positive regulation of calcium-mediated signaling	5/1093	35/14479	0.142857	1.89243	1.51044	0.120463	0.475484	0.422069	Ada/Pdgfra/Ncam1/Trem2/Plcg2	5	cluster 1
defense response to Gram-negative bacterium	defense response to Gram-negative bacterium	6/1093	45/14479	0.133333	1.76627	1.47107	0.120659	0.475484	0.422069	Slc11a1/Lyz2/Ighm/Trem2/Mpeg1/Gsdmd	6	cluster 1
protein secretion	protein secretion	6/1093	45/14479	0.133333	1.76627	1.47107	0.120659	0.475484	0.422069	Abca1/Neo1/Lmf1/P2rx7/Gsdmd/Arfgap3	6	cluster 1
protein localization	protein localization	17/1093	166/14479	0.10241	1.35662	1.3205	0.122631	0.481686	0.427575	Trp53inp2/Pard3/Myo6/Gja1/Cd63/Ywhaq/Heatr5a/Sptssa/Clic5/Ctnna1/Cav1/Kcna1/Foxj1/Plod3/Scrib/Pacrg/Ndp	17	cluster 1
BMP signaling pathway	BMP signaling pathway	8/1093	66/14479	0.121212	1.6057	1.40926	0.1227	0.481686	0.427575	Abl1/Rgma/Mapk3/Vsir/Tmem100/Bmp6/Tcf7l2/Smad5	8	cluster 1
intracellular zinc ion homeostasis	intracellular zinc ion homeostasis	4/1093	26/14479	0.153846	2.038	1.51372	0.128601	0.497272	0.44141	Mt2/Mt1/Tmc6/Slc30a2	4	cluster 1
membrane depolarization	membrane depolarization	4/1093	26/14479	0.153846	2.038	1.51372	0.128601	0.497272	0.44141	Jun/Shtn1/P2rx7/Cav1	4	cluster 1
membrane organization	membrane organization	4/1093	26/14479	0.153846	2.038	1.51372	0.128601	0.497272	0.44141	Sh3glb1/Cln3/Lpcat2/Tor1aip2	4	cluster 1
negative regulation of endopeptidase activity	negative regulation of endopeptidase activity	4/1093	26/14479	0.153846	2.038	1.51372	0.128601	0.497272	0.44141	Serpinf1/Serpinf2/Serpina3n/Serpinb6a	4	cluster 1
platelet aggregation	platelet aggregation	4/1093	26/14479	0.153846	2.038	1.51372	0.128601	0.497272	0.44141	P2ry12/Pdgfra/Tspan9/Fermt3	4	cluster 1
positive regulation of p38MAPK cascade	positive regulation of p38MAPK cascade	4/1093	26/14479	0.153846	2.038	1.51372	0.128601	0.497272	0.44141	Spi1/Rell1/Zc3h12a/Gadd45a	4	cluster 1
regulation of cell morphogenesis	regulation of cell morphogenesis	4/1093	26/14479	0.153846	2.038	1.51372	0.128601	0.497272	0.44141	Fmnl2/Ighm/Fermt2/Sh3d19	4	cluster 1
sphingolipid biosynthetic process	sphingolipid biosynthetic process	4/1093	26/14479	0.153846	2.038	1.51372	0.128601	0.497272	0.44141	Elovl5/Ormdl2/B3gnt5/Elovl6	4	cluster 1
positive regulation of fibroblast proliferation	positive regulation of fibroblast proliferation	8/1093	67/14479	0.119403	1.58173	1.36376	0.130698	0.498202	0.442235	Abl1/Pdgfc/Nras/Jun/Pdgfra/Anxa2/Pdgfa/Rnaseh2b	8	cluster 1
B cell receptor signaling pathway	B cell receptor signaling pathway	5/1093	36/14479	0.138889	1.83986	1.44169	0.131722	0.498202	0.442235	Abl1/Bcar1/Ighm/Nckap1l/Plcg2	5	cluster 1
negative regulation of G1/S transition of mitotic cell cycle	negative regulation of G1/S transition of mitotic cell cycle	5/1093	36/14479	0.138889	1.83986	1.44169	0.131722	0.498202	0.442235	Ctdsp1/Fbxo7/Ctdsp2/Kank2/Rb1	5	cluster 1
positive regulation of tyrosine phosphorylation of STAT protein	positive regulation of tyrosine phosphorylation of STAT protein	5/1093	36/14479	0.138889	1.83986	1.44169	0.131722	0.498202	0.442235	Il18/Csf1r/Cntf/Tnfrsf1a/Il15	5	cluster 1
actin filament-based movement	actin filament-based movement	3/1093	17/14479	0.176471	2.33771	1.57693	0.132253	0.498202	0.442235	Wasf2/Myh14/Myo6	3	cluster 1
cGMP-mediated signaling	cGMP-mediated signaling	3/1093	17/14479	0.176471	2.33771	1.57693	0.132253	0.498202	0.442235	Ednrb/Adora2b/Gucy2e	3	cluster 1
midbody abscission	midbody abscission	3/1093	17/14479	0.176471	2.33771	1.57693	0.132253	0.498202	0.442235	Stx2/Chmp1b/Chmp7	3	cluster 1
negative regulation of D-glucose import	negative regulation of D-glucose import	3/1093	17/14479	0.176471	2.33771	1.57693	0.132253	0.498202	0.442235	Pea15a/Enpp1/Appl2	3	cluster 1
negative regulation of peptidyl-tyrosine phosphorylation	negative regulation of peptidyl-tyrosine phosphorylation	3/1093	17/14479	0.176471	2.33771	1.57693	0.132253	0.498202	0.442235	Il18/Errfi1/Cadm4	3	cluster 1
negative regulation of vascular permeability	negative regulation of vascular permeability	3/1093	17/14479	0.176471	2.33771	1.57693	0.132253	0.498202	0.442235	Tjp1/Fermt2/Angpt1	3	cluster 1
positive regulation of telomere capping	positive regulation of telomere capping	3/1093	17/14479	0.176471	2.33771	1.57693	0.132253	0.498202	0.442235	Prkcq/Mapk3/Nek7	3	cluster 1
protein transmembrane transport	protein transmembrane transport	3/1093	17/14479	0.176471	2.33771	1.57693	0.132253	0.498202	0.442235	Abca1/Ednrb/Tmed10	3	cluster 1
protein-containing complex localization	protein-containing complex localization	3/1093	17/14479	0.176471	2.33771	1.57693	0.132253	0.498202	0.442235	Nacc2/Snapin/Smad7	3	cluster 1
response to food	response to food	3/1093	17/14479	0.176471	2.33771	1.57693	0.132253	0.498202	0.442235	Slc16a1/Srebf1/Bcl10	3	cluster 1
axon guidance	axon guidance	17/1093	168/14479	0.10119	1.34047	1.26836	0.132467	0.498202	0.442235	Nfasc/Lamc1/Notch1/Sema6d/Efna1/Sema3d/Neo1/Ephb1/Wnt3/Etv1/Sema5a/Kif5b/Csf1r/Apbb2/Nectin1/Kif5a/Sema5b	17	cluster 1
protein catabolic process	protein catabolic process	11/1093	100/14479	0.11	1.45717	1.31086	0.132734	0.498297	0.44232	Notch1/Capn3/Itch/Folh1/Cln8/Rela/Lamp2/Chek2/P2rx7/Mmp2/Slc6a8	11	cluster 1
skeletal muscle tissue development	skeletal muscle tissue development	7/1093	57/14479	0.122807	1.62683	1.35491	0.136037	0.509766	0.4525	Myh14/Svil/Cav1/Cflar/Nfix/Rhoa/Cfl2	7	cluster 1
negative regulation of canonical Wnt signaling pathway	negative regulation of canonical Wnt signaling pathway	13/1093	123/14479	0.105691	1.40009	1.27331	0.136429	0.509766	0.4525	Notch1/Ctnnbip1/Ppp2r3a/Lzts2/Wwtr1/Cav1/Apoe/Tcf7l2/Hdac1/Tle3/Limd1/Bicc1/Amer2	13	cluster 1
gene expression	gene expression	23/1093	239/14479	0.0962343	1.27482	1.22413	0.136531	0.509766	0.4525	Lamc1/Notch1/Inppl1/Enpp1/Ddc/Wnt3/Npc2/9630013A20Rik/Ednrb/Sp7/Dubr/Tcirg1/Lipa/P2rx7/Apoe/Stat3/Il7r/Errfi1/Nfix/Tgfb3/Rnaseh2b/Ank/Ndp	23	cluster 1
cellular response to xenobiotic stimulus	cellular response to xenobiotic stimulus	8/1093	68/14479	0.117647	1.55847	1.31901	0.138957	0.517883	0.459706	Nfe2l2/Pcna/Rap1a/Gstm1/Abca1/Pde4b/Mcm7/Rb1	8	cluster 1
cellular response to oxidative stress	cellular response to oxidative stress	10/1093	90/14479	0.111111	1.47189	1.28318	0.140197	0.52116	0.462615	Nfe2l2/Cst3/Stx2/Sirt2/Fancc/Aif1/Kat2b/Aldh3b1/Ermp1/Zc3h12a	10	cluster 1
neuroblast proliferation	neuroblast proliferation	6/1093	47/14479	0.12766	1.69111	1.35604	0.140594	0.52116	0.462615	Hhip/Itgb1/Ctnna1/Kcna1/Kctd11/Nfix	6	cluster 1
response to activity	response to activity	6/1093	47/14479	0.12766	1.69111	1.35604	0.140594	0.52116	0.462615	Cat/Hadh/Gpam/Mmp2/Anxa2/Bmp6	6	cluster 1
negative regulation of extrinsic apoptotic signaling pathway in absence of ligand	negative regulation of extrinsic apoptotic signaling pathway in absence of ligand	4/1093	27/14479	0.148148	1.96252	1.43043	0.142481	0.523885	0.465033	Mapk7/Col2a1/Ctnna1/Eya4	4	cluster 1
negative regulation of ossification	negative regulation of ossification	4/1093	27/14479	0.148148	1.96252	1.43043	0.142481	0.523885	0.465033	Notch1/Enpp1/Smad7/Adrb2	4	cluster 1
positive regulation of macrophage cytokine production	positive regulation of macrophage cytokine production	4/1093	27/14479	0.148148	1.96252	1.43043	0.142481	0.523885	0.465033	Laptm5/Tirap/P2rx7/Plcg2	4	cluster 1
proteolysis	proteolysis	29/1093	312/14479	0.0929487	1.23129	1.18016	0.14249	0.523885	0.465033	Rnpepl1/Capn3/Ctsa/Npepl1/Ctso/Mindy1/Ctss/Lap3/Usp30/Folh1/Plat/Bace1/Ctsh/Adamts2/Cpd/Adam17/Cela1/Adamts1/Asrgl1/Ermp1/Htra3/Klk8/Mmp2/Aebp1/Lgmn/Masp1/Cflar/Capn5/Mmp15	29	cluster 1
cellular response to amyloid-beta	cellular response to amyloid-beta	5/1093	37/14479	0.135135	1.79014	1.37508	0.143435	0.523885	0.465033	Bace1/Gja1/Trem2/Lgmn/Adrb2	5	cluster 1
endoplasmic reticulum organization	endoplasmic reticulum organization	5/1093	37/14479	0.135135	1.79014	1.37508	0.143435	0.523885	0.465033	Retreg3/Retreg1/Atl3/Tmem38b/Tor1aip2	5	cluster 1
negative regulation of inflammatory response	negative regulation of inflammatory response	10/1093	91/14479	0.10989	1.45572	1.24611	0.147551	0.523885	0.465033	Ada/Cd44/Tnfaip8l2/Tnfrsf1a/Apoe/Zfp36/Lgals9/Stat3/Ppard/Rb1	10	cluster 1
neural tube closure	neural tube closure	10/1093	91/14479	0.10989	1.45572	1.24611	0.147551	0.523885	0.465033	Abl1/Zeb2/Phactr4/Rgma/Mks1/Shroom3/Sall1/Bcl10/Scrib/Kdm6a	10	cluster 1
acute-phase response	acute-phase response	3/1093	18/14479	0.166667	2.20784	1.46516	0.150277	0.523885	0.465033	Serpinf2/Stat3/Serpina3n	3	cluster 1
acyl-CoA metabolic process	acyl-CoA metabolic process	3/1093	18/14479	0.166667	2.20784	1.46516	0.150277	0.523885	0.465033	Acot1/Gpam/Acot11	3	cluster 1
auditory receptor cell stereocilium organization	auditory receptor cell stereocilium organization	3/1093	18/14479	0.166667	2.20784	1.46516	0.150277	0.523885	0.465033	Clic5/Scrib/Triobp	3	cluster 1
detection of mechanical stimulus involved in sensory perception of pain	detection of mechanical stimulus involved in sensory perception of pain	3/1093	18/14479	0.166667	2.20784	1.46516	0.150277	0.523885	0.465033	Bace1/Il18/Kcna1	3	cluster 1
epithelial cell morphogenesis	epithelial cell morphogenesis	3/1093	18/14479	0.166667	2.20784	1.46516	0.150277	0.523885	0.465033	Sipa1/Fat1/Scrib	3	cluster 1
intrinsic apoptotic signaling pathway in response to oxidative stress	intrinsic apoptotic signaling pathway in response to oxidative stress	3/1093	18/14479	0.166667	2.20784	1.46516	0.150277	0.523885	0.465033	Diablo/Rnf7/Mapt	3	cluster 1
mesenchymal cell proliferation	mesenchymal cell proliferation	3/1093	18/14479	0.166667	2.20784	1.46516	0.150277	0.523885	0.465033	Prrx1/Fgfr2/Prrx2	3	cluster 1
motor neuron apoptotic process	motor neuron apoptotic process	3/1093	18/14479	0.166667	2.20784	1.46516	0.150277	0.523885	0.465033	Fadd/Rhoa/Rock1	3	cluster 1
natural killer cell mediated cytotoxicity	natural killer cell mediated cytotoxicity	3/1093	18/14479	0.166667	2.20784	1.46516	0.150277	0.523885	0.465033	Prdx1/Il18/Kif5b	3	cluster 1
negative regulation of chondrocyte differentiation	negative regulation of chondrocyte differentiation	3/1093	18/14479	0.166667	2.20784	1.46516	0.150277	0.523885	0.465033	Tgfbr1/Ptpn11/Efemp1	3	cluster 1
negative regulation of cytokine production involved in inflammatory response	negative regulation of cytokine production involved in inflammatory response	3/1093	18/14479	0.166667	2.20784	1.46516	0.150277	0.523885	0.465033	Appl2/Trem2/Zc3h12a	3	cluster 1
negative regulation of insulin secretion involved in cellular response to glucose stimulus	negative regulation of insulin secretion involved in cellular response to glucose stimulus	3/1093	18/14479	0.166667	2.20784	1.46516	0.150277	0.523885	0.465033	Map4k4/Pde1c/Pim3	3	cluster 1
negative regulation of interleukin-2 production	negative regulation of interleukin-2 production	3/1093	18/14479	0.166667	2.20784	1.46516	0.150277	0.523885	0.465033	Laptm5/Homer3/Zfp36	3	cluster 1
non-canonical NF-kappaB signal transduction	non-canonical NF-kappaB signal transduction	3/1093	18/14479	0.166667	2.20784	1.46516	0.150277	0.523885	0.465033	Rela/Bcl10/Tab2	3	cluster 1
response to reactive oxygen species	response to reactive oxygen species	3/1093	18/14479	0.166667	2.20784	1.46516	0.150277	0.523885	0.465033	Prdx6/Cat/Prdx1	3	cluster 1
steroid biosynthetic process	steroid biosynthetic process	3/1093	18/14479	0.166667	2.20784	1.46516	0.150277	0.523885	0.465033	Hsd3b7/Cyp51/Hsd17b11	3	cluster 1
fibroblast growth factor receptor signaling pathway	fibroblast growth factor receptor signaling pathway	6/1093	48/14479	0.125	1.65588	1.30057	0.151098	0.523885	0.465033	Enpp1/Fgf1/Fgfr2/Fgfr4/Tcf7l2/Ptpn11	6	cluster 1
positive regulation of T cell proliferation	positive regulation of T cell proliferation	6/1093	48/14479	0.125	1.65588	1.30057	0.151098	0.523885	0.465033	Nckap1l/Aif1/Cd59a/Il15/Cd86/Sash3	6	cluster 1
positive regulation of Notch signaling pathway	positive regulation of Notch signaling pathway	5/1093	38/14479	0.131579	1.74303	1.3105	0.155578	0.523885	0.465033	Notch1/Bmp2k/Epn2/Tspan14/Stat3	5	cluster 1
reactive oxygen species metabolic process	reactive oxygen species metabolic process	5/1093	38/14479	0.131579	1.74303	1.3105	0.155578	0.523885	0.465033	Nfe2l2/Cyba/P2rx7/Pdk4/Ddit4	5	cluster 1
regulation of mRNA stability	regulation of mRNA stability	5/1093	38/14479	0.131579	1.74303	1.3105	0.155578	0.523885	0.465033	Vim/Pcbp4/Zfp36/Zfp36l1/Zfp36l2	5	cluster 1
response to axon injury	response to axon injury	5/1093	38/14479	0.131579	1.74303	1.3105	0.155578	0.523885	0.465033	P2ry12/Tyrobp/Trem2/Plcg2/Ndp	5	cluster 1
cellular response to type II interferon	cellular response to type II interferon	9/1093	81/14479	0.111111	1.47189	1.21695	0.156148	0.523885	0.465033	Vim/Gbp2/Vamp3/Cdc42ep4/Aif1/Kif5b/Aqp4/Atl3/Zyx	9	cluster 1
positive regulation of cell growth	positive regulation of cell growth	9/1093	81/14479	0.111111	1.47189	1.21695	0.156148	0.523885	0.465033	Mapkap1/Tgfbr1/Cyba/Adam17/Cntf/Mfsd2a/Sgk1/Rhoa/Derl2	9	cluster 1
cellular response to hydrogen peroxide	cellular response to hydrogen peroxide	8/1093	70/14479	0.114286	1.51395	1.23165	0.156231	0.523885	0.465033	Abl1/Nfe2l2/Pcna/Oser1/Mapk7/Rhob/Rela/Rps3	8	cluster 1
B cell activation	B cell activation	4/1093	28/14479	0.142857	1.89243	1.35065	0.156921	0.523885	0.465033	Ighm/C3/Skap2/Cd86	4	cluster 1
cell redox homeostasis	cell redox homeostasis	4/1093	28/14479	0.142857	1.89243	1.35065	0.156921	0.523885	0.465033	Prdx6/Nfe2l2/Prdx1/Slc2a10	4	cluster 1
fatty acid biosynthetic process	fatty acid biosynthetic process	4/1093	28/14479	0.142857	1.89243	1.35065	0.156921	0.523885	0.465033	Degs1/Fads6/Scd1/Acaca	4	cluster 1
Golgi to plasma membrane transport	Golgi to plasma membrane transport	4/1093	28/14479	0.142857	1.89243	1.35065	0.156921	0.523885	0.465033	Golga7/Dnm2/Llgl1/Exoc6b	4	cluster 1
GPI anchor biosynthetic process	GPI anchor biosynthetic process	4/1093	28/14479	0.142857	1.89243	1.35065	0.156921	0.523885	0.465033	Pigz/Pign/Pgap2/Pigyl	4	cluster 1
lipid storage	lipid storage	4/1093	28/14479	0.142857	1.89243	1.35065	0.156921	0.523885	0.465033	Hexb/Lipa/Cav1/Pnpla2	4	cluster 1
negative regulation of neurogenesis	negative regulation of neurogenesis	4/1093	28/14479	0.142857	1.89243	1.35065	0.156921	0.523885	0.465033	Ctdsp1/Notch1/Appl2/Atf5	4	cluster 1
phosphatidylinositol dephosphorylation	phosphatidylinositol dephosphorylation	4/1093	28/14479	0.142857	1.89243	1.35065	0.156921	0.523885	0.465033	Mtmr10/Inppl1/Mtmr2/Synj2	4	cluster 1
positive regulation of neural precursor cell proliferation	positive regulation of neural precursor cell proliferation	4/1093	28/14479	0.142857	1.89243	1.35065	0.156921	0.523885	0.465033	Rsu1/Adgrg1/Gng5/Gnai2	4	cluster 1
positive regulation of MAPK cascade	positive regulation of MAPK cascade	18/1093	185/14479	0.0972973	1.2889	1.13004	0.160385	0.523885	0.465033	Efna1/Laptm5/Tgfa/Cd81/Ighm/Peli2/Sorbs3/Fgf1/Cntf/Fzd7/P2rx7/Dok1/Fgfr2/Plcg2/Adrb2/Pdgfa/Tgfb3/Rock1	18	cluster 1
lysosome organization	lysosome organization	6/1093	49/14479	0.122449	1.62208	1.24639	0.16194	0.523885	0.465033	Snapin/Abca1/Cln3/Cln8/Hexb/Lipa	6	cluster 1
negative regulation of cell adhesion	negative regulation of cell adhesion	6/1093	49/14479	0.122449	1.62208	1.24639	0.16194	0.523885	0.465033	Plxnb1/Sema5a/Myo1f/Mmp2/Srcin1/Angpt1	6	cluster 1
positive regulation of miRNA transcription	positive regulation of miRNA transcription	6/1093	49/14479	0.122449	1.62208	1.24639	0.16194	0.523885	0.465033	Spi1/Tgfbr1/Jun/Srebf1/Rela/Stat3	6	cluster 1
calcium-mediated signaling	calcium-mediated signaling	9/1093	82/14479	0.109756	1.45394	1.1779	0.164465	0.523885	0.465033	Ada/P2ry12/Ncam1/Cx3cr1/Ednrb/Itpr2/Plcg2/Ccr5/Gna15	9	cluster 1
erythrocyte differentiation	erythrocyte differentiation	7/1093	60/14479	0.116667	1.54549	1.20985	0.16466	0.523885	0.465033	Spi1/Slc25a38/Slc48a1/Slc1a5/Ikzf1/Cflar/Smad5	7	cluster 1
negative regulation of ERK1 and ERK2 cascade	negative regulation of ERK1 and ERK2 cascade	8/1093	71/14479	0.112676	1.49262	1.189	0.165232	0.523885	0.465033	Phlpp1/Dusp10/Abl1/Cnksr3/Atf3/Cav1/Spry1/Errfi1	8	cluster 1
peptidyl-tyrosine phosphorylation	peptidyl-tyrosine phosphorylation	8/1093	71/14479	0.112676	1.49262	1.189	0.165232	0.523885	0.465033	Abl1/Pdgfra/Ighm/Csf1r/Hck/Fgfr2/Fgfr4/Efemp1	8	cluster 1
roof of mouth development	roof of mouth development	8/1093	71/14479	0.112676	1.49262	1.189	0.165232	0.523885	0.465033	Chd7/Anp32b/Tgfbr1/Pdgfra/Col2a1/Col11a2/Prrx1/Tgfb3	8	cluster 1
positive regulation of neuroblast proliferation	positive regulation of neuroblast proliferation	5/1093	39/14479	0.128205	1.69834	1.24782	0.168128	0.523885	0.465033	Notch1/Itgb1/Cx3cr1/Wdr62/Bcan	5	cluster 1
response to oxidative stress	response to oxidative stress	13/1093	128/14479	0.101562	1.3454	1.12157	0.16843	0.523885	0.465033	Prdx6/Abl1/Nfe2l2/Cat/Txnip/Prdx1/Oxsr1/Pxdn/Aldh3b1/Apoe/Mmp2/Foxo4/Mtf1	13	cluster 1
anterograde synaptic vesicle transport	anterograde synaptic vesicle transport	3/1093	19/14479	0.157895	2.09164	1.36053	0.169026	0.523885	0.465033	Snapin/Ap3m1/Kif1b	3	cluster 1
ceramide metabolic process	ceramide metabolic process	3/1093	19/14479	0.157895	2.09164	1.36053	0.169026	0.523885	0.465033	Cln8/Ormdl2/Plpp3	3	cluster 1
collagen metabolic process	collagen metabolic process	3/1093	19/14479	0.157895	2.09164	1.36053	0.169026	0.523885	0.465033	P2rx7/Tns2/Plod3	3	cluster 1
establishment or maintenance of epithelial cell apical/basal polarity	establishment or maintenance of epithelial cell apical/basal polarity	3/1093	19/14479	0.157895	2.09164	1.36053	0.169026	0.523885	0.465033	Pard3/Fat1/Scrib	3	cluster 1
melanosome organization	melanosome organization	3/1093	19/14479	0.157895	2.09164	1.36053	0.169026	0.523885	0.465033	Snapin/Apoe/Bace2	3	cluster 1
negative regulation of proteolysis	negative regulation of proteolysis	3/1093	19/14479	0.157895	2.09164	1.36053	0.169026	0.523885	0.465033	Cst3/Cln3/Plat	3	cluster 1
negative regulation of receptor signaling pathway via JAK-STAT	negative regulation of receptor signaling pathway via JAK-STAT	3/1093	19/14479	0.157895	2.09164	1.36053	0.169026	0.523885	0.465033	Leprot/Cav1/Bcl3	3	cluster 1
negative regulation of SMAD protein signal transduction	negative regulation of SMAD protein signal transduction	3/1093	19/14479	0.157895	2.09164	1.36053	0.169026	0.523885	0.465033	Ldlrad4/Smad7/Ucma	3	cluster 1
regulation of JNK cascade	regulation of JNK cascade	3/1093	19/14479	0.157895	2.09164	1.36053	0.169026	0.523885	0.465033	Map4k4/Phlpp1/Ephb1	3	cluster 1
regulation of mitotic spindle organization	regulation of mitotic spindle organization	3/1093	19/14479	0.157895	2.09164	1.36053	0.169026	0.523885	0.465033	Sass6/Gpsm2/Gnai1	3	cluster 1
triglyceride biosynthetic process	triglyceride biosynthetic process	3/1093	19/14479	0.157895	2.09164	1.36053	0.169026	0.523885	0.465033	Agmo/Gpam/Acsl1	3	cluster 1
skeletal system development	skeletal system development	10/1093	94/14479	0.106383	1.40926	1.13748	0.170751	0.523885	0.465033	Chd7/Tgfbr1/Hexb/Col2a1/Col11a2/Bcan/Col27a1/Errfi1/Nfix/Pth1r	10	cluster 1
amyloid precursor protein metabolic process	amyloid precursor protein metabolic process	2/1093	10/14479	0.2	2.64941	1.4909	0.171324	0.523885	0.465033	Tmcc2/Apoe	2	cluster 1
ATP biosynthetic process	ATP biosynthetic process	2/1093	10/14479	0.2	2.64941	1.4909	0.171324	0.523885	0.465033	Slc25a13/Lipa	2	cluster 1
bile acid metabolic process	bile acid metabolic process	2/1093	10/14479	0.2	2.64941	1.4909	0.171324	0.523885	0.465033	Atp8b1/Acaa1a	2	cluster 1
cellular response to granulocyte macrophage colony-stimulating factor stimulus	cellular response to granulocyte macrophage colony-stimulating factor stimulus	2/1093	10/14479	0.2	2.64941	1.4909	0.171324	0.523885	0.465033	Zfp36/Zfp36l2	2	cluster 1
cellular response to oxidised low-density lipoprotein particle stimulus	cellular response to oxidised low-density lipoprotein particle stimulus	2/1093	10/14479	0.2	2.64941	1.4909	0.171324	0.523885	0.465033	Cd68/Trem2	2	cluster 1
enamel mineralization	enamel mineralization	2/1093	10/14479	0.2	2.64941	1.4909	0.171324	0.523885	0.465033	Tcirg1/Nectin1	2	cluster 1
endothelium development	endothelium development	2/1093	10/14479	0.2	2.64941	1.4909	0.171324	0.523885	0.465033	Gja1/Slc40a1	2	cluster 1
epithelial cell-cell adhesion	epithelial cell-cell adhesion	2/1093	10/14479	0.2	2.64941	1.4909	0.171324	0.523885	0.465033	Itgb5/Ctnna1	2	cluster 1
epithelial structure maintenance	epithelial structure maintenance	2/1093	10/14479	0.2	2.64941	1.4909	0.171324	0.523885	0.465033	Mks1/Scrib	2	cluster 1
epithelial to mesenchymal transition involved in endocardial cushion formation	epithelial to mesenchymal transition involved in endocardial cushion formation	2/1093	10/14479	0.2	2.64941	1.4909	0.171324	0.523885	0.465033	Notch1/Tmem100	2	cluster 1
G protein-coupled receptor internalization	G protein-coupled receptor internalization	2/1093	10/14479	0.2	2.64941	1.4909	0.171324	0.523885	0.465033	Dnm2/Pld2	2	cluster 1
heparin biosynthetic process	heparin biosynthetic process	2/1093	10/14479	0.2	2.64941	1.4909	0.171324	0.523885	0.465033	Slc10a7/Angpt1	2	cluster 1
homotypic cell-cell adhesion	homotypic cell-cell adhesion	2/1093	10/14479	0.2	2.64941	1.4909	0.171324	0.523885	0.465033	Ncam1/Plpp3	2	cluster 1
interleukin-15-mediated signaling pathway	interleukin-15-mediated signaling pathway	2/1093	10/14479	0.2	2.64941	1.4909	0.171324	0.523885	0.465033	Il15/Stat3	2	cluster 1
luteinization	luteinization	2/1093	10/14479	0.2	2.64941	1.4909	0.171324	0.523885	0.465033	Pdgfra/Mmp2	2	cluster 1
magnesium ion homeostasis	magnesium ion homeostasis	2/1093	10/14479	0.2	2.64941	1.4909	0.171324	0.523885	0.465033	Enpp1/Kcna1	2	cluster 1
malate-aspartate shuttle	malate-aspartate shuttle	2/1093	10/14479	0.2	2.64941	1.4909	0.171324	0.523885	0.465033	Slc25a13/Slc1a3	2	cluster 1
mesodermal cell differentiation	mesodermal cell differentiation	2/1093	10/14479	0.2	2.64941	1.4909	0.171324	0.523885	0.465033	Itgb1/Kdm6a	2	cluster 1
microvillus assembly	microvillus assembly	2/1093	10/14479	0.2	2.64941	1.4909	0.171324	0.523885	0.465033	Stx2/Rdx	2	cluster 1
myeloid cell homeostasis	myeloid cell homeostasis	2/1093	10/14479	0.2	2.64941	1.4909	0.171324	0.523885	0.465033	Fancc/Nckap1l	2	cluster 1
negative regulation by host of viral transcription	negative regulation by host of viral transcription	2/1093	10/14479	0.2	2.64941	1.4909	0.171324	0.523885	0.465033	Jun/Hdac1	2	cluster 1
negative regulation of activated T cell proliferation	negative regulation of activated T cell proliferation	2/1093	10/14479	0.2	2.64941	1.4909	0.171324	0.523885	0.465033	Laptm5/Scrib	2	cluster 1
negative regulation of axon extension involved in axon guidance	negative regulation of axon extension involved in axon guidance	2/1093	10/14479	0.2	2.64941	1.4909	0.171324	0.523885	0.465033	Wnt3/Sema5a	2	cluster 1
negative regulation of epidermal growth factor-activated receptor activity	negative regulation of epidermal growth factor-activated receptor activity	2/1093	10/14479	0.2	2.64941	1.4909	0.171324	0.523885	0.465033	Psen2/Errfi1	2	cluster 1
negative regulation of intrinsic apoptotic signaling pathway in response to DNA damage by p53 class mediator	negative regulation of intrinsic apoptotic signaling pathway in response to DNA damage by p53 class mediator	2/1093	10/14479	0.2	2.64941	1.4909	0.171324	0.523885	0.465033	Cd44/Bcl2l12	2	cluster 1
negative regulation of thymocyte apoptotic process	negative regulation of thymocyte apoptotic process	2/1093	10/14479	0.2	2.64941	1.4909	0.171324	0.523885	0.465033	Ada/Efna1	2	cluster 1
negative regulation of transcription by competitive promoter binding	negative regulation of transcription by competitive promoter binding	2/1093	10/14479	0.2	2.64941	1.4909	0.171324	0.523885	0.465033	Bhlhe41/Smad7	2	cluster 1
nitric oxide mediated signal transduction	nitric oxide mediated signal transduction	2/1093	10/14479	0.2	2.64941	1.4909	0.171324	0.523885	0.465033	Mt2/Mt1	2	cluster 1
organic anion transport	organic anion transport	2/1093	10/14479	0.2	2.64941	1.4909	0.171324	0.523885	0.465033	Slco2b1/Atp8b1	2	cluster 1
phosphatidylcholine acyl-chain remodeling	phosphatidylcholine acyl-chain remodeling	2/1093	10/14479	0.2	2.64941	1.4909	0.171324	0.523885	0.465033	Dbi/Lpcat2	2	cluster 1
pore complex assembly	pore complex assembly	2/1093	10/14479	0.2	2.64941	1.4909	0.171324	0.523885	0.465033	P2rx7/Gsdmd	2	cluster 1
positive regulation of fibroblast growth factor receptor signaling pathway	positive regulation of fibroblast growth factor receptor signaling pathway	2/1093	10/14479	0.2	2.64941	1.4909	0.171324	0.523885	0.465033	Itgb1/Fgfbp3	2	cluster 1
positive regulation of lipid storage	positive regulation of lipid storage	2/1093	10/14479	0.2	2.64941	1.4909	0.171324	0.523885	0.465033	C3/Zc3h12a	2	cluster 1
positive regulation of lipopolysaccharide-mediated signaling pathway	positive regulation of lipopolysaccharide-mediated signaling pathway	2/1093	10/14479	0.2	2.64941	1.4909	0.171324	0.523885	0.465033	Ly86/Bmp6	2	cluster 1
positive regulation of organ growth	positive regulation of organ growth	2/1093	10/14479	0.2	2.64941	1.4909	0.171324	0.523885	0.465033	Ybx3/Sash3	2	cluster 1
positive regulation of smooth muscle cell differentiation	positive regulation of smooth muscle cell differentiation	2/1093	10/14479	0.2	2.64941	1.4909	0.171324	0.523885	0.465033	Notch1/Tmsb4x	2	cluster 1
positive regulation of tumor necrosis factor-mediated signaling pathway	positive regulation of tumor necrosis factor-mediated signaling pathway	2/1093	10/14479	0.2	2.64941	1.4909	0.171324	0.523885	0.465033	Laptm5/Adam17	2	cluster 1
post-Golgi vesicle-mediated transport	post-Golgi vesicle-mediated transport	2/1093	10/14479	0.2	2.64941	1.4909	0.171324	0.523885	0.465033	Plcb3/Rp2	2	cluster 1
prostate gland epithelium morphogenesis	prostate gland epithelium morphogenesis	2/1093	10/14479	0.2	2.64941	1.4909	0.171324	0.523885	0.465033	Notch1/Mmp2	2	cluster 1
protein localization to cell junction	protein localization to cell junction	2/1093	10/14479	0.2	2.64941	1.4909	0.171324	0.523885	0.465033	Fermt2/Nectin1	2	cluster 1
protein polyglutamylation	protein polyglutamylation	2/1093	10/14479	0.2	2.64941	1.4909	0.171324	0.523885	0.465033	Ttll7/Ttll5	2	cluster 1
regulation of axon regeneration	regulation of axon regeneration	2/1093	10/14479	0.2	2.64941	1.4909	0.171324	0.523885	0.465033	Neo1/Adam17	2	cluster 1
regulation of centrosome cycle	regulation of centrosome cycle	2/1093	10/14479	0.2	2.64941	1.4909	0.171324	0.523885	0.465033	Wdr62/Atf5	2	cluster 1
regulation of clathrin-dependent endocytosis	regulation of clathrin-dependent endocytosis	2/1093	10/14479	0.2	2.64941	1.4909	0.171324	0.523885	0.465033	Bmp2k/Sh3gl3	2	cluster 1
regulation of non-canonical NF-kappaB signal transduction	regulation of non-canonical NF-kappaB signal transduction	2/1093	10/14479	0.2	2.64941	1.4909	0.171324	0.523885	0.465033	Prdx1/Bcl3	2	cluster 1
regulation of protein metabolic process	regulation of protein metabolic process	2/1093	10/14479	0.2	2.64941	1.4909	0.171324	0.523885	0.465033	Apoe/Ldlr	2	cluster 1
response to leptin	response to leptin	2/1093	10/14479	0.2	2.64941	1.4909	0.171324	0.523885	0.465033	Ccnd1/Stat3	2	cluster 1
response to vitamin A	response to vitamin A	2/1093	10/14479	0.2	2.64941	1.4909	0.171324	0.523885	0.465033	Cat/Lipa	2	cluster 1
response to yeast	response to yeast	2/1093	10/14479	0.2	2.64941	1.4909	0.171324	0.523885	0.465033	Ncf1/Plcg2	2	cluster 1
Schwann cell differentiation	Schwann cell differentiation	2/1093	10/14479	0.2	2.64941	1.4909	0.171324	0.523885	0.465033	Nab1/Adgrg6	2	cluster 1
self proteolysis	self proteolysis	2/1093	10/14479	0.2	2.64941	1.4909	0.171324	0.523885	0.465033	Capn3/Lgmn	2	cluster 1
sodium-independent organic anion transport	sodium-independent organic anion transport	2/1093	10/14479	0.2	2.64941	1.4909	0.171324	0.523885	0.465033	Slco3a1/Slco2b1	2	cluster 1
water transport	water transport	2/1093	10/14479	0.2	2.64941	1.4909	0.171324	0.523885	0.465033	Aqp4/Slc14a1	2	cluster 1
myeloid cell differentiation	myeloid cell differentiation	4/1093	29/14479	0.137931	1.82718	1.2741	0.171874	0.524789	0.465836	Tirap/Tcirg1/Lipa/Zfp36	4	cluster 1
cellular response to insulin stimulus	cellular response to insulin stimulus	9/1093	83/14479	0.108434	1.43642	1.13937	0.172986	0.525434	0.466408	Enpp1/Gpt/Kat2b/Rab31/Gpam/Sgk1/Cdk2/Zfp36l1/Rb1	9	cluster 1
chloride transmembrane transport	chloride transmembrane transport	9/1093	83/14479	0.108434	1.43642	1.13937	0.172986	0.525434	0.466408	Slc12a9/Ano4/Slc25a27/Clic5/Slc4a2/Slc26a11/Clic1/Ano10/Slc1a3	9	cluster 1
phospholipase C-activating G protein-coupled receptor signaling pathway	phospholipase C-activating G protein-coupled receptor signaling pathway	9/1093	83/14479	0.108434	1.43642	1.13937	0.172986	0.525434	0.466408	P2ry12/Adgrg1/Cx3cr1/Ednrb/Prkd3/Gna15/Plcb3/Dgki/Pth1r	9	cluster 1
synaptic vesicle endocytosis	synaptic vesicle endocytosis	6/1093	50/14479	0.12	1.58964	1.19342	0.173105	0.525434	0.466408	Atp8a1/Dnm2/Bin1/Ston2/Scrib/Synj2	6	cluster 1
Wnt signaling pathway	Wnt signaling pathway	16/1093	165/14479	0.0969697	1.28456	1.05045	0.181024	0.548663	0.487027	Ctnnbip1/Amotl2/Enpp1/Hbp1/Daam1/Fermt2/Cela1/Lzts2/Cd44/Ccnd1/Rnf43/Tcf7l2/Wls/Fam53b/Tle3/Amer2	16	cluster 1
positive regulation of inflammatory response	positive regulation of inflammatory response	8/1093	73/14479	0.109589	1.45173	1.10562	0.183924	0.552499	0.490433	Ctss/Il18/Tnfrsf1a/Il16/Ldlr/Gsdmd/Lgals2/Tradd	8	cluster 1
negative regulation of BMP signaling pathway	negative regulation of BMP signaling pathway	6/1093	51/14479	0.117647	1.55847	1.14163	0.184576	0.552499	0.490433	Notch1/Abl1/Smad7/Htra3/Cav1/Tcf7l2	6	cluster 1
stem cell differentiation	stem cell differentiation	6/1093	51/14479	0.117647	1.55847	1.14163	0.184576	0.552499	0.490433	Vsir/Fgfr2/Foxo4/Zfp281/Shc4/Sox21	6	cluster 1
negative regulation of cytokine production	negative regulation of cytokine production	4/1093	30/14479	0.133333	1.76627	1.2005	0.187296	0.552499	0.490433	Slc11a1/Clec4a2/Syt11/Rgcc	4	cluster 1
positive regulation of reactive oxygen species metabolic process	positive regulation of reactive oxygen species metabolic process	4/1093	30/14479	0.133333	1.76627	1.2005	0.187296	0.552499	0.490433	Nfe2l2/Dcxr/Zc3h12a/Gadd45a	4	cluster 1
positive regulation of telomere maintenance	positive regulation of telomere maintenance	4/1093	30/14479	0.133333	1.76627	1.2005	0.187296	0.552499	0.490433	Prkcq/Mapk3/Nek7/Tinf2	4	cluster 1
sarcomere organization	sarcomere organization	4/1093	30/14479	0.133333	1.76627	1.2005	0.187296	0.552499	0.490433	Capn3/Itgb1/Ldb3/Cfl2	4	cluster 1
regulation of gene expression	regulation of gene expression	23/1093	250/14479	0.092	1.21873	0.996834	0.188171	0.552499	0.490433	Notch1/Zbtb7b/Nras/Chd7/Tgfbr1/Ybx3/Cln3/Col2a1/Trem2/Lbh/Tcirg1/Zc3h12a/Apoe/Atf5/Plcg2/Hey2/Cdk2/Zfp36l1/Gnrh1/Shc4/Kdm4a/Rom1/Kdm6a	23	cluster 1
hepatocyte apoptotic process	hepatocyte apoptotic process	3/1093	20/14479	0.15	1.98705	1.26219	0.188401	0.552499	0.490433	Lims1/Rb1/Atf7	3	cluster 1
hippo signaling	hippo signaling	3/1093	20/14479	0.15	1.98705	1.26219	0.188401	0.552499	0.490433	Amotl2/Wwtr1/Mob1a	3	cluster 1
interleukin-1-mediated signaling pathway	interleukin-1-mediated signaling pathway	3/1093	20/14479	0.15	1.98705	1.26219	0.188401	0.552499	0.490433	Mapk3/Rela/Il1rl2	3	cluster 1
muscle cell differentiation	muscle cell differentiation	3/1093	20/14479	0.15	1.98705	1.26219	0.188401	0.552499	0.490433	Svil/Bin1/H3f3b	3	cluster 1
p38MAPK cascade	p38MAPK cascade	3/1093	20/14479	0.15	1.98705	1.26219	0.188401	0.552499	0.490433	Zfp36/Zfp36l1/Atf7	3	cluster 1
phosphatidylinositol-mediated signaling	phosphatidylinositol-mediated signaling	3/1093	20/14479	0.15	1.98705	1.26219	0.188401	0.552499	0.490433	Pik3c2b/Plcg2/Plcb3	3	cluster 1
positive regulation of NLRP3 inflammasome complex assembly	positive regulation of NLRP3 inflammasome complex assembly	3/1093	20/14479	0.15	1.98705	1.26219	0.188401	0.552499	0.490433	Mavs/Plcg2/Nek7	3	cluster 1
prostaglandin metabolic process	prostaglandin metabolic process	3/1093	20/14479	0.15	1.98705	1.26219	0.188401	0.552499	0.490433	Gstm1/Pdpn/Tnfrsf1a	3	cluster 1
regulated exocytosis	regulated exocytosis	3/1093	20/14479	0.15	1.98705	1.26219	0.188401	0.552499	0.490433	Pex5l/Rab31/Tmed10	3	cluster 1
regulation of growth	regulation of growth	3/1093	20/14479	0.15	1.98705	1.26219	0.188401	0.552499	0.490433	Igfbp5/Selenop/Tkt	3	cluster 1
white fat cell differentiation	white fat cell differentiation	3/1093	20/14479	0.15	1.98705	1.26219	0.188401	0.552499	0.490433	Pdgfra/Retreg1/Scd1	3	cluster 1
negative regulation of MAPK cascade	negative regulation of MAPK cascade	5/1093	41/14479	0.121951	1.61549	1.12771	0.194342	0.552499	0.490433	Efna1/Dusp16/P2rx7/Cav1/Dok1	5	cluster 1
positive regulation of apoptotic signaling pathway	positive regulation of apoptotic signaling pathway	5/1093	41/14479	0.121951	1.61549	1.12771	0.194342	0.552499	0.490433	Ctss/Tgfbr1/Ctsh/Bmf/Rps3	5	cluster 1
positive regulation of interferon-beta production	positive regulation of interferon-beta production	5/1093	41/14479	0.121951	1.61549	1.12771	0.194342	0.552499	0.490433	Rnf135/Zbtb20/Mavs/Ptpn11/Tradd	5	cluster 1
regulation of cytokine production	regulation of cytokine production	5/1093	41/14479	0.121951	1.61549	1.12771	0.194342	0.552499	0.490433	S100b/Icosl/Elf1/Zbtb20/Gpam	5	cluster 1
response to unfolded protein	response to unfolded protein	5/1093	41/14479	0.121951	1.61549	1.12771	0.194342	0.552499	0.490433	Edem2/Creb3l2/Edem1/Hspb1/Erp27	5	cluster 1
intracellular iron ion homeostasis	intracellular iron ion homeostasis	6/1093	52/14479	0.115385	1.5285	1.09094	0.196335	0.552499	0.490433	Slc11a1/Neo1/Slc40a1/Ftl1/Bmp6/Cybrd1	6	cluster 1
adherens junction assembly	adherens junction assembly	2/1093	11/14479	0.181818	2.40855	1.33538	0.199446	0.552499	0.490433	Pak2/Smad7	2	cluster 1
amyloid-beta formation	amyloid-beta formation	2/1093	11/14479	0.181818	2.40855	1.33538	0.199446	0.552499	0.490433	Bace1/Psen2	2	cluster 1
apoptotic process involved in development	apoptotic process involved in development	2/1093	11/14479	0.181818	2.40855	1.33538	0.199446	0.552499	0.490433	Enpp1/Kif1b	2	cluster 1
cellular response to cold	cellular response to cold	2/1093	11/14479	0.181818	2.40855	1.33538	0.199446	0.552499	0.490433	Lipe/Dnajc3	2	cluster 1
cellular response to prostaglandin E stimulus	cellular response to prostaglandin E stimulus	2/1093	11/14479	0.181818	2.40855	1.33538	0.199446	0.552499	0.490433	P2ry6/Acaca	2	cluster 1
cellular response to toxic substance	cellular response to toxic substance	2/1093	11/14479	0.181818	2.40855	1.33538	0.199446	0.552499	0.490433	Abtb2/Mapk3	2	cluster 1
central nervous system neuron axonogenesis	central nervous system neuron axonogenesis	2/1093	11/14479	0.181818	2.40855	1.33538	0.199446	0.552499	0.490433	Arhgef28/Dubr	2	cluster 1
cerebellar granule cell differentiation	cerebellar granule cell differentiation	2/1093	11/14479	0.181818	2.40855	1.33538	0.199446	0.552499	0.490433	Kndc1/Nfix	2	cluster 1
D-glucose transmembrane transport	D-glucose transmembrane transport	2/1093	11/14479	0.181818	2.40855	1.33538	0.199446	0.552499	0.490433	Slc2a1/Slc2a10	2	cluster 1
dendritic cell differentiation	dendritic cell differentiation	2/1093	11/14479	0.181818	2.40855	1.33538	0.199446	0.552499	0.490433	Trem2/Tmem176b	2	cluster 1
dopamine biosynthetic process	dopamine biosynthetic process	2/1093	11/14479	0.181818	2.40855	1.33538	0.199446	0.552499	0.490433	Ddc/Cyp2d22	2	cluster 1
estrogen metabolic process	estrogen metabolic process	2/1093	11/14479	0.181818	2.40855	1.33538	0.199446	0.552499	0.490433	Pdgfra/Hsd17b4	2	cluster 1
glyceraldehyde-3-phosphate biosynthetic process	glyceraldehyde-3-phosphate biosynthetic process	2/1093	11/14479	0.181818	2.40855	1.33538	0.199446	0.552499	0.490433	Slc25a10/Tkt	2	cluster 1
glycoprotein catabolic process	glycoprotein catabolic process	2/1093	11/14479	0.181818	2.40855	1.33538	0.199446	0.552499	0.490433	Neu4/Fbxo2	2	cluster 1
high-density lipoprotein particle remodeling	high-density lipoprotein particle remodeling	2/1093	11/14479	0.181818	2.40855	1.33538	0.199446	0.552499	0.490433	Abcg1/Apoe	2	cluster 1
morphogenesis of embryonic epithelium	morphogenesis of embryonic epithelium	2/1093	11/14479	0.181818	2.40855	1.33538	0.199446	0.552499	0.490433	Fgfr2/Scrib	2	cluster 1
negative regulation of cell size	negative regulation of cell size	2/1093	11/14479	0.181818	2.40855	1.33538	0.199446	0.552499	0.490433	Rdx/Rhoa	2	cluster 1
neurofilament cytoskeleton organization	neurofilament cytoskeleton organization	2/1093	11/14479	0.181818	2.40855	1.33538	0.199446	0.552499	0.490433	Cln8/Arhgef28	2	cluster 1
photoreceptor cell outer segment organization	photoreceptor cell outer segment organization	2/1093	11/14479	0.181818	2.40855	1.33538	0.199446	0.552499	0.490433	Mfsd2a/Rom1	2	cluster 1
podocyte differentiation	podocyte differentiation	2/1093	11/14479	0.181818	2.40855	1.33538	0.199446	0.552499	0.490433	Ednrb/Prom1	2	cluster 1
positive regulation of mitochondrial depolarization	positive regulation of mitochondrial depolarization	2/1093	11/14479	0.181818	2.40855	1.33538	0.199446	0.552499	0.490433	Myoc/P2rx7	2	cluster 1
positive regulation of mucus secretion	positive regulation of mucus secretion	2/1093	11/14479	0.181818	2.40855	1.33538	0.199446	0.552499	0.490433	Cyba/Sytl2	2	cluster 1
positive regulation of urine volume	positive regulation of urine volume	2/1093	11/14479	0.181818	2.40855	1.33538	0.199446	0.552499	0.490433	Ednrb/Gnai2	2	cluster 1
protein insertion into ER membrane by stop-transfer membrane-anchor sequence	protein insertion into ER membrane by stop-transfer membrane-anchor sequence	2/1093	11/14479	0.181818	2.40855	1.33538	0.199446	0.552499	0.490433	Wnk1/Mmgt1	2	cluster 1
radial glial cell differentiation	radial glial cell differentiation	2/1093	11/14479	0.181818	2.40855	1.33538	0.199446	0.552499	0.490433	Metrn/Stat3	2	cluster 1
regulation of B cell differentiation	regulation of B cell differentiation	2/1093	11/14479	0.181818	2.40855	1.33538	0.199446	0.552499	0.490433	Zfp36l1/Zfp36l2	2	cluster 1
regulation of bicellular tight junction assembly	regulation of bicellular tight junction assembly	2/1093	11/14479	0.181818	2.40855	1.33538	0.199446	0.552499	0.490433	Tjp1/Gja1	2	cluster 1
regulation of fatty acid metabolic process	regulation of fatty acid metabolic process	2/1093	11/14479	0.181818	2.40855	1.33538	0.199446	0.552499	0.490433	Srebf1/Cav1	2	cluster 1
regulation of macrophage activation	regulation of macrophage activation	2/1093	11/14479	0.181818	2.40855	1.33538	0.199446	0.552499	0.490433	Gpr137b/Slc7a2	2	cluster 1
regulation of protein export from nucleus	regulation of protein export from nucleus	2/1093	11/14479	0.181818	2.40855	1.33538	0.199446	0.552499	0.490433	Ifi27/Ptpn11	2	cluster 1
response to arsenic-containing substance	response to arsenic-containing substance	2/1093	11/14479	0.181818	2.40855	1.33538	0.199446	0.552499	0.490433	Serpinf1/As3mt	2	cluster 1
secondary palate development	secondary palate development	2/1093	11/14479	0.181818	2.40855	1.33538	0.199446	0.552499	0.490433	Chd7/Tgfb3	2	cluster 1
smooth muscle cell migration	smooth muscle cell migration	2/1093	11/14479	0.181818	2.40855	1.33538	0.199446	0.552499	0.490433	Sema6d/Plat	2	cluster 1
sphingosine biosynthetic process	sphingosine biosynthetic process	2/1093	11/14479	0.181818	2.40855	1.33538	0.199446	0.552499	0.490433	Abca2/Sptssa	2	cluster 1
sulfur compound metabolic process	sulfur compound metabolic process	2/1093	11/14479	0.181818	2.40855	1.33538	0.199446	0.552499	0.490433	Sulf2/Chst3	2	cluster 1
vacuolar acidification	vacuolar acidification	2/1093	11/14479	0.181818	2.40855	1.33538	0.199446	0.552499	0.490433	Slc11a1/Tcirg1	2	cluster 1
very long-chain fatty acid biosynthetic process	very long-chain fatty acid biosynthetic process	2/1093	11/14479	0.181818	2.40855	1.33538	0.199446	0.552499	0.490433	Elovl5/Elovl6	2	cluster 1
viral budding from plasma membrane	viral budding from plasma membrane	2/1093	11/14479	0.181818	2.40855	1.33538	0.199446	0.552499	0.490433	Chmp1b/Chmp7	2	cluster 1
xenobiotic catabolic process	xenobiotic catabolic process	2/1093	11/14479	0.181818	2.40855	1.33538	0.199446	0.552499	0.490433	Gstm1/Acsl1	2	cluster 1
negative regulation of transforming growth factor beta receptor signaling pathway	negative regulation of transforming growth factor beta receptor signaling pathway	9/1093	86/14479	0.104651	1.38632	1.02673	0.199718	0.552508	0.490441	Dnm2/Adam17/Ldlrad4/Smad7/Slc2a10/Htra3/Spry1/Hdac1/Tgfb3	9	cluster 1
regulation of DNA-templated transcription	regulation of DNA-templated transcription	42/1093	487/14479	0.0862423	1.14245	0.913773	0.202098	0.557484	0.494858	Nab1/Pogk/Prkcq/Nfe2l2/Spi1/Tgfbr1/Jun/Zfp773/Zfp14/Zfp536/Rnf141/Neo1/Srebf1/Hbp1/Zfp488/Elf1/Kat2b/Rela/Fzd7/Wwtr1/Chek2/Mafk/Atf5/Nfatc3/Aebp1/Ikzf1/Stat3/Bach1/Tcf7l2/Foxo4/E2f5/Apbb2/Sertad3/Tle3/Limd1/Tmpo/Efemp1/Rb1/Sox21/Atf7/Foxn2/Sox3	42	cluster 1
endothelial cell proliferation	endothelial cell proliferation	4/1093	31/14479	0.129032	1.70929	1.12965	0.20314	0.557484	0.494858	Zeb2/Tgfbr1/Lipa/Cav1	4	cluster 1
negative regulation of T cell proliferation	negative regulation of T cell proliferation	4/1093	31/14479	0.129032	1.70929	1.12965	0.20314	0.557484	0.494858	Cd37/Foxj1/Cd86/Mad1l1	4	cluster 1
negative regulation of vascular associated smooth muscle cell proliferation	negative regulation of vascular associated smooth muscle cell proliferation	4/1093	31/14479	0.129032	1.70929	1.12965	0.20314	0.557484	0.494858	Gna13/Cav1/Rhoa/Tgfb3	4	cluster 1
platelet activation	platelet activation	4/1093	31/14479	0.129032	1.70929	1.12965	0.20314	0.557484	0.494858	P2ry12/Rasa3/Gna13/Entpd2	4	cluster 1
response to starvation	response to starvation	4/1093	31/14479	0.129032	1.70929	1.12965	0.20314	0.557484	0.494858	Gpt/Pdk4/Zfp36/Tbc1d5	4	cluster 1
positive regulation of canonical Wnt signaling pathway	positive regulation of canonical Wnt signaling pathway	10/1093	98/14479	0.102041	1.35174	0.998334	0.204165	0.559552	0.496694	Zeb2/Sulf2/Wnk1/Ppp2r3a/Sema5a/Kank1/Fgfr2/Wls/Fam53b/Rps12	10	cluster 1
activation of cysteine-type endopeptidase activity involved in apoptotic process	activation of cysteine-type endopeptidase activity involved in apoptotic process	7/1093	64/14479	0.109375	1.44889	1.02841	0.206536	0.559737	0.496858	Anp32b/Laptm5/Diablo/Hip1/Rnf7/Dap/Bcl10	7	cluster 1
autophagosome maturation	autophagosome maturation	5/1093	42/14479	0.119048	1.57703	1.07009	0.207952	0.559737	0.496858	Snapin/Cln3/Chmp1b/Lamp2/Chmp7	5	cluster 1
macroautophagy	macroautophagy	5/1093	42/14479	0.119048	1.57703	1.07009	0.207952	0.559737	0.496858	Pik3c2b/Trp53inp2/Cln3/Tcirg1/Tbc1d5	5	cluster 1
skeletal muscle cell differentiation	skeletal muscle cell differentiation	5/1093	42/14479	0.119048	1.57703	1.07009	0.207952	0.559737	0.496858	Notch1/Sox8/Atf3/Rb1/Foxn2	5	cluster 1
arachidonate metabolic process	arachidonate metabolic process	3/1093	21/14479	0.142857	1.89243	1.16942	0.208306	0.559737	0.496858	Cyp2d22/Cyp2j6/Fads1	3	cluster 1
centrosome localization	centrosome localization	3/1093	21/14479	0.142857	1.89243	1.16942	0.208306	0.559737	0.496858	Pard3/Kif5b/Dync1li2	3	cluster 1
face development	face development	3/1093	21/14479	0.142857	1.89243	1.16942	0.208306	0.559737	0.496858	Chd7/Mapk3/Sox3	3	cluster 1
intracellular receptor signaling pathway	intracellular receptor signaling pathway	3/1093	21/14479	0.142857	1.89243	1.16942	0.208306	0.559737	0.496858	Srebf1/Stat3/Ppard	3	cluster 1
intracellular sodium ion homeostasis	intracellular sodium ion homeostasis	3/1093	21/14479	0.142857	1.89243	1.16942	0.208306	0.559737	0.496858	Atp1b3/Sgk1/Slc1a3	3	cluster 1
myoblast fusion	myoblast fusion	3/1093	21/14479	0.142857	1.89243	1.16942	0.208306	0.559737	0.496858	Dock1/Itgb1/Neo1	3	cluster 1
positive regulation of immunoglobulin production	positive regulation of immunoglobulin production	3/1093	21/14479	0.142857	1.89243	1.16942	0.208306	0.559737	0.496858	Cd37/Cd86/Sash3	3	cluster 1
positive regulation of sprouting angiogenesis	positive regulation of sprouting angiogenesis	3/1093	21/14479	0.142857	1.89243	1.16942	0.208306	0.559737	0.496858	Tjp1/Fgf1/S100a1	3	cluster 1
protein palmitoylation	protein palmitoylation	3/1093	21/14479	0.142857	1.89243	1.16942	0.208306	0.559737	0.496858	Zdhhc20/Zdhhc9/Glul	3	cluster 1
regulation of ARF protein signal transduction	regulation of ARF protein signal transduction	3/1093	21/14479	0.142857	1.89243	1.16942	0.208306	0.559737	0.496858	Cyth1/Cyth4/Psd2	3	cluster 1
synapse maturation	synapse maturation	3/1093	21/14479	0.142857	1.89243	1.16942	0.208306	0.559737	0.496858	Sez6l2/Cx3cr1/Bcan	3	cluster 1
B cell homeostasis	B cell homeostasis	4/1093	32/14479	0.125	1.65588	1.06132	0.219359	0.572591	0.508268	Spns2/Nckap1l/Il7r/Sash3	4	cluster 1
neuron cellular homeostasis	neuron cellular homeostasis	4/1093	32/14479	0.125	1.65588	1.06132	0.219359	0.572591	0.508268	Snapin/Tsc22d4/Hexb/Psen2	4	cluster 1
positive regulation of mesenchymal cell proliferation	positive regulation of mesenchymal cell proliferation	4/1093	32/14479	0.125	1.65588	1.06132	0.219359	0.572591	0.508268	Prrx1/Fgfr2/Prrx2/Pdgfa	4	cluster 1
negative regulation of neuron apoptotic process	negative regulation of neuron apoptotic process	16/1093	171/14479	0.0935673	1.23949	0.900184	0.219904	0.572591	0.508268	Jun/Cln3/Cln8/Mt1/Fbxo7/Retreg1/Nrbp2/Slc25a27/Cntf/Apoe/Ccnd1/Lgmn/Nfix/Tgfb3/Clu/Angpt1	16	cluster 1
protein homotetramerization	protein homotetramerization	6/1093	54/14479	0.111111	1.47189	0.992705	0.220647	0.572591	0.508268	Aldh9a1/Appl2/Shmt1/Aqp4/Me1/Acaca	6	cluster 1
protein O-linked glycosylation	protein O-linked glycosylation	6/1093	54/14479	0.111111	1.47189	0.992705	0.220647	0.572591	0.508268	Trak2/B3galt5/Galnt4/Galnt10/B3gnt5/Plod3	6	cluster 1
action potential	action potential	5/1093	43/14479	0.116279	1.54035	1.01397	0.221862	0.572591	0.508268	Cln3/Kcna1/Gna15/Kcna6/Ndp	5	cluster 1
neutrophil chemotaxis	neutrophil chemotaxis	5/1093	43/14479	0.116279	1.54035	1.01397	0.221862	0.572591	0.508268	Fcgr3/Fcer1g/Pde4b/Itgb2/Nckap1l	5	cluster 1
positive regulation of JUN kinase activity	positive regulation of JUN kinase activity	5/1093	43/14479	0.116279	1.54035	1.01397	0.221862	0.572591	0.508268	Zeb2/Tirap/Map3k11/Fgd2/Rps3	5	cluster 1
protein targeting	protein targeting	5/1093	43/14479	0.116279	1.54035	1.01397	0.221862	0.572591	0.508268	Trak2/Gbp2/Myo6/Ywhaq/Lamp2	5	cluster 1
release of sequestered calcium ion into cytosol	release of sequestered calcium ion into cytosol	5/1093	43/14479	0.116279	1.54035	1.01397	0.221862	0.572591	0.508268	Tmem38b/P2rx7/Itpr2/Plcg2/Plcb3	5	cluster 1
memory	memory	11/1093	112/14479	0.0982143	1.30105	0.913902	0.224148	0.572591	0.508268	Bace1/Cx3cr1/S100b/Trem2/Kat2b/Klk8/Lgmn/Psen2/Syt11/Nfix/Mapt	11	cluster 1
amino acid metabolic process	amino acid metabolic process	2/1093	12/14479	0.166667	2.20784	1.19605	0.228049	0.572591	0.508268	Acy1/Ddc	2	cluster 1
cell surface receptor signaling pathway via STAT	cell surface receptor signaling pathway via STAT	2/1093	12/14479	0.166667	2.20784	1.19605	0.228049	0.572591	0.508268	Cntf/Stat3	2	cluster 1
cellular response to interleukin-6	cellular response to interleukin-6	2/1093	12/14479	0.166667	2.20784	1.19605	0.228049	0.572591	0.508268	Rela/Entpd2	2	cluster 1
cerebral cortex cell migration	cerebral cortex cell migration	2/1093	12/14479	0.166667	2.20784	1.19605	0.228049	0.572591	0.508268	Dixdc1/Rhoa	2	cluster 1
dendritic spine maintenance	dendritic spine maintenance	2/1093	12/14479	0.166667	2.20784	1.19605	0.228049	0.572591	0.508268	Mtmr2/Trem2	2	cluster 1
endocardial cushion development	endocardial cushion development	2/1093	12/14479	0.166667	2.20784	1.19605	0.228049	0.572591	0.508268	Notch1/Tmem100	2	cluster 1
fatty acid beta-oxidation using acyl-CoA dehydrogenase	fatty acid beta-oxidation using acyl-CoA dehydrogenase	2/1093	12/14479	0.166667	2.20784	1.19605	0.228049	0.572591	0.508268	Acads/Acadvl	2	cluster 1
lateral ventricle development	lateral ventricle development	2/1093	12/14479	0.166667	2.20784	1.19605	0.228049	0.572591	0.508268	Dbi/Nfix	2	cluster 1
membrane protein proteolysis	membrane protein proteolysis	2/1093	12/14479	0.166667	2.20784	1.19605	0.228049	0.572591	0.508268	Ctsh/Rhbdd1	2	cluster 1
negative regulation of axon regeneration	negative regulation of axon regeneration	2/1093	12/14479	0.166667	2.20784	1.19605	0.228049	0.572591	0.508268	Rgma/Neo1	2	cluster 1
negative regulation of interleukin-10 production	negative regulation of interleukin-10 production	2/1093	12/14479	0.166667	2.20784	1.19605	0.228049	0.572591	0.508268	Tyrobp/Vsir	2	cluster 1
negative regulation of muscle cell apoptotic process	negative regulation of muscle cell apoptotic process	2/1093	12/14479	0.166667	2.20784	1.19605	0.228049	0.572591	0.508268	Zc3h12a/Cav1	2	cluster 1
negative regulation of protein localization to cell surface	negative regulation of protein localization to cell surface	2/1093	12/14479	0.166667	2.20784	1.19605	0.228049	0.572591	0.508268	Leprot/Gpm6b	2	cluster 1
oxidative phosphorylation	oxidative phosphorylation	2/1093	12/14479	0.166667	2.20784	1.19605	0.228049	0.572591	0.508268	1700066M21Rik/Cox6b2	2	cluster 1
pentose-phosphate shunt	pentose-phosphate shunt	2/1093	12/14479	0.166667	2.20784	1.19605	0.228049	0.572591	0.508268	Taldo1/Tkt	2	cluster 1
peptide metabolic process	peptide metabolic process	2/1093	12/14479	0.166667	2.20784	1.19605	0.228049	0.572591	0.508268	Cpd/Aebp1	2	cluster 1
positive regulation of ATP biosynthetic process	positive regulation of ATP biosynthetic process	2/1093	12/14479	0.166667	2.20784	1.19605	0.228049	0.572591	0.508268	Trem2/Stat3	2	cluster 1
positive regulation of extrinsic apoptotic signaling pathway via death domain receptors	positive regulation of extrinsic apoptotic signaling pathway via death domain receptors	2/1093	12/14479	0.166667	2.20784	1.19605	0.228049	0.572591	0.508268	Pea15a/Psen2	2	cluster 1
positive regulation of myoblast proliferation	positive regulation of myoblast proliferation	2/1093	12/14479	0.166667	2.20784	1.19605	0.228049	0.572591	0.508268	Csf1r/Ppard	2	cluster 1
positive regulation of protein localization	positive regulation of protein localization	2/1093	12/14479	0.166667	2.20784	1.19605	0.228049	0.572591	0.508268	Amotl2/Mapt	2	cluster 1
regulation of axon extension	regulation of axon extension	2/1093	12/14479	0.166667	2.20784	1.19605	0.228049	0.572591	0.508268	Abl1/Dnm2	2	cluster 1
regulation of cell fate specification	regulation of cell fate specification	2/1093	12/14479	0.166667	2.20784	1.19605	0.228049	0.572591	0.508268	Hdac1/Mta3	2	cluster 1
regulation of cellular response to oxidative stress	regulation of cellular response to oxidative stress	2/1093	12/14479	0.166667	2.20784	1.19605	0.228049	0.572591	0.508268	Mapkap1/Nfe2l2	2	cluster 1
regulation of extracellular matrix organization	regulation of extracellular matrix organization	2/1093	12/14479	0.166667	2.20784	1.19605	0.228049	0.572591	0.508268	Abl1/Slc2a10	2	cluster 1
regulation of modification of postsynaptic structure	regulation of modification of postsynaptic structure	2/1093	12/14479	0.166667	2.20784	1.19605	0.228049	0.572591	0.508268	Rhob/Rhoa	2	cluster 1
regulation of Rac protein signal transduction	regulation of Rac protein signal transduction	2/1093	12/14479	0.166667	2.20784	1.19605	0.228049	0.572591	0.508268	Dnm2/Cadm4	2	cluster 1
removal of superoxide radicals	removal of superoxide radicals	2/1093	12/14479	0.166667	2.20784	1.19605	0.228049	0.572591	0.508268	Prdx1/Fancc	2	cluster 1
response to angiotensin	response to angiotensin	2/1093	12/14479	0.166667	2.20784	1.19605	0.228049	0.572591	0.508268	Adora2b/Rock1	2	cluster 1
response to muramyl dipeptide	response to muramyl dipeptide	2/1093	12/14479	0.166667	2.20784	1.19605	0.228049	0.572591	0.508268	Notch1/Rela	2	cluster 1
sulfate transmembrane transport	sulfate transmembrane transport	2/1093	12/14479	0.166667	2.20784	1.19605	0.228049	0.572591	0.508268	Slc26a11/Slc25a10	2	cluster 1
supramolecular fiber organization	supramolecular fiber organization	2/1093	12/14479	0.166667	2.20784	1.19605	0.228049	0.572591	0.508268	Cst3/Mapt	2	cluster 1
thymocyte apoptotic process	thymocyte apoptotic process	2/1093	12/14479	0.166667	2.20784	1.19605	0.228049	0.572591	0.508268	Ada/Chek2	2	cluster 1
viral budding via host ESCRT complex	viral budding via host ESCRT complex	2/1093	12/14479	0.166667	2.20784	1.19605	0.228049	0.572591	0.508268	Chmp1b/Chmp7	2	cluster 1
autophagy of mitochondrion	autophagy of mitochondrion	3/1093	22/14479	0.136364	1.80641	1.0816	0.228648	0.572591	0.508268	Usp30/Fbxo7/Wipi1	3	cluster 1
basement membrane organization	basement membrane organization	3/1093	22/14479	0.136364	1.80641	1.0816	0.228648	0.572591	0.508268	Itgb1/Pxdn/Cav1	3	cluster 1
cellular response to glucocorticoid stimulus	cellular response to glucocorticoid stimulus	3/1093	22/14479	0.136364	1.80641	1.0816	0.228648	0.572591	0.508268	Zfp36/Zfp36l1/Zfp36l2	3	cluster 1
central nervous system myelination	central nervous system myelination	3/1093	22/14479	0.136364	1.80641	1.0816	0.228648	0.572591	0.508268	Enpp1/9630013A20Rik/Gpm6b	3	cluster 1
DNA replication initiation	DNA replication initiation	3/1093	22/14479	0.136364	1.80641	1.0816	0.228648	0.572591	0.508268	Mcm7/Mcm2/Mcm3	3	cluster 1
heterotypic cell-cell adhesion	heterotypic cell-cell adhesion	3/1093	22/14479	0.136364	1.80641	1.0816	0.228648	0.572591	0.508268	Nfasc/Itgb1/Itgb2	3	cluster 1
hormone-mediated signaling pathway	hormone-mediated signaling pathway	3/1093	22/14479	0.136364	1.80641	1.0816	0.228648	0.572591	0.508268	Adipor2/Ppard/Ptpn11	3	cluster 1
negative regulation of GTPase activity	negative regulation of GTPase activity	3/1093	22/14479	0.136364	1.80641	1.0816	0.228648	0.572591	0.508268	Wnk1/Rdx/Spry1	3	cluster 1
positive regulation of release of sequestered calcium ion into cytosol	positive regulation of release of sequestered calcium ion into cytosol	3/1093	22/14479	0.136364	1.80641	1.0816	0.228648	0.572591	0.508268	Dbi/Abl1/Capn3	3	cluster 1
positive regulation of Rho protein signal transduction	positive regulation of Rho protein signal transduction	3/1093	22/14479	0.136364	1.80641	1.0816	0.228648	0.572591	0.508268	Adgrg1/Plxnb1/Prag1	3	cluster 1
regulation of protein ubiquitination	regulation of protein ubiquitination	3/1093	22/14479	0.136364	1.80641	1.0816	0.228648	0.572591	0.508268	Dnajb2/Tgfbr1/Fbxo2	3	cluster 1
positive regulation of cytosolic calcium ion concentration	positive regulation of cytosolic calcium ion concentration	11/1093	113/14479	0.0973451	1.28953	0.882895	0.232725	0.582095	0.516705	Abl1/Cd52/Cx3cr1/Gja1/Gna13/Ednrb/Cd55/Plcg2/Ccr5/Bdkrb2/Pth1r	11	cluster 1
positive regulation of non-canonical NF-kappaB signal transduction	positive regulation of non-canonical NF-kappaB signal transduction	6/1093	55/14479	0.109091	1.44513	0.945071	0.233163	0.582482	0.517048	Laptm5/Il18/Trem2/Rela/Cd86/Rps3	6	cluster 1
calcium ion homeostasis	calcium ion homeostasis	4/1093	33/14479	0.121212	1.6057	0.995359	0.235907	0.586126	0.520283	Enpp1/Cav1/Psen2/Ank	4	cluster 1
intrinsic apoptotic signaling pathway in response to DNA damage by p53 class mediator	intrinsic apoptotic signaling pathway in response to DNA damage by p53 class mediator	4/1093	33/14479	0.121212	1.6057	0.995359	0.235907	0.586126	0.520283	Phlda3/Chek2/Bcl3/Ddit4	4	cluster 1
positive regulation of stem cell proliferation	positive regulation of stem cell proliferation	4/1093	33/14479	0.121212	1.6057	0.995359	0.235907	0.586126	0.520283	Gja1/Prrx1/Fgfr2/Prrx2	4	cluster 1
endosome to lysosome transport	endosome to lysosome transport	5/1093	44/14479	0.113636	1.50534	0.959277	0.236043	0.586126	0.520283	Trak2/Snapin/Rhob/Bin1/Lipa	5	cluster 1
positive regulation of cell-substrate adhesion	positive regulation of cell-substrate adhesion	5/1093	44/14479	0.113636	1.50534	0.959277	0.236043	0.586126	0.520283	Rsu1/Itgb1/Lims1/Edil3/Smoc1	5	cluster 1
smoothened signaling pathway	smoothened signaling pathway	9/1093	90/14479	0.1	1.3247	0.882939	0.237807	0.589795	0.523539	Enpp1/Ptpdc1/Ctnna1/Prrx1/Sall1/Kctd11/Prrx2/Rb1/Ndp	9	cluster 1
negative regulation of NF-kappaB transcription factor activity	negative regulation of NF-kappaB transcription factor activity	7/1093	67/14479	0.104478	1.38402	0.900255	0.240295	0.59525	0.528381	Spi1/Cat/Itch/Zc3h12a/Bcl3/Foxj1/Dap	7	cluster 1
cellular response to calcium ion	cellular response to calcium ion	8/1093	79/14479	0.101266	1.34147	0.869611	0.244853	0.603725	0.535905	Capn3/Jun/Alox5ap/Wnk1/Cpne3/Nfatc3/Plcg2/Lgmn	8	cluster 1
proton transmembrane transport	proton transmembrane transport	8/1093	79/14479	0.101266	1.34147	0.869611	0.244853	0.603725	0.535905	Slc11a1/Slc16a1/Slc15a4/Slc25a13/Slc25a27/Tmco3/Slc15a2/Atp6v0e	8	cluster 1
antibacterial humoral response	antibacterial humoral response	3/1093	23/14479	0.130435	1.72787	0.998239	0.249336	0.603725	0.535905	Wfdc18/Ighm/Rnase4	3	cluster 1
negative regulation of mitotic cell cycle	negative regulation of mitotic cell cycle	3/1093	23/14479	0.130435	1.72787	0.998239	0.249336	0.603725	0.535905	Abl1/Rb1/Scrib	3	cluster 1
negative regulation of non-canonical NF-kappaB signal transduction	negative regulation of non-canonical NF-kappaB signal transduction	3/1093	23/14479	0.130435	1.72787	0.998239	0.249336	0.603725	0.535905	Spi1/Rela/Zc3h12a	3	cluster 1
plasma membrane repair	plasma membrane repair	3/1093	23/14479	0.130435	1.72787	0.998239	0.249336	0.603725	0.535905	Chmp1b/Syt11/Chmp7	3	cluster 1
positive regulation of Ras protein signal transduction	positive regulation of Ras protein signal transduction	3/1093	23/14479	0.130435	1.72787	0.998239	0.249336	0.603725	0.535905	Notch1/Mmd2/Dgki	3	cluster 1
positive regulation of sodium ion transport	positive regulation of sodium ion transport	3/1093	23/14479	0.130435	1.72787	0.998239	0.249336	0.603725	0.535905	Cnksr3/Sgk1/Adrb2	3	cluster 1
positive regulation of vascular associated smooth muscle cell migration	positive regulation of vascular associated smooth muscle cell migration	3/1093	23/14479	0.130435	1.72787	0.998239	0.249336	0.603725	0.535905	Igfbp5/Adamts1/Fat1	3	cluster 1
pyroptotic inflammatory response	pyroptotic inflammatory response	3/1093	23/14479	0.130435	1.72787	0.998239	0.249336	0.603725	0.535905	Zeb2/Trem2/Gsdmd	3	cluster 1
synaptic vesicle exocytosis	synaptic vesicle exocytosis	3/1093	23/14479	0.130435	1.72787	0.998239	0.249336	0.603725	0.535905	Snapin/Rap1a/P2rx7	3	cluster 1
response to estrogen	response to estrogen	5/1093	45/14479	0.111111	1.47189	0.905929	0.250466	0.603725	0.535905	Tgfbr1/Ctnna1/Cav1/Mmp2/Tgfb3	5	cluster 1
brown fat cell differentiation	brown fat cell differentiation	4/1093	34/14479	0.117647	1.55847	0.931585	0.252737	0.603725	0.535905	Selenbp1/Aldh6a1/Scd1/Adrb2	4	cluster 1
cell motility	cell motility	4/1093	34/14479	0.117647	1.55847	0.931585	0.252737	0.603725	0.535905	Tgfbr1/Wasf2/Adam17/Ctnna1	4	cluster 1
positive regulation of filopodium assembly	positive regulation of filopodium assembly	4/1093	34/14479	0.117647	1.55847	0.931585	0.252737	0.603725	0.535905	Prkcq/Tgfbr1/Arap1/Tgfb3	4	cluster 1
autophagosome-lysosome fusion	autophagosome-lysosome fusion	2/1093	13/14479	0.153846	2.038	1.06988	0.256898	0.603725	0.535905	Cln3/Tom1	2	cluster 1
CDP-diacylglycerol biosynthetic process	CDP-diacylglycerol biosynthetic process	2/1093	13/14479	0.153846	2.038	1.06988	0.256898	0.603725	0.535905	Agpat4/Gpam	2	cluster 1
cell morphogenesis involved in neuron differentiation	cell morphogenesis involved in neuron differentiation	2/1093	13/14479	0.153846	2.038	1.06988	0.256898	0.603725	0.535905	Rb1/Slc1a3	2	cluster 1
cellular response to exogenous dsRNA	cellular response to exogenous dsRNA	2/1093	13/14479	0.153846	2.038	1.06988	0.256898	0.603725	0.535905	Mavs/Cav1	2	cluster 1
ERBB2-ERBB3 signaling pathway	ERBB2-ERBB3 signaling pathway	2/1093	13/14479	0.153846	2.038	1.06988	0.256898	0.603725	0.535905	Myoc/Mapk3	2	cluster 1
glomerulus development	glomerulus development	2/1093	13/14479	0.153846	2.038	1.06988	0.256898	0.603725	0.535905	Wwtr1/Myo1e	2	cluster 1
Golgi to endosome transport	Golgi to endosome transport	2/1093	13/14479	0.153846	2.038	1.06988	0.256898	0.603725	0.535905	Mon2/Eps15	2	cluster 1
Golgi vesicle transport	Golgi vesicle transport	2/1093	13/14479	0.153846	2.038	1.06988	0.256898	0.603725	0.535905	Rab31/Slc10a7	2	cluster 1
hyaluronan catabolic process	hyaluronan catabolic process	2/1093	13/14479	0.153846	2.038	1.06988	0.256898	0.603725	0.535905	Hexb/Cd44	2	cluster 1
macrophage activation involved in immune response	macrophage activation involved in immune response	2/1093	13/14479	0.153846	2.038	1.06988	0.256898	0.603725	0.535905	Tyrobp/Plcg2	2	cluster 1
maintenance of blood-brain barrier	maintenance of blood-brain barrier	2/1093	13/14479	0.153846	2.038	1.06988	0.256898	0.603725	0.535905	Mfsd2a/Bdkrb2	2	cluster 1
male genitalia development	male genitalia development	2/1093	13/14479	0.153846	2.038	1.06988	0.256898	0.603725	0.535905	Pdgfra/Bmp6	2	cluster 1
mitochondrial transport	mitochondrial transport	2/1093	13/14479	0.153846	2.038	1.06988	0.256898	0.603725	0.535905	Kif5b/Slc25a10	2	cluster 1
multivesicular body assembly	multivesicular body assembly	2/1093	13/14479	0.153846	2.038	1.06988	0.256898	0.603725	0.535905	Chmp1b/Chmp7	2	cluster 1
negative regulation of DNA damage response, signal transduction by p53 class mediator	negative regulation of DNA damage response, signal transduction by p53 class mediator	2/1093	13/14479	0.153846	2.038	1.06988	0.256898	0.603725	0.535905	Pttg1ip/Cd44	2	cluster 1
negative regulation of motor neuron apoptotic process	negative regulation of motor neuron apoptotic process	2/1093	13/14479	0.153846	2.038	1.06988	0.256898	0.603725	0.535905	Rhoa/Rock1	2	cluster 1
negative regulation of neuroblast proliferation	negative regulation of neuroblast proliferation	2/1093	13/14479	0.153846	2.038	1.06988	0.256898	0.603725	0.535905	Ctnna1/Kctd11	2	cluster 1
negative regulation of substrate adhesion-dependent cell spreading	negative regulation of substrate adhesion-dependent cell spreading	2/1093	13/14479	0.153846	2.038	1.06988	0.256898	0.603725	0.535905	Bcar1/Kank1	2	cluster 1
negative regulation of vasoconstriction	negative regulation of vasoconstriction	2/1093	13/14479	0.153846	2.038	1.06988	0.256898	0.603725	0.535905	Itgb1/Mmp2	2	cluster 1
positive regulation of cell cycle G1/S phase transition	positive regulation of cell cycle G1/S phase transition	2/1093	13/14479	0.153846	2.038	1.06988	0.256898	0.603725	0.535905	Csf1r/Plcg2	2	cluster 1
positive regulation of hormone secretion	positive regulation of hormone secretion	2/1093	13/14479	0.153846	2.038	1.06988	0.256898	0.603725	0.535905	Cntf/Ptpn11	2	cluster 1
positive regulation of macrophage differentiation	positive regulation of macrophage differentiation	2/1093	13/14479	0.153846	2.038	1.06988	0.256898	0.603725	0.535905	Fadd/Rb1	2	cluster 1
positive regulation of stem cell differentiation	positive regulation of stem cell differentiation	2/1093	13/14479	0.153846	2.038	1.06988	0.256898	0.603725	0.535905	Vsir/Sp7	2	cluster 1
receptor catabolic process	receptor catabolic process	2/1093	13/14479	0.153846	2.038	1.06988	0.256898	0.603725	0.535905	Sh3glb1/Lgmn	2	cluster 1
regulation of cell adhesion mediated by integrin	regulation of cell adhesion mediated by integrin	2/1093	13/14479	0.153846	2.038	1.06988	0.256898	0.603725	0.535905	Efna1/Ptpn11	2	cluster 1
regulation of establishment of cell polarity	regulation of establishment of cell polarity	2/1093	13/14479	0.153846	2.038	1.06988	0.256898	0.603725	0.535905	Kank1/Shtn1	2	cluster 1
regulation of sensory perception of pain	regulation of sensory perception of pain	2/1093	13/14479	0.153846	2.038	1.06988	0.256898	0.603725	0.535905	Fabp5/Tmem100	2	cluster 1
regulation of stem cell proliferation	regulation of stem cell proliferation	2/1093	13/14479	0.153846	2.038	1.06988	0.256898	0.603725	0.535905	Notch1/Zfp36l1	2	cluster 1
response to osmotic stress	response to osmotic stress	2/1093	13/14479	0.153846	2.038	1.06988	0.256898	0.603725	0.535905	Tsc22d4/Map7	2	cluster 1
ruffle assembly	ruffle assembly	2/1093	13/14479	0.153846	2.038	1.06988	0.256898	0.603725	0.535905	Inppl1/Aif1	2	cluster 1
positive regulation of JNK cascade	positive regulation of JNK cascade	9/1093	92/14479	0.0978261	1.2959	0.813579	0.257756	0.605051	0.537081	Map4k4/Myoc/Tirap/Dixdc1/Map3k11/Gadd45a/Ltbr/Serpinf2/Traf4	9	cluster 1
negative regulation of protein kinase activity	negative regulation of protein kinase activity	6/1093	57/14479	0.105263	1.39442	0.852564	0.258816	0.60616	0.538066	Wwtr1/Hspb1/Gadd45a/Sh3bp5/Rb1/Dnajc3	6	cluster 1
sodium ion transport	sodium ion transport	6/1093	57/14479	0.105263	1.39442	0.852564	0.258816	0.60616	0.538066	Atp1b3/Fxyd1/Fxyd3/Slc10a7/Slc38a3/Slc6a8	6	cluster 1
cellular oxidant detoxification	cellular oxidant detoxification	5/1093	46/14479	0.108696	1.43989	0.853862	0.265103	0.619475	0.549885	Prdx6/Gstk1/Pxdn/Apoe/Gsto2	5	cluster 1
determination of adult lifespan	determination of adult lifespan	5/1093	46/14479	0.108696	1.43989	0.853862	0.265103	0.619475	0.549885	Enpp1/Lipa/Tfcp2l1/Rad54l/Sgsh	5	cluster 1
canonical Wnt signaling pathway	canonical Wnt signaling pathway	9/1093	93/14479	0.0967742	1.28197	0.779496	0.267926	0.62172	0.551878	Dixdc1/Jup/Wnt3/Ednrb/Fzd7/Cav1/Fgfr2/Tcf7l2/Ndp	9	cluster 1
axon development	axon development	4/1093	35/14479	0.114286	1.51395	0.869855	0.269805	0.62172	0.551878	Kcna1/Dynlt1f/Epb41l3/Gpm6b	4	cluster 1
negative regulation of cell differentiation	negative regulation of cell differentiation	4/1093	35/14479	0.114286	1.51395	0.869855	0.269805	0.62172	0.551878	P2ry12/Anp32b/Ss18/Hopx	4	cluster 1
positive regulation of SMAD protein signal transduction	positive regulation of SMAD protein signal transduction	4/1093	35/14479	0.114286	1.51395	0.869855	0.269805	0.62172	0.551878	Tgfbr1/Lgals9/Bmp6/Tgfb3	4	cluster 1
receptor clustering	receptor clustering	4/1093	35/14479	0.114286	1.51395	0.869855	0.269805	0.62172	0.551878	Cd53/Itgb2/Lgals9/Scrib	4	cluster 1
brain morphogenesis	brain morphogenesis	3/1093	24/14479	0.125	1.65588	0.91888	0.270287	0.62172	0.551878	Fancc/Psen2/Nfix	3	cluster 1
negative regulation of actin filament polymerization	negative regulation of actin filament polymerization	3/1093	24/14479	0.125	1.65588	0.91888	0.270287	0.62172	0.551878	Kank1/Kank2/Ssh2	3	cluster 1
negative regulation of extrinsic apoptotic signaling pathway via death domain receptors	negative regulation of extrinsic apoptotic signaling pathway via death domain receptors	3/1093	24/14479	0.125	1.65588	0.91888	0.270287	0.62172	0.551878	Pea15a/Cflar/Faim	3	cluster 1
positive regulation of osteoclast differentiation	positive regulation of osteoclast differentiation	3/1093	24/14479	0.125	1.65588	0.91888	0.270287	0.62172	0.551878	Ccl9/Trem2/Csf1r	3	cluster 1
regulation of dendritic spine morphogenesis	regulation of dendritic spine morphogenesis	3/1093	24/14479	0.125	1.65588	0.91888	0.270287	0.62172	0.551878	Abi3/Pdlim5/Srcin1	3	cluster 1
regulation of myelination	regulation of myelination	3/1093	24/14479	0.125	1.65588	0.91888	0.270287	0.62172	0.551878	Sirt2/Lgi4/Tcf7l2	3	cluster 1
regulation of Notch signaling pathway	regulation of Notch signaling pathway	3/1093	24/14479	0.125	1.65588	0.91888	0.270287	0.62172	0.551878	Notch1/Llgl1/Prag1	3	cluster 1
skeletal muscle tissue regeneration	skeletal muscle tissue regeneration	3/1093	24/14479	0.125	1.65588	0.91888	0.270287	0.62172	0.551878	Gja1/Cflar/Nfix	3	cluster 1
ubiquitin-dependent protein catabolic process via the multivesicular body sorting pathway	ubiquitin-dependent protein catabolic process via the multivesicular body sorting pathway	3/1093	24/14479	0.125	1.65588	0.91888	0.270287	0.62172	0.551878	Chmp1b/Chmp7/Vps37c	3	cluster 1
regulation of apoptotic process	regulation of apoptotic process	15/1093	166/14479	0.0903614	1.19702	0.729523	0.271326	0.623415	0.553382	Phlpp1/Trp53bp2/Anp32b/Hip1/Rtkn/Gja1/Tnfaip8l2/Tnfrsf1a/Apoe/Bcl3/Bcl2l12/Rps3/Tradd/Traf4/Clu	15	cluster 1
neuromuscular process controlling balance	neuromuscular process controlling balance	6/1093	58/14479	0.103448	1.37038	0.807617	0.271915	0.624073	0.553967	Abl1/Cln3/Cln8/Hexb/Clic5/Slc1a3	6	cluster 1
response to virus	response to virus	7/1093	70/14479	0.1	1.3247	0.778138	0.27566	0.631421	0.560489	Npc2/Itgb8/Tlr13/Hspb1/Bcl3/Stmn1/Clu	7	cluster 1
cellular response to cAMP	cellular response to cAMP	5/1093	47/14479	0.106383	1.40926	0.803012	0.279925	0.631421	0.560489	Igfbp5/Rap1a/Itpr2/Hcn2/Zfp36l1	5	cluster 1
embryonic organ development	embryonic organ development	5/1093	47/14479	0.106383	1.40926	0.803012	0.279925	0.631421	0.560489	Syf2/Epn2/Fgfr2/Zfp36l1/Kdm6a	5	cluster 1
mRNA transcription by RNA polymerase II	mRNA transcription by RNA polymerase II	5/1093	47/14479	0.106383	1.40926	0.803012	0.279925	0.631421	0.560489	Taf13/Enpp1/Srebf1/Anxa2/Stat3	5	cluster 1
positive regulation of protein import into nucleus	positive regulation of protein import into nucleus	5/1093	47/14479	0.106383	1.40926	0.803012	0.279925	0.631421	0.560489	Prkcq/Jup/Mavs/Zc3h12a/Tnfrsf1a	5	cluster 1
response to peptide hormone	response to peptide hormone	5/1093	47/14479	0.106383	1.40926	0.803012	0.279925	0.631421	0.560489	Pld1/Gja1/Pld2/Stat3/Serpina3n	5	cluster 1
cellular response to growth factor stimulus	cellular response to growth factor stimulus	6/1093	59/14479	0.101695	1.34716	0.763495	0.28517	0.631421	0.560489	Cat/Tgfbr1/Fez1/Mapk7/Cpne3/Tgfb3	6	cluster 1
cerebellar Purkinje cell layer development	cerebellar Purkinje cell layer development	2/1093	14/14479	0.142857	1.89243	0.954595	0.285795	0.631421	0.560489	Sez6l2/Nfix	2	cluster 1
developmental pigmentation	developmental pigmentation	2/1093	14/14479	0.142857	1.89243	0.954595	0.285795	0.631421	0.560489	Zeb2/Ednrb	2	cluster 1
embryo development ending in birth or egg hatching	embryo development ending in birth or egg hatching	2/1093	14/14479	0.142857	1.89243	0.954595	0.285795	0.631421	0.560489	Trp53bp2/Kif1b	2	cluster 1
endoplasmic reticulum tubular network organization	endoplasmic reticulum tubular network organization	2/1093	14/14479	0.142857	1.89243	0.954595	0.285795	0.631421	0.560489	Retreg3/Tmem170	2	cluster 1
extracellular matrix assembly	extracellular matrix assembly	2/1093	14/14479	0.142857	1.89243	0.954595	0.285795	0.631421	0.560489	Fkbp10/Gpm6b	2	cluster 1
fatty acid oxidation	fatty acid oxidation	2/1093	14/14479	0.142857	1.89243	0.954595	0.285795	0.631421	0.560489	Adipor2/Ppard	2	cluster 1
interleukin-1 beta production	interleukin-1 beta production	2/1093	14/14479	0.142857	1.89243	0.954595	0.285795	0.631421	0.560489	Slamf9/P2rx7	2	cluster 1
interleukin-6-mediated signaling pathway	interleukin-6-mediated signaling pathway	2/1093	14/14479	0.142857	1.89243	0.954595	0.285795	0.631421	0.560489	Spi1/Stat3	2	cluster 1
lymphocyte homeostasis	lymphocyte homeostasis	2/1093	14/14479	0.142857	1.89243	0.954595	0.285795	0.631421	0.560489	Spns2/Slc40a1	2	cluster 1
lysosomal protein catabolic process	lysosomal protein catabolic process	2/1093	14/14479	0.142857	1.89243	0.954595	0.285795	0.631421	0.560489	Cln3/Lamp2	2	cluster 1
macrophage chemotaxis	macrophage chemotaxis	2/1093	14/14479	0.142857	1.89243	0.954595	0.285795	0.631421	0.560489	Ednrb/Mmp2	2	cluster 1
magnesium ion transport	magnesium ion transport	2/1093	14/14479	0.142857	1.89243	0.954595	0.285795	0.631421	0.560489	Magt1/Mmgt1	2	cluster 1
negative regulation of calcineurin-NFAT signaling cascade	negative regulation of calcineurin-NFAT signaling cascade	2/1093	14/14479	0.142857	1.89243	0.954595	0.285795	0.631421	0.560489	Homer3/Mapk7	2	cluster 1
negative regulation of epithelial cell migration	negative regulation of epithelial cell migration	2/1093	14/14479	0.142857	1.89243	0.954595	0.285795	0.631421	0.560489	Dusp10/Cd63	2	cluster 1
negative regulation of interleukin-17 production	negative regulation of interleukin-17 production	2/1093	14/14479	0.142857	1.89243	0.954595	0.285795	0.631421	0.560489	Vsir/Nckap1l	2	cluster 1
negative regulation of microtubule polymerization	negative regulation of microtubule polymerization	2/1093	14/14479	0.142857	1.89243	0.954595	0.285795	0.631421	0.560489	Sgk1/Stmn1	2	cluster 1
negative regulation of nitric oxide biosynthetic process	negative regulation of nitric oxide biosynthetic process	2/1093	14/14479	0.142857	1.89243	0.954595	0.285795	0.631421	0.560489	Zc3h12a/Cav1	2	cluster 1
positive regulation of astrocyte differentiation	positive regulation of astrocyte differentiation	2/1093	14/14479	0.142857	1.89243	0.954595	0.285795	0.631421	0.560489	Notch1/Bin1	2	cluster 1
positive regulation of B cell differentiation	positive regulation of B cell differentiation	2/1093	14/14479	0.142857	1.89243	0.954595	0.285795	0.631421	0.560489	Spi1/Nckap1l	2	cluster 1
positive regulation of blood coagulation	positive regulation of blood coagulation	2/1093	14/14479	0.142857	1.89243	0.954595	0.285795	0.631421	0.560489	Nfe2l2/St3gal4	2	cluster 1
positive regulation of calcium ion transport into cytosol	positive regulation of calcium ion transport into cytosol	2/1093	14/14479	0.142857	1.89243	0.954595	0.285795	0.631421	0.560489	P2rx7/Cav1	2	cluster 1
positive regulation of proteasomal protein catabolic process	positive regulation of proteasomal protein catabolic process	2/1093	14/14479	0.142857	1.89243	0.954595	0.285795	0.631421	0.560489	Trem2/Ddrgk1	2	cluster 1
postsynapse to nucleus signaling pathway	postsynapse to nucleus signaling pathway	2/1093	14/14479	0.142857	1.89243	0.954595	0.285795	0.631421	0.560489	Rela/Stat3	2	cluster 1
protein deacetylation	protein deacetylation	2/1093	14/14479	0.142857	1.89243	0.954595	0.285795	0.631421	0.560489	Sirt2/Hdac1	2	cluster 1
regulation of autophagosome assembly	regulation of autophagosome assembly	2/1093	14/14479	0.142857	1.89243	0.954595	0.285795	0.631421	0.560489	Chek2/Tbc1d14	2	cluster 1
regulation of modification of postsynaptic actin cytoskeleton	regulation of modification of postsynaptic actin cytoskeleton	2/1093	14/14479	0.142857	1.89243	0.954595	0.285795	0.631421	0.560489	Dip2a/Rhoa	2	cluster 1
zinc ion transport	zinc ion transport	2/1093	14/14479	0.142857	1.89243	0.954595	0.285795	0.631421	0.560489	Slc30a2/Slc39a1	2	cluster 1
aorta development	aorta development	4/1093	36/14479	0.111111	1.47189	0.810035	0.287065	0.631421	0.560489	Chd7/Dnm2/Enpp1/Cntrl	4	cluster 1
branching involved in blood vessel morphogenesis	branching involved in blood vessel morphogenesis	4/1093	36/14479	0.111111	1.47189	0.810035	0.287065	0.631421	0.560489	Gna13/Sema5a/Nfatc3/Angpt1	4	cluster 1
extrinsic apoptotic signaling pathway via death domain receptors	extrinsic apoptotic signaling pathway via death domain receptors	4/1093	36/14479	0.111111	1.47189	0.810035	0.287065	0.631421	0.560489	Il18/Tnfrsf1a/Fadd/Tradd	4	cluster 1
positive regulation of telomere maintenance via telomerase	positive regulation of telomere maintenance via telomerase	4/1093	36/14479	0.111111	1.47189	0.810035	0.287065	0.631421	0.560489	Prkcq/Mapk3/Wrap53/Nek7	4	cluster 1
response to hydrogen peroxide	response to hydrogen peroxide	4/1093	36/14479	0.111111	1.47189	0.810035	0.287065	0.631421	0.560489	Cat/Txnip/Pld2/Mmp2	4	cluster 1
G1/S transition of mitotic cell cycle	G1/S transition of mitotic cell cycle	7/1093	71/14479	0.0985915	1.30604	0.738672	0.287738	0.631553	0.560606	Anp32b/Itgb1/Ccnd1/Cdk2/E2f5/Rb1/Rgcc	7	cluster 1
response to estradiol	response to estradiol	7/1093	71/14479	0.0985915	1.30604	0.738672	0.287738	0.631553	0.560606	Cat/Pcna/Txnip/Gja1/Stat3/Errfi1/Mmp15	7	cluster 1
post-embryonic development	post-embryonic development	9/1093	95/14479	0.0947368	1.25498	0.712475	0.288614	0.632802	0.561715	Abl1/Tgfbr1/Inppl1/Dhcr7/Selenop/Cela1/Atf5/Fgfr2/Tcf7l2	9	cluster 1
protein transport	protein transport	33/1093	394/14479	0.0837563	1.10952	0.629814	0.290619	0.634228	0.562981	Agap1/Sft2d2/Snap23/Rrbp1/Rab33b/S100a13/Selenbp1/Txnip/Snx30/Necap2/Slc15a4/Bet1/Tom1/Scamp2/Myo6/Cmtm6/Mon2/Cd63/Nacad/Snx18/Mlc1/Chmp1b/Snx15/Nxt2/Cav1/Psen2/Mvb12b/Chmp7/Slc15a2/Tbc1d5/Vps37c/Rp2/Gpm6b	33	cluster 1
amino acid transport	amino acid transport	3/1093	25/14479	0.12	1.58964	0.843149	0.291419	0.634228	0.562981	Cln3/Slc38a2/Slc6a8	3	cluster 1
embryonic hindlimb morphogenesis	embryonic hindlimb morphogenesis	3/1093	25/14479	0.12	1.58964	0.843149	0.291419	0.634228	0.562981	Notch1/Chd7/Wnt3	3	cluster 1
positive regulation of blood pressure	positive regulation of blood pressure	3/1093	25/14479	0.12	1.58964	0.843149	0.291419	0.634228	0.562981	Ncf2/Adh5/Cyba	3	cluster 1
positive regulation of proteolysis	positive regulation of proteolysis	3/1093	25/14479	0.12	1.58964	0.843149	0.291419	0.634228	0.562981	Capn3/Fadd/Fgfr4	3	cluster 1
regulation of axonogenesis	regulation of axonogenesis	3/1093	25/14479	0.12	1.58964	0.843149	0.291419	0.634228	0.562981	Vim/Efna1/Pak2	3	cluster 1
regulation of neuron migration	regulation of neuron migration	3/1093	25/14479	0.12	1.58964	0.843149	0.291419	0.634228	0.562981	Rnf7/Adam17/Shtn1	3	cluster 1
epithelial to mesenchymal transition	epithelial to mesenchymal transition	5/1093	48/14479	0.104167	1.3799	0.753319	0.294905	0.640463	0.568516	Notch1/Tgfbr1/Ncam1/Fgfr2/Rock1	5	cluster 1
response to mechanical stimulus	response to mechanical stimulus	5/1093	48/14479	0.104167	1.3799	0.753319	0.294905	0.640463	0.568516	Txnip/Psph/P2rx7/Cav1/Mmp2	5	cluster 1
microtubule cytoskeleton organization	microtubule cytoskeleton organization	11/1093	120/14479	0.0916667	1.21431	0.673615	0.295906	0.641961	0.569845	Ttll7/Cdk5rap2/Pard3/Map7/Map6d1/Ss18/Map4/Eml3/Map7d1/Dync1li2/Mapt	11	cluster 1
endocytic recycling	endocytic recycling	6/1093	60/14479	0.1	1.3247	0.720166	0.29856	0.647037	0.57435	Snx30/Cmtm6/Acap2/Ehd2/Eps15/Ehd1	6	cluster 1
fat cell differentiation	fat cell differentiation	8/1093	84/14479	0.0952381	1.26162	0.687142	0.299955	0.649378	0.576429	Enpp1/Srebf1/Cebpd/Sox8/Atf5/Ccnd1/Psmb8/Tcf7l2	8	cluster 1
actin filament bundle assembly	actin filament bundle assembly	4/1093	37/14479	0.108108	1.43211	0.752006	0.304475	0.652236	0.578965	Shroom1/Lcp1/Aif1/Lima1	4	cluster 1
axon extension	axon extension	4/1093	37/14479	0.108108	1.43211	0.752006	0.304475	0.652236	0.578965	Itgb1/Sema5a/Mapt/Sema5b	4	cluster 1
positive regulation of D-glucose import	positive regulation of D-glucose import	4/1093	37/14479	0.108108	1.43211	0.752006	0.304475	0.652236	0.578965	Nfe2l2/Rap1a/Adipor2/Ptpn11	4	cluster 1
regulation of immune response	regulation of immune response	4/1093	37/14479	0.108108	1.43211	0.752006	0.304475	0.652236	0.578965	Fcgr3/Fcer1g/Fcgr1/Inppl1	4	cluster 1
ventricular septum morphogenesis	ventricular septum morphogenesis	4/1093	37/14479	0.108108	1.43211	0.752006	0.304475	0.652236	0.578965	Notch1/Tgfbr1/Smad7/Hey2	4	cluster 1
axonogenesis	axonogenesis	10/1093	109/14479	0.0917431	1.21532	0.644786	0.307651	0.652236	0.578965	Notch1/Aplp1/Llgl1/Dubr/Metrn/Shtn1/Fgfr2/Stmn1/Ptpn11/Mapt	10	cluster 1
response to endoplasmic reticulum stress	response to endoplasmic reticulum stress	9/1093	97/14479	0.0927835	1.22911	0.64692	0.309704	0.652236	0.578965	Abl1/Nfe2l2/Jun/Creb3l2/Tmbim6/Atf3/Erp27/Ddrgk1/Dnajc3	9	cluster 1
cell-cell signaling	cell-cell signaling	5/1093	49/14479	0.102041	1.35174	0.704729	0.310015	0.652236	0.578965	Gja1/Wnt3/Fgfr2/Ccr5/Fgfbp3	5	cluster 1
cellular response to amino acid starvation	cellular response to amino acid starvation	5/1093	49/14479	0.102041	1.35174	0.704729	0.310015	0.652236	0.578965	Sh3glb1/Mapk3/Slc38a2/Atf3/Dap	5	cluster 1
positive regulation of DNA repair	positive regulation of DNA repair	5/1093	49/14479	0.102041	1.35174	0.704729	0.310015	0.652236	0.578965	Pcna/Wrap53/Eya4/Rps3/Ccdc117	5	cluster 1
multicellular organism growth	multicellular organism growth	12/1093	134/14479	0.0895522	1.1863	0.619093	0.311768	0.652236	0.578965	Dhcr7/Enpp1/Cela1/Wwtr1/Atf5/Zfp36l1/Tns2/Tcf7l2/Ptpn11/Nfix/H3f3b/Kdm6a	12	cluster 1
astrocyte differentiation	astrocyte differentiation	3/1093	26/14479	0.115385	1.5285	0.770716	0.312656	0.652236	0.578965	Notch1/Stat3/Nfix	3	cluster 1
erythrocyte development	erythrocyte development	3/1093	26/14479	0.115385	1.5285	0.770716	0.312656	0.652236	0.578965	Bpgm/Nckap1l/Abcb10	3	cluster 1
negative regulation of Ras protein signal transduction	negative regulation of Ras protein signal transduction	3/1093	26/14479	0.115385	1.5285	0.770716	0.312656	0.652236	0.578965	Mapkap1/Rasa3/Spry1	3	cluster 1
negative regulation of type I interferon production	negative regulation of type I interferon production	3/1093	26/14479	0.115385	1.5285	0.770716	0.312656	0.652236	0.578965	Tyrobp/Xaf1/Ptpn11	3	cluster 1
3'-UTR-mediated mRNA stabilization	3'-UTR-mediated mRNA stabilization	2/1093	15/14479	0.133333	1.76627	0.848442	0.314567	0.652236	0.578965	Tirap/Zfp36	2	cluster 1
activation of cysteine-type endopeptidase activity	activation of cysteine-type endopeptidase activity	2/1093	15/14479	0.133333	1.76627	0.848442	0.314567	0.652236	0.578965	Fadd/Lgmn	2	cluster 1
aorta morphogenesis	aorta morphogenesis	2/1093	15/14479	0.133333	1.76627	0.848442	0.314567	0.652236	0.578965	Chd7/Fkbp10	2	cluster 1
biomineral tissue development	biomineral tissue development	2/1093	15/14479	0.133333	1.76627	0.848442	0.314567	0.652236	0.578965	Tmem119/Enpp1	2	cluster 1
cellular response to nitric oxide	cellular response to nitric oxide	2/1093	15/14479	0.133333	1.76627	0.848442	0.314567	0.652236	0.578965	Bcar1/Cflar	2	cluster 1
cerebral cortex radially oriented cell migration	cerebral cortex radially oriented cell migration	2/1093	15/14479	0.133333	1.76627	0.848442	0.314567	0.652236	0.578965	Dixdc1/Rnf7	2	cluster 1
collateral sprouting	collateral sprouting	2/1093	15/14479	0.133333	1.76627	0.848442	0.314567	0.652236	0.578965	Zeb2/Nfix	2	cluster 1
commissural neuron axon guidance	commissural neuron axon guidance	2/1093	15/14479	0.133333	1.76627	0.848442	0.314567	0.652236	0.578965	Ncam1/Adam17	2	cluster 1
D-glucose import	D-glucose import	2/1093	15/14479	0.133333	1.76627	0.848442	0.314567	0.652236	0.578965	Slc2a1/Enpp1	2	cluster 1
estrous cycle	estrous cycle	2/1093	15/14479	0.133333	1.76627	0.848442	0.314567	0.652236	0.578965	Pcna/Enpp2	2	cluster 1
exit from mitosis	exit from mitosis	2/1093	15/14479	0.133333	1.76627	0.848442	0.314567	0.652236	0.578965	Nfix/Chmp7	2	cluster 1
glomerular filtration	glomerular filtration	2/1093	15/14479	0.133333	1.76627	0.848442	0.314567	0.652236	0.578965	Sulf2/Myo1e	2	cluster 1
macrophage activation	macrophage activation	2/1093	15/14479	0.133333	1.76627	0.848442	0.314567	0.652236	0.578965	Slc11a1/Slc7a2	2	cluster 1
modification of postsynaptic actin cytoskeleton	modification of postsynaptic actin cytoskeleton	2/1093	15/14479	0.133333	1.76627	0.848442	0.314567	0.652236	0.578965	Dixdc1/Abi3	2	cluster 1
N-acetylglucosamine metabolic process	N-acetylglucosamine metabolic process	2/1093	15/14479	0.133333	1.76627	0.848442	0.314567	0.652236	0.578965	Chst3/Hexb	2	cluster 1
negative regulation of astrocyte differentiation	negative regulation of astrocyte differentiation	2/1093	15/14479	0.133333	1.76627	0.848442	0.314567	0.652236	0.578965	Atf5/Kdm4a	2	cluster 1
negative regulation of intracellular estrogen receptor signaling pathway	negative regulation of intracellular estrogen receptor signaling pathway	2/1093	15/14479	0.133333	1.76627	0.848442	0.314567	0.652236	0.578965	Lbh/Kank2	2	cluster 1
negative regulation of intrinsic apoptotic signaling pathway in response to DNA damage	negative regulation of intrinsic apoptotic signaling pathway in response to DNA damage	2/1093	15/14479	0.133333	1.76627	0.848442	0.314567	0.652236	0.578965	Clu/Tpt1	2	cluster 1
negative regulation of sprouting angiogenesis	negative regulation of sprouting angiogenesis	2/1093	15/14479	0.133333	1.76627	0.848442	0.314567	0.652236	0.578965	Stard13/Epn2	2	cluster 1
negative regulation of viral transcription	negative regulation of viral transcription	2/1093	15/14479	0.133333	1.76627	0.848442	0.314567	0.652236	0.578965	Trim13/Zfp36	2	cluster 1
positive regulation of cell adhesion mediated by integrin	positive regulation of cell adhesion mediated by integrin	2/1093	15/14479	0.133333	1.76627	0.848442	0.314567	0.652236	0.578965	P2ry12/Nckap1l	2	cluster 1
positive regulation of cell motility	positive regulation of cell motility	2/1093	15/14479	0.133333	1.76627	0.848442	0.314567	0.652236	0.578965	Csf1r/Pdpn	2	cluster 1
potassium ion homeostasis	potassium ion homeostasis	2/1093	15/14479	0.133333	1.76627	0.848442	0.314567	0.652236	0.578965	Slc12a9/Wnk1	2	cluster 1
protein localization to lysosome	protein localization to lysosome	2/1093	15/14479	0.133333	1.76627	0.848442	0.314567	0.652236	0.578965	Laptm5/Cd81	2	cluster 1
regulation of postsynaptic neurotransmitter receptor activity	regulation of postsynaptic neurotransmitter receptor activity	2/1093	15/14479	0.133333	1.76627	0.848442	0.314567	0.652236	0.578965	Notch1/Homer3	2	cluster 1
toll-like receptor 3 signaling pathway	toll-like receptor 3 signaling pathway	2/1093	15/14479	0.133333	1.76627	0.848442	0.314567	0.652236	0.578965	Unc93b1/Cd86	2	cluster 1
trophectodermal cell differentiation	trophectodermal cell differentiation	2/1093	15/14479	0.133333	1.76627	0.848442	0.314567	0.652236	0.578965	Ada/Hopx	2	cluster 1
ephrin receptor signaling pathway	ephrin receptor signaling pathway	4/1093	38/14479	0.105263	1.39442	0.695657	0.321992	0.666291	0.591442	Efna1/Ephb1/Ss18/Ptpn11	4	cluster 1
negative regulation of smoothened signaling pathway	negative regulation of smoothened signaling pathway	4/1093	38/14479	0.105263	1.39442	0.695657	0.321992	0.666291	0.591442	Hhip/Sall1/Kctd11/Rb1	4	cluster 1
hippocampus development	hippocampus development	7/1093	74/14479	0.0945946	1.2531	0.623714	0.324637	0.67109	0.595702	Zeb2/Fez1/Mfsd2a/Kcna1/Bcan/Hdac1/Nfix	7	cluster 1
negative regulation of osteoblast differentiation	negative regulation of osteoblast differentiation	5/1093	50/14479	0.1	1.3247	0.657191	0.325227	0.671637	0.596187	Igfbp5/Notch1/Id3/Ucma/Limd1	5	cluster 1
positive regulation of cell adhesion	positive regulation of cell adhesion	6/1093	62/14479	0.0967742	1.28197	0.635771	0.325669	0.671875	0.596399	Lamc1/Frmd5/Adgrg1/Cd63/Pld2/Angpt1	6	cluster 1
decidualization	decidualization	3/1093	27/14479	0.111111	1.47189	0.701293	0.333928	0.683154	0.606411	Mapk3/Gja1/Ndp	3	cluster 1
positive chemotaxis	positive chemotaxis	3/1093	27/14479	0.111111	1.47189	0.701293	0.333928	0.683154	0.606411	Sema5a/Angpt1/Scrib	3	cluster 1
positive regulation of G2/M transition of mitotic cell cycle	positive regulation of G2/M transition of mitotic cell cycle	3/1093	27/14479	0.111111	1.47189	0.701293	0.333928	0.683154	0.606411	Ccnd1/Rrm1/Mta3	3	cluster 1
positive regulation of receptor signaling pathway via JAK-STAT	positive regulation of receptor signaling pathway via JAK-STAT	3/1093	27/14479	0.111111	1.47189	0.701293	0.333928	0.683154	0.606411	Notch1/Cntf/Il7r	3	cluster 1
positive regulation of epithelial cell proliferation	positive regulation of epithelial cell proliferation	7/1093	75/14479	0.0933333	1.23639	0.586483	0.337109	0.683154	0.606411	Notch1/Tgfa/Fgf1/Fgfr2/Bmp6/Tcf7l2/Glul	7	cluster 1
positive regulation of protein ubiquitination	positive regulation of protein ubiquitination	7/1093	75/14479	0.0933333	1.23639	0.586483	0.337109	0.683154	0.606411	Dnajb2/Laptm5/Ube2d1/Pttg1ip/Cav1/Bcl10/Angpt1	7	cluster 1
cellular response to glucose stimulus	cellular response to glucose stimulus	6/1093	63/14479	0.0952381	1.26162	0.594649	0.339349	0.683154	0.606411	Tjp1/Serpinf1/Zbtb20/Trem2/Aqp4/Mlxipl	6	cluster 1
negative chemotaxis	negative chemotaxis	4/1093	39/14479	0.102564	1.35867	0.640888	0.339577	0.683154	0.606411	Sema6d/Sema3d/Pdgfa/Rhoa	4	cluster 1
negative regulation of extrinsic apoptotic signaling pathway	negative regulation of extrinsic apoptotic signaling pathway	4/1093	39/14479	0.102564	1.35867	0.640888	0.339577	0.683154	0.606411	Tgfbr1/Rela/Tcf7l2/Cflar	4	cluster 1
positive regulation of axonogenesis	positive regulation of axonogenesis	4/1093	39/14479	0.102564	1.35867	0.640888	0.339577	0.683154	0.606411	Zeb2/Dixdc1/Plxnb1/Metrn	4	cluster 1
positive regulation of blood vessel endothelial cell migration	positive regulation of blood vessel endothelial cell migration	4/1093	39/14479	0.102564	1.35867	0.640888	0.339577	0.683154	0.606411	Nfe2l2/Adam17/Hspb1/Angpt1	4	cluster 1
energy homeostasis	energy homeostasis	5/1093	51/14479	0.0980392	1.29873	0.610657	0.340515	0.683154	0.606411	Lipa/Mfsd2a/Mlxipl/Stat3/Ppard	5	cluster 1
multicellular organism development	multicellular organism development	5/1093	51/14479	0.0980392	1.29873	0.610657	0.340515	0.683154	0.606411	Pdgfra/Csf1r/Fgfr2/Fgfr4/Gnrh1	5	cluster 1
regulation of mitotic cell cycle	regulation of mitotic cell cycle	5/1093	51/14479	0.0980392	1.29873	0.610657	0.340515	0.683154	0.606411	Rprm/Nek9/Pim3/Nek7/Rb1	5	cluster 1
stem cell proliferation	stem cell proliferation	5/1093	51/14479	0.0980392	1.29873	0.610657	0.340515	0.683154	0.606411	Wnt3/Prrx1/Fgfr2/Rnf43/Prrx2	5	cluster 1
cytokine-mediated signaling pathway	cytokine-mediated signaling pathway	9/1093	100/14479	0.09	1.19223	0.55119	0.34193	0.683154	0.606411	Ifngr1/Csf1r/Rela/Cd44/Cav1/Tnfrsf1a/Il16/Stat3/Il7r	9	cluster 1
alpha-beta T cell differentiation	alpha-beta T cell differentiation	2/1093	16/14479	0.125	1.65588	0.750055	0.343069	0.683154	0.606411	Abl1/Ada	2	cluster 1
cellular response to cholesterol	cellular response to cholesterol	2/1093	16/14479	0.125	1.65588	0.750055	0.343069	0.683154	0.606411	Abca1/Mlc1	2	cluster 1
cellular response to ethanol	cellular response to ethanol	2/1093	16/14479	0.125	1.65588	0.750055	0.343069	0.683154	0.606411	Ncam1/Itpr2	2	cluster 1
mammary gland alveolus development	mammary gland alveolus development	2/1093	16/14479	0.125	1.65588	0.750055	0.343069	0.683154	0.606411	Tgfa/Ccnd1	2	cluster 1
miRNA-mediated gene silencing by inhibition of translation	miRNA-mediated gene silencing by inhibition of translation	2/1093	16/14479	0.125	1.65588	0.750055	0.343069	0.683154	0.606411	Zfp36/Limd1	2	cluster 1
myeloid dendritic cell differentiation	myeloid dendritic cell differentiation	2/1093	16/14479	0.125	1.65588	0.750055	0.343069	0.683154	0.606411	Spi1/Ltbr	2	cluster 1
negative regulation of catalytic activity	negative regulation of catalytic activity	2/1093	16/14479	0.125	1.65588	0.750055	0.343069	0.683154	0.606411	Notch1/Cln3	2	cluster 1
negative regulation of cell-matrix adhesion	negative regulation of cell-matrix adhesion	2/1093	16/14479	0.125	1.65588	0.750055	0.343069	0.683154	0.606411	Myoc/Enpp2	2	cluster 1
negative regulation of glycolytic process	negative regulation of glycolytic process	2/1093	16/14479	0.125	1.65588	0.750055	0.343069	0.683154	0.606411	Ddit4/Stat3	2	cluster 1
negative regulation of multicellular organism growth	negative regulation of multicellular organism growth	2/1093	16/14479	0.125	1.65588	0.750055	0.343069	0.683154	0.606411	Lgmn/Adrb2	2	cluster 1
negative regulation of T cell activation	negative regulation of T cell activation	2/1093	16/14479	0.125	1.65588	0.750055	0.343069	0.683154	0.606411	Laptm5/Tnfaip8l2	2	cluster 1
osteoblast development	osteoblast development	2/1093	16/14479	0.125	1.65588	0.750055	0.343069	0.683154	0.606411	Pth1r/Limd1	2	cluster 1
phosphatidylcholine biosynthetic process	phosphatidylcholine biosynthetic process	2/1093	16/14479	0.125	1.65588	0.750055	0.343069	0.683154	0.606411	Fabp5/Slc27a1	2	cluster 1
positive regulation of branching involved in ureteric bud morphogenesis	positive regulation of branching involved in ureteric bud morphogenesis	2/1093	16/14479	0.125	1.65588	0.750055	0.343069	0.683154	0.606411	Sox8/Sall1	2	cluster 1
positive regulation of chondrocyte differentiation	positive regulation of chondrocyte differentiation	2/1093	16/14479	0.125	1.65588	0.750055	0.343069	0.683154	0.606411	Rela/Bmp6	2	cluster 1
positive regulation of mRNA catabolic process	positive regulation of mRNA catabolic process	2/1093	16/14479	0.125	1.65588	0.750055	0.343069	0.683154	0.606411	Zc3h12a/Zfp36	2	cluster 1
regulation of catalytic activity	regulation of catalytic activity	2/1093	16/14479	0.125	1.65588	0.750055	0.343069	0.683154	0.606411	Capn3/Fxyd3	2	cluster 1
regulation of filopodium assembly	regulation of filopodium assembly	2/1093	16/14479	0.125	1.65588	0.750055	0.343069	0.683154	0.606411	Ppp1r16b/Cln3	2	cluster 1
regulation of release of sequestered calcium ion into cytosol	regulation of release of sequestered calcium ion into cytosol	2/1093	16/14479	0.125	1.65588	0.750055	0.343069	0.683154	0.606411	Cyba/Tmem38b	2	cluster 1
T cell costimulation	T cell costimulation	2/1093	16/14479	0.125	1.65588	0.750055	0.343069	0.683154	0.606411	Cav1/Cd86	2	cluster 1
determination of left/right symmetry	determination of left/right symmetry	6/1093	64/14479	0.09375	1.24191	0.554208	0.353088	0.701824	0.622983	Notch1/Pcsk6/Mks1/Lefty1/Foxj1/Bicc1	6	cluster 1
cell differentiation	cell differentiation	33/1093	406/14479	0.0812808	1.07673	0.448092	0.353837	0.701824	0.622983	Tmeff2/Elk4/Notch1/Spi1/Sema6d/Hadh/Ttll7/Sema3d/Stx2/Hip1/Abhd5/Mapk7/Gna13/Rhob/Etv1/Elf1/Smad7/Hck/Zc3h12a/Cav1/Eya4/Stat3/Smoc1/Rai14/Zfp41/Ppard/Tcf7l2/Utp14b/Tle3/Rhoa/Ssh2/Smad5/Rb1	33	cluster 1
ceramide biosynthetic process	ceramide biosynthetic process	3/1093	28/14479	0.107143	1.41932	0.634628	0.355168	0.701824	0.622983	Degs1/Sptssa/P2rx7	3	cluster 1
macrophage cytokine production	macrophage cytokine production	3/1093	28/14479	0.107143	1.41932	0.634628	0.355168	0.701824	0.622983	Tirap/P2rx7/Psen2	3	cluster 1
mammary gland development	mammary gland development	3/1093	28/14479	0.107143	1.41932	0.634628	0.355168	0.701824	0.622983	Lbh/Cav1/Tgfb3	3	cluster 1
positive regulation of erythrocyte differentiation	positive regulation of erythrocyte differentiation	3/1093	28/14479	0.107143	1.41932	0.634628	0.355168	0.701824	0.622983	Nckap1l/Stat3/Abcb10	3	cluster 1
regulation of endocytosis	regulation of endocytosis	3/1093	28/14479	0.107143	1.41932	0.634628	0.355168	0.701824	0.622983	Epn2/Ston2/Pacsin3	3	cluster 1
regulation of synapse assembly	regulation of synapse assembly	3/1093	28/14479	0.107143	1.41932	0.634628	0.355168	0.701824	0.622983	Pdlim5/Nectin1/Srcin1	3	cluster 1
chondrocyte differentiation	chondrocyte differentiation	5/1093	52/14479	0.0961538	1.27375	0.565081	0.355854	0.701832	0.622991	Creb3l2/Col2a1/Col11a2/Pth1r/Rb1	5	cluster 1
regulation of cell growth	regulation of cell growth	5/1093	52/14479	0.0961538	1.27375	0.565081	0.355854	0.701832	0.622991	Igfbp5/Sbf1/Cd44/Hsd3b7/Rb1	5	cluster 1
gluconeogenesis	gluconeogenesis	4/1093	40/14479	0.1	1.3247	0.587606	0.35719	0.703122	0.624135	Slc25a13/Kat2b/Atf3/Slc25a10	4	cluster 1
regulation of cytosolic calcium ion concentration	regulation of cytosolic calcium ion concentration	4/1093	40/14479	0.1	1.3247	0.587606	0.35719	0.703122	0.624135	Cln3/Slc8b1/Cav1/Fxyd1	4	cluster 1
positive regulation of protein catabolic process	positive regulation of protein catabolic process	7/1093	77/14479	0.0909091	1.20428	0.513557	0.362227	0.712357	0.632333	Itch/Rdx/Ppp2r3a/Gja1/Pttg1ip/Msn/Rhbdd1	7	cluster 1
adenylate cyclase-activating G protein-coupled receptor signaling pathway	adenylate cyclase-activating G protein-coupled receptor signaling pathway	9/1093	102/14479	0.0882353	1.16886	0.489012	0.363701	0.713893	0.633696	Rapgef4/Abca1/Adgrg1/Gna13/Adgrg6/Adrb2/Gnai2/Pth1r/Adora2b	9	cluster 1
protein import into nucleus	protein import into nucleus	9/1093	102/14479	0.0882353	1.16886	0.489012	0.363701	0.713893	0.633696	Notch1/Txnip/Ipo13/Pttg1ip/Appl2/Bcl3/Nfatc3/Stat3/Fam53b	9	cluster 1
cellular response to osmotic stress	cellular response to osmotic stress	2/1093	17/14479	0.117647	1.55847	0.658343	0.371178	0.718384	0.637683	Lrrc8d/Serpinb6a	2	cluster 1
establishment of epithelial cell apical/basal polarity	establishment of epithelial cell apical/basal polarity	2/1093	17/14479	0.117647	1.55847	0.658343	0.371178	0.718384	0.637683	Msn/Rhoa	2	cluster 1
myoblast differentiation	myoblast differentiation	2/1093	17/14479	0.117647	1.55847	0.658343	0.371178	0.718384	0.637683	Itgb1/Rb1	2	cluster 1
negative regulation of cilium assembly	negative regulation of cilium assembly	2/1093	17/14479	0.117647	1.55847	0.658343	0.371178	0.718384	0.637683	Ccp110/Cep97	2	cluster 1
negative regulation of endoplasmic reticulum stress-induced intrinsic apoptotic signaling pathway	negative regulation of endoplasmic reticulum stress-induced intrinsic apoptotic signaling pathway	2/1093	17/14479	0.117647	1.55847	0.658343	0.371178	0.718384	0.637683	Tmbim6/Txndc12	2	cluster 1
negative regulation of epidermal growth factor receptor signaling pathway	negative regulation of epidermal growth factor receptor signaling pathway	2/1093	17/14479	0.117647	1.55847	0.658343	0.371178	0.718384	0.637683	Mvp/Errfi1	2	cluster 1
neuron maturation	neuron maturation	2/1093	17/14479	0.117647	1.55847	0.658343	0.371178	0.718384	0.637683	Lgi4/Rb1	2	cluster 1
positive regulation of reactive oxygen species biosynthetic process	positive regulation of reactive oxygen species biosynthetic process	2/1093	17/14479	0.117647	1.55847	0.658343	0.371178	0.718384	0.637683	Cyba/Plcg2	2	cluster 1
positive regulation of smooth muscle contraction	positive regulation of smooth muscle contraction	2/1093	17/14479	0.117647	1.55847	0.658343	0.371178	0.718384	0.637683	Ada/Rhoa	2	cluster 1
pulmonary valve morphogenesis	pulmonary valve morphogenesis	2/1093	17/14479	0.117647	1.55847	0.658343	0.371178	0.718384	0.637683	Notch1/Hey2	2	cluster 1
regulation of osteoblast differentiation	regulation of osteoblast differentiation	2/1093	17/14479	0.117647	1.55847	0.658343	0.371178	0.718384	0.637683	Tcirg1/Smoc1	2	cluster 1
regulation of synaptic transmission, GABAergic	regulation of synaptic transmission, GABAergic	2/1093	17/14479	0.117647	1.55847	0.658343	0.371178	0.718384	0.637683	Dbi/Cln3	2	cluster 1
response to ATP	response to ATP	2/1093	17/14479	0.117647	1.55847	0.658343	0.371178	0.718384	0.637683	P2rx7/Plcg2	2	cluster 1
triglyceride homeostasis	triglyceride homeostasis	2/1093	17/14479	0.117647	1.55847	0.658343	0.371178	0.718384	0.637683	Il18/Apoe	2	cluster 1
fibroblast proliferation	fibroblast proliferation	5/1093	53/14479	0.0943396	1.24972	0.520423	0.371217	0.718384	0.637683	Pdgfc/Prdx1/Lzts2/Cav1/Rnaseh2b	5	cluster 1
adipose tissue development	adipose tissue development	4/1093	41/14479	0.097561	1.29239	0.535728	0.374795	0.722152	0.641027	Enpp1/Sox8/Lipa/Ppard	4	cluster 1
symbiont entry into host cell	symbiont entry into host cell	4/1093	41/14479	0.097561	1.29239	0.535728	0.374795	0.722152	0.641027	Cd81/Slc20a2/Eps15/Nectin1	4	cluster 1
focal adhesion assembly	focal adhesion assembly	3/1093	29/14479	0.103448	1.37038	0.570498	0.376318	0.722152	0.641027	Tesk2/Fermt2/Thsd1	3	cluster 1
oligodendrocyte development	oligodendrocyte development	3/1093	29/14479	0.103448	1.37038	0.570498	0.376318	0.722152	0.641027	Tppp/Zfp488/Tcf7l2	3	cluster 1
positive regulation of macroautophagy	positive regulation of macroautophagy	3/1093	29/14479	0.103448	1.37038	0.570498	0.376318	0.722152	0.641027	Gnai3/Trim13/Bnip3l	3	cluster 1
positive regulation of oligodendrocyte differentiation	positive regulation of oligodendrocyte differentiation	3/1093	29/14479	0.103448	1.37038	0.570498	0.376318	0.722152	0.641027	Zfp488/Enpp2/Hdac1	3	cluster 1
positive regulation of phosphorylation	positive regulation of phosphorylation	3/1093	29/14479	0.103448	1.37038	0.570498	0.376318	0.722152	0.641027	Nckap1l/Fzd7/Bcl10	3	cluster 1
response to electrical stimulus	response to electrical stimulus	3/1093	29/14479	0.103448	1.37038	0.570498	0.376318	0.722152	0.641027	P2rx7/Mmp2/Cdk2	3	cluster 1
spinal cord development	spinal cord development	3/1093	29/14479	0.103448	1.37038	0.570498	0.376318	0.722152	0.641027	Enpp1/Nfix/Mpst	3	cluster 1
negative regulation of protein phosphorylation	negative regulation of protein phosphorylation	8/1093	91/14479	0.0879121	1.16457	0.450008	0.380888	0.730241	0.648208	Ctdsp1/Ctdsp2/Wwtr1/Zc3h12a/Psen2/Plpp3/Cadm4/Angpt1	8	cluster 1
cell division	cell division	26/1093	321/14479	0.0809969	1.07297	0.377765	0.383002	0.733131	0.650774	Fign/Gnai3/Sirt2/Pard3/Epb41l2/Lig3/Nek9/Tppp/Snx18/Chmp1b/Chek2/Haus5/Fgfr2/Ccnd1/Map4/Nedd1/Cdk2/Eml3/Gpsm2/Gnai1/Kmt5a/Mad1l1/Rps3/Gnai2/Rb1/Triobp	26	cluster 1
negative regulation of DNA-templated transcription	negative regulation of DNA-templated transcription	39/1093	489/14479	0.0797546	1.05651	0.363262	0.383106	0.733131	0.650774	Nab1/Nacc2/Notch1/Spi1/Capn3/Jun/Id3/Phc1/Bhlhe41/Sirt2/Npat/Lims1/Ywhaq/Klf11/Cipc/Zfp488/Cebpd/Zbtb20/Sox8/Lbh/Atp8b1/Rela/Atf3/Mlxipl/Bcl3/Atf5/Sall1/Hey2/Ikzf1/Dap/Tcf7l2/Zfp281/Kdm4a/Hdac1/Kmt5a/Limd1/Rb1/Mta3/Zfp24	39	cluster 1
cellular response to ionizing radiation	cellular response to ionizing radiation	4/1093	42/14479	0.0952381	1.26162	0.485175	0.392357	0.747188	0.663251	Rhob/Gadd45a/Spidr/Eef1d	4	cluster 1
positive regulation of vasoconstriction	positive regulation of vasoconstriction	4/1093	42/14479	0.0952381	1.26162	0.485175	0.392357	0.747188	0.663251	Abl1/Gja1/Add3/Cav1	4	cluster 1
anatomical structure morphogenesis	anatomical structure morphogenesis	3/1093	30/14479	0.1	1.3247	0.508706	0.39732	0.747188	0.663251	Pdgfra/Smad7/Smad5	3	cluster 1
cellular response to dexamethasone stimulus	cellular response to dexamethasone stimulus	3/1093	30/14479	0.1	1.3247	0.508706	0.39732	0.747188	0.663251	Serpinf1/Fbxo32/Ddit4	3	cluster 1
glial cell differentiation	glial cell differentiation	3/1093	30/14479	0.1	1.3247	0.508706	0.39732	0.747188	0.663251	Notch1/Metrn/Bcan	3	cluster 1
metanephros development	metanephros development	3/1093	30/14479	0.1	1.3247	0.508706	0.39732	0.747188	0.663251	Id3/Ctsh/Spry1	3	cluster 1
positive regulation of T cell activation	positive regulation of T cell activation	3/1093	30/14479	0.1	1.3247	0.508706	0.39732	0.747188	0.663251	Prkcq/Ada/Bcl10	3	cluster 1
protein localization to membrane	protein localization to membrane	3/1093	30/14479	0.1	1.3247	0.508706	0.39732	0.747188	0.663251	Capn3/Cln3/Fermt2	3	cluster 1
response to nutrient levels	response to nutrient levels	3/1093	30/14479	0.1	1.3247	0.508706	0.39732	0.747188	0.663251	Psph/Foxo4/Kdm4a	3	cluster 1
cell projection assembly	cell projection assembly	2/1093	18/14479	0.111111	1.47189	0.572425	0.39879	0.747188	0.663251	Nckap1l/Pdgfa	2	cluster 1
centrosome duplication	centrosome duplication	2/1093	18/14479	0.111111	1.47189	0.572425	0.39879	0.747188	0.663251	Ccp110/Sass6	2	cluster 1
chondroitin sulfate biosynthetic process	chondroitin sulfate biosynthetic process	2/1093	18/14479	0.111111	1.47189	0.572425	0.39879	0.747188	0.663251	Chst3/Slc35b2	2	cluster 1
clathrin coat assembly	clathrin coat assembly	2/1093	18/14479	0.111111	1.47189	0.572425	0.39879	0.747188	0.663251	Hip1/Eps15	2	cluster 1
necroptotic process	necroptotic process	2/1093	18/14479	0.111111	1.47189	0.572425	0.39879	0.747188	0.663251	Itpk1/Cflar	2	cluster 1
negative regulation of phagocytosis	negative regulation of phagocytosis	2/1093	18/14479	0.111111	1.47189	0.572425	0.39879	0.747188	0.663251	Cnn2/Syt11	2	cluster 1
negative regulation of T cell receptor signaling pathway	negative regulation of T cell receptor signaling pathway	2/1093	18/14479	0.111111	1.47189	0.572425	0.39879	0.747188	0.663251	Laptm5/Elf1	2	cluster 1
neuron remodeling	neuron remodeling	2/1093	18/14479	0.111111	1.47189	0.572425	0.39879	0.747188	0.663251	C1qa/C3	2	cluster 1
positive regulation of vascular endothelial cell proliferation	positive regulation of vascular endothelial cell proliferation	2/1093	18/14479	0.111111	1.47189	0.572425	0.39879	0.747188	0.663251	Adam17/Stat3	2	cluster 1
protein N-linked glycosylation via asparagine	protein N-linked glycosylation via asparagine	2/1093	18/14479	0.111111	1.47189	0.572425	0.39879	0.747188	0.663251	St6gal1/Magt1	2	cluster 1
regulation of synaptic vesicle cycle	regulation of synaptic vesicle cycle	2/1093	18/14479	0.111111	1.47189	0.572425	0.39879	0.747188	0.663251	Rapgef4/Pld1	2	cluster 1
response to exogenous dsRNA	response to exogenous dsRNA	2/1093	18/14479	0.111111	1.47189	0.572425	0.39879	0.747188	0.663251	Rftn2/Mapk3	2	cluster 1
retina layer formation	retina layer formation	2/1093	18/14479	0.111111	1.47189	0.572425	0.39879	0.747188	0.663251	Prom1/Ndp	2	cluster 1
retinal ganglion cell axon guidance	retinal ganglion cell axon guidance	2/1093	18/14479	0.111111	1.47189	0.572425	0.39879	0.747188	0.663251	Ephb1/Ndp	2	cluster 1
blood vessel remodeling	blood vessel remodeling	4/1093	43/14479	0.0930233	1.23228	0.435877	0.409844	0.767201	0.681016	Chd7/Cbs/Nfatc3/Ndp	4	cluster 1
regulation of cell cycle	regulation of cell cycle	18/1093	222/14479	0.0810811	1.07408	0.317849	0.411509	0.769619	0.683162	Cdk18/Abl1/Rprm/Nras/Jun/Phactr4/Sirt2/Itgb1/Hepacam/Cdk19/Kat2b/Gadd45a/Ccnd1/Cdk2/Stat3/Sipa1/E2f5/Rb1	18	cluster 1
forebrain development	forebrain development	7/1093	81/14479	0.0864198	1.1448	0.373433	0.412768	0.770516	0.683959	Notch1/Tyrobp/Aplp1/Ikzf1/Psen2/Nfix/Sox3	7	cluster 1
ossification	ossification	7/1093	81/14479	0.0864198	1.1448	0.373433	0.412768	0.770516	0.683959	Enpp1/Col2a1/Tcirg1/Tmem38b/Bmp6/Pth1r/Gpm6b	7	cluster 1
intracellular calcium ion homeostasis	intracellular calcium ion homeostasis	8/1093	94/14479	0.0851064	1.12741	0.354111	0.416083	0.770516	0.683959	S100b/Hexb/Tcirg1/Slc8b1/Cav1/Apoe/Slc10a7/Pth1r	8	cluster 1
carbohydrate metabolic process	carbohydrate metabolic process	5/1093	56/14479	0.0892857	1.18277	0.391571	0.417221	0.770516	0.683959	Edem2/Edem1/Taldo1/Chst3/Ggta1	5	cluster 1
actin filament polymerization	actin filament polymerization	3/1093	31/14479	0.0967742	1.28197	0.449075	0.418125	0.770516	0.683959	Abl1/Msrb1/Aif1	3	cluster 1
antigen processing and presentation	antigen processing and presentation	3/1093	31/14479	0.0967742	1.28197	0.449075	0.418125	0.770516	0.683959	Ighm/Unc93b1/Psmb8	3	cluster 1
branching morphogenesis of an epithelial tube	branching morphogenesis of an epithelial tube	3/1093	31/14479	0.0967742	1.28197	0.449075	0.418125	0.770516	0.683959	Notch1/Mks1/Sema5a	3	cluster 1
chemokine-mediated signaling pathway	chemokine-mediated signaling pathway	3/1093	31/14479	0.0967742	1.28197	0.449075	0.418125	0.770516	0.683959	Cx3cr1/Ccl9/Ccr5	3	cluster 1
endoderm development	endoderm development	3/1093	31/14479	0.0967742	1.28197	0.449075	0.418125	0.770516	0.683959	Notch1/Hdac1/Angpt1	3	cluster 1
Golgi to plasma membrane protein transport	Golgi to plasma membrane protein transport	3/1093	31/14479	0.0967742	1.28197	0.449075	0.418125	0.770516	0.683959	Vamp3/Golga7/Rab31	3	cluster 1
intrinsic apoptotic signaling pathway	intrinsic apoptotic signaling pathway	3/1093	31/14479	0.0967742	1.28197	0.449075	0.418125	0.770516	0.683959	Diablo/Ifi27/Clu	3	cluster 1
regulation of angiogenesis	regulation of angiogenesis	3/1093	31/14479	0.0967742	1.28197	0.449075	0.418125	0.770516	0.683959	Efna1/Mapk7/Emp2	3	cluster 1
regulation of neuron differentiation	regulation of neuron differentiation	3/1093	31/14479	0.0967742	1.28197	0.449075	0.418125	0.770516	0.683959	Bin1/Wdr62/Rock1	3	cluster 1
vesicle fusion	vesicle fusion	3/1093	31/14479	0.0967742	1.28197	0.449075	0.418125	0.770516	0.683959	Gnai3/Vamp3/Syt11	3	cluster 1
neuron apoptotic process	neuron apoptotic process	9/1093	107/14479	0.0841121	1.11424	0.338902	0.4186	0.770516	0.683959	Abl1/Diablo/Cln8/Enpp1/Aatk/Tgfb3/Rb1/Angpt1/Ndp	9	cluster 1
phosphatidylinositol 3-kinase/protein kinase B signal transduction	phosphatidylinositol 3-kinase/protein kinase B signal transduction	6/1093	69/14479	0.0869565	1.15192	0.361437	0.422041	0.770516	0.683959	Pik3c2b/Inppl1/Stat3/Zfp36l1/Ppard/Errfi1	6	cluster 1
amino acid transmembrane transport	amino acid transmembrane transport	2/1093	19/14479	0.105263	1.39442	0.491581	0.425821	0.770516	0.683959	Slc38a2/Slc38a3	2	cluster 1
blood vessel endothelial cell migration	blood vessel endothelial cell migration	2/1093	19/14479	0.105263	1.39442	0.491581	0.425821	0.770516	0.683959	Cln3/Emp2	2	cluster 1
calcineurin-NFAT signaling cascade	calcineurin-NFAT signaling cascade	2/1093	19/14479	0.105263	1.39442	0.491581	0.425821	0.770516	0.683959	Mapk7/Nfatc3	2	cluster 1
cellular lipid metabolic process	cellular lipid metabolic process	2/1093	19/14479	0.105263	1.39442	0.491581	0.425821	0.770516	0.683959	Inppl1/Lipa	2	cluster 1
chaperone-mediated protein complex assembly	chaperone-mediated protein complex assembly	2/1093	19/14479	0.105263	1.39442	0.491581	0.425821	0.770516	0.683959	Hopx/Clu	2	cluster 1
DNA damage response, signal transduction by p53 class mediator	DNA damage response, signal transduction by p53 class mediator	2/1093	19/14479	0.105263	1.39442	0.491581	0.425821	0.770516	0.683959	Myo6/Bcl3	2	cluster 1
endoplasmic reticulum calcium ion homeostasis	endoplasmic reticulum calcium ion homeostasis	2/1093	19/14479	0.105263	1.39442	0.491581	0.425821	0.770516	0.683959	Tmbim6/Psen2	2	cluster 1
gamete generation	gamete generation	2/1093	19/14479	0.105263	1.39442	0.491581	0.425821	0.770516	0.683959	Wnt3/Fancc	2	cluster 1
hematopoietic stem cell differentiation	hematopoietic stem cell differentiation	2/1093	19/14479	0.105263	1.39442	0.491581	0.425821	0.770516	0.683959	Sp7/Zfp36	2	cluster 1
mast cell degranulation	mast cell degranulation	2/1093	19/14479	0.105263	1.39442	0.491581	0.425821	0.770516	0.683959	Fcer1g/Adora2b	2	cluster 1
mismatch repair	mismatch repair	2/1093	19/14479	0.105263	1.39442	0.491581	0.425821	0.770516	0.683959	Pcna/Rnaseh2b	2	cluster 1
multivesicular body sorting pathway	multivesicular body sorting pathway	2/1093	19/14479	0.105263	1.39442	0.491581	0.425821	0.770516	0.683959	Chmp1b/Chmp7	2	cluster 1
negative regulation of ubiquitin-dependent protein catabolic process	negative regulation of ubiquitin-dependent protein catabolic process	2/1093	19/14479	0.105263	1.39442	0.491581	0.425821	0.770516	0.683959	Svip/Psen2	2	cluster 1
nitric oxide biosynthetic process	nitric oxide biosynthetic process	2/1093	19/14479	0.105263	1.39442	0.491581	0.425821	0.770516	0.683959	Cav1/Slc7a2	2	cluster 1
peripheral nervous system development	peripheral nervous system development	2/1093	19/14479	0.105263	1.39442	0.491581	0.425821	0.770516	0.683959	Ednrb/Sox8	2	cluster 1
positive regulation of Rac protein signal transduction	positive regulation of Rac protein signal transduction	2/1093	19/14479	0.105263	1.39442	0.491581	0.425821	0.770516	0.683959	Tns3/Dynlt1f	2	cluster 1
positive regulation of type I interferon-mediated signaling pathway	positive regulation of type I interferon-mediated signaling pathway	2/1093	19/14479	0.105263	1.39442	0.491581	0.425821	0.770516	0.683959	Mavs/Fadd	2	cluster 1
protein refolding	protein refolding	2/1093	19/14479	0.105263	1.39442	0.491581	0.425821	0.770516	0.683959	Dnajb2/Hspb1	2	cluster 1
regulation of pH	regulation of pH	2/1093	19/14479	0.105263	1.39442	0.491581	0.425821	0.770516	0.683959	Ednrb/Pdk4	2	cluster 1
response to amino acid	response to amino acid	2/1093	19/14479	0.105263	1.39442	0.491581	0.425821	0.770516	0.683959	Rela/Slc1a3	2	cluster 1
response to muscle stretch	response to muscle stretch	2/1093	19/14479	0.105263	1.39442	0.491581	0.425821	0.770516	0.683959	Jun/Rela	2	cluster 1
establishment of protein localization	establishment of protein localization	4/1093	44/14479	0.0909091	1.20428	0.387768	0.427224	0.7717	0.685009	Rdx/Lims1/Chmp1b/Ikzf1	4	cluster 1
retrograde vesicle-mediated transport, Golgi to endoplasmic reticulum	retrograde vesicle-mediated transport, Golgi to endoplasmic reticulum	4/1093	44/14479	0.0909091	1.20428	0.387768	0.427224	0.7717	0.685009	Kif1c/Nbas/Plpp3/Tmed10	4	cluster 1
mRNA transport	mRNA transport	5/1093	57/14479	0.0877193	1.16202	0.350213	0.432452	0.780458	0.692784	Alyref/Nxt2/Zfp36/Zfp36l1/Mapt	5	cluster 1
retrograde transport, endosome to Golgi	retrograde transport, endosome to Golgi	6/1093	70/14479	0.0857143	1.13546	0.324624	0.435764	0.785521	0.697278	Vamp3/Dennd5a/Heatr5a/Rhobtb3/Snx5/Tbc1d5	6	cluster 1
fertilization	fertilization	3/1093	32/14479	0.09375	1.24191	0.39145	0.438687	0.785521	0.697278	Ybx3/Map7/Ttll5	3	cluster 1
negative regulation of epithelial to mesenchymal transition	negative regulation of epithelial to mesenchymal transition	3/1093	32/14479	0.09375	1.24191	0.39145	0.438687	0.785521	0.697278	Efna1/Ldlrad4/Spry1	3	cluster 1
negative regulation of signal transduction	negative regulation of signal transduction	3/1093	32/14479	0.09375	1.24191	0.39145	0.438687	0.785521	0.697278	Rgs3/Hhip/Cav1	3	cluster 1
phosphatidylinositol metabolic process	phosphatidylinositol metabolic process	3/1093	32/14479	0.09375	1.24191	0.39145	0.438687	0.785521	0.697278	Mtmr2/Plcg2/Plcb3	3	cluster 1
positive regulation of BMP signaling pathway	positive regulation of BMP signaling pathway	3/1093	32/14479	0.09375	1.24191	0.39145	0.438687	0.785521	0.697278	Notch1/Neo1/Vsir	3	cluster 1
positive regulation of DNA replication	positive regulation of DNA replication	3/1093	32/14479	0.09375	1.24191	0.39145	0.438687	0.785521	0.697278	Pcna/Cst3/Jun	3	cluster 1
response to cAMP	response to cAMP	3/1093	32/14479	0.09375	1.24191	0.39145	0.438687	0.785521	0.697278	Srebf1/Rela/Cdk2	3	cluster 1
ventricular septum development	ventricular septum development	3/1093	32/14479	0.09375	1.24191	0.39145	0.438687	0.785521	0.697278	Dnm2/Sall1/Cntrl	3	cluster 1
exocytosis	exocytosis	8/1093	96/14479	0.0833333	1.10392	0.291907	0.439504	0.7863	0.697969	Snap23/Stx2/Llgl1/Lgi3/Hck/Exoc6b/Sytl2/Srcin1	8	cluster 1
autophagy	autophagy	13/1093	161/14479	0.0807453	1.06964	0.253888	0.4423	0.790489	0.701688	Abl1/Sirt2/Dnm2/Gpr137b/Retreg1/Tmbim6/Chmp1b/Tcirg1/Lamp2/Dap/Syt11/Chmp7/Tbc1d5	13	cluster 1
blood coagulation	blood coagulation	4/1093	45/14479	0.0888889	1.17751	0.340787	0.444469	0.790489	0.701688	Papss2/Anxa5/Pros1/Prrg2	4	cluster 1
cellular response to epidermal growth factor stimulus	cellular response to epidermal growth factor stimulus	4/1093	45/14479	0.0888889	1.17751	0.340787	0.444469	0.790489	0.701688	Zfp36/Zfp36l1/Ptpn11/Zfp36l2	4	cluster 1
cellular response to heat	cellular response to heat	4/1093	45/14479	0.0888889	1.17751	0.340787	0.444469	0.790489	0.701688	Rasa3/Slu7/Fgf1/Eef1d	4	cluster 1
embryonic limb morphogenesis	embryonic limb morphogenesis	4/1093	45/14479	0.0888889	1.17751	0.340787	0.444469	0.790489	0.701688	Notch1/Prrx1/Psen2/Prrx2	4	cluster 1
positive regulation of actin filament polymerization	positive regulation of actin filament polymerization	4/1093	45/14479	0.0888889	1.17751	0.340787	0.444469	0.790489	0.701688	Cdc42ep4/Nckap1l/Bin1/Rhoa	4	cluster 1
endosomal transport	endosomal transport	5/1093	58/14479	0.0862069	1.14199	0.309598	0.447597	0.790489	0.701688	Abca1/Tom1/Snx18/Eps15/Ehd1	5	cluster 1
negative regulation of phosphatidylinositol 3-kinase/protein kinase B signal transduction	negative regulation of phosphatidylinositol 3-kinase/protein kinase B signal transduction	5/1093	58/14479	0.0862069	1.14199	0.309598	0.447597	0.790489	0.701688	Phlpp1/Phlda3/Wdr91/Pik3ip1/Trem2	5	cluster 1
regulation of G1/S transition of mitotic cell cycle	regulation of G1/S transition of mitotic cell cycle	5/1093	58/14479	0.0862069	1.14199	0.309598	0.447597	0.790489	0.701688	Appl2/Klf11/Pdpn/Ccnd1/Rb1	5	cluster 1
regulation of translation	regulation of translation	7/1093	84/14479	0.0833333	1.10392	0.27294	0.450527	0.790489	0.701688	Aplp1/Larp6/Mif4gd/Zfp36l1/Dap/Dnajc1/Rps9	7	cluster 1
dendritic spine morphogenesis	dendritic spine morphogenesis	2/1093	20/14479	0.1	1.3247	0.415213	0.452201	0.790489	0.701688	Ephb1/Dip2a	2	cluster 1
embryonic morphogenesis	embryonic morphogenesis	2/1093	20/14479	0.1	1.3247	0.415213	0.452201	0.790489	0.701688	Zeb2/Rock1	2	cluster 1
embryonic pattern specification	embryonic pattern specification	2/1093	20/14479	0.1	1.3247	0.415213	0.452201	0.790489	0.701688	Fgfr2/Smad5	2	cluster 1
innervation	innervation	2/1093	20/14479	0.1	1.3247	0.415213	0.452201	0.790489	0.701688	Sulf2/Chd7	2	cluster 1
L-glutamate transmembrane transport	L-glutamate transmembrane transport	2/1093	20/14479	0.1	1.3247	0.415213	0.452201	0.790489	0.701688	Slc25a13/Slc1a3	2	cluster 1
lysosomal transport	lysosomal transport	2/1093	20/14479	0.1	1.3247	0.415213	0.452201	0.790489	0.701688	Slc48a1/M6pr	2	cluster 1
negative regulation of cyclin-dependent protein serine/threonine kinase activity	negative regulation of cyclin-dependent protein serine/threonine kinase activity	2/1093	20/14479	0.1	1.3247	0.415213	0.452201	0.790489	0.701688	Fbxo7/Kat2b	2	cluster 1
neural crest cell development	neural crest cell development	2/1093	20/14479	0.1	1.3247	0.415213	0.452201	0.790489	0.701688	Mapk3/Sox8	2	cluster 1
pituitary gland development	pituitary gland development	2/1093	20/14479	0.1	1.3247	0.415213	0.452201	0.790489	0.701688	Tcf7l2/Sox3	2	cluster 1
platelet dense granule organization	platelet dense granule organization	2/1093	20/14479	0.1	1.3247	0.415213	0.452201	0.790489	0.701688	Abca1/Ap3m1	2	cluster 1
positive regulation of macrophage chemotaxis	positive regulation of macrophage chemotaxis	2/1093	20/14479	0.1	1.3247	0.415213	0.452201	0.790489	0.701688	Mapk3/Csf1r	2	cluster 1
positive regulation of wound healing	positive regulation of wound healing	2/1093	20/14479	0.1	1.3247	0.415213	0.452201	0.790489	0.701688	Itgb1/Kank1	2	cluster 1
regulation of protein catabolic process	regulation of protein catabolic process	2/1093	20/14479	0.1	1.3247	0.415213	0.452201	0.790489	0.701688	Wdr91/Chek2	2	cluster 1
regulation of stem cell differentiation	regulation of stem cell differentiation	2/1093	20/14479	0.1	1.3247	0.415213	0.452201	0.790489	0.701688	Hdac1/Mta3	2	cluster 1
ventricular system development	ventricular system development	2/1093	20/14479	0.1	1.3247	0.415213	0.452201	0.790489	0.701688	Sema6d/Anp32b	2	cluster 1
vesicle-mediated transport in synapse	vesicle-mediated transport in synapse	2/1093	20/14479	0.1	1.3247	0.415213	0.452201	0.790489	0.701688	Snap23/Scrib	2	cluster 1
zinc ion transmembrane transport	zinc ion transmembrane transport	2/1093	20/14479	0.1	1.3247	0.415213	0.452201	0.790489	0.701688	Slc30a2/Slc39a1	2	cluster 1
cellular response to nutrient levels	cellular response to nutrient levels	3/1093	33/14479	0.0909091	1.20428	0.335689	0.458965	0.797578	0.707981	Mapkap1/Cd68/Ppard	3	cluster 1
chaperone-mediated protein folding	chaperone-mediated protein folding	3/1093	33/14479	0.0909091	1.20428	0.335689	0.458965	0.797578	0.707981	Dnajb2/Hspb1/Clu	3	cluster 1
immune system process	immune system process	3/1093	33/14479	0.0909091	1.20428	0.335689	0.458965	0.797578	0.707981	Inppl1/Cd300c2/Lgals9	3	cluster 1
lactation	lactation	3/1093	33/14479	0.0909091	1.20428	0.335689	0.458965	0.797578	0.707981	Zbtb7b/Cav1/Ccnd1	3	cluster 1
lysosome localization	lysosome localization	3/1093	33/14479	0.0909091	1.20428	0.335689	0.458965	0.797578	0.707981	Snapin/Kif5b/Kif1b	3	cluster 1
regulation of synapse organization	regulation of synapse organization	3/1093	33/14479	0.0909091	1.20428	0.335689	0.458965	0.797578	0.707981	Apoe/Klk8/Nectin1	3	cluster 1
xenobiotic metabolic process	xenobiotic metabolic process	3/1093	33/14479	0.0909091	1.20428	0.335689	0.458965	0.797578	0.707981	Cyp2d22/Gsto2/Cyp2j6	3	cluster 1
negative regulation of protein ubiquitination	negative regulation of protein ubiquitination	5/1093	59/14479	0.0847458	1.12263	0.269697	0.462636	0.802604	0.712442	Wnk1/Smad7/Ubxn1/Cav1/Rps3	5	cluster 1
positive regulation of insulin secretion	positive regulation of insulin secretion	5/1093	59/14479	0.0847458	1.12263	0.269697	0.462636	0.802604	0.712442	Rapgef4/Tm7sf3/Gja1/Tcf7l2/Glul	5	cluster 1
protein phosphorylation	protein phosphorylation	37/1093	480/14479	0.0770833	1.02112	0.134495	0.472154	0.818428	0.726488	Map4k4/Cdk18/Prkcq/Abl1/Tesk2/Rps6ka1/Bmp2k/Phkg1/Wnk1/Pak4/Cln3/Mapk3/Oxsr1/Cdk19/Mapk7/Aatk/Map4k5/Nek9/Mast4/Nrbp2/Pim3/Pak2/Prkd3/Map3k11/Chek2/P2rx7/Fgfr2/Ccnd1/Sgk1/Cdk2/Nek7/Errfi1/Prag1/Gucy2e/Smad5/Rock1/Ndp	37	cluster 1
ERAD pathway	ERAD pathway	7/1093	86/14479	0.0813953	1.07825	0.207958	0.475448	0.819818	0.727722	Dnajb2/Edem2/Edem1/Trim13/Rhbdd1/Fbxo2/Derl2	7	cluster 1
protein stabilization	protein stabilization	15/1093	191/14479	0.078534	1.04034	0.160373	0.475771	0.819818	0.727722	Efna1/Hip1/Tyrobp/Lamp1/Golga7/Atp1b3/Tmc6/Dubr/Smad7/Cdc37l1/Lamp2/Chek2/Plpp3/Apbb2/Clu	15	cluster 1
melanocyte differentiation	melanocyte differentiation	2/1093	21/14479	0.0952381	1.26162	0.342821	0.477875	0.819818	0.727722	Enpp1/Ednrb	2	cluster 1
negative regulation of endothelial cell migration	negative regulation of endothelial cell migration	2/1093	21/14479	0.0952381	1.26162	0.342821	0.477875	0.819818	0.727722	Serpinf1/Apoe	2	cluster 1
positive regulation of epidermal growth factor receptor signaling pathway	positive regulation of epidermal growth factor receptor signaling pathway	2/1093	21/14479	0.0952381	1.26162	0.342821	0.477875	0.819818	0.727722	Hip1/Adam17	2	cluster 1
positive regulation of ossification	positive regulation of ossification	2/1093	21/14479	0.0952381	1.26162	0.342821	0.477875	0.819818	0.727722	P2rx7/Ptpn11	2	cluster 1
regulation of focal adhesion assembly	regulation of focal adhesion assembly	2/1093	21/14479	0.0952381	1.26162	0.342821	0.477875	0.819818	0.727722	Limch1/Gpm6b	2	cluster 1
striated muscle cell differentiation	striated muscle cell differentiation	2/1093	21/14479	0.0952381	1.26162	0.342821	0.477875	0.819818	0.727722	Igfbp5/Rb1	2	cluster 1
temperature homeostasis	temperature homeostasis	2/1093	21/14479	0.0952381	1.26162	0.342821	0.477875	0.819818	0.727722	Stat3/Acadvl	2	cluster 1
ovarian follicle development	ovarian follicle development	4/1093	47/14479	0.0851064	1.12741	0.249986	0.478447	0.819818	0.727722	Ctnna1/Ermp1/Mmp2/Angpt1	4	cluster 1
negative regulation of MAP kinase activity	negative regulation of MAP kinase activity	3/1093	34/14479	0.0882353	1.16886	0.281666	0.478923	0.819818	0.727722	Cav1/Apoe/Spry1	3	cluster 1
positive regulation of multicellular organism growth	positive regulation of multicellular organism growth	3/1093	34/14479	0.0882353	1.16886	0.281666	0.478923	0.819818	0.727722	Chd7/Gpam/Ikzf1	3	cluster 1
regulation of ERK1 and ERK2 cascade	regulation of ERK1 and ERK2 cascade	3/1093	34/14479	0.0882353	1.16886	0.281666	0.478923	0.819818	0.727722	Ephb1/Rras/Fgfr2	3	cluster 1
regulation of lipid metabolic process	regulation of lipid metabolic process	3/1093	34/14479	0.0882353	1.16886	0.281666	0.478923	0.819818	0.727722	Trem2/Plcg2/Fgfr4	3	cluster 1
regulation of mitochondrial membrane potential	regulation of mitochondrial membrane potential	3/1093	34/14479	0.0882353	1.16886	0.281666	0.478923	0.819818	0.727722	Tspan9/Lipa/Clic1	3	cluster 1
protein dephosphorylation	protein dephosphorylation	9/1093	114/14479	0.0789474	1.04582	0.140337	0.494922	0.829635	0.736436	Ctdsp1/Dusp10/Dusp15/Cttnbp2nl/Ctdsp2/Ptpdc1/Ptpn18/Ptpn11/Ssh2	9	cluster 1
mitotic spindle organization	mitotic spindle organization	4/1093	48/14479	0.0833333	1.10392	0.206066	0.495132	0.829635	0.736436	Wdr62/Map4/Gpsm2/Stmn1	4	cluster 1
tumor necrosis factor-mediated signaling pathway	tumor necrosis factor-mediated signaling pathway	4/1093	48/14479	0.0833333	1.10392	0.206066	0.495132	0.829635	0.736436	Lims1/Rela/Tnfrsf1a/Tradd	4	cluster 1
microtubule bundle formation	microtubule bundle formation	3/1093	35/14479	0.0857143	1.13546	0.229265	0.498528	0.829635	0.736436	Cdk5rap2/Map7/Tppp	3	cluster 1
protein autophosphorylation	protein autophosphorylation	11/1093	141/14479	0.0780142	1.03346	0.114072	0.500435	0.829635	0.736436	Abl1/Pdgfra/Ephb1/Oxsr1/Pak2/Csf1r/Map3k11/Hck/Chek2/Fgfr2/Fgfr4	11	cluster 1
blood vessel diameter maintenance	blood vessel diameter maintenance	2/1093	22/14479	0.0909091	1.20428	0.273985	0.502797	0.829635	0.736436	Cbs/Rock1	2	cluster 1
cellular response to interleukin-4	cellular response to interleukin-4	2/1093	22/14479	0.0909091	1.20428	0.273985	0.502797	0.829635	0.736436	Mcm2/Rplp0	2	cluster 1
maturation of SSU-rRNA from tricistronic rRNA transcript (SSU-rRNA, 5.8S rRNA, LSU-rRNA)	maturation of SSU-rRNA from tricistronic rRNA transcript (SSU-rRNA, 5.8S rRNA, LSU-rRNA)	2/1093	22/14479	0.0909091	1.20428	0.273985	0.502797	0.829635	0.736436	Wdr46/Rrp36	2	cluster 1
monoatomic cation transport	monoatomic cation transport	2/1093	22/14479	0.0909091	1.20428	0.273985	0.502797	0.829635	0.736436	P2rx7/Mmgt1	2	cluster 1
negative regulation of protein localization to nucleus	negative regulation of protein localization to nucleus	2/1093	22/14479	0.0909091	1.20428	0.273985	0.502797	0.829635	0.736436	Ctnna1/Lzts2	2	cluster 1
positive regulation of DNA biosynthetic process	positive regulation of DNA biosynthetic process	2/1093	22/14479	0.0909091	1.20428	0.273985	0.502797	0.829635	0.736436	Fgfr4/Rgcc	2	cluster 1
positive regulation of neuron migration	positive regulation of neuron migration	2/1093	22/14479	0.0909091	1.20428	0.273985	0.502797	0.829635	0.736436	Shtn1/Wdr62	2	cluster 1
positive regulation of protein localization to cell surface	positive regulation of protein localization to cell surface	2/1093	22/14479	0.0909091	1.20428	0.273985	0.502797	0.829635	0.736436	Fcer1g/Tyrobp	2	cluster 1
positive regulation of T cell mediated cytotoxicity	positive regulation of T cell mediated cytotoxicity	2/1093	22/14479	0.0909091	1.20428	0.273985	0.502797	0.829635	0.736436	P2rx7/Fadd	2	cluster 1
respiratory system process	respiratory system process	2/1093	22/14479	0.0909091	1.20428	0.273985	0.502797	0.829635	0.736436	Adh5/Kdm6a	2	cluster 1
positive regulation of smooth muscle cell proliferation	positive regulation of smooth muscle cell proliferation	6/1093	75/14479	0.08	1.05976	0.14827	0.50321	0.829635	0.736436	Jun/Cyba/Il18/Aif1/Mmp2/Serpinf2	6	cluster 1
antiviral innate immune response	antiviral innate immune response	4/1093	49/14479	0.0816327	1.08139	0.16307	0.511587	0.829635	0.736436	Rnf135/Rela/Mavs/Rpsa	4	cluster 1
cell projection organization	cell projection organization	4/1093	49/14479	0.0816327	1.08139	0.16307	0.511587	0.829635	0.736436	P2ry12/Itgb1/Cep97/E2f5	4	cluster 1
cellular response to glucose starvation	cellular response to glucose starvation	4/1093	49/14479	0.0816327	1.08139	0.16307	0.511587	0.829635	0.736436	Nfe2l2/Sh3glb1/Slc2a1/Zc3h12a	4	cluster 1
adaptive immune response	adaptive immune response	7/1093	89/14479	0.0786517	1.0419	0.113299	0.512236	0.829635	0.736436	Cx3cr1/Ighm/Gpr183/Mpeg1/Clec4a2/Cd86/Bcl10	7	cluster 1
ribosomal small subunit biogenesis	ribosomal small subunit biogenesis	6/1093	76/14479	0.0789474	1.04582	0.114434	0.516373	0.829635	0.736436	Wdr46/Imp4/Rps9/Rps12/Rps24/Rrp36	6	cluster 1
brain development	brain development	15/1093	196/14479	0.0765306	1.0138	0.0555946	0.517071	0.829635	0.736436	Nfasc/Cdk5rap2/Adgrg1/Cx3cr1/Llgl1/Aatk/Selenop/Mfsd2a/Kcna1/Ddit4/Foxj1/Ptpn11/Nfix/Sox21/Sox3	15	cluster 1
embryonic skeletal system development	embryonic skeletal system development	3/1093	36/14479	0.0833333	1.10392	0.178384	0.517752	0.829635	0.736436	Sulf2/Mks1/Ucma	3	cluster 1
negative regulation of insulin secretion	negative regulation of insulin secretion	3/1093	36/14479	0.0833333	1.10392	0.178384	0.517752	0.829635	0.736436	Hadh/Srebf1/Ptpn11	3	cluster 1
photoreceptor cell maintenance	photoreceptor cell maintenance	3/1093	36/14479	0.0833333	1.10392	0.178384	0.517752	0.829635	0.736436	Slc2a1/Cln8/Prom1	3	cluster 1
protein glycosylation	protein glycosylation	8/1093	103/14479	0.0776699	1.0289	0.084094	0.520003	0.829635	0.736436	Dpy19l1/St3gal4/St6gal1/B3galt5/Lmf1/Ggta1/Nagpa/B3gnt5	8	cluster 1
acrosome assembly	acrosome assembly	2/1093	23/14479	0.0869565	1.15192	0.208344	0.526936	0.829635	0.736436	Dcaf17/Chn2	2	cluster 1
axonal fasciculation	axonal fasciculation	2/1093	23/14479	0.0869565	1.15192	0.208344	0.526936	0.829635	0.736436	Ncam1/Sema5a	2	cluster 1
cellular respiration	cellular respiration	2/1093	23/14479	0.0869565	1.15192	0.208344	0.526936	0.829635	0.736436	Slc25a13/Nfatc3	2	cluster 1
megakaryocyte development	megakaryocyte development	2/1093	23/14479	0.0869565	1.15192	0.208344	0.526936	0.829635	0.736436	Wasf2/Ptpn11	2	cluster 1
microtubule-based process	microtubule-based process	2/1093	23/14479	0.0869565	1.15192	0.208344	0.526936	0.829635	0.736436	Kif5b/Map3k11	2	cluster 1
natural killer cell differentiation	natural killer cell differentiation	2/1093	23/14479	0.0869565	1.15192	0.208344	0.526936	0.829635	0.736436	Il15/Ikzf1	2	cluster 1
peptidyl-tyrosine dephosphorylation	peptidyl-tyrosine dephosphorylation	2/1093	23/14479	0.0869565	1.15192	0.208344	0.526936	0.829635	0.736436	Tns2/Ptpn11	2	cluster 1
positive regulation of defense response to virus by host	positive regulation of defense response to virus by host	2/1093	23/14479	0.0869565	1.15192	0.208344	0.526936	0.829635	0.736436	Mavs/Zc3h12a	2	cluster 1
protein localization to chromatin	protein localization to chromatin	2/1093	23/14479	0.0869565	1.15192	0.208344	0.526936	0.829635	0.736436	Aplf/Chmp7	2	cluster 1
regulation of glucose metabolic process	regulation of glucose metabolic process	2/1093	23/14479	0.0869565	1.15192	0.208344	0.526936	0.829635	0.736436	Pdk4/Adora2b	2	cluster 1
regulation of protein-containing complex assembly	regulation of protein-containing complex assembly	2/1093	23/14479	0.0869565	1.15192	0.208344	0.526936	0.829635	0.736436	Apoe/Ptpn11	2	cluster 1
response to testosterone	response to testosterone	2/1093	23/14479	0.0869565	1.15192	0.208344	0.526936	0.829635	0.736436	Psph/Cflar	2	cluster 1
Schwann cell development	Schwann cell development	2/1093	23/14479	0.0869565	1.15192	0.208344	0.526936	0.829635	0.736436	Lgi4/Mapk3	2	cluster 1
stress-activated MAPK cascade	stress-activated MAPK cascade	2/1093	23/14479	0.0869565	1.15192	0.208344	0.526936	0.829635	0.736436	Dusp10/Mapk3	2	cluster 1
vascular endothelial growth factor receptor signaling pathway	vascular endothelial growth factor receptor signaling pathway	2/1093	23/14479	0.0869565	1.15192	0.208344	0.526936	0.829635	0.736436	Bcar1/Hspb1	2	cluster 1
vesicle docking involved in exocytosis	vesicle docking involved in exocytosis	2/1093	23/14479	0.0869565	1.15192	0.208344	0.526936	0.829635	0.736436	Exoc6b/Sytl2	2	cluster 1
negative regulation of peptidase activity	negative regulation of peptidase activity	4/1093	50/14479	0.08	1.05976	0.120957	0.527793	0.829635	0.736436	Cst3/Wfdc18/Serpinf2/Serpina3n	4	cluster 1
positive regulation of fat cell differentiation	positive regulation of fat cell differentiation	4/1093	50/14479	0.08	1.05976	0.120957	0.527793	0.829635	0.736436	Ccdc3/Zc3h12a/Zfp36/Zfp36l1	4	cluster 1
negative regulation of cell migration	negative regulation of cell migration	10/1093	131/14479	0.0763359	1.01122	0.0368726	0.533027	0.829635	0.736436	Tmeff2/Igfbp5/Tgfbr1/Limch1/Cx3cr1/Rhob/Ldlrad4/Kank1/Podn/Hdac1	10	cluster 1
glycolytic process	glycolytic process	3/1093	37/14479	0.0810811	1.07408	0.128928	0.53657	0.829635	0.736436	Bpgm/Enpp1/Lipa	3	cluster 1
positive regulation of mitotic cell cycle	positive regulation of mitotic cell cycle	3/1093	37/14479	0.0810811	1.07408	0.128928	0.53657	0.829635	0.736436	Abl1/Lgmn/Ptpn11	3	cluster 1
positive regulation of neurogenesis	positive regulation of neurogenesis	3/1093	37/14479	0.0810811	1.07408	0.128928	0.53657	0.829635	0.736436	Cx3cr1/Serpinf1/Faim	3	cluster 1
positive regulation of smoothened signaling pathway	positive regulation of smoothened signaling pathway	3/1093	37/14479	0.0810811	1.07408	0.128928	0.53657	0.829635	0.736436	Ctnna1/Prrx1/Prrx2	3	cluster 1
regulation of postsynaptic neurotransmitter receptor internalization	regulation of postsynaptic neurotransmitter receptor internalization	3/1093	37/14479	0.0810811	1.07408	0.128928	0.53657	0.829635	0.736436	Hip1/Sirt2/Scrib	3	cluster 1
regulation of protein stability	regulation of protein stability	8/1093	105/14479	0.0761905	1.0093	0.0273212	0.542303	0.829635	0.736436	Ctsa/Usp30/Cd81/Cmtm6/Fbxo7/Srebf1/Lamp2/Ddrgk1	8	cluster 1
establishment of cell polarity	establishment of cell polarity	4/1093	51/14479	0.0784314	1.03898	0.0796875	0.543731	0.829635	0.736436	Pard3/Fez1/Ephb1/Tcirg1	4	cluster 1
cell migration involved in gastrulation	cell migration involved in gastrulation	1/1093	10/14479	0.1	1.3247	0.293498	0.54395	0.829635	0.736436	Lefty1	1	cluster 1
cell surface receptor protein serine/threonine kinase signaling pathway	cell surface receptor protein serine/threonine kinase signaling pathway	1/1093	10/14479	0.1	1.3247	0.293498	0.54395	0.829635	0.736436	Ly6g6e	1	cluster 1
cellular response to cocaine	cellular response to cocaine	1/1093	10/14479	0.1	1.3247	0.293498	0.54395	0.829635	0.736436	Slc1a3	1	cluster 1
cellular response to hydroxyurea	cellular response to hydroxyurea	1/1093	10/14479	0.1	1.3247	0.293498	0.54395	0.829635	0.736436	Spidr	1	cluster 1
cellular response to interleukin-17	cellular response to interleukin-17	1/1093	10/14479	0.1	1.3247	0.293498	0.54395	0.829635	0.736436	Stat3	1	cluster 1
cellular response to stress	cellular response to stress	1/1093	10/14479	0.1	1.3247	0.293498	0.54395	0.829635	0.736436	Bpgm	1	cluster 1
cerebellar granule cell precursor proliferation	cerebellar granule cell precursor proliferation	1/1093	10/14479	0.1	1.3247	0.293498	0.54395	0.829635	0.736436	Atf5	1	cluster 1
chorio-allantoic fusion	chorio-allantoic fusion	1/1093	10/14479	0.1	1.3247	0.293498	0.54395	0.829635	0.736436	Zfp36l1	1	cluster 1
collagen-activated tyrosine kinase receptor signaling pathway	collagen-activated tyrosine kinase receptor signaling pathway	1/1093	10/14479	0.1	1.3247	0.293498	0.54395	0.829635	0.736436	Tspan9	1	cluster 1
common myeloid progenitor cell proliferation	common myeloid progenitor cell proliferation	1/1093	10/14479	0.1	1.3247	0.293498	0.54395	0.829635	0.736436	Lipa	1	cluster 1
cytoskeleton-dependent intracellular transport	cytoskeleton-dependent intracellular transport	1/1093	10/14479	0.1	1.3247	0.293498	0.54395	0.829635	0.736436	Map6d1	1	cluster 1
desensitization of G protein-coupled receptor signaling pathway	desensitization of G protein-coupled receptor signaling pathway	1/1093	10/14479	0.1	1.3247	0.293498	0.54395	0.829635	0.736436	Ly6g6e	1	cluster 1
DNA damage response, signal transduction by p53 class mediator resulting in transcription of p21 class mediator	DNA damage response, signal transduction by p53 class mediator resulting in transcription of p21 class mediator	1/1093	10/14479	0.1	1.3247	0.293498	0.54395	0.829635	0.736436	Chek2	1	cluster 1
ectoderm development	ectoderm development	1/1093	10/14479	0.1	1.3247	0.293498	0.54395	0.829635	0.736436	Amer2	1	cluster 1
endosome transport via multivesicular body sorting pathway	endosome transport via multivesicular body sorting pathway	1/1093	10/14479	0.1	1.3247	0.293498	0.54395	0.829635	0.736436	Chmp1b	1	cluster 1
excitatory chemical synaptic transmission	excitatory chemical synaptic transmission	1/1093	10/14479	0.1	1.3247	0.293498	0.54395	0.829635	0.736436	Pdlim4	1	cluster 1
GABAergic neuron differentiation	GABAergic neuron differentiation	1/1093	10/14479	0.1	1.3247	0.293498	0.54395	0.829635	0.736436	Sall1	1	cluster 1
generation of precursor metabolites and energy	generation of precursor metabolites and energy	1/1093	10/14479	0.1	1.3247	0.293498	0.54395	0.829635	0.736436	Enpp1	1	cluster 1
hepoxilin biosynthetic process	hepoxilin biosynthetic process	1/1093	10/14479	0.1	1.3247	0.293498	0.54395	0.829635	0.736436	Gstm1	1	cluster 1
hypothalamus development	hypothalamus development	1/1093	10/14479	0.1	1.3247	0.293498	0.54395	0.829635	0.736436	Sox3	1	cluster 1
intraciliary retrograde transport	intraciliary retrograde transport	1/1093	10/14479	0.1	1.3247	0.293498	0.54395	0.829635	0.736436	Ift43	1	cluster 1
isoprenoid biosynthetic process	isoprenoid biosynthetic process	1/1093	10/14479	0.1	1.3247	0.293498	0.54395	0.829635	0.736436	Idi1	1	cluster 1
left/right axis specification	left/right axis specification	1/1093	10/14479	0.1	1.3247	0.293498	0.54395	0.829635	0.736436	Notch1	1	cluster 1
left/right pattern formation	left/right pattern formation	1/1093	10/14479	0.1	1.3247	0.293498	0.54395	0.829635	0.736436	Foxj1	1	cluster 1
lipid phosphorylation	lipid phosphorylation	1/1093	10/14479	0.1	1.3247	0.293498	0.54395	0.829635	0.736436	Dgki	1	cluster 1
lipid translocation	lipid translocation	1/1093	10/14479	0.1	1.3247	0.293498	0.54395	0.829635	0.736436	Abcg1	1	cluster 1
manganese ion transmembrane transport	manganese ion transmembrane transport	1/1093	10/14479	0.1	1.3247	0.293498	0.54395	0.829635	0.736436	Slc11a1	1	cluster 1
mannose metabolic process	mannose metabolic process	1/1093	10/14479	0.1	1.3247	0.293498	0.54395	0.829635	0.736436	Man2b1	1	cluster 1
membranous septum morphogenesis	membranous septum morphogenesis	1/1093	10/14479	0.1	1.3247	0.293498	0.54395	0.829635	0.736436	Fgfr2	1	cluster 1
mitochondrion-endoplasmic reticulum membrane tethering	mitochondrion-endoplasmic reticulum membrane tethering	1/1093	10/14479	0.1	1.3247	0.293498	0.54395	0.829635	0.736436	Psen2	1	cluster 1
negative regulation by host of viral genome replication	negative regulation by host of viral genome replication	1/1093	10/14479	0.1	1.3247	0.293498	0.54395	0.829635	0.736436	Zc3h12a	1	cluster 1
negative regulation of calcium ion transport	negative regulation of calcium ion transport	1/1093	10/14479	0.1	1.3247	0.293498	0.54395	0.829635	0.736436	Pacsin3	1	cluster 1
negative regulation of cell cycle G1/S phase transition	negative regulation of cell cycle G1/S phase transition	1/1093	10/14479	0.1	1.3247	0.293498	0.54395	0.829635	0.736436	Tmsb4x	1	cluster 1
negative regulation of DNA biosynthetic process	negative regulation of DNA biosynthetic process	1/1093	10/14479	0.1	1.3247	0.293498	0.54395	0.829635	0.736436	Gja1	1	cluster 1
negative regulation of lipid storage	negative regulation of lipid storage	1/1093	10/14479	0.1	1.3247	0.293498	0.54395	0.829635	0.736436	Abcg1	1	cluster 1
negative regulation of macrophage cytokine production	negative regulation of macrophage cytokine production	1/1093	10/14479	0.1	1.3247	0.293498	0.54395	0.829635	0.736436	Tgfb3	1	cluster 1
negative regulation of organ growth	negative regulation of organ growth	1/1093	10/14479	0.1	1.3247	0.293498	0.54395	0.829635	0.736436	Tcf7l2	1	cluster 1
negative regulation of toll-like receptor 4 signaling pathway	negative regulation of toll-like receptor 4 signaling pathway	1/1093	10/14479	0.1	1.3247	0.293498	0.54395	0.829635	0.736436	Trem2	1	cluster 1
negative regulation of vascular endothelial growth factor signaling pathway	negative regulation of vascular endothelial growth factor signaling pathway	1/1093	10/14479	0.1	1.3247	0.293498	0.54395	0.829635	0.736436	Cadm4	1	cluster 1
neurotransmitter receptor transport, endosome to postsynaptic membrane	neurotransmitter receptor transport, endosome to postsynaptic membrane	1/1093	10/14479	0.1	1.3247	0.293498	0.54395	0.829635	0.736436	Scrib	1	cluster 1
Notch receptor processing	Notch receptor processing	1/1093	10/14479	0.1	1.3247	0.293498	0.54395	0.829635	0.736436	Adam17	1	cluster 1
positive regulation of calcium ion import across plasma membrane	positive regulation of calcium ion import across plasma membrane	1/1093	10/14479	0.1	1.3247	0.293498	0.54395	0.829635	0.736436	Adrb2	1	cluster 1
positive regulation of establishment of protein localization to telomere	positive regulation of establishment of protein localization to telomere	1/1093	10/14479	0.1	1.3247	0.293498	0.54395	0.829635	0.736436	Wrap53	1	cluster 1
positive regulation of gamma-delta T cell differentiation	positive regulation of gamma-delta T cell differentiation	1/1093	10/14479	0.1	1.3247	0.293498	0.54395	0.829635	0.736436	Nckap1l	1	cluster 1
positive regulation of integrin activation	positive regulation of integrin activation	1/1093	10/14479	0.1	1.3247	0.293498	0.54395	0.829635	0.736436	Fermt2	1	cluster 1
positive regulation of long-term synaptic depression	positive regulation of long-term synaptic depression	1/1093	10/14479	0.1	1.3247	0.293498	0.54395	0.829635	0.736436	Mapt	1	cluster 1
positive regulation of myotube differentiation	positive regulation of myotube differentiation	1/1093	10/14479	0.1	1.3247	0.293498	0.54395	0.829635	0.736436	Atp11a	1	cluster 1
positive regulation of natural killer cell activation	positive regulation of natural killer cell activation	1/1093	10/14479	0.1	1.3247	0.293498	0.54395	0.829635	0.736436	Tyrobp	1	cluster 1
positive regulation of peroxisome proliferator activated receptor signaling pathway	positive regulation of peroxisome proliferator activated receptor signaling pathway	1/1093	10/14479	0.1	1.3247	0.293498	0.54395	0.829635	0.736436	Fabp5	1	cluster 1
positive regulation of T cell apoptotic process	positive regulation of T cell apoptotic process	1/1093	10/14479	0.1	1.3247	0.293498	0.54395	0.829635	0.736436	P2rx7	1	cluster 1
protein depalmitoylation	protein depalmitoylation	1/1093	10/14479	0.1	1.3247	0.293498	0.54395	0.829635	0.736436	Abhd17b	1	cluster 1
protein K11-linked deubiquitination	protein K11-linked deubiquitination	1/1093	10/14479	0.1	1.3247	0.293498	0.54395	0.829635	0.736436	Usp30	1	cluster 1
protein localization to mitochondrion	protein localization to mitochondrion	1/1093	10/14479	0.1	1.3247	0.293498	0.54395	0.829635	0.736436	Mavs	1	cluster 1
protein O-linked glycosylation via serine	protein O-linked glycosylation via serine	1/1093	10/14479	0.1	1.3247	0.293498	0.54395	0.829635	0.736436	Galnt4	1	cluster 1
regulation of cell-matrix adhesion	regulation of cell-matrix adhesion	1/1093	10/14479	0.1	1.3247	0.293498	0.54395	0.829635	0.736436	Emp2	1	cluster 1
regulation of establishment of protein localization	regulation of establishment of protein localization	1/1093	10/14479	0.1	1.3247	0.293498	0.54395	0.829635	0.736436	Nedd1	1	cluster 1
regulation of gastrulation	regulation of gastrulation	1/1093	10/14479	0.1	1.3247	0.293498	0.54395	0.829635	0.736436	Tgif2	1	cluster 1
regulation of interleukin-6 production	regulation of interleukin-6 production	1/1093	10/14479	0.1	1.3247	0.293498	0.54395	0.829635	0.736436	Trem2	1	cluster 1
regulation of proteolysis	regulation of proteolysis	1/1093	10/14479	0.1	1.3247	0.293498	0.54395	0.829635	0.736436	Rhobtb3	1	cluster 1
regulation of sodium ion transmembrane transporter activity	regulation of sodium ion transmembrane transporter activity	1/1093	10/14479	0.1	1.3247	0.293498	0.54395	0.829635	0.736436	Fxyd1	1	cluster 1
regulation of synapse pruning	regulation of synapse pruning	1/1093	10/14479	0.1	1.3247	0.293498	0.54395	0.829635	0.736436	Itgb1	1	cluster 1
regulation of systemic arterial blood pressure	regulation of systemic arterial blood pressure	1/1093	10/14479	0.1	1.3247	0.293498	0.54395	0.829635	0.736436	Plcb3	1	cluster 1
response to amyloid-beta	response to amyloid-beta	1/1093	10/14479	0.1	1.3247	0.293498	0.54395	0.829635	0.736436	Mmp2	1	cluster 1
response to pH	response to pH	1/1093	10/14479	0.1	1.3247	0.293498	0.54395	0.829635	0.736436	Gja1	1	cluster 1
response to prostaglandin E	response to prostaglandin E	1/1093	10/14479	0.1	1.3247	0.293498	0.54395	0.829635	0.736436	Gnai1	1	cluster 1
response to UV-C	response to UV-C	1/1093	10/14479	0.1	1.3247	0.293498	0.54395	0.829635	0.736436	Bcl3	1	cluster 1
salivary gland morphogenesis	salivary gland morphogenesis	1/1093	10/14479	0.1	1.3247	0.293498	0.54395	0.829635	0.736436	Tgfb3	1	cluster 1
single strand break repair	single strand break repair	1/1093	10/14479	0.1	1.3247	0.293498	0.54395	0.829635	0.736436	Aplf	1	cluster 1
somite rostral/caudal axis specification	somite rostral/caudal axis specification	1/1093	10/14479	0.1	1.3247	0.293498	0.54395	0.829635	0.736436	Kdm6a	1	cluster 1
SREBP signaling pathway	SREBP signaling pathway	1/1093	10/14479	0.1	1.3247	0.293498	0.54395	0.829635	0.736436	Srebf1	1	cluster 1
telomere maintenance in response to DNA damage	telomere maintenance in response to DNA damage	1/1093	10/14479	0.1	1.3247	0.293498	0.54395	0.829635	0.736436	Cdk2	1	cluster 1
transferrin transport	transferrin transport	1/1093	10/14479	0.1	1.3247	0.293498	0.54395	0.829635	0.736436	Dnm2	1	cluster 1
UV protection	UV protection	1/1093	10/14479	0.1	1.3247	0.293498	0.54395	0.829635	0.736436	Cat	1	cluster 1
vascular associated smooth muscle cell development	vascular associated smooth muscle cell development	1/1093	10/14479	0.1	1.3247	0.293498	0.54395	0.829635	0.736436	Nfatc3	1	cluster 1
vascular associated smooth muscle cell proliferation	vascular associated smooth muscle cell proliferation	1/1093	10/14479	0.1	1.3247	0.293498	0.54395	0.829635	0.736436	Enpp1	1	cluster 1
venous blood vessel morphogenesis	venous blood vessel morphogenesis	1/1093	10/14479	0.1	1.3247	0.293498	0.54395	0.829635	0.736436	Notch1	1	cluster 1
sodium ion transmembrane transport	sodium ion transmembrane transport	7/1093	92/14479	0.076087	1.00793	0.021792	0.548081	0.829635	0.736436	Wnk1/Slc20a2/Atp1b3/Slc38a2/Slc8b1/Hcn2/Slc6a8	7	cluster 1
regulation of protein phosphorylation	regulation of protein phosphorylation	5/1093	65/14479	0.0769231	1.019	0.0438736	0.549724	0.829635	0.736436	Phlpp1/Nras/Ncam1/Hspb1/Cadm4	5	cluster 1
acetylcholine receptor signaling pathway	acetylcholine receptor signaling pathway	2/1093	24/14479	0.0833333	1.10392	0.145589	0.550268	0.829635	0.736436	Ly6a/Ly6g6e	2	cluster 1
endodermal cell differentiation	endodermal cell differentiation	2/1093	24/14479	0.0833333	1.10392	0.145589	0.550268	0.829635	0.736436	Mmp2/Mmp15	2	cluster 1
morphogenesis of an epithelium	morphogenesis of an epithelium	2/1093	24/14479	0.0833333	1.10392	0.145589	0.550268	0.829635	0.736436	Enpp1/Sox8	2	cluster 1
mRNA destabilization	mRNA destabilization	2/1093	24/14479	0.0833333	1.10392	0.145589	0.550268	0.829635	0.736436	Rida/Rock1	2	cluster 1
negative regulation of cellular senescence	negative regulation of cellular senescence	2/1093	24/14479	0.0833333	1.10392	0.145589	0.550268	0.829635	0.736436	Abl1/Bcl2l12	2	cluster 1
negative regulation of double-strand break repair via homologous recombination	negative regulation of double-strand break repair via homologous recombination	2/1093	24/14479	0.0833333	1.10392	0.145589	0.550268	0.829635	0.736436	Abl1/Kmt5a	2	cluster 1
negative regulation of protein localization to plasma membrane	negative regulation of protein localization to plasma membrane	2/1093	24/14479	0.0833333	1.10392	0.145589	0.550268	0.829635	0.736436	Wnk1/Abi3	2	cluster 1
neurotransmitter transport	neurotransmitter transport	2/1093	24/14479	0.0833333	1.10392	0.145589	0.550268	0.829635	0.736436	Slc29a3/Slc6a8	2	cluster 1
positive regulation of lamellipodium assembly	positive regulation of lamellipodium assembly	2/1093	24/14479	0.0833333	1.10392	0.145589	0.550268	0.829635	0.736436	Wasf2/Dnm2	2	cluster 1
positive regulation of neutrophil chemotaxis	positive regulation of neutrophil chemotaxis	2/1093	24/14479	0.0833333	1.10392	0.145589	0.550268	0.829635	0.736436	Tirap/Nckap1l	2	cluster 1
positive regulation of ubiquitin-dependent protein catabolic process	positive regulation of ubiquitin-dependent protein catabolic process	2/1093	24/14479	0.0833333	1.10392	0.145589	0.550268	0.829635	0.736436	Laptm5/Clu	2	cluster 1
postsynaptic actin cytoskeleton organization	postsynaptic actin cytoskeleton organization	2/1093	24/14479	0.0833333	1.10392	0.145589	0.550268	0.829635	0.736436	Wasf2/Srcin1	2	cluster 1
regulation of neurotransmitter receptor localization to postsynaptic specialization membrane	regulation of neurotransmitter receptor localization to postsynaptic specialization membrane	2/1093	24/14479	0.0833333	1.10392	0.145589	0.550268	0.829635	0.736436	Rapgef4/Rap1a	2	cluster 1
response to zinc ion	response to zinc ion	2/1093	24/14479	0.0833333	1.10392	0.145589	0.550268	0.829635	0.736436	Slc30a2/P2rx7	2	cluster 1
cAMP-mediated signaling	cAMP-mediated signaling	3/1093	38/14479	0.0789474	1.04582	0.0808104	0.554963	0.829635	0.736436	Pde4b/Pde1c/Adgrg6	3	cluster 1
chloride transport	chloride transport	3/1093	38/14479	0.0789474	1.04582	0.0808104	0.554963	0.829635	0.736436	Clic5/Slc4a2/Clic1	3	cluster 1
extrinsic apoptotic signaling pathway in absence of ligand	extrinsic apoptotic signaling pathway in absence of ligand	3/1093	38/14479	0.0789474	1.04582	0.0808104	0.554963	0.829635	0.736436	Col2a1/Ctnna1/Fadd	3	cluster 1
lamellipodium assembly	lamellipodium assembly	3/1093	38/14479	0.0789474	1.04582	0.0808104	0.554963	0.829635	0.736436	P2ry12/Wasf2/Itgb1	3	cluster 1
negative regulation of fibroblast proliferation	negative regulation of fibroblast proliferation	3/1093	38/14479	0.0789474	1.04582	0.0808104	0.554963	0.829635	0.736436	Pex2/Lzts2/Cav1	3	cluster 1
vesicle-mediated transport	vesicle-mediated transport	14/1093	188/14479	0.0744681	0.986481	-0.0533139	0.561453	0.829635	0.736436	Sft2d2/Snap23/Necap2/Vamp3/Stx2/Bet1/Enpp1/Kif1c/Ap3m1/Mlc1/Enpp2/Syt11/Kif1b/Kif5a	14	cluster 1
insulin receptor signaling pathway	insulin receptor signaling pathway	5/1093	66/14479	0.0757576	1.00356	0.00828901	0.563581	0.829635	0.736436	Mapk3/Bcar1/Srebf1/Pdk4/Foxo4	5	cluster 1
modulation of chemical synaptic transmission	modulation of chemical synaptic transmission	10/1093	135/14479	0.0740741	0.981261	-0.0625046	0.572154	0.829635	0.736436	Wnk1/Mapk3/Itgb1/Bace1/Ncam1/Ephb1/Cx3cr1/Nxph4/Stat3/Gnai2	10	cluster 1
phosphorylation	phosphorylation	10/1093	135/14479	0.0740741	0.981261	-0.0625046	0.572154	0.829635	0.736436	Papss1/Mapk3/Itpk1/Pak2/Papss2/Pdk4/Stat3/Ak3/Dgki/Limd1	10	cluster 1
activation of protein kinase activity	activation of protein kinase activity	2/1093	25/14479	0.08	1.05976	0.0854557	0.572777	0.829635	0.736436	Slc11a1/Emp2	2	cluster 1
intracellular glucose homeostasis	intracellular glucose homeostasis	2/1093	25/14479	0.08	1.05976	0.0854557	0.572777	0.829635	0.736436	Lrrc8d/Tcf7l2	2	cluster 1
keratinocyte proliferation	keratinocyte proliferation	2/1093	25/14479	0.08	1.05976	0.0854557	0.572777	0.829635	0.736436	Klk8/Ppard	2	cluster 1
midbrain development	midbrain development	2/1093	25/14479	0.08	1.05976	0.0854557	0.572777	0.829635	0.736436	Fgfr2/Wls	2	cluster 1
motile cilium assembly	motile cilium assembly	2/1093	25/14479	0.08	1.05976	0.0854557	0.572777	0.829635	0.736436	Mks1/Foxj1	2	cluster 1
positive regulation of cell-matrix adhesion	positive regulation of cell-matrix adhesion	2/1093	25/14479	0.08	1.05976	0.0854557	0.572777	0.829635	0.736436	Jup/Emp2	2	cluster 1
regulation of cell differentiation	regulation of cell differentiation	2/1093	25/14479	0.08	1.05976	0.0854557	0.572777	0.829635	0.736436	Cela1/Cebpd	2	cluster 1
branching involved in ureteric bud morphogenesis	branching involved in ureteric bud morphogenesis	3/1093	39/14479	0.0769231	1.019	0.0339538	0.572912	0.829635	0.736436	Ctnnbip1/Cd44/Sall1	3	cluster 1
cell surface receptor signaling pathway via JAK-STAT	cell surface receptor signaling pathway via JAK-STAT	3/1093	39/14479	0.0769231	1.019	0.0339538	0.572912	0.829635	0.736436	Cntf/Tnfrsf1a/Stat3	3	cluster 1
epidermis development	epidermis development	3/1093	39/14479	0.0769231	1.019	0.0339538	0.572912	0.829635	0.736436	Notch1/Plod1/Ppard	3	cluster 1
germ cell development	germ cell development	3/1093	39/14479	0.0769231	1.019	0.0339538	0.572912	0.829635	0.736436	Map7/Fancc/Smad5	3	cluster 1
homeostasis of number of cells	homeostasis of number of cells	3/1093	39/14479	0.0769231	1.019	0.0339538	0.572912	0.829635	0.736436	Map7/Tcirg1/Lipa	3	cluster 1
placenta development	placenta development	3/1093	39/14479	0.0769231	1.019	0.0339538	0.572912	0.829635	0.736436	Ada/Ppard/Ndp	3	cluster 1
positive regulation of protein localization to nucleus	positive regulation of protein localization to nucleus	3/1093	39/14479	0.0769231	1.019	0.0339538	0.572912	0.829635	0.736436	Fermt2/Wwtr1/Tcf7l2	3	cluster 1
cell fate commitment	cell fate commitment	4/1093	53/14479	0.0754717	0.999776	-0.000467683	0.574748	0.829635	0.736436	Wnt3/Sox8/Fgfr2/Hey2	4	cluster 1
cognition	cognition	4/1093	53/14479	0.0754717	0.999776	-0.000467683	0.574748	0.829635	0.736436	Chd7/St3gal4/Magt1/Mfsd2a	4	cluster 1
regulation of GTPase activity	regulation of GTPase activity	4/1093	53/14479	0.0754717	0.999776	-0.000467683	0.574748	0.829635	0.736436	Rdx/Gpr137b/Dgki/Tbc1d15	4	cluster 1
acrosome reaction	acrosome reaction	1/1093	11/14479	0.0909091	1.20428	0.193663	0.578401	0.829635	0.736436	Stx2	1	cluster 1
actin filament depolymerization	actin filament depolymerization	1/1093	11/14479	0.0909091	1.20428	0.193663	0.578401	0.829635	0.736436	Cfl2	1	cluster 1
actin filament network formation	actin filament network formation	1/1093	11/14479	0.0909091	1.20428	0.193663	0.578401	0.829635	0.736436	Lcp1	1	cluster 1
amide catabolic process	amide catabolic process	1/1093	11/14479	0.0909091	1.20428	0.193663	0.578401	0.829635	0.736436	Ada	1	cluster 1
amino acid import across plasma membrane	amino acid import across plasma membrane	1/1093	11/14479	0.0909091	1.20428	0.193663	0.578401	0.829635	0.736436	Slc7a2	1	cluster 1
ATP transport	ATP transport	1/1093	11/14479	0.0909091	1.20428	0.193663	0.578401	0.829635	0.736436	Gja1	1	cluster 1
branching involved in salivary gland morphogenesis	branching involved in salivary gland morphogenesis	1/1093	11/14479	0.0909091	1.20428	0.193663	0.578401	0.829635	0.736436	Fgfr2	1	cluster 1
cellular response to caffeine	cellular response to caffeine	1/1093	11/14479	0.0909091	1.20428	0.193663	0.578401	0.829635	0.736436	Tmem38b	1	cluster 1
cellular response to electrical stimulus	cellular response to electrical stimulus	1/1093	11/14479	0.0909091	1.20428	0.193663	0.578401	0.829635	0.736436	Myo6	1	cluster 1
central nervous system projection neuron axonogenesis	central nervous system projection neuron axonogenesis	1/1093	11/14479	0.0909091	1.20428	0.193663	0.578401	0.829635	0.736436	Ephb1	1	cluster 1
defense response to fungus	defense response to fungus	1/1093	11/14479	0.0909091	1.20428	0.193663	0.578401	0.829635	0.736436	Ncf1	1	cluster 1
DNA synthesis involved in DNA repair	DNA synthesis involved in DNA repair	1/1093	11/14479	0.0909091	1.20428	0.193663	0.578401	0.829635	0.736436	Rrm1	1	cluster 1
endothelial cell differentiation	endothelial cell differentiation	1/1093	11/14479	0.0909091	1.20428	0.193663	0.578401	0.829635	0.736436	Ndp	1	cluster 1
fatty acid catabolic process	fatty acid catabolic process	1/1093	11/14479	0.0909091	1.20428	0.193663	0.578401	0.829635	0.736436	Acadvl	1	cluster 1
glycerolipid metabolic process	glycerolipid metabolic process	1/1093	11/14479	0.0909091	1.20428	0.193663	0.578401	0.829635	0.736436	Dgki	1	cluster 1
intracellular distribution of mitochondria	intracellular distribution of mitochondria	1/1093	11/14479	0.0909091	1.20428	0.193663	0.578401	0.829635	0.736436	Mapt	1	cluster 1
leptin-mediated signaling pathway	leptin-mediated signaling pathway	1/1093	11/14479	0.0909091	1.20428	0.193663	0.578401	0.829635	0.736436	Stat3	1	cluster 1
membrane protein intracellular domain proteolysis	membrane protein intracellular domain proteolysis	1/1093	11/14479	0.0909091	1.20428	0.193663	0.578401	0.829635	0.736436	Rhbdd1	1	cluster 1
microtubule organizing center organization	microtubule organizing center organization	1/1093	11/14479	0.0909091	1.20428	0.193663	0.578401	0.829635	0.736436	Cdk5rap2	1	cluster 1
mitotic G1 DNA damage checkpoint signaling	mitotic G1 DNA damage checkpoint signaling	1/1093	11/14479	0.0909091	1.20428	0.193663	0.578401	0.829635	0.736436	Ccnd1	1	cluster 1
myofibril assembly	myofibril assembly	1/1093	11/14479	0.0909091	1.20428	0.193663	0.578401	0.829635	0.736436	Capn3	1	cluster 1
negative regulation of adenylate cyclase-activating G protein-coupled receptor signaling pathway	negative regulation of adenylate cyclase-activating G protein-coupled receptor signaling pathway	1/1093	11/14479	0.0909091	1.20428	0.193663	0.578401	0.829635	0.736436	Aplp1	1	cluster 1
negative regulation of interleukin-8 production	negative regulation of interleukin-8 production	1/1093	11/14479	0.0909091	1.20428	0.193663	0.578401	0.829635	0.736436	Bcl3	1	cluster 1
negative regulation of oxidative stress-induced neuron intrinsic apoptotic signaling pathway	negative regulation of oxidative stress-induced neuron intrinsic apoptotic signaling pathway	1/1093	11/14479	0.0909091	1.20428	0.193663	0.578401	0.829635	0.736436	Fbxo7	1	cluster 1
negative regulation of small GTPase mediated signal transduction	negative regulation of small GTPase mediated signal transduction	1/1093	11/14479	0.0909091	1.20428	0.193663	0.578401	0.829635	0.736436	Arhgap45	1	cluster 1
neuron-neuron synaptic transmission	neuron-neuron synaptic transmission	1/1093	11/14479	0.0909091	1.20428	0.193663	0.578401	0.829635	0.736436	Kif1b	1	cluster 1
nucleoside monophosphate phosphorylation	nucleoside monophosphate phosphorylation	1/1093	11/14479	0.0909091	1.20428	0.193663	0.578401	0.829635	0.736436	Ak3	1	cluster 1
peptide hormone processing	peptide hormone processing	1/1093	11/14479	0.0909091	1.20428	0.193663	0.578401	0.829635	0.736436	Pcsk6	1	cluster 1
phagosome maturation	phagosome maturation	1/1093	11/14479	0.0909091	1.20428	0.193663	0.578401	0.829635	0.736436	Rab31	1	cluster 1
phagosome-lysosome fusion	phagosome-lysosome fusion	1/1093	11/14479	0.0909091	1.20428	0.193663	0.578401	0.829635	0.736436	Cln3	1	cluster 1
positive regulation by host of viral genome replication	positive regulation by host of viral genome replication	1/1093	11/14479	0.0909091	1.20428	0.193663	0.578401	0.829635	0.736436	Stom	1	cluster 1
positive regulation of axon regeneration	positive regulation of axon regeneration	1/1093	11/14479	0.0909091	1.20428	0.193663	0.578401	0.829635	0.736436	Cntf	1	cluster 1
positive regulation of endopeptidase activity	positive regulation of endopeptidase activity	1/1093	11/14479	0.0909091	1.20428	0.193663	0.578401	0.829635	0.736436	Vsir	1	cluster 1
positive regulation of G protein-coupled receptor signaling pathway	positive regulation of G protein-coupled receptor signaling pathway	1/1093	11/14479	0.0909091	1.20428	0.193663	0.578401	0.829635	0.736436	C3	1	cluster 1
positive regulation of glutamate secretion	positive regulation of glutamate secretion	1/1093	11/14479	0.0909091	1.20428	0.193663	0.578401	0.829635	0.736436	P2rx7	1	cluster 1
positive regulation of keratinocyte differentiation	positive regulation of keratinocyte differentiation	1/1093	11/14479	0.0909091	1.20428	0.193663	0.578401	0.829635	0.736436	Notch1	1	cluster 1
positive regulation of kinase activity	positive regulation of kinase activity	1/1093	11/14479	0.0909091	1.20428	0.193663	0.578401	0.829635	0.736436	Trem2	1	cluster 1
positive regulation of mitotic metaphase/anaphase transition	positive regulation of mitotic metaphase/anaphase transition	1/1093	11/14479	0.0909091	1.20428	0.193663	0.578401	0.829635	0.736436	Rb1	1	cluster 1
positive regulation of natural killer cell differentiation	positive regulation of natural killer cell differentiation	1/1093	11/14479	0.0909091	1.20428	0.193663	0.578401	0.829635	0.736436	Il15	1	cluster 1
positive regulation of prostaglandin secretion	positive regulation of prostaglandin secretion	1/1093	11/14479	0.0909091	1.20428	0.193663	0.578401	0.829635	0.736436	P2rx7	1	cluster 1
positive regulation of toll-like receptor 4 signaling pathway	positive regulation of toll-like receptor 4 signaling pathway	1/1093	11/14479	0.0909091	1.20428	0.193663	0.578401	0.829635	0.736436	Tirap	1	cluster 1
positive thymic T cell selection	positive thymic T cell selection	1/1093	11/14479	0.0909091	1.20428	0.193663	0.578401	0.829635	0.736436	Nfatc3	1	cluster 1
proline transport	proline transport	1/1093	11/14479	0.0909091	1.20428	0.193663	0.578401	0.829635	0.736436	Slc38a2	1	cluster 1
protein heterooligomerization	protein heterooligomerization	1/1093	11/14479	0.0909091	1.20428	0.193663	0.578401	0.829635	0.736436	Rom1	1	cluster 1
protein kinase C signaling	protein kinase C signaling	1/1093	11/14479	0.0909091	1.20428	0.193663	0.578401	0.829635	0.736436	Adgrg1	1	cluster 1
protein localization to chromosome, telomeric region	protein localization to chromosome, telomeric region	1/1093	11/14479	0.0909091	1.20428	0.193663	0.578401	0.829635	0.736436	Tinf2	1	cluster 1
Rap protein signal transduction	Rap protein signal transduction	1/1093	11/14479	0.0909091	1.20428	0.193663	0.578401	0.829635	0.736436	Rap1a	1	cluster 1
regulation of cell cycle process	regulation of cell cycle process	1/1093	11/14479	0.0909091	1.20428	0.193663	0.578401	0.829635	0.736436	Bin1	1	cluster 1
regulation of cellular senescence	regulation of cellular senescence	1/1093	11/14479	0.0909091	1.20428	0.193663	0.578401	0.829635	0.736436	Abl1	1	cluster 1
regulation of glycolytic process	regulation of glycolytic process	1/1093	11/14479	0.0909091	1.20428	0.193663	0.578401	0.829635	0.736436	Mlxipl	1	cluster 1
regulation of phagocytosis	regulation of phagocytosis	1/1093	11/14479	0.0909091	1.20428	0.193663	0.578401	0.829635	0.736436	Hck	1	cluster 1
regulation of smooth muscle cell proliferation	regulation of smooth muscle cell proliferation	1/1093	11/14479	0.0909091	1.20428	0.193663	0.578401	0.829635	0.736436	Tcf7l2	1	cluster 1
reproductive process	reproductive process	1/1093	11/14479	0.0909091	1.20428	0.193663	0.578401	0.829635	0.736436	Gnrh1	1	cluster 1
response to amine	response to amine	1/1093	11/14479	0.0909091	1.20428	0.193663	0.578401	0.829635	0.736436	Adipor2	1	cluster 1
response to selenium ion	response to selenium ion	1/1093	11/14479	0.0909091	1.20428	0.193663	0.578401	0.829635	0.736436	Selenop	1	cluster 1
response to transforming growth factor beta	response to transforming growth factor beta	1/1093	11/14479	0.0909091	1.20428	0.193663	0.578401	0.829635	0.736436	Rock1	1	cluster 1
retrograde axonal transport	retrograde axonal transport	1/1093	11/14479	0.0909091	1.20428	0.193663	0.578401	0.829635	0.736436	Snapin	1	cluster 1
sodium ion homeostasis	sodium ion homeostasis	1/1093	11/14479	0.0909091	1.20428	0.193663	0.578401	0.829635	0.736436	Ednrb	1	cluster 1
translesion synthesis	translesion synthesis	1/1093	11/14479	0.0909091	1.20428	0.193663	0.578401	0.829635	0.736436	Pcna	1	cluster 1
type B pancreatic cell development	type B pancreatic cell development	1/1093	11/14479	0.0909091	1.20428	0.193663	0.578401	0.829635	0.736436	Bmp6	1	cluster 1
wound healing, spreading of epidermal cells	wound healing, spreading of epidermal cells	1/1093	11/14479	0.0909091	1.20428	0.193663	0.578401	0.829635	0.736436	Itgb5	1	cluster 1
xenobiotic transmembrane transport	xenobiotic transmembrane transport	1/1093	11/14479	0.0909091	1.20428	0.193663	0.578401	0.829635	0.736436	Atp8b1	1	cluster 1
visual perception	visual perception	6/1093	81/14479	0.0740741	0.981261	-0.048325	0.579943	0.829635	0.736436	Rlbp1/Cln8/Col2a1/Crybg3/Clic5/Gucy2e	6	cluster 1
cellular response to amino acid stimulus	cellular response to amino acid stimulus	4/1093	54/14479	0.0740741	0.981261	-0.0394202	0.589802	0.829635	0.736436	Pdgfc/Col16a1/Pdgfra/Mmp2	4	cluster 1
embryonic digit morphogenesis	embryonic digit morphogenesis	4/1093	54/14479	0.0740741	0.981261	-0.0394202	0.589802	0.829635	0.736436	Gja1/Mks1/Sall1/Hdac1	4	cluster 1
positive regulation of dendrite morphogenesis	positive regulation of dendrite morphogenesis	3/1093	40/14479	0.075	0.993527	-0.011714	0.590402	0.829635	0.736436	Sh3glb1/Sgk1/Wls	3	cluster 1
blood vessel development	blood vessel development	5/1093	68/14479	0.0735294	0.974046	-0.0612985	0.590627	0.829635	0.736436	Chd7/Dhcr7/Hey2/Tcf7l2/Plpp3	5	cluster 1
positive regulation of DNA-binding transcription factor activity	positive regulation of DNA-binding transcription factor activity	6/1093	82/14479	0.0731707	0.969295	-0.0796754	0.592144	0.829635	0.736436	Jup/Mavs/Plcg2/Plpp3/Rgcc/Ndp	6	cluster 1
axoneme assembly	axoneme assembly	2/1093	26/14479	0.0769231	1.019	0.0277107	0.594453	0.829635	0.736436	Foxj1/Cntrl	2	cluster 1
cellular response to vascular endothelial growth factor stimulus	cellular response to vascular endothelial growth factor stimulus	2/1093	26/14479	0.0769231	1.019	0.0277107	0.594453	0.829635	0.736436	Notch1/Hspb1	2	cluster 1
embryonic skeletal system morphogenesis	embryonic skeletal system morphogenesis	2/1093	26/14479	0.0769231	1.019	0.0277107	0.594453	0.829635	0.736436	Prrx1/Prrx2	2	cluster 1
negative regulation of axon extension	negative regulation of axon extension	2/1093	26/14479	0.0769231	1.019	0.0277107	0.594453	0.829635	0.736436	Sema6d/Ccr5	2	cluster 1
negative regulation of JNK cascade	negative regulation of JNK cascade	2/1093	26/14479	0.0769231	1.019	0.0277107	0.594453	0.829635	0.736436	Dusp10/Itch	2	cluster 1
negative regulation of TOR signaling	negative regulation of TOR signaling	2/1093	26/14479	0.0769231	1.019	0.0277107	0.594453	0.829635	0.736436	Rps6ka1/Ddit4	2	cluster 1
Rac protein signal transduction	Rac protein signal transduction	2/1093	26/14479	0.0769231	1.019	0.0277107	0.594453	0.829635	0.736436	Wasf2/Aif1	2	cluster 1
regulation of phosphatidylinositol 3-kinase/protein kinase B signal transduction	regulation of phosphatidylinositol 3-kinase/protein kinase B signal transduction	2/1093	26/14479	0.0769231	1.019	0.0277107	0.594453	0.829635	0.736436	Ppp1r16b/Rras	2	cluster 1
regulation of smoothened signaling pathway	regulation of smoothened signaling pathway	2/1093	26/14479	0.0769231	1.019	0.0277107	0.594453	0.829635	0.736436	Mks1/Fgfr2	2	cluster 1
regulation of synaptic vesicle endocytosis	regulation of synaptic vesicle endocytosis	2/1093	26/14479	0.0769231	1.019	0.0277107	0.594453	0.829635	0.736436	Syt11/Rock1	2	cluster 1
retinol metabolic process	retinol metabolic process	2/1093	26/14479	0.0769231	1.019	0.0277107	0.594453	0.829635	0.736436	Lipe/Pnpla2	2	cluster 1
tissue development	tissue development	2/1093	26/14479	0.0769231	1.019	0.0277107	0.594453	0.829635	0.736436	Lamc1/Tcf7l2	2	cluster 1
protein-containing complex assembly	protein-containing complex assembly	8/1093	110/14479	0.0727273	0.96342	-0.110044	0.596111	0.829635	0.736436	Lamc1/Capn3/Snap23/Slc2a1/Vamp3/Mapk3/Llgl1/Nckap1l	8	cluster 1
neuron migration	neuron migration	9/1093	124/14479	0.0725806	0.961478	-0.123101	0.598305	0.829635	0.736436	Pex2/Neo1/Gja1/Abi3/Dubr/Ddit4/Apbb2/Rhoa/Mapt	9	cluster 1
muscle organ development	muscle organ development	4/1093	55/14479	0.0727273	0.96342	-0.077664	0.604537	0.829635	0.736436	Id3/Itgb1/Etv1/Foxo4	4	cluster 1
calcium ion transmembrane transport	calcium ion transmembrane transport	7/1093	97/14479	0.0721649	0.955971	-0.124324	0.605138	0.829635	0.736436	P2ry12/Cacna2d4/Trpv3/Ednrb/Slc8b1/P2rx7/Itpr2	7	cluster 1
peptidyl-serine phosphorylation	peptidyl-serine phosphorylation	7/1093	97/14479	0.0721649	0.955971	-0.124324	0.605138	0.829635	0.736436	Tgfbr1/Wnk1/Mapk7/Pak2/Chek2/Cdk2/Rock1	7	cluster 1
cellular response to interleukin-1	cellular response to interleukin-1	3/1093	41/14479	0.0731707	0.969295	-0.056259	0.607424	0.829635	0.736436	Rela/Zc3h12a/Mmp2	3	cluster 1
mitotic metaphase chromosome alignment	mitotic metaphase chromosome alignment	3/1093	41/14479	0.0731707	0.969295	-0.056259	0.607424	0.829635	0.736436	Chmp1b/Eml3/Chmp7	3	cluster 1
sensory perception of pain	sensory perception of pain	3/1093	41/14479	0.0731707	0.969295	-0.056259	0.607424	0.829635	0.736436	Mapk3/Retreg1/P2rx7	3	cluster 1
adrenergic receptor signaling pathway	adrenergic receptor signaling pathway	1/1093	12/14479	0.0833333	1.10392	0.102905	0.610251	0.829635	0.736436	Adrb2	1	cluster 1
androgen metabolic process	androgen metabolic process	1/1093	12/14479	0.0833333	1.10392	0.102905	0.610251	0.829635	0.736436	Hsd17b4	1	cluster 1
astral microtubule organization	astral microtubule organization	1/1093	12/14479	0.0833333	1.10392	0.102905	0.610251	0.829635	0.736436	Tppp	1	cluster 1
atrioventricular valve morphogenesis	atrioventricular valve morphogenesis	1/1093	12/14479	0.0833333	1.10392	0.102905	0.610251	0.829635	0.736436	Notch1	1	cluster 1
calcium-dependent activation of synaptic vesicle fusion	calcium-dependent activation of synaptic vesicle fusion	1/1093	12/14479	0.0833333	1.10392	0.102905	0.610251	0.829635	0.736436	Syt11	1	cluster 1
carboxylic acid transmembrane transport	carboxylic acid transmembrane transport	1/1093	12/14479	0.0833333	1.10392	0.102905	0.610251	0.829635	0.736436	Slc16a1	1	cluster 1
cellular response to misfolded protein	cellular response to misfolded protein	1/1093	12/14479	0.0833333	1.10392	0.102905	0.610251	0.829635	0.736436	Cav1	1	cluster 1
energy reserve metabolic process	energy reserve metabolic process	1/1093	12/14479	0.0833333	1.10392	0.102905	0.610251	0.829635	0.736436	S100b	1	cluster 1
establishment of endothelial intestinal barrier	establishment of endothelial intestinal barrier	1/1093	12/14479	0.0833333	1.10392	0.102905	0.610251	0.829635	0.736436	Tjp1	1	cluster 1
glutamate metabolic process	glutamate metabolic process	1/1093	12/14479	0.0833333	1.10392	0.102905	0.610251	0.829635	0.736436	Glul	1	cluster 1
glycophagy	glycophagy	1/1093	12/14479	0.0833333	1.10392	0.102905	0.610251	0.829635	0.736436	Wipi1	1	cluster 1
intracellular chloride ion homeostasis	intracellular chloride ion homeostasis	1/1093	12/14479	0.0833333	1.10392	0.102905	0.610251	0.829635	0.736436	Wnk1	1	cluster 1
intracellular monoatomic cation homeostasis	intracellular monoatomic cation homeostasis	1/1093	12/14479	0.0833333	1.10392	0.102905	0.610251	0.829635	0.736436	Mt1	1	cluster 1
intracellular potassium ion homeostasis	intracellular potassium ion homeostasis	1/1093	12/14479	0.0833333	1.10392	0.102905	0.610251	0.829635	0.736436	Atp1b3	1	cluster 1
linoleic acid metabolic process	linoleic acid metabolic process	1/1093	12/14479	0.0833333	1.10392	0.102905	0.610251	0.829635	0.736436	Cyp2j6	1	cluster 1
lipid droplet formation	lipid droplet formation	1/1093	12/14479	0.0833333	1.10392	0.102905	0.610251	0.829635	0.736436	Sqle	1	cluster 1
mammary gland epithelial cell differentiation	mammary gland epithelial cell differentiation	1/1093	12/14479	0.0833333	1.10392	0.102905	0.610251	0.829635	0.736436	Lbh	1	cluster 1
membrane repolarization	membrane repolarization	1/1093	12/14479	0.0833333	1.10392	0.102905	0.610251	0.829635	0.736436	Atp1b3	1	cluster 1
mitochondrial DNA replication	mitochondrial DNA replication	1/1093	12/14479	0.0833333	1.10392	0.102905	0.610251	0.829635	0.736436	Rrm1	1	cluster 1
negative regulation of activin receptor signaling pathway	negative regulation of activin receptor signaling pathway	1/1093	12/14479	0.0833333	1.10392	0.102905	0.610251	0.829635	0.736436	Smad7	1	cluster 1
negative regulation of excitatory postsynaptic potential	negative regulation of excitatory postsynaptic potential	1/1093	12/14479	0.0833333	1.10392	0.102905	0.610251	0.829635	0.736436	Mtmr2	1	cluster 1
negative regulation of osteoblast proliferation	negative regulation of osteoblast proliferation	1/1093	12/14479	0.0833333	1.10392	0.102905	0.610251	0.829635	0.736436	Plxnb1	1	cluster 1
negative regulation of tyrosine phosphorylation of STAT protein	negative regulation of tyrosine phosphorylation of STAT protein	1/1093	12/14479	0.0833333	1.10392	0.102905	0.610251	0.829635	0.736436	Cav1	1	cluster 1
nerve growth factor signaling pathway	nerve growth factor signaling pathway	1/1093	12/14479	0.0833333	1.10392	0.102905	0.610251	0.829635	0.736436	Rap1a	1	cluster 1
nucleotide-binding oligomerization domain containing 2 signaling pathway	nucleotide-binding oligomerization domain containing 2 signaling pathway	1/1093	12/14479	0.0833333	1.10392	0.102905	0.610251	0.829635	0.736436	Rela	1	cluster 1
peptidyl-threonine dephosphorylation	peptidyl-threonine dephosphorylation	1/1093	12/14479	0.0833333	1.10392	0.102905	0.610251	0.829635	0.736436	Dusp10	1	cluster 1
plasma membrane phospholipid scrambling	plasma membrane phospholipid scrambling	1/1093	12/14479	0.0833333	1.10392	0.102905	0.610251	0.829635	0.736436	P2rx7	1	cluster 1
positive regulation of hippo signaling	positive regulation of hippo signaling	1/1093	12/14479	0.0833333	1.10392	0.102905	0.610251	0.829635	0.736436	Map4k4	1	cluster 1
positive regulation of keratinocyte migration	positive regulation of keratinocyte migration	1/1093	12/14479	0.0833333	1.10392	0.102905	0.610251	0.829635	0.736436	Map4k4	1	cluster 1
positive regulation of macrophage derived foam cell differentiation	positive regulation of macrophage derived foam cell differentiation	1/1093	12/14479	0.0833333	1.10392	0.102905	0.610251	0.829635	0.736436	Il18	1	cluster 1
positive regulation of mitotic cell cycle spindle assembly checkpoint	positive regulation of mitotic cell cycle spindle assembly checkpoint	1/1093	12/14479	0.0833333	1.10392	0.102905	0.610251	0.829635	0.736436	Mad1l1	1	cluster 1
positive regulation of platelet activation	positive regulation of platelet activation	1/1093	12/14479	0.0833333	1.10392	0.102905	0.610251	0.829635	0.736436	Pdpn	1	cluster 1
positive regulation of protein processing	positive regulation of protein processing	1/1093	12/14479	0.0833333	1.10392	0.102905	0.610251	0.829635	0.736436	Rhbdd1	1	cluster 1
positive regulation of xenophagy	positive regulation of xenophagy	1/1093	12/14479	0.0833333	1.10392	0.102905	0.610251	0.829635	0.736436	Mapk3	1	cluster 1
progesterone receptor signaling pathway	progesterone receptor signaling pathway	1/1093	12/14479	0.0833333	1.10392	0.102905	0.610251	0.829635	0.736436	Errfi1	1	cluster 1
protein import into peroxisome matrix	protein import into peroxisome matrix	1/1093	12/14479	0.0833333	1.10392	0.102905	0.610251	0.829635	0.736436	Pex2	1	cluster 1
pyruvate metabolic process	pyruvate metabolic process	1/1093	12/14479	0.0833333	1.10392	0.102905	0.610251	0.829635	0.736436	Me1	1	cluster 1
reelin-mediated signaling pathway	reelin-mediated signaling pathway	1/1093	12/14479	0.0833333	1.10392	0.102905	0.610251	0.829635	0.736436	Rnf7	1	cluster 1
regulation of BMP signaling pathway	regulation of BMP signaling pathway	1/1093	12/14479	0.0833333	1.10392	0.102905	0.610251	0.829635	0.736436	Rgma	1	cluster 1
regulation of endosome size	regulation of endosome size	1/1093	12/14479	0.0833333	1.10392	0.102905	0.610251	0.829635	0.736436	Snapin	1	cluster 1
regulation of membrane depolarization	regulation of membrane depolarization	1/1093	12/14479	0.0833333	1.10392	0.102905	0.610251	0.829635	0.736436	Hcn2	1	cluster 1
regulation of microtubule polymerization	regulation of microtubule polymerization	1/1093	12/14479	0.0833333	1.10392	0.102905	0.610251	0.829635	0.736436	Abl1	1	cluster 1
regulation of neural precursor cell proliferation	regulation of neural precursor cell proliferation	1/1093	12/14479	0.0833333	1.10392	0.102905	0.610251	0.829635	0.736436	Rhoa	1	cluster 1
regulation of programmed cell death	regulation of programmed cell death	1/1093	12/14479	0.0833333	1.10392	0.102905	0.610251	0.829635	0.736436	Bnip3l	1	cluster 1
regulation of protein processing	regulation of protein processing	1/1093	12/14479	0.0833333	1.10392	0.102905	0.610251	0.829635	0.736436	Cln3	1	cluster 1
regulation of signaling receptor activity	regulation of signaling receptor activity	1/1093	12/14479	0.0833333	1.10392	0.102905	0.610251	0.829635	0.736436	Errfi1	1	cluster 1
response to alkaloid	response to alkaloid	1/1093	12/14479	0.0833333	1.10392	0.102905	0.610251	0.829635	0.736436	Cpt1a	1	cluster 1
response to glucagon	response to glucagon	1/1093	12/14479	0.0833333	1.10392	0.102905	0.610251	0.829635	0.736436	Srebf1	1	cluster 1
response to interferon-beta	response to interferon-beta	1/1093	12/14479	0.0833333	1.10392	0.102905	0.610251	0.829635	0.736436	Xaf1	1	cluster 1
sodium ion export across plasma membrane	sodium ion export across plasma membrane	1/1093	12/14479	0.0833333	1.10392	0.102905	0.610251	0.829635	0.736436	Atp1b3	1	cluster 1
stem cell division	stem cell division	1/1093	12/14479	0.0833333	1.10392	0.102905	0.610251	0.829635	0.736436	Wwtr1	1	cluster 1
sterol transport	sterol transport	1/1093	12/14479	0.0833333	1.10392	0.102905	0.610251	0.829635	0.736436	Npc2	1	cluster 1
telomere capping	telomere capping	1/1093	12/14479	0.0833333	1.10392	0.102905	0.610251	0.829635	0.736436	Tinf2	1	cluster 1
thalamus development	thalamus development	1/1093	12/14479	0.0833333	1.10392	0.102905	0.610251	0.829635	0.736436	Ncam1	1	cluster 1
blastocyst formation	blastocyst formation	2/1093	27/14479	0.0740741	0.981261	-0.0278483	0.615296	0.831188	0.737815	Tjp1/Ptpn18	2	cluster 1
cellular response to hormone stimulus	cellular response to hormone stimulus	2/1093	27/14479	0.0740741	0.981261	-0.0278483	0.615296	0.831188	0.737815	Ncf2/Stat3	2	cluster 1
negative regulation of DNA binding	negative regulation of DNA binding	2/1093	27/14479	0.0740741	0.981261	-0.0278483	0.615296	0.831188	0.737815	Jun/Ctnnbip1	2	cluster 1
non-canonical Wnt signaling pathway	non-canonical Wnt signaling pathway	2/1093	27/14479	0.0740741	0.981261	-0.0278483	0.615296	0.831188	0.737815	Myoc/Fzd7	2	cluster 1
positive regulation of protein serine/threonine kinase activity	positive regulation of protein serine/threonine kinase activity	2/1093	27/14479	0.0740741	0.981261	-0.0278483	0.615296	0.831188	0.737815	Adrb2/Rhoa	2	cluster 1
positive regulation of synaptic transmission	positive regulation of synaptic transmission	2/1093	27/14479	0.0740741	0.981261	-0.0278483	0.615296	0.831188	0.737815	S100b/Slc1a3	2	cluster 1
regulation of synaptic transmission, glutamatergic	regulation of synaptic transmission, glutamatergic	2/1093	27/14479	0.0740741	0.981261	-0.0278483	0.615296	0.831188	0.737815	Cln3/Dgki	2	cluster 1
response to ethanol	response to ethanol	7/1093	98/14479	0.0714286	0.946216	-0.152654	0.616088	0.831188	0.737815	Cat/Adipor2/Tjp1/Srebf1/St6gal1/Gnrh1/Cpt1a	7	cluster 1
positive regulation of proteasomal ubiquitin-dependent protein catabolic process	positive regulation of proteasomal ubiquitin-dependent protein catabolic process	5/1093	70/14479	0.0714286	0.946216	-0.128891	0.616723	0.831188	0.737815	Dnajb2/Sirt2/Psen2/Ddrgk1/Clu	5	cluster 1
negative regulation of cysteine-type endopeptidase activity involved in apoptotic process	negative regulation of cysteine-type endopeptidase activity involved in apoptotic process	3/1093	42/14479	0.0714286	0.946216	-0.0997417	0.623968	0.831188	0.737815	Rps6ka1/Cd44/Cflar	3	cluster 1
positive regulation of axon extension	positive regulation of axon extension	3/1093	42/14479	0.0714286	0.946216	-0.0997417	0.623968	0.831188	0.737815	Shtn1/Apoe/Mapt	3	cluster 1
positive regulation of insulin secretion involved in cellular response to glucose stimulus	positive regulation of insulin secretion involved in cellular response to glucose stimulus	3/1093	42/14479	0.0714286	0.946216	-0.0997417	0.623968	0.831188	0.737815	Abcg1/Kif5b/Ppard	3	cluster 1
anterior/posterior pattern specification	anterior/posterior pattern specification	5/1093	71/14479	0.0704225	0.932889	-0.161979	0.629397	0.831188	0.737815	Tgfbr1/Ctnnbip1/Bhlhe41/Wnt3/Hey2	5	cluster 1
lipid transport	lipid transport	4/1093	57/14479	0.0701754	0.929616	-0.152138	0.633021	0.831188	0.737815	Abca2/Spns2/Apoe/Slc25a10	4	cluster 1
negative regulation of canonical NF-kappaB signal transduction	negative regulation of canonical NF-kappaB signal transduction	4/1093	57/14479	0.0701754	0.929616	-0.152138	0.633021	0.831188	0.737815	Trem2/Zc3h12a/Hdac1/Rhoa	4	cluster 1
neuron development	neuron development	4/1093	57/14479	0.0701754	0.929616	-0.152138	0.633021	0.831188	0.737815	Mtmr2/Ncam1/Dubr/Cntf	4	cluster 1
anterograde axonal transport	anterograde axonal transport	2/1093	28/14479	0.0714286	0.946216	-0.0813993	0.635305	0.831188	0.737815	Snapin/Ap3m1	2	cluster 1
hematopoietic stem cell homeostasis	hematopoietic stem cell homeostasis	2/1093	28/14479	0.0714286	0.946216	-0.0813993	0.635305	0.831188	0.737815	Adgrg1/Tcirg1	2	cluster 1
killing of cells of another organism	killing of cells of another organism	2/1093	28/14479	0.0714286	0.946216	-0.0813993	0.635305	0.831188	0.737815	Hmgn2/Lyz2	2	cluster 1
negative regulation of blood pressure	negative regulation of blood pressure	2/1093	28/14479	0.0714286	0.946216	-0.0813993	0.635305	0.831188	0.737815	Bdkrb2/Snx5	2	cluster 1
positive regulation of cytokinesis	positive regulation of cytokinesis	2/1093	28/14479	0.0714286	0.946216	-0.0813993	0.635305	0.831188	0.737815	Svil/Rhoa	2	cluster 1
release of cytochrome c from mitochondria	release of cytochrome c from mitochondria	2/1093	28/14479	0.0714286	0.946216	-0.0813993	0.635305	0.831188	0.737815	Jun/Ifi27	2	cluster 1
cytoplasmic translation	cytoplasmic translation	6/1093	86/14479	0.0697674	0.924211	-0.201427	0.639002	0.831188	0.737815	Rplp0/Rps9/Rps3/Rpsa/Rps12/Rps24	6	cluster 1
2-oxoglutarate metabolic process	2-oxoglutarate metabolic process	1/1093	13/14479	0.0769231	1.019	0.0195856	0.639697	0.831188	0.737815	Idh2	1	cluster 1
angiotensin-activated signaling pathway	angiotensin-activated signaling pathway	1/1093	13/14479	0.0769231	1.019	0.0195856	0.639697	0.831188	0.737815	Cav1	1	cluster 1
astrocyte development	astrocyte development	1/1093	13/14479	0.0769231	1.019	0.0195856	0.639697	0.831188	0.737815	Vim	1	cluster 1
B cell apoptotic process	B cell apoptotic process	1/1093	13/14479	0.0769231	1.019	0.0195856	0.639697	0.831188	0.737815	Bcl10	1	cluster 1
blood circulation	blood circulation	1/1093	13/14479	0.0769231	1.019	0.0195856	0.639697	0.831188	0.737815	Chd7	1	cluster 1
calcium-independent cell-cell adhesion via plasma membrane cell-adhesion molecules	calcium-independent cell-cell adhesion via plasma membrane cell-adhesion molecules	1/1093	13/14479	0.0769231	1.019	0.0195856	0.639697	0.831188	0.737815	Cldn10	1	cluster 1
cell-cell adhesion via plasma-membrane adhesion molecules	cell-cell adhesion via plasma-membrane adhesion molecules	1/1093	13/14479	0.0769231	1.019	0.0195856	0.639697	0.831188	0.737815	Igsf11	1	cluster 1
cellular response to ATP	cellular response to ATP	1/1093	13/14479	0.0769231	1.019	0.0195856	0.639697	0.831188	0.737815	P2ry12	1	cluster 1
cellular response to potassium ion	cellular response to potassium ion	1/1093	13/14479	0.0769231	1.019	0.0195856	0.639697	0.831188	0.737815	Nek7	1	cluster 1
cerebrospinal fluid circulation	cerebrospinal fluid circulation	1/1093	13/14479	0.0769231	1.019	0.0195856	0.639697	0.831188	0.737815	Aqp4	1	cluster 1
definitive hemopoiesis	definitive hemopoiesis	1/1093	13/14479	0.0769231	1.019	0.0195856	0.639697	0.831188	0.737815	Zfp36l2	1	cluster 1
eosinophil chemotaxis	eosinophil chemotaxis	1/1093	13/14479	0.0769231	1.019	0.0195856	0.639697	0.831188	0.737815	Ccl9	1	cluster 1
G protein-coupled dopamine receptor signaling pathway	G protein-coupled dopamine receptor signaling pathway	1/1093	13/14479	0.0769231	1.019	0.0195856	0.639697	0.831188	0.737815	Gnai3	1	cluster 1
G protein-coupled glutamate receptor signaling pathway	G protein-coupled glutamate receptor signaling pathway	1/1093	13/14479	0.0769231	1.019	0.0195856	0.639697	0.831188	0.737815	Homer3	1	cluster 1
glial cell migration	glial cell migration	1/1093	13/14479	0.0769231	1.019	0.0195856	0.639697	0.831188	0.737815	P2ry12	1	cluster 1
glycoprotein metabolic process	glycoprotein metabolic process	1/1093	13/14479	0.0769231	1.019	0.0195856	0.639697	0.831188	0.737815	Pcsk6	1	cluster 1
lipid droplet organization	lipid droplet organization	1/1093	13/14479	0.0769231	1.019	0.0195856	0.639697	0.831188	0.737815	Pnpla2	1	cluster 1
membrane hyperpolarization	membrane hyperpolarization	1/1093	13/14479	0.0769231	1.019	0.0195856	0.639697	0.831188	0.737815	Cntf	1	cluster 1
myoblast proliferation	myoblast proliferation	1/1093	13/14479	0.0769231	1.019	0.0195856	0.639697	0.831188	0.737815	Abl1	1	cluster 1
negative regulation of autophagosome assembly	negative regulation of autophagosome assembly	1/1093	13/14479	0.0769231	1.019	0.0195856	0.639697	0.831188	0.737815	Fez1	1	cluster 1
negative regulation of DNA replication	negative regulation of DNA replication	1/1093	13/14479	0.0769231	1.019	0.0195856	0.639697	0.831188	0.737815	Inppl1	1	cluster 1
negative regulation of G protein-coupled receptor signaling pathway	negative regulation of G protein-coupled receptor signaling pathway	1/1093	13/14479	0.0769231	1.019	0.0195856	0.639697	0.831188	0.737815	Adrb2	1	cluster 1
negative regulation of JUN kinase activity	negative regulation of JUN kinase activity	1/1093	13/14479	0.0769231	1.019	0.0195856	0.639697	0.831188	0.737815	Dusp10	1	cluster 1
negative regulation of macroautophagy	negative regulation of macroautophagy	1/1093	13/14479	0.0769231	1.019	0.0195856	0.639697	0.831188	0.737815	Nrbp2	1	cluster 1
neuromuscular process controlling posture	neuromuscular process controlling posture	1/1093	13/14479	0.0769231	1.019	0.0195856	0.639697	0.831188	0.737815	Cln8	1	cluster 1
non-membrane-bounded organelle assembly	non-membrane-bounded organelle assembly	1/1093	13/14479	0.0769231	1.019	0.0195856	0.639697	0.831188	0.737815	Wnk1	1	cluster 1
organelle transport along microtubule	organelle transport along microtubule	1/1093	13/14479	0.0769231	1.019	0.0195856	0.639697	0.831188	0.737815	Snapin	1	cluster 1
pharyngeal system development	pharyngeal system development	1/1093	13/14479	0.0769231	1.019	0.0195856	0.639697	0.831188	0.737815	Tgfbr1	1	cluster 1
positive regulation of cellular senescence	positive regulation of cellular senescence	1/1093	13/14479	0.0769231	1.019	0.0195856	0.639697	0.831188	0.737815	Abi3	1	cluster 1
positive regulation of chemokine (C-X-C motif) ligand 2 production	positive regulation of chemokine (C-X-C motif) ligand 2 production	1/1093	13/14479	0.0769231	1.019	0.0195856	0.639697	0.831188	0.737815	Tirap	1	cluster 1
positive regulation of interleukin-13 production	positive regulation of interleukin-13 production	1/1093	13/14479	0.0769231	1.019	0.0195856	0.639697	0.831188	0.737815	Il18	1	cluster 1
positive regulation of intracellular signal transduction	positive regulation of intracellular signal transduction	1/1093	13/14479	0.0769231	1.019	0.0195856	0.639697	0.831188	0.737815	Fgf1	1	cluster 1
positive regulation of muscle cell differentiation	positive regulation of muscle cell differentiation	1/1093	13/14479	0.0769231	1.019	0.0195856	0.639697	0.831188	0.737815	Lamc1	1	cluster 1
positive regulation of vascular endothelial growth factor receptor signaling pathway	positive regulation of vascular endothelial growth factor receptor signaling pathway	1/1093	13/14479	0.0769231	1.019	0.0195856	0.639697	0.831188	0.737815	Angpt1	1	cluster 1
protein neddylation	protein neddylation	1/1093	13/14479	0.0769231	1.019	0.0195856	0.639697	0.831188	0.737815	Rnf7	1	cluster 1
regulation of mitochondrial membrane permeability	regulation of mitochondrial membrane permeability	1/1093	13/14479	0.0769231	1.019	0.0195856	0.639697	0.831188	0.737815	Stat3	1	cluster 1
regulation of muscle contraction	regulation of muscle contraction	1/1093	13/14479	0.0769231	1.019	0.0195856	0.639697	0.831188	0.737815	Kcna1	1	cluster 1
regulation of smooth muscle contraction	regulation of smooth muscle contraction	1/1093	13/14479	0.0769231	1.019	0.0195856	0.639697	0.831188	0.737815	Cav1	1	cluster 1
regulation of tubulin deacetylation	regulation of tubulin deacetylation	1/1093	13/14479	0.0769231	1.019	0.0195856	0.639697	0.831188	0.737815	Kat2b	1	cluster 1
regulation of tumor necrosis factor-mediated signaling pathway	regulation of tumor necrosis factor-mediated signaling pathway	1/1093	13/14479	0.0769231	1.019	0.0195856	0.639697	0.831188	0.737815	Tnfrsf1a	1	cluster 1
response to dexamethasone	response to dexamethasone	1/1093	13/14479	0.0769231	1.019	0.0195856	0.639697	0.831188	0.737815	Pcna	1	cluster 1
response to iron ion	response to iron ion	1/1093	13/14479	0.0769231	1.019	0.0195856	0.639697	0.831188	0.737815	Cybrd1	1	cluster 1
sensory organ development	sensory organ development	1/1093	13/14479	0.0769231	1.019	0.0195856	0.639697	0.831188	0.737815	Sox3	1	cluster 1
SNARE complex assembly	SNARE complex assembly	1/1093	13/14479	0.0769231	1.019	0.0195856	0.639697	0.831188	0.737815	Vamp3	1	cluster 1
long-term memory	long-term memory	3/1093	43/14479	0.0697674	0.924211	-0.142218	0.640027	0.831188	0.737815	Apoe/Ldlr/Sgk1	3	cluster 1
mitophagy	mitophagy	3/1093	43/14479	0.0697674	0.924211	-0.142218	0.640027	0.831188	0.737815	Nipsnap3b/Snx30/Retreg1	3	cluster 1
negative regulation of cell cycle	negative regulation of cell cycle	3/1093	43/14479	0.0697674	0.924211	-0.142218	0.640027	0.831188	0.737815	Trp53i13/Rhob/Rb1	3	cluster 1
negative regulation of protein catabolic process	negative regulation of protein catabolic process	3/1093	43/14479	0.0697674	0.924211	-0.142218	0.640027	0.831188	0.737815	Sirt2/Rela/Cyp51	3	cluster 1
negative regulation of protein binding	negative regulation of protein binding	4/1093	58/14479	0.0689655	0.913588	-0.188421	0.646756	0.839399	0.745103	Dnajb2/Ctnnbip1/Tmbim6/Rock1	4	cluster 1
one-carbon metabolic process	one-carbon metabolic process	2/1093	29/14479	0.0689655	0.913588	-0.1331	0.65449	0.840172	0.74579	Mthfd2/Shmt1	2	cluster 1
positive regulation of transforming growth factor beta receptor signaling pathway	positive regulation of transforming growth factor beta receptor signaling pathway	2/1093	29/14479	0.0689655	0.913588	-0.1331	0.65449	0.840172	0.74579	Zeb2/Slc2a10	2	cluster 1
toll-like receptor 4 signaling pathway	toll-like receptor 4 signaling pathway	2/1093	29/14479	0.0689655	0.913588	-0.1331	0.65449	0.840172	0.74579	Tirap/Rela	2	cluster 1
vasculature development	vasculature development	2/1093	29/14479	0.0689655	0.913588	-0.1331	0.65449	0.840172	0.74579	Spi1/Anp32b	2	cluster 1
cellular response to retinoic acid	cellular response to retinoic acid	3/1093	44/14479	0.0681818	0.903206	-0.18374	0.655598	0.840172	0.74579	Abca1/Phc1/Serpinf1	3	cluster 1
keratinocyte differentiation	keratinocyte differentiation	3/1093	44/14479	0.0681818	0.903206	-0.18374	0.655598	0.840172	0.74579	Notch1/Txnip/Cflar	3	cluster 1
protein modification process	protein modification process	3/1093	44/14479	0.0681818	0.903206	-0.18374	0.655598	0.840172	0.74579	Man2b1/Ttll5/Kdm6a	3	cluster 1
stem cell population maintenance	stem cell population maintenance	3/1093	44/14479	0.0681818	0.903206	-0.18374	0.655598	0.840172	0.74579	Fzd7/Nfix/Tpt1	3	cluster 1
protein destabilization	protein destabilization	4/1093	59/14479	0.0677966	0.898103	-0.2241	0.660147	0.840172	0.74579	Capn3/Pex2/Ctsh/Dazap2	4	cluster 1
actin crosslink formation	actin crosslink formation	1/1093	14/14479	0.0714286	0.946216	-0.0575301	0.66692	0.840172	0.74579	Aif1	1	cluster 1
arachidonate secretion	arachidonate secretion	1/1093	14/14479	0.0714286	0.946216	-0.0575301	0.66692	0.840172	0.74579	Bdkrb2	1	cluster 1
biosynthetic process	biosynthetic process	1/1093	14/14479	0.0714286	0.946216	-0.0575301	0.66692	0.840172	0.74579	Gpt	1	cluster 1
cellular response to follicle-stimulating hormone stimulus	cellular response to follicle-stimulating hormone stimulus	1/1093	14/14479	0.0714286	0.946216	-0.0575301	0.66692	0.840172	0.74579	Notch1	1	cluster 1
cellular response to lithium ion	cellular response to lithium ion	1/1093	14/14479	0.0714286	0.946216	-0.0575301	0.66692	0.840172	0.74579	Nfatc3	1	cluster 1
cytoplasmic pattern recognition receptor signaling pathway	cytoplasmic pattern recognition receptor signaling pathway	1/1093	14/14479	0.0714286	0.946216	-0.0575301	0.66692	0.840172	0.74579	Mavs	1	cluster 1
diacylglycerol metabolic process	diacylglycerol metabolic process	1/1093	14/14479	0.0714286	0.946216	-0.0575301	0.66692	0.840172	0.74579	Dgki	1	cluster 1
dopamine metabolic process	dopamine metabolic process	1/1093	14/14479	0.0714286	0.946216	-0.0575301	0.66692	0.840172	0.74579	Cyp2d22	1	cluster 1
dorsal/ventral neural tube patterning	dorsal/ventral neural tube patterning	1/1093	14/14479	0.0714286	0.946216	-0.0575301	0.66692	0.840172	0.74579	Psen2	1	cluster 1
fructose 6-phosphate metabolic process	fructose 6-phosphate metabolic process	1/1093	14/14479	0.0714286	0.946216	-0.0575301	0.66692	0.840172	0.74579	Taldo1	1	cluster 1
generation of neurons	generation of neurons	1/1093	14/14479	0.0714286	0.946216	-0.0575301	0.66692	0.840172	0.74579	Nfix	1	cluster 1
glycogen catabolic process	glycogen catabolic process	1/1093	14/14479	0.0714286	0.946216	-0.0575301	0.66692	0.840172	0.74579	Phkg1	1	cluster 1
granulocyte differentiation	granulocyte differentiation	1/1093	14/14479	0.0714286	0.946216	-0.0575301	0.66692	0.840172	0.74579	Spi1	1	cluster 1
keratinization	keratinization	1/1093	14/14479	0.0714286	0.946216	-0.0575301	0.66692	0.840172	0.74579	Kazn	1	cluster 1
leukocyte migration involved in inflammatory response	leukocyte migration involved in inflammatory response	1/1093	14/14479	0.0714286	0.946216	-0.0575301	0.66692	0.840172	0.74579	Itgb2	1	cluster 1
lymphangiogenesis	lymphangiogenesis	1/1093	14/14479	0.0714286	0.946216	-0.0575301	0.66692	0.840172	0.74579	Pdpn	1	cluster 1
magnesium ion transmembrane transport	magnesium ion transmembrane transport	1/1093	14/14479	0.0714286	0.946216	-0.0575301	0.66692	0.840172	0.74579	Mmgt1	1	cluster 1
mammary gland epithelial cell proliferation	mammary gland epithelial cell proliferation	1/1093	14/14479	0.0714286	0.946216	-0.0575301	0.66692	0.840172	0.74579	Ccnd1	1	cluster 1
mitochondrial calcium ion transmembrane transport	mitochondrial calcium ion transmembrane transport	1/1093	14/14479	0.0714286	0.946216	-0.0575301	0.66692	0.840172	0.74579	Slc8b1	1	cluster 1
mitotic intra-S DNA damage checkpoint signaling	mitotic intra-S DNA damage checkpoint signaling	1/1093	14/14479	0.0714286	0.946216	-0.0575301	0.66692	0.840172	0.74579	Chek2	1	cluster 1
NADH metabolic process	NADH metabolic process	1/1093	14/14479	0.0714286	0.946216	-0.0575301	0.66692	0.840172	0.74579	Me1	1	cluster 1
negative regulation of androgen receptor signaling pathway	negative regulation of androgen receptor signaling pathway	1/1093	14/14479	0.0714286	0.946216	-0.0575301	0.66692	0.840172	0.74579	Hdac1	1	cluster 1
negative regulation of cell-cell adhesion	negative regulation of cell-cell adhesion	1/1093	14/14479	0.0714286	0.946216	-0.0575301	0.66692	0.840172	0.74579	Abl1	1	cluster 1
negative regulation of defense response to virus	negative regulation of defense response to virus	1/1093	14/14479	0.0714286	0.946216	-0.0575301	0.66692	0.840172	0.74579	Itch	1	cluster 1
negative regulation of gluconeogenesis	negative regulation of gluconeogenesis	1/1093	14/14479	0.0714286	0.946216	-0.0575301	0.66692	0.840172	0.74579	Tcf7l2	1	cluster 1
negative regulation of myeloid cell differentiation	negative regulation of myeloid cell differentiation	1/1093	14/14479	0.0714286	0.946216	-0.0575301	0.66692	0.840172	0.74579	Zfp36	1	cluster 1
negative regulation of smooth muscle cell apoptotic process	negative regulation of smooth muscle cell apoptotic process	1/1093	14/14479	0.0714286	0.946216	-0.0575301	0.66692	0.840172	0.74579	Mapk7	1	cluster 1
oligosaccharide biosynthetic process	oligosaccharide biosynthetic process	1/1093	14/14479	0.0714286	0.946216	-0.0575301	0.66692	0.840172	0.74579	St3gal4	1	cluster 1
phospholipid dephosphorylation	phospholipid dephosphorylation	1/1093	14/14479	0.0714286	0.946216	-0.0575301	0.66692	0.840172	0.74579	Plpp3	1	cluster 1
positive regulation of calcium ion import	positive regulation of calcium ion import	1/1093	14/14479	0.0714286	0.946216	-0.0575301	0.66692	0.840172	0.74579	Trpv3	1	cluster 1
positive regulation of cytokine production involved in immune response	positive regulation of cytokine production involved in immune response	1/1093	14/14479	0.0714286	0.946216	-0.0575301	0.66692	0.840172	0.74579	Laptm5	1	cluster 1
positive regulation of extrinsic apoptotic signaling pathway in absence of ligand	positive regulation of extrinsic apoptotic signaling pathway in absence of ligand	1/1093	14/14479	0.0714286	0.946216	-0.0575301	0.66692	0.840172	0.74579	Ctnna1	1	cluster 1
positive regulation of ruffle assembly	positive regulation of ruffle assembly	1/1093	14/14479	0.0714286	0.946216	-0.0575301	0.66692	0.840172	0.74579	P2ry12	1	cluster 1
positive regulation of systemic arterial blood pressure	positive regulation of systemic arterial blood pressure	1/1093	14/14479	0.0714286	0.946216	-0.0575301	0.66692	0.840172	0.74579	Wnk1	1	cluster 1
protein targeting to ER	protein targeting to ER	1/1093	14/14479	0.0714286	0.946216	-0.0575301	0.66692	0.840172	0.74579	Edem1	1	cluster 1
protein targeting to vacuole	protein targeting to vacuole	1/1093	14/14479	0.0714286	0.946216	-0.0575301	0.66692	0.840172	0.74579	Vps37c	1	cluster 1
regulation of release of sequestered calcium ion into cytosol by sarcoplasmic reticulum	regulation of release of sequestered calcium ion into cytosol by sarcoplasmic reticulum	1/1093	14/14479	0.0714286	0.946216	-0.0575301	0.66692	0.840172	0.74579	Chd7	1	cluster 1
sphingolipid metabolic process	sphingolipid metabolic process	1/1093	14/14479	0.0714286	0.946216	-0.0575301	0.66692	0.840172	0.74579	Spns2	1	cluster 1
uterus development	uterus development	1/1093	14/14479	0.0714286	0.946216	-0.0575301	0.66692	0.840172	0.74579	Errfi1	1	cluster 1
neuronal action potential	neuronal action potential	3/1093	45/14479	0.0666667	0.883135	-0.224355	0.670679	0.843876	0.749077	Myh14/P2rx7/Kcna1	3	cluster 1
response to ionizing radiation	response to ionizing radiation	3/1093	45/14479	0.0666667	0.883135	-0.224355	0.670679	0.843876	0.749077	Trp53bp2/Rad54l/Rrm1	3	cluster 1
neuron fate commitment	neuron fate commitment	2/1093	30/14479	0.0666667	0.883135	-0.18309	0.672859	0.845587	0.750596	Notch1/Tgfbr1	2	cluster 1
regulation of multicellular organism growth	regulation of multicellular organism growth	2/1093	30/14479	0.0666667	0.883135	-0.18309	0.672859	0.845587	0.750596	Mfsd2a/Stat3	2	cluster 1
defense response to virus	defense response to virus	11/1093	161/14479	0.068323	0.905076	-0.346087	0.678578	0.852254	0.756515	Itch/Gbp2/Polr3e/Ifngr1/Bnip3l/Unc93b1/Gpam/Mavs/Fadd/Ddit4/Cd86	11	cluster 1
adenylate cyclase-inhibiting G protein-coupled receptor signaling pathway	adenylate cyclase-inhibiting G protein-coupled receptor signaling pathway	3/1093	46/14479	0.0652174	0.863937	-0.264108	0.685269	0.852596	0.756818	P2ry12/Gnai3/Gnai2	3	cluster 1
negative regulation of Wnt signaling pathway	negative regulation of Wnt signaling pathway	3/1093	46/14479	0.0652174	0.863937	-0.264108	0.685269	0.852596	0.756818	Ctnnbip1/Lzts2/Rnf43	3	cluster 1
positive regulation of protein kinase activity	positive regulation of protein kinase activity	4/1093	61/14479	0.0655738	0.868657	-0.293736	0.685882	0.852596	0.756818	Rap1a/Mmd2/Tab2/Traf4	4	cluster 1
cochlea development	cochlea development	2/1093	31/14479	0.0645161	0.854647	-0.231494	0.690427	0.852596	0.756818	Mcm2/Hey2	2	cluster 1
protein localization to cell surface	protein localization to cell surface	2/1093	31/14479	0.0645161	0.854647	-0.231494	0.690427	0.852596	0.756818	Emp2/Angpt1	2	cluster 1
tricarboxylic acid cycle	tricarboxylic acid cycle	2/1093	31/14479	0.0645161	0.854647	-0.231494	0.690427	0.852596	0.756818	Idh2/Ndp	2	cluster 1
adenylate cyclase-activating adrenergic receptor signaling pathway	adenylate cyclase-activating adrenergic receptor signaling pathway	1/1093	15/14479	0.0666667	0.883135	-0.129397	0.692088	0.852596	0.756818	Adrb2	1	cluster 1
attachment of mitotic spindle microtubules to kinetochore	attachment of mitotic spindle microtubules to kinetochore	1/1093	15/14479	0.0666667	0.883135	-0.129397	0.692088	0.852596	0.756818	Mad1l1	1	cluster 1
cellular response to peptide	cellular response to peptide	1/1093	15/14479	0.0666667	0.883135	-0.129397	0.692088	0.852596	0.756818	Klf11	1	cluster 1
chondrocyte proliferation	chondrocyte proliferation	1/1093	15/14479	0.0666667	0.883135	-0.129397	0.692088	0.852596	0.756818	Errfi1	1	cluster 1
induction of positive chemotaxis	induction of positive chemotaxis	1/1093	15/14479	0.0666667	0.883135	-0.129397	0.692088	0.852596	0.756818	Il16	1	cluster 1
locomotion	locomotion	1/1093	15/14479	0.0666667	0.883135	-0.129397	0.692088	0.852596	0.756818	Psen2	1	cluster 1
miRNA-mediated post-transcriptional gene silencing	miRNA-mediated post-transcriptional gene silencing	1/1093	15/14479	0.0666667	0.883135	-0.129397	0.692088	0.852596	0.756818	Limd1	1	cluster 1
multicellular organismal response to stress	multicellular organismal response to stress	1/1093	15/14479	0.0666667	0.883135	-0.129397	0.692088	0.852596	0.756818	Ncam1	1	cluster 1
negative regulation of axonogenesis	negative regulation of axonogenesis	1/1093	15/14479	0.0666667	0.883135	-0.129397	0.692088	0.852596	0.756818	Trak2	1	cluster 1
negative regulation of epithelial cell apoptotic process	negative regulation of epithelial cell apoptotic process	1/1093	15/14479	0.0666667	0.883135	-0.129397	0.692088	0.852596	0.756818	Cflar	1	cluster 1
negative regulation of fatty acid biosynthetic process	negative regulation of fatty acid biosynthetic process	1/1093	15/14479	0.0666667	0.883135	-0.129397	0.692088	0.852596	0.756818	Acadvl	1	cluster 1
neural retina development	neural retina development	1/1093	15/14479	0.0666667	0.883135	-0.129397	0.692088	0.852596	0.756818	Ndp	1	cluster 1
neuroepithelial cell differentiation	neuroepithelial cell differentiation	1/1093	15/14479	0.0666667	0.883135	-0.129397	0.692088	0.852596	0.756818	Abl1	1	cluster 1
positive regulation of brown fat cell differentiation	positive regulation of brown fat cell differentiation	1/1093	15/14479	0.0666667	0.883135	-0.129397	0.692088	0.852596	0.756818	Zbtb7b	1	cluster 1
positive regulation of cAMP-mediated signaling	positive regulation of cAMP-mediated signaling	1/1093	15/14479	0.0666667	0.883135	-0.129397	0.692088	0.852596	0.756818	Adora2b	1	cluster 1
protein heterotetramerization	protein heterotetramerization	1/1093	15/14479	0.0666667	0.883135	-0.129397	0.692088	0.852596	0.756818	Rrm1	1	cluster 1
Rab protein signal transduction	Rab protein signal transduction	1/1093	15/14479	0.0666667	0.883135	-0.129397	0.692088	0.852596	0.756818	Rab33b	1	cluster 1
regulation of gluconeogenesis	regulation of gluconeogenesis	1/1093	15/14479	0.0666667	0.883135	-0.129397	0.692088	0.852596	0.756818	Tcf7l2	1	cluster 1
regulation of Wnt signaling pathway	regulation of Wnt signaling pathway	1/1093	15/14479	0.0666667	0.883135	-0.129397	0.692088	0.852596	0.756818	Plpp3	1	cluster 1
ribosomal small subunit assembly	ribosomal small subunit assembly	1/1093	15/14479	0.0666667	0.883135	-0.129397	0.692088	0.852596	0.756818	Rpsa	1	cluster 1
RNA export from nucleus	RNA export from nucleus	1/1093	15/14479	0.0666667	0.883135	-0.129397	0.692088	0.852596	0.756818	Alyref	1	cluster 1
seminiferous tubule development	seminiferous tubule development	1/1093	15/14479	0.0666667	0.883135	-0.129397	0.692088	0.852596	0.756818	Adgrg1	1	cluster 1
signal peptide processing	signal peptide processing	1/1093	15/14479	0.0666667	0.883135	-0.129397	0.692088	0.852596	0.756818	Sec11c	1	cluster 1
sphingosine-1-phosphate receptor signaling pathway	sphingosine-1-phosphate receptor signaling pathway	1/1093	15/14479	0.0666667	0.883135	-0.129397	0.692088	0.852596	0.756818	Spns2	1	cluster 1
tail-anchored membrane protein insertion into ER membrane	tail-anchored membrane protein insertion into ER membrane	1/1093	15/14479	0.0666667	0.883135	-0.129397	0.692088	0.852596	0.756818	Mmgt1	1	cluster 1
tRNA wobble uridine modification	tRNA wobble uridine modification	1/1093	15/14479	0.0666667	0.883135	-0.129397	0.692088	0.852596	0.756818	Urm1	1	cluster 1
protein autoubiquitination	protein autoubiquitination	4/1093	62/14479	0.0645161	0.854647	-0.327734	0.698222	0.858177	0.761772	Itch/Rnf141/Rnf122/Trim13	4	cluster 1
extrinsic apoptotic signaling pathway	extrinsic apoptotic signaling pathway	3/1093	47/14479	0.0638298	0.845555	-0.303039	0.69937	0.858177	0.761772	P2rx7/Fadd/Tradd	3	cluster 1
nucleosome assembly	nucleosome assembly	3/1093	47/14479	0.0638298	0.845555	-0.303039	0.69937	0.858177	0.761772	Anp32b/Mcm2/Atad2b	3	cluster 1
somitogenesis	somitogenesis	3/1093	47/14479	0.0638298	0.845555	-0.303039	0.69937	0.858177	0.761772	Zeb2/Ppp2r3a/Psen2	3	cluster 1
insulin-like growth factor receptor signaling pathway	insulin-like growth factor receptor signaling pathway	2/1093	32/14479	0.0625	0.827939	-0.278424	0.707209	0.858177	0.761772	Igfbp5/Mapk3	2	cluster 1
mesoderm formation	mesoderm formation	2/1093	32/14479	0.0625	0.827939	-0.278424	0.707209	0.858177	0.761772	Wnt3/Wls	2	cluster 1
nucleotide-excision repair	nucleotide-excision repair	2/1093	32/14479	0.0625	0.827939	-0.278424	0.707209	0.858177	0.761772	Fancc/Nthl1	2	cluster 1
positive regulation of intrinsic apoptotic signaling pathway	positive regulation of intrinsic apoptotic signaling pathway	2/1093	32/14479	0.0625	0.827939	-0.278424	0.707209	0.858177	0.761772	Cav1/Clu	2	cluster 1
positive regulation of long-term synaptic potentiation	positive regulation of long-term synaptic potentiation	2/1093	32/14479	0.0625	0.827939	-0.278424	0.707209	0.858177	0.761772	Igsf11/Lgmn	2	cluster 1
B cell differentiation	B cell differentiation	4/1093	63/14479	0.0634921	0.841081	-0.361212	0.71021	0.858177	0.761772	Adam17/Tcirg1/Plcg2/Ikzf1	4	cluster 1
potassium ion transport	potassium ion transport	4/1093	63/14479	0.0634921	0.841081	-0.361212	0.71021	0.858177	0.761772	Atp1b3/Fxyd1/Fxyd3/Cdk2	4	cluster 1
somatic stem cell population maintenance	somatic stem cell population maintenance	4/1093	63/14479	0.0634921	0.841081	-0.361212	0.71021	0.858177	0.761772	Spi1/Stat3/Tcf7l2/Zfp36l2	4	cluster 1
activin receptor signaling pathway	activin receptor signaling pathway	1/1093	16/14479	0.0625	0.827939	-0.196767	0.715356	0.858177	0.761772	Tgfbr1	1	cluster 1
anatomical structure formation involved in morphogenesis	anatomical structure formation involved in morphogenesis	1/1093	16/14479	0.0625	0.827939	-0.196767	0.715356	0.858177	0.761772	Wnt3	1	cluster 1
Arp2/3 complex-mediated actin nucleation	Arp2/3 complex-mediated actin nucleation	1/1093	16/14479	0.0625	0.827939	-0.196767	0.715356	0.858177	0.761772	Arpc1b	1	cluster 1
cartilage condensation	cartilage condensation	1/1093	16/14479	0.0625	0.827939	-0.196767	0.715356	0.858177	0.761772	Col2a1	1	cluster 1
cellular response to interleukin-7	cellular response to interleukin-7	1/1093	16/14479	0.0625	0.827939	-0.196767	0.715356	0.858177	0.761772	Lsp1	1	cluster 1
COPII-coated vesicle cargo loading	COPII-coated vesicle cargo loading	1/1093	16/14479	0.0625	0.827939	-0.196767	0.715356	0.858177	0.761772	Sec24d	1	cluster 1
dolichol-linked oligosaccharide biosynthetic process	dolichol-linked oligosaccharide biosynthetic process	1/1093	16/14479	0.0625	0.827939	-0.196767	0.715356	0.858177	0.761772	Alg14	1	cluster 1
ectopic germ cell programmed cell death	ectopic germ cell programmed cell death	1/1093	16/14479	0.0625	0.827939	-0.196767	0.715356	0.858177	0.761772	Ybx3	1	cluster 1
endocardial cushion morphogenesis	endocardial cushion morphogenesis	1/1093	16/14479	0.0625	0.827939	-0.196767	0.715356	0.858177	0.761772	Notch1	1	cluster 1
epithelial cell apoptotic process	epithelial cell apoptotic process	1/1093	16/14479	0.0625	0.827939	-0.196767	0.715356	0.858177	0.761772	Anxa2	1	cluster 1
layer formation in cerebral cortex	layer formation in cerebral cortex	1/1093	16/14479	0.0625	0.827939	-0.196767	0.715356	0.858177	0.761772	Adgrg1	1	cluster 1
mitochondrial calcium ion homeostasis	mitochondrial calcium ion homeostasis	1/1093	16/14479	0.0625	0.827939	-0.196767	0.715356	0.858177	0.761772	Slc8b1	1	cluster 1
mRNA cis splicing, via spliceosome	mRNA cis splicing, via spliceosome	1/1093	16/14479	0.0625	0.827939	-0.196767	0.715356	0.858177	0.761772	Dcps	1	cluster 1
myotube differentiation	myotube differentiation	1/1093	16/14479	0.0625	0.827939	-0.196767	0.715356	0.858177	0.761772	Nfatc3	1	cluster 1
N-glycan processing	N-glycan processing	1/1093	16/14479	0.0625	0.827939	-0.196767	0.715356	0.858177	0.761772	Hexb	1	cluster 1
negative regulation of B cell proliferation	negative regulation of B cell proliferation	1/1093	16/14479	0.0625	0.827939	-0.196767	0.715356	0.858177	0.761772	Tyrobp	1	cluster 1
negative regulation of protein import into nucleus	negative regulation of protein import into nucleus	1/1093	16/14479	0.0625	0.827939	-0.196767	0.715356	0.858177	0.761772	Angpt1	1	cluster 1
nucleosome disassembly	nucleosome disassembly	1/1093	16/14479	0.0625	0.827939	-0.196767	0.715356	0.858177	0.761772	Atad2b	1	cluster 1
P-body assembly	P-body assembly	1/1093	16/14479	0.0625	0.827939	-0.196767	0.715356	0.858177	0.761772	Limd1	1	cluster 1
plasma membrane organization	plasma membrane organization	1/1093	16/14479	0.0625	0.827939	-0.196767	0.715356	0.858177	0.761772	P2rx7	1	cluster 1
positive regulation of mitophagy	positive regulation of mitophagy	1/1093	16/14479	0.0625	0.827939	-0.196767	0.715356	0.858177	0.761772	Fbxo7	1	cluster 1
positive regulation of natural killer cell mediated cytotoxicity	positive regulation of natural killer cell mediated cytotoxicity	1/1093	16/14479	0.0625	0.827939	-0.196767	0.715356	0.858177	0.761772	Lamp1	1	cluster 1
protein acetylation	protein acetylation	1/1093	16/14479	0.0625	0.827939	-0.196767	0.715356	0.858177	0.761772	Kat2b	1	cluster 1
protein localization to phagophore assembly site	protein localization to phagophore assembly site	1/1093	16/14479	0.0625	0.827939	-0.196767	0.715356	0.858177	0.761772	Wipi1	1	cluster 1
regulation of DNA damage checkpoint	regulation of DNA damage checkpoint	1/1093	16/14479	0.0625	0.827939	-0.196767	0.715356	0.858177	0.761772	Rnaseh2b	1	cluster 1
regulation of double-strand break repair via homologous recombination	regulation of double-strand break repair via homologous recombination	1/1093	16/14479	0.0625	0.827939	-0.196767	0.715356	0.858177	0.761772	Spidr	1	cluster 1
regulation of phosphorylation	regulation of phosphorylation	1/1093	16/14479	0.0625	0.827939	-0.196767	0.715356	0.858177	0.761772	Mcm7	1	cluster 1
retrograde protein transport, ER to cytosol	retrograde protein transport, ER to cytosol	1/1093	16/14479	0.0625	0.827939	-0.196767	0.715356	0.858177	0.761772	Derl2	1	cluster 1
signal transduction involved in regulation of gene expression	signal transduction involved in regulation of gene expression	1/1093	16/14479	0.0625	0.827939	-0.196767	0.715356	0.858177	0.761772	Pdgfra	1	cluster 1
sodium ion import across plasma membrane	sodium ion import across plasma membrane	1/1093	16/14479	0.0625	0.827939	-0.196767	0.715356	0.858177	0.761772	Hcn2	1	cluster 1
tissue regeneration	tissue regeneration	1/1093	16/14479	0.0625	0.827939	-0.196767	0.715356	0.858177	0.761772	Notch1	1	cluster 1
translational elongation	translational elongation	1/1093	16/14479	0.0625	0.827939	-0.196767	0.715356	0.858177	0.761772	Eef1d	1	cluster 1
vascular endothelial growth factor signaling pathway	vascular endothelial growth factor signaling pathway	1/1093	16/14479	0.0625	0.827939	-0.196767	0.715356	0.858177	0.761772	Rela	1	cluster 1
intracellular protein transport	intracellular protein transport	15/1093	223/14479	0.0672646	0.891056	-0.468487	0.716708	0.859299	0.762768	Snapin/Laptm5/Stx2/Slu7/Rhob/Ap3m1/Rab31/Unc93b1/Snx5/Wls/Exoc6b/M6pr/Sytl2/Tmed10/Ehd1	15	cluster 1
potassium ion transmembrane transport	potassium ion transmembrane transport	8/1093	123/14479	0.0650407	0.861595	-0.44048	0.71933	0.861941	0.765114	P2ry12/Atp1b3/Tmem38b/Kcna1/Hcn2/Kcna6/Tmco3/Slc1a3	8	cluster 1
circadian rhythm	circadian rhythm	5/1093	79/14479	0.0632911	0.838419	-0.411491	0.721202	0.863596	0.766582	Id3/Bhlhe41/Srebf1/Atf5/Hdac1	5	cluster 1
regulation of synaptic plasticity	regulation of synaptic plasticity	4/1093	64/14479	0.0625	0.827939	-0.394188	0.721847	0.863596	0.766582	Bace1/Myo6/Igsf11/Psen2	4	cluster 1
blastocyst hatching	blastocyst hatching	2/1093	33/14479	0.0606061	0.80285	-0.32398	0.723225	0.863596	0.766582	Zfp14/Cmtm3	2	cluster 1
intracellular transport	intracellular transport	2/1093	33/14479	0.0606061	0.80285	-0.32398	0.723225	0.863596	0.766582	Ap3m1/Mapt	2	cluster 1
positive regulation of type I interferon production	positive regulation of type I interferon production	2/1093	33/14479	0.0606061	0.80285	-0.32398	0.723225	0.863596	0.766582	Mavs/Plcg2	2	cluster 1
spindle assembly	spindle assembly	2/1093	33/14479	0.0606061	0.80285	-0.32398	0.723225	0.863596	0.766582	Haus5/Rps3	2	cluster 1
regulation of postsynapse organization	regulation of postsynapse organization	3/1093	49/14479	0.0612245	0.811042	-0.378589	0.726121	0.863656	0.766636	Rapgef4/Abhd17b/Psen2	3	cluster 1
activation of protein kinase B activity	activation of protein kinase B activity	1/1093	17/14479	0.0588235	0.779237	-0.260241	0.736867	0.863656	0.766636	Fgf1	1	cluster 1
amyloid fibril formation	amyloid fibril formation	1/1093	17/14479	0.0588235	0.779237	-0.260241	0.736867	0.863656	0.766636	Mapt	1	cluster 1
bicarbonate transport	bicarbonate transport	1/1093	17/14479	0.0588235	0.779237	-0.260241	0.736867	0.863656	0.766636	Slc4a2	1	cluster 1
calcium ion import across plasma membrane	calcium ion import across plasma membrane	1/1093	17/14479	0.0588235	0.779237	-0.260241	0.736867	0.863656	0.766636	Trpv3	1	cluster 1
chondrocyte development	chondrocyte development	1/1093	17/14479	0.0588235	0.779237	-0.260241	0.736867	0.863656	0.766636	Sulf2	1	cluster 1
endocrine pancreas development	endocrine pancreas development	1/1093	17/14479	0.0588235	0.779237	-0.260241	0.736867	0.863656	0.766636	Clu	1	cluster 1
execution phase of apoptosis	execution phase of apoptosis	1/1093	17/14479	0.0588235	0.779237	-0.260241	0.736867	0.863656	0.766636	Cflar	1	cluster 1
glycosaminoglycan biosynthetic process	glycosaminoglycan biosynthetic process	1/1093	17/14479	0.0588235	0.779237	-0.260241	0.736867	0.863656	0.766636	Hs3st1	1	cluster 1
intermediate filament cytoskeleton organization	intermediate filament cytoskeleton organization	1/1093	17/14479	0.0588235	0.779237	-0.260241	0.736867	0.863656	0.766636	Synm	1	cluster 1
intracellular copper ion homeostasis	intracellular copper ion homeostasis	1/1093	17/14479	0.0588235	0.779237	-0.260241	0.736867	0.863656	0.766636	Slc31a2	1	cluster 1
monoatomic anion transmembrane transport	monoatomic anion transmembrane transport	1/1093	17/14479	0.0588235	0.779237	-0.260241	0.736867	0.863656	0.766636	Lrrc8d	1	cluster 1
negative regulation of translational initiation	negative regulation of translational initiation	1/1093	17/14479	0.0588235	0.779237	-0.260241	0.736867	0.863656	0.766636	Scrib	1	cluster 1
neuron fate specification	neuron fate specification	1/1093	17/14479	0.0588235	0.779237	-0.260241	0.736867	0.863656	0.766636	Nfix	1	cluster 1
phosphatidylinositol-3-phosphate biosynthetic process	phosphatidylinositol-3-phosphate biosynthetic process	1/1093	17/14479	0.0588235	0.779237	-0.260241	0.736867	0.863656	0.766636	Pik3c2b	1	cluster 1
positive regulation by host of viral transcription	positive regulation by host of viral transcription	1/1093	17/14479	0.0588235	0.779237	-0.260241	0.736867	0.863656	0.766636	Jun	1	cluster 1
positive regulation of cell size	positive regulation of cell size	1/1093	17/14479	0.0588235	0.779237	-0.260241	0.736867	0.863656	0.766636	Kdm6a	1	cluster 1
positive regulation of double-strand break repair via nonhomologous end joining	positive regulation of double-strand break repair via nonhomologous end joining	1/1093	17/14479	0.0588235	0.779237	-0.260241	0.736867	0.863656	0.766636	Wrap53	1	cluster 1
positive regulation of leukocyte migration	positive regulation of leukocyte migration	1/1093	17/14479	0.0588235	0.779237	-0.260241	0.736867	0.863656	0.766636	Nckap1l	1	cluster 1
positive regulation of macrophage activation	positive regulation of macrophage activation	1/1093	17/14479	0.0588235	0.779237	-0.260241	0.736867	0.863656	0.766636	Lgals9	1	cluster 1
positive regulation of RNA splicing	positive regulation of RNA splicing	1/1093	17/14479	0.0588235	0.779237	-0.260241	0.736867	0.863656	0.766636	Slc38a2	1	cluster 1
protein branched polyubiquitination	protein branched polyubiquitination	1/1093	17/14479	0.0588235	0.779237	-0.260241	0.736867	0.863656	0.766636	Itch	1	cluster 1
random inactivation of X chromosome	random inactivation of X chromosome	1/1093	17/14479	0.0588235	0.779237	-0.260241	0.736867	0.863656	0.766636	Lbr	1	cluster 1
reciprocal meiotic recombination	reciprocal meiotic recombination	1/1093	17/14479	0.0588235	0.779237	-0.260241	0.736867	0.863656	0.766636	Rad54l	1	cluster 1
regulation of calcium ion-dependent exocytosis	regulation of calcium ion-dependent exocytosis	1/1093	17/14479	0.0588235	0.779237	-0.260241	0.736867	0.863656	0.766636	Syt11	1	cluster 1
regulation of small GTPase mediated signal transduction	regulation of small GTPase mediated signal transduction	1/1093	17/14479	0.0588235	0.779237	-0.260241	0.736867	0.863656	0.766636	Sipa1	1	cluster 1
regulation of TOR signaling	regulation of TOR signaling	1/1093	17/14479	0.0588235	0.779237	-0.260241	0.736867	0.863656	0.766636	Trem2	1	cluster 1
response to antibiotic	response to antibiotic	1/1093	17/14479	0.0588235	0.779237	-0.260241	0.736867	0.863656	0.766636	Slc1a3	1	cluster 1
ribosome disassembly	ribosome disassembly	1/1093	17/14479	0.0588235	0.779237	-0.260241	0.736867	0.863656	0.766636	Ddrgk1	1	cluster 1
blood vessel morphogenesis	blood vessel morphogenesis	2/1093	34/14479	0.0588235	0.779237	-0.368253	0.738494	0.863656	0.766636	Gja1/Serpinf2	2	cluster 1
double-strand break repair via nonhomologous end joining	double-strand break repair via nonhomologous end joining	2/1093	34/14479	0.0588235	0.779237	-0.368253	0.738494	0.863656	0.766636	Lig3/Aplf	2	cluster 1
membrane fusion	membrane fusion	2/1093	34/14479	0.0588235	0.779237	-0.368253	0.738494	0.863656	0.766636	Snap23/Stx2	2	cluster 1
positive regulation of T cell differentiation	positive regulation of T cell differentiation	2/1093	34/14479	0.0588235	0.779237	-0.368253	0.738494	0.863656	0.766636	Ada/Il1rl2	2	cluster 1
response to nicotine	response to nicotine	2/1093	34/14479	0.0588235	0.779237	-0.368253	0.738494	0.863656	0.766636	Mmp2/Dhfr	2	cluster 1
embryo development	embryo development	3/1093	50/14479	0.06	0.794822	-0.415277	0.73878	0.863656	0.766636	Tgfbr1/Psen2/Tgfb3	3	cluster 1
positive regulation of MAP kinase activity	positive regulation of MAP kinase activity	3/1093	50/14479	0.06	0.794822	-0.415277	0.73878	0.863656	0.766636	Fgf1/P2rx7/Pdgfa	3	cluster 1
single fertilization	single fertilization	3/1093	50/14479	0.06	0.794822	-0.415277	0.73878	0.863656	0.766636	Hexb/Lhfpl2/H3f3b	3	cluster 1
outflow tract morphogenesis	outflow tract morphogenesis	3/1093	51/14479	0.0588235	0.779237	-0.451282	0.750971	0.869381	0.771718	Notch1/Jun/Hey2	3	cluster 1
glycogen metabolic process	glycogen metabolic process	2/1093	35/14479	0.0571429	0.756973	-0.411324	0.753037	0.869381	0.771718	Phkg1/Tcf7l2	2	cluster 1
negative regulation of proteasomal ubiquitin-dependent protein catabolic process	negative regulation of proteasomal ubiquitin-dependent protein catabolic process	2/1093	35/14479	0.0571429	0.756973	-0.411324	0.753037	0.869381	0.771718	Ubxn1/Ddrgk1	2	cluster 1
phospholipid transport	phospholipid transport	2/1093	35/14479	0.0571429	0.756973	-0.411324	0.753037	0.869381	0.771718	Abca1/Ldlr	2	cluster 1
double-strand break repair	double-strand break repair	4/1093	67/14479	0.0597015	0.790867	-0.490271	0.754666	0.869381	0.771718	Lig3/Rad54l/Chek2/Aplf	4	cluster 1
chromatin organization	chromatin organization	10/1093	157/14479	0.0636943	0.84376	-0.562445	0.755962	0.869381	0.771718	Ptma/Lamc1/Hmgn2/Sirt2/Rela/Eya4/Ikzf1/Hdac1/Pwwp3a/Hmgn5	10	cluster 1
anatomical structure development	anatomical structure development	1/1093	18/14479	0.0555556	0.735946	-0.320309	0.756754	0.869381	0.771718	Eya4	1	cluster 1
cellular response to forskolin	cellular response to forskolin	1/1093	18/14479	0.0555556	0.735946	-0.320309	0.756754	0.869381	0.771718	Gnai1	1	cluster 1
DNA methylation-dependent heterochromatin formation	DNA methylation-dependent heterochromatin formation	1/1093	18/14479	0.0555556	0.735946	-0.320309	0.756754	0.869381	0.771718	Hdac1	1	cluster 1
heme biosynthetic process	heme biosynthetic process	1/1093	18/14479	0.0555556	0.735946	-0.320309	0.756754	0.869381	0.771718	Abcb10	1	cluster 1
hindbrain development	hindbrain development	1/1093	18/14479	0.0555556	0.735946	-0.320309	0.756754	0.869381	0.771718	Wls	1	cluster 1
isotype switching	isotype switching	1/1093	18/14479	0.0555556	0.735946	-0.320309	0.756754	0.869381	0.771718	Icosl	1	cluster 1
melanosome assembly	melanosome assembly	1/1093	18/14479	0.0555556	0.735946	-0.320309	0.756754	0.869381	0.771718	Ap3m1	1	cluster 1
monocyte differentiation	monocyte differentiation	1/1093	18/14479	0.0555556	0.735946	-0.320309	0.756754	0.869381	0.771718	Jun	1	cluster 1
negative regulation of reactive oxygen species metabolic process	negative regulation of reactive oxygen species metabolic process	1/1093	18/14479	0.0555556	0.735946	-0.320309	0.756754	0.869381	0.771718	Sirt2	1	cluster 1
negative regulation of systemic arterial blood pressure	negative regulation of systemic arterial blood pressure	1/1093	18/14479	0.0555556	0.735946	-0.320309	0.756754	0.869381	0.771718	Smtn	1	cluster 1
piecemeal microautophagy of the nucleus	piecemeal microautophagy of the nucleus	1/1093	18/14479	0.0555556	0.735946	-0.320309	0.756754	0.869381	0.771718	Snx30	1	cluster 1
platelet formation	platelet formation	1/1093	18/14479	0.0555556	0.735946	-0.320309	0.756754	0.869381	0.771718	Ptpn11	1	cluster 1
positive regulation of protein autophosphorylation	positive regulation of protein autophosphorylation	1/1093	18/14479	0.0555556	0.735946	-0.320309	0.756754	0.869381	0.771718	Pdgfa	1	cluster 1
prepulse inhibition	prepulse inhibition	1/1093	18/14479	0.0555556	0.735946	-0.320309	0.756754	0.869381	0.771718	Bace1	1	cluster 1
regulation of cell division	regulation of cell division	1/1093	18/14479	0.0555556	0.735946	-0.320309	0.756754	0.869381	0.771718	Kat2b	1	cluster 1
regulation of centrosome duplication	regulation of centrosome duplication	1/1093	18/14479	0.0555556	0.735946	-0.320309	0.756754	0.869381	0.771718	Chmp1b	1	cluster 1
regulation of insulin secretion involved in cellular response to glucose stimulus	regulation of insulin secretion involved in cellular response to glucose stimulus	1/1093	18/14479	0.0555556	0.735946	-0.320309	0.756754	0.869381	0.771718	Tcf7l2	1	cluster 1
regulation of transforming growth factor beta receptor signaling pathway	regulation of transforming growth factor beta receptor signaling pathway	1/1093	18/14479	0.0555556	0.735946	-0.320309	0.756754	0.869381	0.771718	Smad7	1	cluster 1
respiratory gaseous exchange by respiratory system	respiratory gaseous exchange by respiratory system	1/1093	18/14479	0.0555556	0.735946	-0.320309	0.756754	0.869381	0.771718	Traf4	1	cluster 1
short-term memory	short-term memory	1/1093	18/14479	0.0555556	0.735946	-0.320309	0.756754	0.869381	0.771718	Serpinf1	1	cluster 1
suppression of viral release by host	suppression of viral release by host	1/1093	18/14479	0.0555556	0.735946	-0.320309	0.756754	0.869381	0.771718	Trim13	1	cluster 1
surfactant homeostasis	surfactant homeostasis	1/1093	18/14479	0.0555556	0.735946	-0.320309	0.756754	0.869381	0.771718	Ctsh	1	cluster 1
telomere maintenance via telomerase	telomere maintenance via telomerase	1/1093	18/14479	0.0555556	0.735946	-0.320309	0.756754	0.869381	0.771718	Wrap53	1	cluster 1
type B pancreatic cell proliferation	type B pancreatic cell proliferation	1/1093	18/14479	0.0555556	0.735946	-0.320309	0.756754	0.869381	0.771718	Igfbp5	1	cluster 1
vesicle docking	vesicle docking	1/1093	18/14479	0.0555556	0.735946	-0.320309	0.756754	0.869381	0.771718	Stx2	1	cluster 1
cerebral cortex development	cerebral cortex development	5/1093	83/14479	0.060241	0.798014	-0.527326	0.760525	0.873226	0.775131	Slc2a1/Slc38a2/Kcna1/Wdr62/Nfix	5	cluster 1
activation of innate immune response	activation of innate immune response	2/1093	36/14479	0.0555556	0.735946	-0.453267	0.766878	0.877039	0.778515	Gbp2/Mavs	2	cluster 1
coronary vasculature development	coronary vasculature development	2/1093	36/14479	0.0555556	0.735946	-0.453267	0.766878	0.877039	0.778515	Dnm2/Cntrl	2	cluster 1
monoatomic cation transmembrane transport	monoatomic cation transmembrane transport	2/1093	36/14479	0.0555556	0.735946	-0.453267	0.766878	0.877039	0.778515	P2rx7/Ano10	2	cluster 1
negative regulation of microtubule depolymerization	negative regulation of microtubule depolymerization	2/1093	36/14479	0.0555556	0.735946	-0.453267	0.766878	0.877039	0.778515	Map6d1/Mid1ip1	2	cluster 1
pigmentation	pigmentation	2/1093	36/14479	0.0555556	0.735946	-0.453267	0.766878	0.877039	0.778515	Cd63/Ednrb	2	cluster 1
potassium ion import across plasma membrane	potassium ion import across plasma membrane	2/1093	36/14479	0.0555556	0.735946	-0.453267	0.766878	0.877039	0.778515	Atp1b3/Hcn2	2	cluster 1
sprouting angiogenesis	sprouting angiogenesis	2/1093	36/14479	0.0555556	0.735946	-0.453267	0.766878	0.877039	0.778515	Notch1/Angpt1	2	cluster 1
neurogenesis	neurogenesis	6/1093	99/14479	0.0606061	0.80285	-0.562437	0.767249	0.877039	0.778515	Trak2/Cdk5rap2/Ephb1/Fgf1/Wdr62/Nfix	6	cluster 1
excitatory postsynaptic potential	excitatory postsynaptic potential	3/1093	53/14479	0.0566038	0.749832	-0.521358	0.773977	0.882144	0.783046	P2rx7/Adrb2/Dgki	3	cluster 1
positive regulation of protein localization to plasma membrane	positive regulation of protein localization to plasma membrane	3/1093	53/14479	0.0566038	0.749832	-0.521358	0.773977	0.882144	0.783046	Itgb1/Trem2/Kif5b	3	cluster 1
cell migration involved in sprouting angiogenesis	cell migration involved in sprouting angiogenesis	1/1093	19/14479	0.0526316	0.697212	-0.377373	0.775139	0.882144	0.783046	Itgb1	1	cluster 1
negative regulation of gene expression via chromosomal CpG island methylation	negative regulation of gene expression via chromosomal CpG island methylation	1/1093	19/14479	0.0526316	0.697212	-0.377373	0.775139	0.882144	0.783046	Dubr	1	cluster 1
neuromuscular synaptic transmission	neuromuscular synaptic transmission	1/1093	19/14479	0.0526316	0.697212	-0.377373	0.775139	0.882144	0.783046	Kif1b	1	cluster 1
positive regulation of synaptic transmission, GABAergic	positive regulation of synaptic transmission, GABAergic	1/1093	19/14479	0.0526316	0.697212	-0.377373	0.775139	0.882144	0.783046	Kif5b	1	cluster 1
protein targeting to mitochondrion	protein targeting to mitochondrion	1/1093	19/14479	0.0526316	0.697212	-0.377373	0.775139	0.882144	0.783046	Fbxo7	1	cluster 1
response to pain	response to pain	1/1093	19/14479	0.0526316	0.697212	-0.377373	0.775139	0.882144	0.783046	Ednrb	1	cluster 1
regulation of membrane potential	regulation of membrane potential	5/1093	85/14479	0.0588235	0.779237	-0.58329	0.778553	0.88554	0.786061	Pex5l/Kif5b/Lipa/Kcna1/Hcn2	5	cluster 1
heterochromatin formation	heterochromatin formation	2/1093	37/14479	0.0540541	0.716055	-0.494151	0.780038	0.885762	0.786258	Hdac1/Rb1	2	cluster 1
intrinsic apoptotic signaling pathway in response to endoplasmic reticulum stress	intrinsic apoptotic signaling pathway in response to endoplasmic reticulum stress	2/1093	37/14479	0.0540541	0.716055	-0.494151	0.780038	0.885762	0.786258	Tmem117/Tmbim6	2	cluster 1
transcription initiation-coupled chromatin remodeling	transcription initiation-coupled chromatin remodeling	2/1093	37/14479	0.0540541	0.716055	-0.494151	0.780038	0.885762	0.786258	Spi1/Atad2b	2	cluster 1
dendrite development	dendrite development	3/1093	54/14479	0.0555556	0.735946	-0.555483	0.784811	0.887251	0.78758	Myo6/Dynlt1f/Ndp	3	cluster 1
monoatomic ion transmembrane transport	monoatomic ion transmembrane transport	3/1093	54/14479	0.0555556	0.735946	-0.555483	0.784811	0.887251	0.78758	S100a6/Gja1/P2rx7	3	cluster 1
protein N-linked glycosylation	protein N-linked glycosylation	3/1093	54/14479	0.0555556	0.735946	-0.555483	0.784811	0.887251	0.78758	Entpd5/Magt1/Alg14	3	cluster 1
mitochondrion organization	mitochondrion organization	8/1093	132/14479	0.0606061	0.80285	-0.650192	0.788347	0.887251	0.78758	Sh3glb1/Myh14/Fez1/Enpp1/Lig3/Lipa/P2rx7/Adgrg6	8	cluster 1
negative regulation of cell growth	negative regulation of cell growth	7/1093	117/14479	0.0598291	0.792557	-0.643758	0.78925	0.887251	0.78758	Dnajb2/Adipor2/Enpp1/Gja1/Ppard/Sertad3/Rb1	7	cluster 1
cell fate specification	cell fate specification	1/1093	20/14479	0.05	0.662351	-0.431767	0.792136	0.887251	0.78758	Psen2	1	cluster 1
detection of temperature stimulus involved in sensory perception of pain	detection of temperature stimulus involved in sensory perception of pain	1/1093	20/14479	0.05	0.662351	-0.431767	0.792136	0.887251	0.78758	Ephb1	1	cluster 1
negative regulation of tumor necrosis factor-mediated signaling pathway	negative regulation of tumor necrosis factor-mediated signaling pathway	1/1093	20/14479	0.05	0.662351	-0.431767	0.792136	0.887251	0.78758	Ccdc3	1	cluster 1
outflow tract septum morphogenesis	outflow tract septum morphogenesis	1/1093	20/14479	0.05	0.662351	-0.431767	0.792136	0.887251	0.78758	Fgfr2	1	cluster 1
peroxisome organization	peroxisome organization	1/1093	20/14479	0.05	0.662351	-0.431767	0.792136	0.887251	0.78758	Pex2	1	cluster 1
poly(A)+ mRNA export from nucleus	poly(A)+ mRNA export from nucleus	1/1093	20/14479	0.05	0.662351	-0.431767	0.792136	0.887251	0.78758	Nxt2	1	cluster 1
positive regulation of cilium assembly	positive regulation of cilium assembly	1/1093	20/14479	0.05	0.662351	-0.431767	0.792136	0.887251	0.78758	Ccp110	1	cluster 1
positive regulation of ERAD pathway	positive regulation of ERAD pathway	1/1093	20/14479	0.05	0.662351	-0.431767	0.792136	0.887251	0.78758	Cav1	1	cluster 1
positive regulation of fibroblast migration	positive regulation of fibroblast migration	1/1093	20/14479	0.05	0.662351	-0.431767	0.792136	0.887251	0.78758	Itgb1	1	cluster 1
postsynapse organization	postsynapse organization	1/1093	20/14479	0.05	0.662351	-0.431767	0.792136	0.887251	0.78758	Wasf2	1	cluster 1
protein localization to Golgi apparatus	protein localization to Golgi apparatus	1/1093	20/14479	0.05	0.662351	-0.431767	0.792136	0.887251	0.78758	Rab33b	1	cluster 1
regulation of monoatomic ion transmembrane transport	regulation of monoatomic ion transmembrane transport	1/1093	20/14479	0.05	0.662351	-0.431767	0.792136	0.887251	0.78758	Stom	1	cluster 1
regulation of ossification	regulation of ossification	1/1093	20/14479	0.05	0.662351	-0.431767	0.792136	0.887251	0.78758	Mapk3	1	cluster 1
regulation of proteasomal protein catabolic process	regulation of proteasomal protein catabolic process	1/1093	20/14479	0.05	0.662351	-0.431767	0.792136	0.887251	0.78758	Apoe	1	cluster 1
regulation of short-term neuronal synaptic plasticity	regulation of short-term neuronal synaptic plasticity	1/1093	20/14479	0.05	0.662351	-0.431767	0.792136	0.887251	0.78758	Cln3	1	cluster 1
thyroid gland development	thyroid gland development	1/1093	20/14479	0.05	0.662351	-0.431767	0.792136	0.887251	0.78758	Mapk3	1	cluster 1
TORC1 signaling	TORC1 signaling	1/1093	20/14479	0.05	0.662351	-0.431767	0.792136	0.887251	0.78758	Rps6ka1	1	cluster 1
DNA damage checkpoint signaling	DNA damage checkpoint signaling	2/1093	38/14479	0.0526316	0.697212	-0.534036	0.792542	0.887251	0.78758	Chek2/Ptpn11	2	cluster 1
negative regulation of Notch signaling pathway	negative regulation of Notch signaling pathway	2/1093	38/14479	0.0526316	0.697212	-0.534036	0.792542	0.887251	0.78758	Hey2/Dlk2	2	cluster 1
regulation of cytokinesis	regulation of cytokinesis	2/1093	38/14479	0.0526316	0.697212	-0.534036	0.792542	0.887251	0.78758	Sh3glb1/Ccp110	2	cluster 1
ribosome biogenesis	ribosome biogenesis	2/1093	38/14479	0.0526316	0.697212	-0.534036	0.792542	0.887251	0.78758	Glul/Rplp0	2	cluster 1
positive regulation of peptidyl-serine phosphorylation	positive regulation of peptidyl-serine phosphorylation	4/1093	71/14479	0.056338	0.746311	-0.612304	0.793671	0.887551	0.787846	Mapkap1/Cd44/Cav1/Angpt1	4	cluster 1
synapse organization	synapse organization	4/1093	71/14479	0.056338	0.746311	-0.612304	0.793671	0.887551	0.787846	Nfasc/C1qa/Klk8/Mapt	4	cluster 1
meiotic cell cycle	meiotic cell cycle	3/1093	55/14479	0.0545455	0.722565	-0.589032	0.795212	0.887828	0.788093	Sirt2/Cdk2/Utp14b	3	cluster 1
regulation of postsynapse assembly	regulation of postsynapse assembly	3/1093	55/14479	0.0545455	0.722565	-0.589032	0.795212	0.887828	0.788093	Dock1/Gna13/Trim47	3	cluster 1
response to cytokine	response to cytokine	3/1093	55/14479	0.0545455	0.722565	-0.589032	0.795212	0.887828	0.788093	Rela/Stat3/Serpina3n	3	cluster 1
autophagosome assembly	autophagosome assembly	4/1093	72/14479	0.0555556	0.735946	-0.641817	0.802604	0.895149	0.794591	Trp53inp2/Rab33b/Wipi1/Tcirg1	4	cluster 1
mitotic G2 DNA damage checkpoint signaling	mitotic G2 DNA damage checkpoint signaling	2/1093	39/14479	0.0512821	0.679335	-0.57298	0.804414	0.895149	0.794591	Syf2/Foxo4	2	cluster 1
androgen receptor signaling pathway	androgen receptor signaling pathway	1/1093	21/14479	0.047619	0.630811	-0.483775	0.807849	0.895149	0.794591	Rhoa	1	cluster 1
G protein-coupled receptor signaling pathway, coupled to cyclic nucleotide second messenger	G protein-coupled receptor signaling pathway, coupled to cyclic nucleotide second messenger	1/1093	21/14479	0.047619	0.630811	-0.483775	0.807849	0.895149	0.794591	Pth1r	1	cluster 1
head development	head development	1/1093	21/14479	0.047619	0.630811	-0.483775	0.807849	0.895149	0.794591	Mks1	1	cluster 1
negative regulation of stem cell population maintenance	negative regulation of stem cell population maintenance	1/1093	21/14479	0.047619	0.630811	-0.483775	0.807849	0.895149	0.794591	Hdac1	1	cluster 1
negative regulation of telomere maintenance via telomerase	negative regulation of telomere maintenance via telomerase	1/1093	21/14479	0.047619	0.630811	-0.483775	0.807849	0.895149	0.794591	Tinf2	1	cluster 1
positive regulation of cytokine production involved in inflammatory response	positive regulation of cytokine production involved in inflammatory response	1/1093	21/14479	0.047619	0.630811	-0.483775	0.807849	0.895149	0.794591	Stat3	1	cluster 1
positive regulation of dendrite development	positive regulation of dendrite development	1/1093	21/14479	0.047619	0.630811	-0.483775	0.807849	0.895149	0.794591	Abl1	1	cluster 1
positive regulation of endothelial cell apoptotic process	positive regulation of endothelial cell apoptotic process	1/1093	21/14479	0.047619	0.630811	-0.483775	0.807849	0.895149	0.794591	Rgcc	1	cluster 1
positive regulation of protein export from nucleus	positive regulation of protein export from nucleus	1/1093	21/14479	0.047619	0.630811	-0.483775	0.807849	0.895149	0.794591	Anp32b	1	cluster 1
regulation of synapse maturation	regulation of synapse maturation	1/1093	21/14479	0.047619	0.630811	-0.483775	0.807849	0.895149	0.794591	Rock1	1	cluster 1
response to type II interferon	response to type II interferon	1/1093	21/14479	0.047619	0.630811	-0.483775	0.807849	0.895149	0.794591	Slc11a1	1	cluster 1
skeletal muscle contraction	skeletal muscle contraction	1/1093	21/14479	0.047619	0.630811	-0.483775	0.807849	0.895149	0.794591	Myh14	1	cluster 1
cellular response to UV	cellular response to UV	3/1093	57/14479	0.0526316	0.697212	-0.654489	0.814754	0.898683	0.797728	Pcna/Rhbdd1/Bmf	3	cluster 1
heterophilic cell-cell adhesion via plasma membrane cell adhesion molecules	heterophilic cell-cell adhesion via plasma membrane cell adhesion molecules	2/1093	40/14479	0.05	0.662351	-0.611034	0.815678	0.898683	0.797728	Lgals9/Nectin1	2	cluster 1
insulin secretion	insulin secretion	2/1093	40/14479	0.05	0.662351	-0.611034	0.815678	0.898683	0.797728	Rapgef4/Srebf1	2	cluster 1
oogenesis	oogenesis	2/1093	40/14479	0.05	0.662351	-0.611034	0.815678	0.898683	0.797728	Hexb/H3f3b	2	cluster 1
positive regulation of double-strand break repair	positive regulation of double-strand break repair	2/1093	40/14479	0.05	0.662351	-0.611034	0.815678	0.898683	0.797728	Wrap53/Spidr	2	cluster 1
regulation of neuron projection development	regulation of neuron projection development	2/1093	40/14479	0.05	0.662351	-0.611034	0.815678	0.898683	0.797728	Fbxo7/Rhoa	2	cluster 1
calcium ion transport	calcium ion transport	5/1093	90/14479	0.0555556	0.735946	-0.718022	0.819033	0.898683	0.797728	P2rx7/Cav1/Itpr2/Ccr5/Psen2	5	cluster 1
Notch signaling pathway	Notch signaling pathway	6/1093	106/14479	0.0566038	0.749832	-0.73867	0.820618	0.898683	0.797728	Notch1/Epn2/Tmem100/Adam17/Hey2/Psen2	6	cluster 1
corpus callosum development	corpus callosum development	1/1093	22/14479	0.0454545	0.602138	-0.533635	0.822375	0.898683	0.797728	Kcna1	1	cluster 1
DNA repair-dependent chromatin remodeling	DNA repair-dependent chromatin remodeling	1/1093	22/14479	0.0454545	0.602138	-0.533635	0.822375	0.898683	0.797728	Aplf	1	cluster 1
embryonic brain development	embryonic brain development	1/1093	22/14479	0.0454545	0.602138	-0.533635	0.822375	0.898683	0.797728	Mks1	1	cluster 1
embryonic forelimb morphogenesis	embryonic forelimb morphogenesis	1/1093	22/14479	0.0454545	0.602138	-0.533635	0.822375	0.898683	0.797728	Wnt3	1	cluster 1
gastrulation with mouth forming second	gastrulation with mouth forming second	1/1093	22/14479	0.0454545	0.602138	-0.533635	0.822375	0.898683	0.797728	Plpp3	1	cluster 1
ionotropic glutamate receptor signaling pathway	ionotropic glutamate receptor signaling pathway	1/1093	22/14479	0.0454545	0.602138	-0.533635	0.822375	0.898683	0.797728	Cln3	1	cluster 1
labyrinthine layer blood vessel development	labyrinthine layer blood vessel development	1/1093	22/14479	0.0454545	0.602138	-0.533635	0.822375	0.898683	0.797728	Hey2	1	cluster 1
negative regulation of hippo signaling	negative regulation of hippo signaling	1/1093	22/14479	0.0454545	0.602138	-0.533635	0.822375	0.898683	0.797728	Limd1	1	cluster 1
negative regulation of type I interferon-mediated signaling pathway	negative regulation of type I interferon-mediated signaling pathway	1/1093	22/14479	0.0454545	0.602138	-0.533635	0.822375	0.898683	0.797728	Mavs	1	cluster 1
positive regulation of cell migration involved in sprouting angiogenesis	positive regulation of cell migration involved in sprouting angiogenesis	1/1093	22/14479	0.0454545	0.602138	-0.533635	0.822375	0.898683	0.797728	Abl1	1	cluster 1
positive regulation of interferon-alpha production	positive regulation of interferon-alpha production	1/1093	22/14479	0.0454545	0.602138	-0.533635	0.822375	0.898683	0.797728	Mavs	1	cluster 1
positive regulation of protein metabolic process	positive regulation of protein metabolic process	1/1093	22/14479	0.0454545	0.602138	-0.533635	0.822375	0.898683	0.797728	Mapk7	1	cluster 1
positive regulation of viral genome replication	positive regulation of viral genome replication	1/1093	22/14479	0.0454545	0.602138	-0.533635	0.822375	0.898683	0.797728	Notch1	1	cluster 1
regulation of postsynaptic density assembly	regulation of postsynaptic density assembly	1/1093	22/14479	0.0454545	0.602138	-0.533635	0.822375	0.898683	0.797728	Abi3	1	cluster 1
sensory perception of smell	sensory perception of smell	1/1093	22/14479	0.0454545	0.602138	-0.533635	0.822375	0.898683	0.797728	Pde1c	1	cluster 1
spinal cord motor neuron differentiation	spinal cord motor neuron differentiation	1/1093	22/14479	0.0454545	0.602138	-0.533635	0.822375	0.898683	0.797728	Cln8	1	cluster 1
startle response	startle response	1/1093	22/14479	0.0454545	0.602138	-0.533635	0.822375	0.898683	0.797728	Kcna1	1	cluster 1
TOR signaling	TOR signaling	1/1093	22/14479	0.0454545	0.602138	-0.533635	0.822375	0.898683	0.797728	Lipa	1	cluster 1
cellular senescence	cellular senescence	2/1093	41/14479	0.0487805	0.646196	-0.648246	0.826358	0.902078	0.800741	Abl1/Cav1	2	cluster 1
chromosome organization	chromosome organization	2/1093	41/14479	0.0487805	0.646196	-0.648246	0.826358	0.902078	0.800741	Rad54l/Rb1	2	cluster 1
negative regulation of DNA-binding transcription factor activity	negative regulation of DNA-binding transcription factor activity	3/1093	59/14479	0.0508475	0.673578	-0.717897	0.832691	0.905927	0.804158	Id3/Ctnnbip1/Tcf7l2	3	cluster 1
cell-cell junction assembly	cell-cell junction assembly	1/1093	23/14479	0.0434783	0.575958	-0.581551	0.835804	0.905927	0.804158	Cdh20	1	cluster 1
inhibitory synapse assembly	inhibitory synapse assembly	1/1093	23/14479	0.0434783	0.575958	-0.581551	0.835804	0.905927	0.804158	Plxnb1	1	cluster 1
intermediate filament organization	intermediate filament organization	1/1093	23/14479	0.0434783	0.575958	-0.581551	0.835804	0.905927	0.804158	Vim	1	cluster 1
intra-Golgi vesicle-mediated transport	intra-Golgi vesicle-mediated transport	1/1093	23/14479	0.0434783	0.575958	-0.581551	0.835804	0.905927	0.804158	Rab33b	1	cluster 1
microtubule nucleation	microtubule nucleation	1/1093	23/14479	0.0434783	0.575958	-0.581551	0.835804	0.905927	0.804158	Nedd1	1	cluster 1
negative regulation of keratinocyte proliferation	negative regulation of keratinocyte proliferation	1/1093	23/14479	0.0434783	0.575958	-0.581551	0.835804	0.905927	0.804158	Fgfr2	1	cluster 1
post-anal tail morphogenesis	post-anal tail morphogenesis	1/1093	23/14479	0.0434783	0.575958	-0.581551	0.835804	0.905927	0.804158	Scrib	1	cluster 1
regulation of dendrite morphogenesis	regulation of dendrite morphogenesis	1/1093	23/14479	0.0434783	0.575958	-0.581551	0.835804	0.905927	0.804158	Kndc1	1	cluster 1
regulation of intracellular pH	regulation of intracellular pH	1/1093	23/14479	0.0434783	0.575958	-0.581551	0.835804	0.905927	0.804158	Slc4a2	1	cluster 1
regulation of potassium ion transmembrane transport	regulation of potassium ion transmembrane transport	1/1093	23/14479	0.0434783	0.575958	-0.581551	0.835804	0.905927	0.804158	Cd63	1	cluster 1
activation of GTPase activity	activation of GTPase activity	2/1093	42/14479	0.047619	0.630811	-0.684659	0.836477	0.905927	0.804158	Foxj1/Scrib	2	cluster 1
G2/M transition of mitotic cell cycle	G2/M transition of mitotic cell cycle	2/1093	42/14479	0.047619	0.630811	-0.684659	0.836477	0.905927	0.804158	Chek2/Mta3	2	cluster 1
pattern specification process	pattern specification process	2/1093	42/14479	0.047619	0.630811	-0.684659	0.836477	0.905927	0.804158	Shroom3/Hey2	2	cluster 1
SCF-dependent proteasomal ubiquitin-dependent protein catabolic process	SCF-dependent proteasomal ubiquitin-dependent protein catabolic process	2/1093	42/14479	0.047619	0.630811	-0.684659	0.836477	0.905927	0.804158	Wwtr1/Fbxo2	2	cluster 1
positive regulation of autophagy	positive regulation of autophagy	4/1093	77/14479	0.0519481	0.688157	-0.783987	0.842653	0.912137	0.80967	Sh3glb1/Svip/Zc3h12a/Rock1	4	cluster 1
protein monoubiquitination	protein monoubiquitination	2/1093	43/14479	0.0465116	0.616141	-0.720314	0.84606	0.912887	0.810336	Itch/Pex2	2	cluster 1
regulation of embryonic development	regulation of embryonic development	2/1093	43/14479	0.0465116	0.616141	-0.720314	0.84606	0.912887	0.810336	Nfe2l2/Kat2b	2	cluster 1
apoptotic mitochondrial changes	apoptotic mitochondrial changes	1/1093	24/14479	0.0416667	0.551959	-0.627701	0.848219	0.912887	0.810336	Rnf7	1	cluster 1
cell-cell adhesion mediated by cadherin	cell-cell adhesion mediated by cadherin	1/1093	24/14479	0.0416667	0.551959	-0.627701	0.848219	0.912887	0.810336	Cdh20	1	cluster 1
mitochondrial fusion	mitochondrial fusion	1/1093	24/14479	0.0416667	0.551959	-0.627701	0.848219	0.912887	0.810336	Usp30	1	cluster 1
negative regulation of mRNA splicing, via spliceosome	negative regulation of mRNA splicing, via spliceosome	1/1093	24/14479	0.0416667	0.551959	-0.627701	0.848219	0.912887	0.810336	Pcbp4	1	cluster 1
positive regulation of exocytosis	positive regulation of exocytosis	1/1093	24/14479	0.0416667	0.551959	-0.627701	0.848219	0.912887	0.810336	Anxa2	1	cluster 1
response to interleukin-1	response to interleukin-1	1/1093	24/14479	0.0416667	0.551959	-0.627701	0.848219	0.912887	0.810336	Rela	1	cluster 1
RNA catabolic process	RNA catabolic process	1/1093	24/14479	0.0416667	0.551959	-0.627701	0.848219	0.912887	0.810336	Rnaseh2b	1	cluster 1
skeletal muscle fiber development	skeletal muscle fiber development	1/1093	24/14479	0.0416667	0.551959	-0.627701	0.848219	0.912887	0.810336	Nfatc3	1	cluster 1
synaptic vesicle priming	synaptic vesicle priming	1/1093	24/14479	0.0416667	0.551959	-0.627701	0.848219	0.912887	0.810336	Snap23	1	cluster 1
regulation of autophagy	regulation of autophagy	3/1093	61/14479	0.0491803	0.651493	-0.779404	0.849113	0.913373	0.810767	Cln3/Gpr137b/Mapt	3	cluster 1
cellular response to interferon-beta	cellular response to interferon-beta	2/1093	44/14479	0.0454545	0.602138	-0.755248	0.85513	0.915676	0.812812	Gbp2/Mavs	2	cluster 1
mitotic spindle assembly	mitotic spindle assembly	2/1093	44/14479	0.0454545	0.602138	-0.755248	0.85513	0.915676	0.812812	Chek2/Rhoa	2	cluster 1
negative regulation of TORC1 signaling	negative regulation of TORC1 signaling	2/1093	44/14479	0.0454545	0.602138	-0.755248	0.85513	0.915676	0.812812	Mapk3/Ube2d1	2	cluster 1
neuromuscular process	neuromuscular process	2/1093	44/14479	0.0454545	0.602138	-0.755248	0.85513	0.915676	0.812812	Hexb/Kcna1	2	cluster 1
regulation of cell adhesion	regulation of cell adhesion	2/1093	44/14479	0.0454545	0.602138	-0.755248	0.85513	0.915676	0.812812	Il18/Pdpn	2	cluster 1
synapse assembly	synapse assembly	3/1093	62/14479	0.0483871	0.640985	-0.809487	0.856786	0.915676	0.812812	Myo6/Plxnb1/Mapt	3	cluster 1
blastocyst development	blastocyst development	1/1093	25/14479	0.04	0.529881	-0.672237	0.859696	0.915676	0.812812	Tgfbr1	1	cluster 1
cellular response to estradiol stimulus	cellular response to estradiol stimulus	1/1093	25/14479	0.04	0.529881	-0.672237	0.859696	0.915676	0.812812	Mmp2	1	cluster 1
clathrin-dependent endocytosis	clathrin-dependent endocytosis	1/1093	25/14479	0.04	0.529881	-0.672237	0.859696	0.915676	0.812812	Ston2	1	cluster 1
DNA biosynthetic process	DNA biosynthetic process	1/1093	25/14479	0.04	0.529881	-0.672237	0.859696	0.915676	0.812812	Lig3	1	cluster 1
fibroblast migration	fibroblast migration	1/1093	25/14479	0.04	0.529881	-0.672237	0.859696	0.915676	0.812812	Pdlim1	1	cluster 1
negative regulation of osteoclast differentiation	negative regulation of osteoclast differentiation	1/1093	25/14479	0.04	0.529881	-0.672237	0.859696	0.915676	0.812812	Gpr137b	1	cluster 1
positive regulation of DNA binding	positive regulation of DNA binding	1/1093	25/14479	0.04	0.529881	-0.672237	0.859696	0.915676	0.812812	Sirt2	1	cluster 1
positive regulation of mRNA splicing, via spliceosome	positive regulation of mRNA splicing, via spliceosome	1/1093	25/14479	0.04	0.529881	-0.672237	0.859696	0.915676	0.812812	Prdx6	1	cluster 1
protein complex oligomerization	protein complex oligomerization	1/1093	25/14479	0.04	0.529881	-0.672237	0.859696	0.915676	0.812812	Zc3h12a	1	cluster 1
protein localization to organelle	protein localization to organelle	1/1093	25/14479	0.04	0.529881	-0.672237	0.859696	0.915676	0.812812	Tcirg1	1	cluster 1
protein tetramerization	protein tetramerization	1/1093	25/14479	0.04	0.529881	-0.672237	0.859696	0.915676	0.812812	Mavs	1	cluster 1
regulation of immune system process	regulation of immune system process	1/1093	25/14479	0.04	0.529881	-0.672237	0.859696	0.915676	0.812812	Zbtb20	1	cluster 1
regulation of presynaptic cytosolic calcium ion concentration	regulation of presynaptic cytosolic calcium ion concentration	1/1093	25/14479	0.04	0.529881	-0.672237	0.859696	0.915676	0.812812	Marcksl1	1	cluster 1
microtubule-based movement	microtubule-based movement	2/1093	45/14479	0.0444444	0.588757	-0.789497	0.863709	0.919432	0.816146	Kif1c/Dync1li2	2	cluster 1
regulation of blood pressure	regulation of blood pressure	3/1093	63/14479	0.047619	0.630811	-0.839143	0.864115	0.919432	0.816146	Wnk1/Gna13/Ednrb	3	cluster 1
alternative mRNA splicing, via spliceosome	alternative mRNA splicing, via spliceosome	1/1093	26/14479	0.0384615	0.509501	-0.715294	0.870305	0.92316	0.819455	Slu7	1	cluster 1
cellular response to gamma radiation	cellular response to gamma radiation	1/1093	26/14479	0.0384615	0.509501	-0.715294	0.870305	0.92316	0.819455	Chek2	1	cluster 1
negative regulation of intrinsic apoptotic signaling pathway	negative regulation of intrinsic apoptotic signaling pathway	1/1093	26/14479	0.0384615	0.509501	-0.715294	0.870305	0.92316	0.819455	Hdac1	1	cluster 1
positive regulation of glial cell proliferation	positive regulation of glial cell proliferation	1/1093	26/14479	0.0384615	0.509501	-0.715294	0.870305	0.92316	0.819455	Vim	1	cluster 1
positive regulation of release of cytochrome c from mitochondria	positive regulation of release of cytochrome c from mitochondria	1/1093	26/14479	0.0384615	0.509501	-0.715294	0.870305	0.92316	0.819455	Bmf	1	cluster 1
regulation of protein localization to plasma membrane	regulation of protein localization to plasma membrane	1/1093	26/14479	0.0384615	0.509501	-0.715294	0.870305	0.92316	0.819455	Cln3	1	cluster 1
regulation of inflammatory response	regulation of inflammatory response	3/1093	64/14479	0.046875	0.620954	-0.868387	0.871111	0.923539	0.819792	Rela/Il1rl2/Slc7a2	3	cluster 1
antimicrobial humoral immune response mediated by antimicrobial peptide	antimicrobial humoral immune response mediated by antimicrobial peptide	2/1093	46/14479	0.0434783	0.575958	-0.823093	0.87182	0.923815	0.820037	Hmgn2/Ccl9	2	cluster 1
mitotic cell cycle	mitotic cell cycle	5/1093	99/14479	0.0505051	0.669042	-0.94417	0.876725	0.927359	0.823182	Nek9/Snx18/Lipa/Nedd1/Ndp	5	cluster 1
dendrite morphogenesis	dendrite morphogenesis	2/1093	47/14479	0.0425532	0.563703	-0.856065	0.879484	0.927359	0.823182	Trak2/Itgb1	2	cluster 1
positive regulation of stem cell population maintenance	positive regulation of stem cell population maintenance	2/1093	47/14479	0.0425532	0.563703	-0.856065	0.879484	0.927359	0.823182	Ss18/Hdac1	2	cluster 1
RNA polymerase II preinitiation complex assembly	RNA polymerase II preinitiation complex assembly	2/1093	47/14479	0.0425532	0.563703	-0.856065	0.879484	0.927359	0.823182	Taf13/Gtf2a1	2	cluster 1
translation at presynapse	translation at presynapse	2/1093	47/14479	0.0425532	0.563703	-0.856065	0.879484	0.927359	0.823182	Rps12/Rps24	2	cluster 1
calcium-dependent cell-cell adhesion via plasma membrane cell adhesion molecules	calcium-dependent cell-cell adhesion via plasma membrane cell adhesion molecules	1/1093	27/14479	0.037037	0.490631	-0.756989	0.880114	0.927359	0.823182	Cdh20	1	cluster 1
heparan sulfate proteoglycan biosynthetic process	heparan sulfate proteoglycan biosynthetic process	1/1093	27/14479	0.037037	0.490631	-0.756989	0.880114	0.927359	0.823182	Hs3st1	1	cluster 1
neurotransmitter receptor localization to postsynaptic specialization membrane	neurotransmitter receptor localization to postsynaptic specialization membrane	1/1093	27/14479	0.037037	0.490631	-0.756989	0.880114	0.927359	0.823182	Gpsm2	1	cluster 1
positive regulation of intracellular protein transport	positive regulation of intracellular protein transport	1/1093	27/14479	0.037037	0.490631	-0.756989	0.880114	0.927359	0.823182	Kif5b	1	cluster 1
regulation of translational initiation	regulation of translational initiation	1/1093	27/14479	0.037037	0.490631	-0.756989	0.880114	0.927359	0.823182	Mif4gd	1	cluster 1
stress granule assembly	stress granule assembly	1/1093	27/14479	0.037037	0.490631	-0.756989	0.880114	0.927359	0.823182	Dazap2	1	cluster 1
endoplasmic reticulum to Golgi vesicle-mediated transport	endoplasmic reticulum to Golgi vesicle-mediated transport	5/1093	100/14479	0.05	0.662351	-0.968143	0.882051	0.928926	0.824573	Sec24d/Bet1/Creb3l2/Lmf1/Tmed10	5	cluster 1
cellular response to virus	cellular response to virus	2/1093	48/14479	0.0416667	0.551959	-0.888441	0.886723	0.930727	0.826172	Zc3h12a/Lgals9	2	cluster 1
peptidyl-threonine phosphorylation	peptidyl-threonine phosphorylation	2/1093	48/14479	0.0416667	0.551959	-0.888441	0.886723	0.930727	0.826172	Wnk1/Oxsr1	2	cluster 1
translation at postsynapse	translation at postsynapse	2/1093	48/14479	0.0416667	0.551959	-0.888441	0.886723	0.930727	0.826172	Rps12/Rps24	2	cluster 1
negative regulation of translation	negative regulation of translation	4/1093	84/14479	0.047619	0.630811	-0.969665	0.887055	0.930727	0.826172	Igfbp5/Shmt1/Rida/Rps3	4	cluster 1
adherens junction organization	adherens junction organization	1/1093	28/14479	0.0357143	0.473108	-0.797426	0.889181	0.930727	0.826172	Cdh20	1	cluster 1
dentate gyrus development	dentate gyrus development	1/1093	28/14479	0.0357143	0.473108	-0.797426	0.889181	0.930727	0.826172	Csf1r	1	cluster 1
limb morphogenesis	limb morphogenesis	1/1093	28/14479	0.0357143	0.473108	-0.797426	0.889181	0.930727	0.826172	Col2a1	1	cluster 1
neurotransmitter secretion	neurotransmitter secretion	1/1093	28/14479	0.0357143	0.473108	-0.797426	0.889181	0.930727	0.826172	Dgki	1	cluster 1
positive regulation of dendrite extension	positive regulation of dendrite extension	1/1093	28/14479	0.0357143	0.473108	-0.797426	0.889181	0.930727	0.826172	Sh3glb1	1	cluster 1
positive regulation of TOR signaling	positive regulation of TOR signaling	1/1093	28/14479	0.0357143	0.473108	-0.797426	0.889181	0.930727	0.826172	Trem2	1	cluster 1
post-transcriptional regulation of gene expression	post-transcriptional regulation of gene expression	1/1093	28/14479	0.0357143	0.473108	-0.797426	0.889181	0.930727	0.826172	Cav1	1	cluster 1
response to gamma radiation	response to gamma radiation	1/1093	28/14479	0.0357143	0.473108	-0.797426	0.889181	0.930727	0.826172	Chek2	1	cluster 1
response to toxic substance	response to toxic substance	3/1093	67/14479	0.0447761	0.59315	-0.95378	0.890225	0.931347	0.826722	Pon2/Mapk3/Ddc	3	cluster 1
ATP metabolic process	ATP metabolic process	1/1093	29/14479	0.0344828	0.456794	-0.836698	0.897562	0.937121	0.831847	Enpp1	1	cluster 1
interstrand cross-link repair	interstrand cross-link repair	1/1093	29/14479	0.0344828	0.456794	-0.836698	0.897562	0.937121	0.831847	Fancc	1	cluster 1
mitotic spindle assembly checkpoint signaling	mitotic spindle assembly checkpoint signaling	1/1093	29/14479	0.0344828	0.456794	-0.836698	0.897562	0.937121	0.831847	Mad1l1	1	cluster 1
transmission of nerve impulse	transmission of nerve impulse	1/1093	29/14479	0.0344828	0.456794	-0.836698	0.897562	0.937121	0.831847	Nfasc	1	cluster 1
regulation of long-term neuronal synaptic plasticity	regulation of long-term neuronal synaptic plasticity	1/1093	30/14479	0.0333333	0.441568	-0.874886	0.905311	0.943776	0.837755	S100b	1	cluster 1
regulation of presynaptic membrane potential	regulation of presynaptic membrane potential	1/1093	30/14479	0.0333333	0.441568	-0.874886	0.905311	0.943776	0.837755	Kcna1	1	cluster 1
rescue of stalled ribosome	rescue of stalled ribosome	1/1093	30/14479	0.0333333	0.441568	-0.874886	0.905311	0.943776	0.837755	Ddrgk1	1	cluster 1
proteasome-mediated ubiquitin-dependent protein catabolic process	proteasome-mediated ubiquitin-dependent protein catabolic process	14/1093	250/14479	0.056	0.741833	-1.17658	0.907493	0.945573	0.83935	Dnajb2/Nfe2l2/Itch/Sirt2/Rnf122/Rnf7/Ube2d1/Fbxo7/Rhobtb3/Trim13/Psmb8/Gid4/Traf4/Kctd5	14	cluster 1
homophilic cell adhesion via plasma membrane adhesion molecules	homophilic cell adhesion via plasma membrane adhesion molecules	4/1093	89/14479	0.0449438	0.595372	-1.09411	0.911676	0.94741	0.840981	Cdh20/Igsf11/Cadm4/Nectin1	4	cluster 1
protein deubiquitination	protein deubiquitination	2/1093	52/14479	0.0384615	0.509501	-1.01249	0.911825	0.94741	0.840981	Usp30/Zc3h12a	2	cluster 1
synaptic transmission, glutamatergic	synaptic transmission, glutamatergic	2/1093	52/14479	0.0384615	0.509501	-1.01249	0.911825	0.94741	0.840981	Plat/Adrb2	2	cluster 1
gastrulation	gastrulation	1/1093	31/14479	0.0322581	0.427323	-0.912064	0.912474	0.94741	0.840981	Syf2	1	cluster 1
intrinsic apoptotic signaling pathway by p53 class mediator	intrinsic apoptotic signaling pathway by p53 class mediator	1/1093	31/14479	0.0322581	0.427323	-0.912064	0.912474	0.94741	0.840981	Trp53bp2	1	cluster 1
positive regulation of protein targeting to membrane	positive regulation of protein targeting to membrane	1/1093	31/14479	0.0322581	0.427323	-0.912064	0.912474	0.94741	0.840981	Stom	1	cluster 1
regulation of neuronal synaptic plasticity	regulation of neuronal synaptic plasticity	1/1093	31/14479	0.0322581	0.427323	-0.912064	0.912474	0.94741	0.840981	S100b	1	cluster 1
intrinsic apoptotic signaling pathway in response to DNA damage	intrinsic apoptotic signaling pathway in response to DNA damage	2/1093	53/14479	0.0377358	0.499888	-1.04225	0.917231	0.951869	0.844939	Chek2/Tnfrsf1a	2	cluster 1
base-excision repair	base-excision repair	1/1093	32/14479	0.03125	0.41397	-0.948299	0.919095	0.952365	0.84538	Rps3	1	cluster 1
cytokine production	cytokine production	1/1093	32/14479	0.03125	0.41397	-0.948299	0.919095	0.952365	0.84538	Lipa	1	cluster 1
regulation of presynapse assembly	regulation of presynapse assembly	1/1093	32/14479	0.03125	0.41397	-0.948299	0.919095	0.952365	0.84538	Igsf11	1	cluster 1
gamma-aminobutyric acid signaling pathway	gamma-aminobutyric acid signaling pathway	1/1093	33/14479	0.030303	0.401425	-0.98365	0.925216	0.957745	0.850155	Gnai2	1	cluster 1
protein localization to cilium	protein localization to cilium	1/1093	33/14479	0.030303	0.401425	-0.98365	0.925216	0.957745	0.850155	Ehd1	1	cluster 1
protein K63-linked ubiquitination	protein K63-linked ubiquitination	2/1093	55/14479	0.0363636	0.48171	-1.1004	0.92712	0.959234	0.851477	Itch/Rnf135	2	cluster 1
positive regulation of translation	positive regulation of translation	3/1093	75/14479	0.04	0.529881	-1.16637	0.929367	0.961076	0.853112	Pld1/Mapk3/Bcl3	3	cluster 1
epigenetic regulation of gene expression	epigenetic regulation of gene expression	1/1093	34/14479	0.0294118	0.389618	-1.01817	0.930874	0.96167	0.853639	Sirt2	1	cluster 1
mRNA stabilization	mRNA stabilization	1/1093	34/14479	0.0294118	0.389618	-1.01817	0.930874	0.96167	0.853639	Slc11a1	1	cluster 1
positive regulation of cell differentiation	positive regulation of cell differentiation	2/1093	56/14479	0.0357143	0.473108	-1.12883	0.931636	0.961975	0.85391	Serpinf2/Clu	2	cluster 1
regulation of protein localization	regulation of protein localization	4/1093	95/14479	0.0421053	0.55777	-1.23569	0.934832	0.964672	0.856304	Dnajb2/Sgk1/Eps15/Mmd2	4	cluster 1
cellular response to leukemia inhibitory factor	cellular response to leukemia inhibitory factor	5/1093	113/14479	0.0442478	0.586152	-1.26198	0.935184	0.964672	0.856304	Laptm5/Phc1/Shmt1/Smad7/Pcolce2	5	cluster 1
response to heat	response to heat	1/1093	35/14479	0.0285714	0.378486	-1.05191	0.936105	0.965138	0.856718	Hspb1	1	cluster 1
[truncated: 4,968 more rows]
