# Supplementary material for: Axonal injury is a targetable driver of glioblastoma progression
Source: Nature. 2025 Aug 20;646(8084):452–61. doi: 10.1038/s41586-025-09411-2 (PMC12507684; doi:10.1038/s41586-025-09411-2)
Supplement: Supplementary file 3 — Supplementary Tables 1–10. [file 41586_2025_9411_MOESM3_ESM.zip › Supplementary_Table_5.xlsx]

## Sheet: Supplementary Table 5
GCGR-L15	GL23	GCGR-E43	GCGR-L21	GCGR-L24	GCGR-L5	GCGR-L1	GCGR-E20	GCGR-L22	GBM2	GCGR-L24E	GL23E	GCGR-E43E	GCGR-L5E	GO	cluster
142	-118	-6	153	7	-14	-6	121	58	47	0	25	55	46	GOBP_AXON_DEVELOPMENT	cluster 1
142	-44	-28	159	-37	-56	-4	121	48	17	-2	33	85	56	GOBP_REGULATION_OF_MITOCHONDRIAL_MEMBRANE_PERMEABILITY	cluster 1
72	-120	106	155	-53	-32	-28	93	48	-39	-6	-13	93	34	GOBP_REGULATION_OF_VESICLE_MEDIATED_TRANSPORT	cluster 1
136	-130	-30	133	-15	12	-52	129	28	46	0	-11	-21	38	GOBP_NEUROGENESIS	cluster 1
72	-116	78	91	-63	-26	-86	111	40	43	4	23	77	6	GOBP_CELLULAR_RESPONSE_TO_REACTIVE_OXYGEN_SPECIES	cluster 1
66	-68	-50	141	-9	-50	-4	39	56	-23	-2	7	109	30	GOBP_ASSOCIATIVE_LEARNING	cluster 1
68	-34	38	91	-61	8	-50	73	22	39	-6	-3	42	8	GOBP_CELLULAR_RESPONSE_TO_STARVATION	cluster 1
93	-92	28	84	13	-50	-36	69	46	-23	-4	-13	123	-4	GOBP_REGULATION_OF_HORMONE_LEVELS	cluster 1
62	-106	-16	127	53	-42	-106	75	40	-43	-2	31	131	26	GOBP_CELLULAR_HOMEOSTASIS	cluster 1
95	-92	26	103	-53	-44	-20	68	58	-37	-6	-21	106	36	GOBP_CARBOHYDRATE_CATABOLIC_PROCESS	cluster 1
38	-98	26	85	11	2	-54	90	32	-51	-4	3	99	40	GOBP_HEART_MORPHOGENESIS	cluster 1
142	-10	-45	81	-25	-6	-64	45	62	-29	4	-21	73	10	GOBP_NEGATIVE_REGULATION_OF_TRANSMEMBRANE_TRANSPORT	cluster 1
134	-72	44	105	26	-42	-34	73	42	-9	2	19	-83	6	GOBP_ACTIN_MEDIATED_CELL_CONTRACTION	cluster 1
68	-130	-32	107	71	-32	-92	80	36	-35	-4	15	123	36	GOBP_CELLULAR_ION_HOMEOSTASIS	cluster 1
-31	-1	14	110	25	-54	-30	34	48	-11	-4	27	73	10	GOBP_REGULATION_OF_MITOCHONDRION_ORGANIZATION	cluster 1
76	-92	-22	115	-63	-36	-52	101	60	-19	-4	27	85	28	GOBP_ATP_BIOSYNTHETIC_PROCESS	cluster 1
64	-70	22	115	-31	-46	-52	49	52	-15	-4	15	69	34	GOBP_POSITIVE_REGULATION_OF_MITOCHONDRION_ORGANIZATION	cluster 1
74	-108	-6	99	-69	-34	-62	113	54	-15	-4	20	101	38	GOBP_RIBONUCLEOSIDE_TRIPHOSPHATE_BIOSYNTHETIC_PROCESS	cluster 1
84	-70	-6	59	-93	-42	-82	113	44	39	2	39	77	18	GOBP_EXTRINSIC_APOPTOTIC_SIGNALING_PATHWAY	cluster 1
75	-92	2	113	-57	-22	13	8	43	-11	-2	17	64	30	GOBP_BLASTOCYST_DEVELOPMENT	cluster 1
72	-108	-8	93	-81	-34	-58	103	56	-17	-4	17	95	35	GOBP_NUCLEOSIDE_TRIPHOSPHATE_BIOSYNTHETIC_PROCESS	cluster 1
80	-110	-37	127	-39	-12	-16	21	56	-31	-6	-11	86	36	GOBP_MONOSACCHARIDE_BIOSYNTHETIC_PROCESS	cluster 1
98	-68	5	94	-39	-44	7	28	38	3	2	-11	-11	32	GOBP_ORGANOPHOSPHATE_METABOLIC_PROCESS	cluster 1
63	-68	-36	104	-112	-44	42	54	21	41	6	35	-14	41	GOBP_POSITIVE_REGULATION_OF_MACROAUTOPHAGY	cluster 1
68	-110	-2	94	-82	-34	-54	99	46	-19	-4	11	99	20	GOBP_RIBONUCLEOSIDE_TRIPHOSPHATE_METABOLIC_PROCESS	cluster 1
109	-106	72	25	-78	-30	-54	47	36	-3	0	13	92	8	GOBP_NEGATIVE_REGULATION_OF_T_CELL_PROLIFERATION	cluster 1
68	-106	0	97	-85	-36	-58	101	48	-21	-4	11	95	20	GOBP_NUCLEOSIDE_TRIPHOSPHATE_METABOLIC_PROCESS	cluster 1
134	-112	-8	125	-19	-33	-60	51	58	-23	-4	3	-9	16	GOBP_POSITIVE_REGULATION_OF_SYNAPTIC_TRANSMISSION	cluster 1
54	-50	128	111	-99	-56	-116	42	34	23	2	3	4	24	GOBP_NEGATIVE_REGULATION_OF_LIPID_BIOSYNTHETIC_PROCESS	cluster 1
124	-72	30	89	-15	-38	-58	57	40	-9	4	21	-85	14	GOBP_CARDIAC_MUSCLE_CELL_CONTRACTION	cluster 1
116	-104	-34	7	-125	40	-98	88	36	25	2	25	85	30	GOBP_MONOVALENT_INORGANIC_CATION_HOMEOSTASIS	cluster 1
100	-79	104	71	-89	-48	-92	67	53	-49	4	-11	25	32	GOBP_NEGATIVE_REGULATION_OF_TRANSPORT	cluster 1
128	-75	-18	147	-33	-32	-56	54	50	-50	-6	-35	19	-6	GOBP_RETINA_DEVELOPMENT_IN_CAMERA_TYPE_EYE	cluster 1
50	-106	-62	147	-78	-38	-28	69	50	-1	2	33	23	26	GOBP_ORGANELLE_DISASSEMBLY	cluster 1
94	-116	8	136	-85	-42	-24	97	32	-53	-4	-17	29	28	GOBP_REGULATION_OF_TRANSPORT	cluster 1
5	-32	39	82	-76	16	-60	83	20	-3	-6	-5	27	-7	GOBP_RESPONSE_TO_STARVATION	cluster 1
-5	-92	-8	147	-49	46	-58	19	42	-62	-6	-15	103	18	GOBP_DEVELOPMENTAL_MATURATION	cluster 1
106	-78	-44	137	-51	-54	-52	43	18	-31	-4	21	25	40	GOBP_APOPTOTIC_MITOCHONDRIAL_CHANGES	cluster 1
52	-94	-56	135	-73	-38	-38	69	46	-11	-4	27	34	22	GOBP_AUTOPHAGY_OF_MITOCHONDRION	cluster 1
59	-88	-70	127	-73	-46	-54	72	42	-25	-4	37	45	42	GOBP_MITOCHONDRIAL_TRANSPORT	cluster 1
48	-82	-44	147	-115	-38	-74	85	24	7	6	12	49	28	GOBP_SELECTIVE_AUTOPHAGY	cluster 1
96	-62	12	-14	-74	37	-80	69	39	-24	-4	-25	39	42	GOBP_REGULATION_OF_MORPHOGENESIS_OF_A_BRANCHING_STRUCTURE	cluster 1
114	-71	36	95	26	-46	-46	29	28	-49	0	21	-98	4	GOBP_ACTIN_FILAMENT_BASED_MOVEMENT	cluster 1
-82	-39	110	133	-119	24	-54	55	-24	-5	0	-13	57	-2	GOBP_REGULATION_OF_CELL_MORPHOGENESIS_INVOLVED_IN_DIFFERENTIATION	cluster 1
40	-120	-44	153	-19	-42	-52	19	42	-31	-4	1	59	38	GOBP_REGULATION_OF_PROTEIN_DEPHOSPHORYLATION	cluster 1
25	-112	-54	151	-9	-42	-52	21	40	-29	-4	3	49	34	GOBP_REGULATION_OF_DEPHOSPHORYLATION	cluster 1
52	-110	-72	151	-109	-54	-55	65	47	-23	-4	41	41	50	GOBP_MITOCHONDRIAL_MEMBRANE_ORGANIZATION	cluster 1
110	-54	-46	135	-55	-48	10	-63	52	-44	4	11	-27	34	GOBP_MAST_CELL_ACTIVATION	cluster 1
64	-125	80	11	-11	-48	-50	23	26	-3	-6	8	-9	44	GOBP_HEART_VALVE_MORPHOGENESIS	cluster 1
-7	-140	124	31	33	-56	-70	-47	46	-29	-4	19	83	20	GOBP_RESPONSE_TO_ISCHEMIA	cluster 1
76	-130	30	47	-105	-6	-60	87	36	-17	-6	-9	41	16	GOBP_REGULATION_OF_REPRODUCTIVE_PROCESS	cluster 1
-9	-134	10	143	59	26	-64	-65	54	-55	-6	-23	59	-2	GOBP_SYNAPSE_ORGANIZATION	cluster 1
134	-128	-42	106	-27	-46	-70	59	44	-43	-6	-25	-9	44	GOBP_NEURON_DEVELOPMENT	cluster 1
-112	-31	-69	149	19	-17	-58	3	-12	-19	-4	3	107	28	GOBP_REGULATION_OF_PHOSPHATASE_ACTIVITY	cluster 1
114	-108	-6	111	-3	-42	-50	27	26	-55	-2	-19	-23	10	GOBP_METAL_ION_TRANSPORT	cluster 1
96	-56	-48	133	-57	-48	-2	-66	56	-59	0	7	-11	34	GOBP_MAST_CELL_ACTIVATION_INVOLVED_IN_IMMUNE_RESPONSE	cluster 1
72	-92	-48	5	-113	38	-116	63	26	-15	-2	21	107	32	GOBP_CELLULAR_MONOVALENT_INORGANIC_CATION_HOMEOSTASIS	cluster 1
84	-6	-104	91	-80	50	-54	-3	-12	-51	-6	-9	79	-2	GOBP_CELLULAR_RESPONSE_TO_ORGANIC_CYCLIC_COMPOUND	cluster 1
-107	-36	-64	149	7	-14	-58	5	-12	-37	-2	1	113	30	GOBP_REGULATION_OF_PHOSPHOPROTEIN_PHOSPHATASE_ACTIVITY	cluster 1
-62	-110	98	87	-77	34	-98	38	-10	33	0	-15	63	-12	GOBP_MEIOTIC_CELL_CYCLE_PROCESS	cluster 1
-55	-48	-18	59	29	-38	-33	21	-8	-11	0	-5	69	2	GOBP_POSITIVE_REGULATION_OF_ACTIN_FILAMENT_POLYMERIZATION	cluster 1
154	-54	-46	66	-41	-32	-21	4	46	-49	-2	-13	-73	24	GOBP_ACIDIC_AMINO_ACID_TRANSPORT	cluster 1
-16	-108	138	-26	-84	34	-83	84	-52	-7	4	-1	65	14	GOBP_STEM_CELL_DIFFERENTIATION	cluster 1
-96	-39	10	122	-33	-26	-16	97	-37	57	6	-5	-89	6	GOBP_STEROID_BIOSYNTHETIC_PROCESS	cluster 1
35	-122	-58	125	-99	-38	-56	75	58	-27	-6	-17	69	18	GOBP_PURINE_CONTAINING_COMPOUND_BIOSYNTHETIC_PROCESS	cluster 1
109	-72	-42	-49	-79	-18	7	37	10	-41	-4	-15	111	0	GOBP_POSITIVE_REGULATION_OF_HORMONE_SECRETION	cluster 1
96	-134	-32	115	-53	-44	-70	35	44	-23	-2	-25	-11	52	GOBP_CELL_MORPHOGENESIS	cluster 1
54	-110	92	57	-75	-58	-76	42	32	-51	-4	-15	51	6	GOBP_NEGATIVE_REGULATION_OF_SIGNALING	cluster 1
64	-146	31	-51	13	-26	-17	11	36	19	2	19	-27	14	GOBP_NEGATIVE_REGULATION_OF_SUPRAMOLECULAR_FIBER_ORGANIZATION	cluster 1
36	-114	-62	123	-101	-38	-54	64	61	-31	-6	-19	67	16	GOBP_NUCLEOSIDE_PHOSPHATE_BIOSYNTHETIC_PROCESS	cluster 1
-5	-129	-52	103	-65	-12	-98	60	58	-33	-6	11	84	22	GOBP_SIGNAL_TRANSDUCTION_IN_ABSENCE_OF_LIGAND	cluster 1
-70	-67	108	137	-135	16	-100	52	-22	-43	-4	-7	60	4	GOBP_POSITIVE_REGULATION_OF_CELL_MORPHOGENESIS_INVOLVED_IN_DIFFERENTIATION	cluster 1
144	-38	26	-54	-27	7	-71	-31	22	-67	-4	-23	33	6	GOBP_INTRACELLULAR_RECEPTOR_SIGNALING_PATHWAY	cluster 1
46	-100	-54	96	-97	-44	-82	33	42	-35	-6	21	71	28	GOBP_PROTON_TRANSMEMBRANE_TRANSPORT	cluster 1
94	-52	-96	89	-113	-46	18	-64	53	1	0	23	-34	40	GOBP_REGULATION_OF_PROTEIN_TARGETING	cluster 1
24	-106	120	13	-45	-48	-46	-65	28	-43	-4	-33	97	20	GOBP_CARBOHYDRATE_METABOLIC_PROCESS	cluster 1
93	24	-70	98	-80	-35	-76	-20	-1	-23	-4	-31	57	-22	GOBP_TRANSCRIPTION_INITIATION_FROM_RNA_POLYMERASE_II_PROMOTER	cluster 1
33	-110	139	-68	-87	-32	-112	100	-2	-37	-6	-9	69	24	GOBP_PYRIMIDINE_NUCLEOTIDE_METABOLIC_PROCESS	cluster 1
38	-122	-56	93	-101	-38	-58	59	54	-38	-6	-19	79	16	GOBP_RIBOSE_PHOSPHATE_BIOSYNTHETIC_PROCESS	cluster 1
72	-136	-48	155	-115	-42	-32	15	40	-41	-6	29	-11	20	GOBP_REGULATION_OF_NEUROTRANSMITTER_TRANSPORT	cluster 1
116	-128	-48	101	-37	-36	-62	39	40	-37	-6	-31	-43	28	GOBP_NEURON_DIFFERENTIATION	cluster 1
108	-126	-54	125	-85	-38	-66	29	40	-35	-4	-29	-15	44	GOBP_CELL_MORPHOGENESIS_INVOLVED_IN_DIFFERENTIATION	cluster 1
-18	-72	-40	141	-75	-38	-66	-5	57	-13	-4	-3	1	28	GOBP_REGULATION_OF_CYCLASE_ACTIVITY	cluster 1
120	-134	-30	15	-15	-36	-71	29	40	-45	-4	-35	7	46	GOBP_CELL_PROJECTION_ORGANIZATION	cluster 1
22	-78	-56	86	-91	-42	-64	33	34	-25	-6	-11	53	24	GOBP_MITOCHONDRIAL_TRANSMEMBRANE_TRANSPORT	cluster 1
82	-64	-18	129	31	-36	-36	-33	-16	-53	0	-17	-70	-22	GOBP_REGULATION_OF_TRANSMEMBRANE_TRANSPORT	cluster 1
42	-137	-36	89	-81	-48	-32	5	32	-25	-6	19	12	42	GOBP_PRESYNAPTIC_ENDOCYTOSIS	cluster 1
143	-80	-44	53	-99	-5	-55	39	33	-37	-2	-11	-65	0	GOBP_EXPORT_ACROSS_PLASMA_MEMBRANE	cluster 1
108	-86	-40	67	-93	-36	-76	63	44	-49	-4	-5	-59	34	GOBP_CELL_COMMUNICATION_INVOLVED_IN_CARDIAC_CONDUCTION	cluster 1
50	-98	137	55	-93	-60	-66	-34	14	-39	-6	-20	19	8	GOBP_CELL_CYCLE_G1_S_PHASE_TRANSITION	cluster 1
86	-144	123	-89	-59	-60	-80	91	-44	31	6	1	-17	20	GOBP_REGULATION_OF_ACTOMYOSIN_STRUCTURE_ORGANIZATION	cluster 1
68	-81	-78	-7	1	-4	-63	-7	49	47	6	7	-83	4	GOBP_SPINDLE_ORGANIZATION	cluster 1
70	-68	-54	107	-87	-46	12	-84	54	-55	2	1	-29	36	GOBP_VACUOLAR_LOCALIZATION	cluster 1
36	-136	-72	129	-10	-24	-11	-11	56	-35	-6	-9	-37	-12	GOBP_GLUTAMATE_RECEPTOR_SIGNALING_PATHWAY	cluster 1
101	-132	-56	75	-111	-42	-54	7	40	-35	-6	-24	49	39	GOBP_NUCLEOTIDE_PHOSPHORYLATION	cluster 1
70	-17	-96	11	-69	-38	-76	-64	30	-25	-6	7	79	36	GOBP_RESPIRATORY_GASEOUS_EXCHANGE_BY_RESPIRATORY_SYSTEM	cluster 1
40	-142	-50	151	-19	-42	-50	-45	56	-45	-6	1	-19	12	GOBP_NEGATIVE_REGULATION_OF_PHOSPHORUS_METABOLIC_PROCESS	cluster 1
-34	-144	28	46	7	-50	-70	-53	62	-31	-6	11	74	2	GOBP_REGULATION_OF_CALCIUM_MEDIATED_SIGNALING	cluster 1
70	-120	-96	127	-113	-38	-52	-7	56	-25	-6	-25	46	22	GOBP_NUCLEOBASE_CONTAINING_SMALL_MOLECULE_METABOLIC_PROCESS	cluster 1
134	-86	-34	54	-97	-32	-47	31	34	-37	-4	-15	-67	2	GOBP_METAL_ION_EXPORT	cluster 1
72	-100	-72	13	-77	-2	-30	-44	44	-15	-2	13	-3	36	GOBP_AXON_EXTENSION	cluster 1
-23	-24	-110	117	-130	19	-54	1	12	-35	-6	-3	83	-14	GOBP_RESPONSE_TO_CATECHOLAMINE	cluster 1
50	-110	-76	81	-99	-50	-88	25	40	-33	-6	19	49	26	GOBP_ATP_METABOLIC_PROCESS	cluster 1
15	-130	76	102	21	-62	-118	91	-6	-75	-2	-13	-51	-20	GOBP_RESPONSE_TO_RETINOIC_ACID	cluster 1
84	-126	-76	85	-57	-44	-66	-55	30	25	0	-9	-1	34	GOBP_NEURON_PROJECTION_GUIDANCE	cluster 1
100	-134	-60	76	-114	-44	-44	-4	40	-37	-6	-33	39	42	GOBP_NUCLEOSIDE_DIPHOSPHATE_METABOLIC_PROCESS	cluster 1
-22	-100	-102	101	-31	-2	-34	-9	8	-19	-4	-17	39	12	GOBP_BEHAVIOR	cluster 1
74	-104	-92	57	-75	-32	-74	19	42	-47	6	7	-1	27	GOBP_NEGATIVE_REGULATION_OF_CALCIUM_ION_TRANSPORT	cluster 1
56	-90	-66	53	-77	-50	-16	-15	44	-23	4	9	-50	28	GOBP_REGULATION_OF_CARDIAC_MUSCLE_CONTRACTION	cluster 1
70	-124	-84	105	-107	-38	-52	-19	52	-31	-4	-35	59	14	GOBP_PURINE_CONTAINING_COMPOUND_METABOLIC_PROCESS	cluster 1
56	-98	30	59	-111	-54	-62	-87	34	-29	2	15	41	5	GOBP_PROTEIN_TARGETING	cluster 1
56	-88	-54	69	-78	-48	-70	15	36	-37	2	1	-35	32	GOBP_REGULATION_OF_STRIATED_MUSCLE_CONTRACTION	cluster 1
-74	-150	162	125	-101	48	-110	-3	-44	-61	-2	-15	41	-22	GOBP_POSITIVE_REGULATION_OF_CELL_SUBSTRATE_ADHESION	cluster 1
-20	-110	-20	143	-64	-54	-68	-55	48	-23	-6	9	-10	24	GOBP_CALCIUM_MEDIATED_SIGNALING	cluster 1
76	-118	-80	122	-93	-48	-66	29	42	-45	-2	-23	-13	12	GOBP_ION_TRANSPORT	cluster 1
90	-86	-44	60	-75	-42	-56	1	27	-39	0	29	-104	29	GOBP_CARDIAC_MUSCLE_CELL_ACTION_POTENTIAL	cluster 1
90	-126	-70	99	-81	-44	-68	-5	38	-31	-6	-31	-17	42	GOBP_CELL_MORPHOGENESIS_INVOLVED_IN_NEURON_DIFFERENTIATION	cluster 1
56	-130	-56	109	-121	-34	-54	-51	32	-27	-2	5	51	12	GOBP_INTRACELLULAR_TRANSPORT	cluster 1
65	-84	-79	-12	-108	4	-30	-19	27	-7	-6	-11	59	-14	GOBP_MESODERM_MORPHOGENESIS	cluster 1
45	13	-68	86	-117	-26	-83	-18	-6	-19	-6	-43	39	-16	GOBP_REGULATION_OF_DNA_TEMPLATED_TRANSCRIPTION_INITIATION	cluster 1
12	-34	-31	116	-19	-28	-80	-92	36	-63	-4	-30	-27	22	GOBP_DSRNA_PROCESSING	cluster 1
70	-138	-72	109	-85	-42	-76	-17	42	-13	-2	3	-47	44	GOBP_CELLULAR_COMPONENT_MORPHOGENESIS	cluster 1
48	-122	-72	145	-91	-48	-58	-27	40	-41	-4	-21	15	12	GOBP_CATION_TRANSPORT	cluster 1
22	-138	22	73	-143	-44	-124	61	16	-39	-4	-1	79	-10	GOBP_LIPOPOLYSACCHARIDE_MEDIATED_SIGNALING_PATHWAY	cluster 1
22	-138	-48	61	-85	-46	-35	-23	32	-29	-6	19	9	35	GOBP_SYNAPTIC_VESICLE_RECYCLING	cluster 1
-40	-162	15	55	-77	13	-106	53	10	48	-6	-13	-40	15	GOBP_OOCYTE_DIFFERENTIATION	cluster 1
102	-138	-74	94	-115	-46	-36	-53	42	-41	-6	-25	15	42	GOBP_ADP_METABOLIC_PROCESS	cluster 1
106	-126	-42	-36	-117	-52	-60	32	18	5	6	3	-11	34	GOBP_NEGATIVE_REGULATION_OF_SMALL_GTPASE_MEDIATED_SIGNAL_TRANSDUCTION	cluster 1
18	-92	-86	77	-89	-52	-92	26	36	-21	-4	1	31	4	GOBP_OXIDATIVE_PHOSPHORYLATION	cluster 1
-71	-132	16	78	-109	-12	-94	68	-26	23	-4	-5	25	-12	GOBP_MEIOTIC_CELL_CYCLE	cluster 1
10	-96	-18	69	-30	-54	-38	-75	48	-75	-6	-19	5	14	GOBP_POSITIVE_REGULATION_OF_NF_KAPPAB_TRANSCRIPTION_FACTOR_ACTIVITY	cluster 1
48	-140	2	33	-145	-40	-36	-33	24	-37	-2	31	23	0	GOBP_INTRACELLULAR_PROTEIN_TRANSPORT	cluster 1
-46	-130	-44	119	-91	-54	-30	-59	36	-39	2	19	15	24	GOBP_MEMBRANE_ORGANIZATION	cluster 1
-8	-140	43	79	-105	-48	-48	-67	36	-63	-4	-13	35	20	GOBP_VESICLE_MEDIATED_TRANSPORT	cluster 1
72	-124	-80	41	-103	-42	-62	-5	38	-37	-4	-35	45	12	GOBP_RIBOSE_PHOSPHATE_METABOLIC_PROCESS	cluster 1
114	-68	-44	35	-79	-38	-84	19	16	-43	-4	-13	-83	-14	GOBP_HEART_PROCESS	cluster 1
98	-136	-78	60	-115	-44	-23	-61	38	-39	-6	-23	3	38	GOBP_RIBONUCLEOSIDE_DIPHOSPHATE_METABOLIC_PROCESS	cluster 1
88	-136	-96	69	-123	-46	-30	-31	42	-43	-6	-22	11	34	GOBP_PYRUVATE_METABOLIC_PROCESS	cluster 1
95	-106	-71	-25	-89	-24	-93	-5	34	-39	0	-9	65	-24	GOBP_ICOSANOID_TRANSPORT	cluster 1
-72	-146	-50	121	-101	-8	-96	117	26	-9	0	-13	-70	6	GOBP_POSITIVE_REGULATION_OF_DNA_BINDING	cluster 1
-28	-118	-52	125	-53	-46	-62	-37	40	-45	-4	-9	-15	9	GOBP_DEPHOSPHORYLATION	cluster 1
4	-79	-98	45	-87	-56	-110	19	34	-15	-4	13	35	4	GOBP_ELECTRON_TRANSPORT_CHAIN	cluster 1
55	-122	14	54	-113	-54	-56	-62	30	-39	-6	-18	3	14	GOBP_NEGATIVE_REGULATION_OF_HORMONE_SECRETION	cluster 1
92	-144	53	-98	-79	-36	-88	55	-2	5	0	-19	-27	-12	GOBP_POSITIVE_REGULATION_OF_OXIDOREDUCTASE_ACTIVITY	cluster 1
28	-106	-66	-1	-85	-40	-46	-18	18	-15	-2	-13	60	-14	GOBP_STRIATED_MUSCLE_CELL_PROLIFERATION	cluster 1
96	-158	-54	-33	-37	-54	-76	47	40	-13	0	11	-57	-16	GOBP_NEGATIVE_REGULATION_OF_PROTEIN_POLYMERIZATION	cluster 1
24	-106	-98	53	-101	-52	-70	-9	34	-31	-6	9	29	20	GOBP_GENERATION_OF_PRECURSOR_METABOLITES_AND_ENERGY	cluster 1
68	-140	-72	81	-87	-44	-64	-31	44	-33	-4	-27	-32	36	GOBP_CELL_PART_MORPHOGENESIS	cluster 1
-42	-140	-60	135	-65	-48	-56	-26	38	-39	-4	-9	-3	14	GOBP_PROTEIN_DEPHOSPHORYLATION	cluster 1
34	-106	-75	-37	-117	-32	-38	19	-3	-15	0	-7	79	-10	GOBP_MESODERM_DEVELOPMENT	cluster 1
-6	-138	-56	71	-112	-44	-60	-31	36	-39	-6	-11	55	30	GOBP_ESTABLISHMENT_OF_PROTEIN_LOCALIZATION_TO_PLASMA_MEMBRANE	cluster 1
58	-114	-70	21	-91	12	-56	-3	42	-43	-4	-33	-42	-8	GOBP_CELLULAR_RESPONSE_TO_STEROID_HORMONE_STIMULUS	cluster 1
76	-104	8	-98	-55	-34	-92	81	-13	-15	-2	-11	-67	-6	GOBP_REGULATION_OF_OXIDOREDUCTASE_ACTIVITY	cluster 1
117	-81	-102	3	-89	-42	-46	-19	-6	-37	0	5	-63	24	GOBP_MULTICELLULAR_ORGANISMAL_SIGNALING	cluster 1
-4	-88	-94	47	-103	-52	-90	-2	36	-21	-6	5	31	2	GOBP_AEROBIC_RESPIRATION	cluster 1
16	-90	-92	51	-97	-58	-114	17	36	-21	-6	1	31	-14	GOBP_ATP_SYNTHESIS_COUPLED_ELECTRON_TRANSPORT	cluster 1
146	-64	-96	-37	-127	-28	-62	22	-2	3	-4	1	-95	2	GOBP_INORGANIC_ION_IMPORT_ACROSS_PLASMA_MEMBRANE	cluster 1
4	-146	-16	87	-55	-40	-66	-57	46	-69	-6	-19	-5	0	GOBP_REGULATION_OF_SYNAPSE_STRUCTURE_OR_ACTIVITY	cluster 1
92	-142	-38	15	-96	-40	-62	-25	34	-59	-6	-15	-9	8	GOBP_NEURON_MIGRATION	cluster 1
15	-88	-96	37	-95	-56	-112	9	32	-24	-6	1	31	-8	GOBP_RESPIRATORY_ELECTRON_TRANSPORT_CHAIN	cluster 1
-28	-136	-90	123	-85	-60	-28	-17	0	-33	-4	-7	-15	16	GOBP_LEARNING	cluster 1
95	-86	-86	33	-79	-46	-62	-21	22	-31	0	-19	-79	-8	GOBP_REGULATION_OF_BLOOD_CIRCULATION	cluster 1
-2	-106	-20	99	-103	-62	-72	-51	38	-63	-6	-31	-13	24	GOBP_POSITIVE_REGULATION_OF_DNA_BINDING_TRANSCRIPTION_FACTOR_ACTIVITY	cluster 1
-21	-130	-70	105	-77	-42	-52	-36	31	-37	-6	-21	-9	-6	GOBP_REGULATION_OF_CALCIUM_ION_TRANSMEMBRANE_TRANSPORT	cluster 1
-16	-162	-11	-22	-127	-42	-118	91	-14	-37	-6	1	75	16	GOBP_PYRIMIDINE_CONTAINING_COMPOUND_METABOLIC_PROCESS	cluster 1
70	-84	-100	9	-125	-6	-117	31	14	-55	0	1	-18	-25	GOBP_RESPONSE_TO_HEAT	cluster 1
86	-132	-28	17	-61	-56	-80	-59	26	-47	-4	-39	-13	-24	GOBP_NEURAL_RETINA_DEVELOPMENT	cluster 1
141	164	26	107	23	60	104	87	30	17	6	33	-39	30	GOBP_AMINO_ACID_TRANSMEMBRANE_TRANSPORT	cluster 2
154	38	-113	144	135	0	128	125	36	53	4	37	-23	40	GOBP_CELL_CELL_ADHESION_VIA_PLASMA_MEMBRANE_ADHESION_MOLECULES	cluster 2
126	168	12	108	14	56	118	93	10	-1	6	29	-41	32	GOBP_ORGANIC_ACID_TRANSMEMBRANE_TRANSPORT	cluster 2
142	166	12	71	-17	64	96	81	-12	43	4	33	-51	28	GOBP_AMINO_ACID_IMPORT	cluster 2
174	40	-52	107	22	44	62	110	-26	47	2	35	57	24	GOBP_RESPONSE_TO_CADMIUM_ION	cluster 2
78	102	-10	113	123	44	50	45	8	-1	2	-1	47	32	GOBP_RESPONSE_TO_ABIOTIC_STIMULUS	cluster 2
60	30	-1	157	81	-4	82	98	52	61	6	36	-59	26	GOBP_AUTOPHAGOSOME_ORGANIZATION	cluster 2
24	109	-14	133	28	46	64	29	55	-1	-4	3	93	28	GOBP_CELLULAR_RESPONSE_TO_VIRUS	cluster 2
74	136	-116	139	81	46	80	17	0	2	2	3	67	32	GOBP_RESPONSE_TO_RADIATION	cluster 2
170	94	-16	117	-39	10	104	29	44	-3	6	7	-5	34	GOBP_ORGANIC_ACID_METABOLIC_PROCESS	cluster 2
147	98	114	50	39	-52	38	47	39	45	4	19	-61	14	GOBP_GLYCEROLIPID_CATABOLIC_PROCESS	cluster 2
170	154	-12	80	-44	14	24	83	60	-27	2	9	-13	25	GOBP_ORGANIC_ACID_TRANSPORT	cluster 2
161	-14	28	75	47	31	32	123	31	-19	0	21	-35	40	GOBP_L_ALPHA_AMINO_ACID_TRANSMEMBRANE_TRANSPORT	cluster 2
122	116	-117	119	39	18	96	27	8	-31	0	9	75	32	GOBP_RESPONSE_TO_LIGHT_STIMULUS	cluster 2
72	24	-42	137	63	38	66	105	4	37	4	25	-49	14	GOBP_PLASMA_MEMBRANE_ORGANIZATION	cluster 2
130	-18	23	1	71	36	53	125	54	19	2	7	-21	8	GOBP_REGULATION_OF_CELL_JUNCTION_ASSEMBLY	cluster 2
93	70	52	100	92	-16	-2	33	38	71	2	-7	-53	14	GOBP_PRIMARY_ALCOHOL_METABOLIC_PROCESS	cluster 2
174	44	-12	119	1	12	42	93	60	-43	-2	9	-43	22	GOBP_DICARBOXYLIC_ACID_TRANSPORT	cluster 2
148	111	-139	113	10	0	71	92	24	73	6	2	-47	8	GOBP_NUCLEOSIDE_PHOSPHATE_CATABOLIC_PROCESS	cluster 2
176	53	-28	67	-35	28	56	93	-8	55	2	29	-67	24	GOBP_IMPORT_ACROSS_PLASMA_MEMBRANE	cluster 2
116	17	-53	87	61	-38	11	74	14	25	4	39	55	32	GOBP_RELEASE_OF_CYTOCHROME_C_FROM_MITOCHONDRIA	cluster 2
-63	110	-1	117	87	36	2	59	-1	39	0	7	25	18	GOBP_REGULATION_OF_GENE_EXPRESSION_EPIGENETIC	cluster 2
166	-34	-24	147	33	28	22	83	14	-25	4	-11	-3	32	GOBP_HEAD_DEVELOPMENT	cluster 2
128	12	4	69	14	52	14	68	64	-29	-4	11	25	4	GOBP_REGULATION_OF_AUTOPHAGY	cluster 2
130	-42	58	115	3	34	32	94	-20	21	6	-3	-35	16	GOBP_SPROUTING_ANGIOGENESIS	cluster 2
52	172	-72	111	10	47	96	-61	57	-13	2	-3	-43	30	GOBP_REGULATION_OF_BEHAVIOR	cluster 2
9	96	-38	29	105	28	52	19	-4	3	-6	-15	91	0	GOBP_SENSORY_PERCEPTION	cluster 2
107	118	-69	68	37	36	52	29	-12	11	4	9	-53	30	GOBP_GLANDULAR_EPITHELIAL_CELL_DIFFERENTIATION	cluster 2
178	66	30	-19	-29	38	-34	97	44	23	-4	15	-71	32	GOBP_SODIUM_ION_HOMEOSTASIS	cluster 2
110	160	34	-21	39	-16	30	64	-16	-9	2	1	-5	-16	GOBP_GLUTATHIONE_METABOLIC_PROCESS	cluster 2
92	100	-132	79	27	36	46	-38	20	-27	-4	-3	125	12	GOBP_SENSORY_PERCEPTION_OF_PAIN	cluster 2
71	60	-130	123	-21	40	52	9	10	-13	-6	1	107	28	GOBP_RESPONSE_TO_ALKALOID	cluster 2
140	-70	-94	103	39	-4	4	31	50	55	4	15	37	14	GOBP_AMYLOID_PRECURSOR_PROTEIN_METABOLIC_PROCESS	cluster 2
57	46	60	52	8	48	-1	73	-16	46	0	-25	-15	-15	GOBP_CARTILAGE_DEVELOPMENT	cluster 2
-66	114	-144	118	65	37	2	63	8	35	6	3	53	10	GOBP_CELLULAR_RESPONSE_TO_CAMP	cluster 2
131	102	-44	69	23	-56	22	20	32	53	6	17	-81	8	GOBP_ORGANOPHOSPHATE_CATABOLIC_PROCESS	cluster 2
86	126	14	-23	10	32	98	52	-34	15	6	-21	-67	8	GOBP_VASCULAR_PROCESS_IN_CIRCULATORY_SYSTEM	cluster 2
168	88	-60	71	-61	4	24	71	62	-50	-4	-7	-39	31	GOBP_ORGANIC_ANION_TRANSPORT	cluster 2
48	80	-32	101	41	32	-28	-5	-2	-57	-4	1	119	4	GOBP_RESPONSE_TO_NITROGEN_COMPOUND	cluster 2
65	69	-53	104	70	54	34	11	-13	-16	-2	-11	-48	24	GOBP_MYOBLAST_DIFFERENTIATION	cluster 2
-112	138	-144	117	31	38	64	15	-12	25	2	-11	111	24	GOBP_LOCOMOTORY_BEHAVIOR	cluster 2
27	65	-30	3	121	58	4	-65	32	-37	-2	-2	103	-6	GOBP_POSITIVE_REGULATION_OF_RESPONSE_TO_DNA_DAMAGE_STIMULUS	cluster 2
162	82	-62	69	-53	4	20	67	58	-49	-2	-1	-49	24	GOBP_CARBOXYLIC_ACID_TRANSPORT	cluster 2
152	91	-52	69	-41	10	16	29	48	-45	2	13	-55	32	GOBP_AMINO_ACID_TRANSPORT	cluster 2
-98	56	-80	85	100	32	76	53	-22	23	4	5	3	24	GOBP_DETECTION_OF_ABIOTIC_STIMULUS	cluster 2
2	71	-134	130	28	0	-8	35	25	36	0	9	41	26	GOBP_RESPONSE_TO_CAMP	cluster 2
108	76	-84	105	5	48	54	-43	54	-35	0	-5	-57	5	GOBP_RESPONSE_TO_ACID_CHEMICAL	cluster 2
159	132	-105	3	-104	22	19	88	-24	51	2	-1	-9	-12	GOBP_MECHANORECEPTOR_DIFFERENTIATION	cluster 2
58	62	34	76	27	46	-20	43	-20	35	2	-21	-93	-22	GOBP_CONNECTIVE_TISSUE_DEVELOPMENT	cluster 2
112	118	-136	-67	45	32	60	61	-14	22	0	11	-71	28	GOBP_TRANSMISSION_OF_NERVE_IMPULSE	cluster 2
-10	-22	-148	127	59	26	76	43	4	21	6	39	-57	32	GOBP_DETECTION_OF_LIGHT_STIMULUS	cluster 2
-92	66	-30	48	85	35	32	32	-15	61	2	21	-76	22	GOBP_POSITIVE_REGULATION_OF_HISTONE_MODIFICATION	cluster 2
-126	89	-122	104	119	34	28	5	-20	-31	-4	-3	97	12	GOBP_NEUROMUSCULAR_PROCESS	cluster 2
84	10	-93	12	62	30	46	53	-23	41	0	15	-89	24	GOBP_SPINDLE_LOCALIZATION	cluster 2
96	145	-30	63	-3	58	52	-27	-30	-21	2	-19	-91	-24	GOBP_TELENCEPHALON_DEVELOPMENT	cluster 2
0	94	13	0	-3	0	10	0	0	15	0	0	-3	19	GOBP_REGULATION_OF_MYOBLAST_DIFFERENTIATION	cluster 2
126	-62	-82	92	4	-12	-25	48	40	55	6	11	-69	12	GOBP_AMYLOID_PRECURSOR_PROTEIN_CATABOLIC_PROCESS	cluster 2
75	0	-52	86	-59	22	-2	28	48	3	2	25	-49	12	GOBP_PROCESS_UTILIZING_AUTOPHAGIC_MECHANISM	cluster 2
68	51	-32	-29	-41	40	46	50	0	-3	0	-3	-11	0	GOBP_REGULATION_OF_VASOCONSTRICTION	cluster 2
0	13	-30	0	0	47	65	0	0	-1	0	0	18	19	GOBP_DNA_GEOMETRIC_CHANGE	cluster 2
114	6	-120	111	-91	46	0	25	0	-43	-6	-5	79	12	GOBP_RESPONSE_TO_ORGANIC_CYCLIC_COMPOUND	cluster 2
178	20	-60	45	-45	-26	51	73	-10	-55	2	11	-86	12	GOBP_ANION_TRANSMEMBRANE_TRANSPORT	cluster 2
81	24	20	37	-42	36	-72	35	2	-59	-3	-10	57	-2	GOBP_FEMALE_SEX_DIFFERENTIATION	cluster 2
123	47	-43	27	-15	-47	-86	46	0	22	-2	-18	42	5	GOBP_MALE_MEIOTIC_NUCLEAR_DIVISION	cluster 2
84	54	-10	21	23	8	14	49	-40	-5	4	-19	-71	-20	GOBP_CIRCULATORY_SYSTEM_PROCESS	cluster 2
-29	36	-90	115	-16	22	-14	-7	12	-25	-6	-3	81	11	GOBP_MULTICELLULAR_ORGANISMAL_RESPONSE_TO_STRESS	cluster 2
91	46	-80	46	-59	36	-78	72	-2	-54	-6	-11	81	-1	GOBP_DEVELOPMENT_OF_PRIMARY_FEMALE_SEXUAL_CHARACTERISTICS	cluster 2
128	22	-24	-30	-73	10	-8	72	6	3	0	15	-59	16	GOBP_IMPORT_INTO_CELL	cluster 2
62	28	-84	59	37	36	-52	-15	-10	-69	-6	-5	99	-8	GOBP_CELLULAR_RESPONSE_TO_NITROGEN_COMPOUND	cluster 2
140	-36	-90	79	-29	-18	-28	17	20	49	6	9	-73	20	GOBP_AMYLOID_BETA_METABOLIC_PROCESS	cluster 2
0	0	0	0	0	9	36	0	12	0	0	0	0	0	GOBP_NUCLEAR_TRANSCRIBED_MRNA_CATABOLIC_PROCESS_DEADENYLATION_DEPENDENT_DECAY	cluster 2
0	0	0	0	0	9	31	0	0	0	0	0	0	17	GOBP_PEPTIDYL_LYSINE_TRIMETHYLATION	cluster 2
0	0	0	0	0	0	0	0	0	0	0	9	35	7	GOBP_CELL_DIFFERENTIATION_IN_SPINAL_CORD	cluster 2
0	0	0	0	0	-11	45	0	12	0	0	0	0	0	GOBP_SNRNA_METABOLIC_PROCESS	cluster 2
24	126	-18	-7	59	35	-18	0	-40	1	-2	-31	-97	-6	GOBP_CELLULAR_RESPONSE_TO_ALCOHOL	cluster 2
-58	99	-127	63	-67	40	41	46	-24	57	2	1	-68	18	GOBP_STEROL_BIOSYNTHETIC_PROCESS	cluster 2
0	0	0	0	-18	11	27	0	0	0	0	0	0	0	GOBP_DEMETHYLATION	cluster 2
10	-63	12	76	19	40	16	-64	34	1	-4	9	-71	2	GOBP_METAPHASE_PLATE_CONGRESSION	cluster 2
-17	0	0	0	0	-12	51	0	0	15	4	-18	-12	5	GOBP_MEGAKARYOCYTE_DIFFERENTIATION	cluster 2
154	-51	-114	21	-73	12	-8	56	-32	71	6	31	-66	6	GOBP_STRIATED_MUSCLE_CELL_DEVELOPMENT	cluster 2
142	-62	-88	21	-45	40	4	58	46	-53	-1	-19	-35	-4	GOBP_POSITIVE_REGULATION_OF_CELL_JUNCTION_ASSEMBLY	cluster 2
48	-18	-68	61	106	16	-80	-27	-16	-39	-2	-15	49	-12	GOBP_MULTICELLULAR_ORGANISM_GROWTH	cluster 2
0	0	0	0	-18	0	0	0	0	0	0	0	0	17	GOBP_HOMOLOGOUS_CHROMOSOME_PAIRING_AT_MEIOSIS	cluster 2
0	0	0	0	-18	0	0	0	0	0	0	0	0	17	GOBP_HOMOLOGOUS_CHROMOSOME_SEGREGATION	cluster 2
-25	-47	19	58	29	42	53	-75	28	8	-6	9	-101	1	GOBP_CHROMOSOME_LOCALIZATION	cluster 2
61	76	-101	-27	21	40	59	-27	-36	-41	2	-5	-41	3	GOBP_NEUTRAL_AMINO_ACID_TRANSPORT	cluster 2
52	16	-42	-42	-13	42	-34	-12	50	-49	2	-13	-19	28	GOBP_COLUMNAR_CUBOIDAL_EPITHELIAL_CELL_DIFFERENTIATION	cluster 2
0	0	-37	-16	0	0	3	0	12	0	0	0	0	0	GOBP_RNA_METHYLATION	cluster 2
134	29	26	-107	-33	-14	0	-27	-8	-55	2	-9	11	-4	GOBP_CELLULAR_RESPONSE_TO_UV	cluster 2
142	112	-116	-96	29	20	50	-119	20	-15	-6	-19	-59	-8	GOBP_RESPONSE_TO_OSMOTIC_STRESS	cluster 2
96	57	-127	-23	-49	12	26	-75	-28	33	4	15	-57	24	GOBP_CELLULAR_AMINO_ACID_BIOSYNTHETIC_PROCESS	cluster 2
-15	-30	-90	75	-101	-2	98	-30	49	-25	-6	-19	-9	12	GOBP_POSITIVE_REGULATION_OF_BLOOD_VESSEL_ENDOTHELIAL_CELL_MIGRATION	cluster 2
-130	28	-106	115	7	28	-36	-27	34	-29	-4	-13	-3	10	GOBP_PHENOL_CONTAINING_COMPOUND_METABOLIC_PROCESS	cluster 2
-114	14	-101	129	-103	38	-7	21	6	-35	-6	-9	31	-6	GOBP_RESPONSE_TO_ALCOHOL	cluster 2
118	68	-104	17	-80	-36	4	4	2	-57	0	-10	-87	6	GOBP_ANION_TRANSPORT	cluster 2
-86	-22	-65	70	-12	4	67	-41	-4	-28	-3	-5	-37	0	GOBP_REGULATION_OF_GLUCOSE_METABOLIC_PROCESS	cluster 2
58	50	-90	97	-101	-23	-65	-35	-30	-13	-6	-39	40	-12	GOBP_DNA_TEMPLATED_TRANSCRIPTION_INITIATION	cluster 2
-23	-5	-53	65	-109	0	42	-33	12	-27	-4	1	-41	2	GOBP_PROTEIN_TARGETING_TO_MEMBRANE	cluster 2
81	-5	-43	-73	1	28	-68	-49	-49	-43	-2	-13	53	0	GOBP_NEGATIVE_REGULATION_OF_DNA_METABOLIC_PROCESS	cluster 2
72	-29	-71	31	-31	4	-4	-97	-8	-55	0	-3	-43	16	GOBP_POSITIVE_REGULATION_OF_INTRACELLULAR_PROTEIN_TRANSPORT	cluster 2
-69	-44	-128	57	-43	-8	48	23	22	-6	0	-11	-78	-2	GOBP_ADULT_LOCOMOTORY_BEHAVIOR	cluster 2
-70	13	-158	76	-89	6	-20	-3	6	-35	-2	-4	35	0	GOBP_RESPONSE_TO_PURINE_CONTAINING_COMPOUND	cluster 2
118	-16	-124	-99	-39	-34	-8	-1	-12	-21	2	17	-101	38	GOBP_INORGANIC_ANION_TRANSPORT	cluster 2
62	-22	-57	33	-37	0	12	-99	-27	-71	4	-7	-103	6	GOBP_SULFUR_COMPOUND_TRANSPORT	cluster 2
122	40	-128	-31	-97	8	14	-93	8	-71	0	-21	-65	-6	GOBP_POSITIVE_REGULATION_OF_INTRACELLULAR_TRANSPORT	cluster 2
143	10	-100	-90	-111	-36	-48	-18	-6	-15	-5	-11	-28	-12	GOBP_RETINA_MORPHOGENESIS_IN_CAMERA_TYPE_EYE	cluster 2
154	89	-120	-117	-111	15	-20	-62	-37	-27	-6	-15	-58	-16	GOBP_PHOTORECEPTOR_CELL_DIFFERENTIATION	cluster 2
60	126	120	-82	131	36	134	97	0	47	4	-15	89	-30	GOBP_REGULATION_OF_PHOSPHATIDYLINOSITOL_3_KINASE_SIGNALING	cluster 3
24	98	135	0	121	48	46	107	4	64	-3	-18	70	15	GOBP_INTERLEUKIN_12_PRODUCTION	cluster 3
18	154	80	4	89	54	112	133	-1	41	6	23	-21	0	GOBP_LIPID_OXIDATION	cluster 3
56	143	120	-48	147	56	66	45	2	29	0	-4	67	-10	GOBP_NEGATIVE_REGULATION_OF_CELLULAR_CATABOLIC_PROCESS	cluster 3
58	124	122	-17	75	46	79	99	-12	27	0	9	23	28	GOBP_POSITIVE_REGULATION_OF_CELL_DIFFERENTIATION	cluster 3
38	118	120	-89	115	46	128	97	-4	45	4	-7	67	-32	GOBP_PHOSPHATIDYLINOSITOL_3_KINASE_SIGNALING	cluster 3
26	144	70	-13	112	23	96	73	22	43	0	43	-20	22	GOBP_NEGATIVE_REGULATION_OF_CELL_SUBSTRATE_ADHESION	cluster 3
-10	128	118	24	143	58	53	42	-23	51	4	5	51	-7	GOBP_HEMATOPOIETIC_PROGENITOR_CELL_DIFFERENTIATION	cluster 3
40	92	110	-85	93	10	118	108	-10	59	2	13	81	6	GOBP_IMPORT_INTO_NUCLEUS	cluster 3
23	-5	145	13	105	51	31	78	-2	44	4	25	95	29	GOBP_NEURAL_CREST_CELL_MIGRATION	cluster 3
35	102	102	-2	135	58	58	42	-18	35	2	16	69	-2	GOBP_REGULATION_OF_VACUOLE_ORGANIZATION	cluster 3
88	130	52	-87	115	46	56	122	7	41	0	-7	47	12	GOBP_PROTEIN_HOMOTETRAMERIZATION	cluster 3
42	74	98	-11	61	44	40	113	-8	25	4	15	127	-2	GOBP_CELLULAR_RESPONSE_TO_STRESS	cluster 3
-30	98	132	-37	145	40	-2	95	-6	60	4	7	101	12	GOBP_LYTIC_VACUOLE_ORGANIZATION	cluster 3
65	87	130	-54	133	36	-26	75	-4	17	0	35	97	26	GOBP_ANIMAL_ORGAN_REGENERATION	cluster 3
24	104	84	68	123	36	76	35	4	11	6	25	7	12	GOBP_REGULATION_OF_CELL_MATRIX_ADHESION	cluster 3
-67	50	123	107	132	26	83	45	-32	45	6	27	73	-10	GOBP_LYSOSOMAL_TRANSPORT	cluster 3
18	146	114	-53	134	58	58	65	0	21	-2	-9	69	-14	GOBP_NEGATIVE_REGULATION_OF_CATABOLIC_PROCESS	cluster 3
33	48	131	0	130	43	24	32	22	40	5	0	72	20	GOBP_REGULATION_OF_LIPID_STORAGE	cluster 3
40	112	106	13	127	52	50	87	-24	55	0	1	-7	-16	GOBP_POSITIVE_REGULATION_OF_CELL_CYCLE	cluster 3
-6	152	156	44	117	50	54	24	-2	-45	2	-33	109	-26	GOBP_RECEPTOR_INTERNALIZATION	cluster 3
-5	47	119	9	45	47	79	133	-2	51	0	12	22	31	GOBP_EMBRYONIC_SKELETAL_SYSTEM_DEVELOPMENT	cluster 3
75	47	136	-44	95	46	18	83	-18	27	4	7	83	22	GOBP_GLAND_MORPHOGENESIS	cluster 3
21	118	116	-97	131	42	124	69	-22	49	4	-13	65	-32	GOBP_INOSITOL_LIPID_MEDIATED_SIGNALING	cluster 3
11	75	126	0	129	44	74	64	-16	32	0	-19	43	-3	GOBP_CELL_ADHESION_MEDIATED_BY_INTEGRIN	cluster 3
-4	43	118	-9	139	34	22	115	-27	53	2	5	80	-16	GOBP_REGULATION_OF_OXIDATIVE_STRESS_INDUCED_CELL_DEATH	cluster 3
-74	111	122	-34	149	28	26	107	-18	40	6	-4	101	-6	GOBP_RUFFLE_ORGANIZATION	cluster 3
6	138	110	5	112	24	104	41	-22	41	6	11	-37	12	GOBP_PHOSPHOLIPID_METABOLIC_PROCESS	cluster 3
123	124	110	-128	29	54	35	118	-8	37	0	-17	63	10	GOBP_FIBROBLAST_PROLIFERATION	cluster 3
74	96	120	-111	109	44	62	107	-26	27	6	7	31	1	GOBP_REGULATION_OF_VIRAL_PROCESS	cluster 3
78	139	108	-108	92	26	5	70	-22	19	4	10	104	17	GOBP_MEMBRANE_PROTEIN_PROTEOLYSIS	cluster 3
-10	106	100	26	125	29	28	81	-22	57	6	13	-9	8	GOBP_RESPONSE_TO_IONIZING_RADIATION	cluster 3
115	94	99	0	108	36	7	48	12	0	0	0	0	17	GOBP_NEGATIVE_REGULATION_OF_VIRAL_GENOME_REPLICATION	cluster 3
38	112	122	-87	103	50	-16	119	-28	39	0	-19	85	16	GOBP_CELLULAR_PROCESS_INVOLVED_IN_REPRODUCTION_IN_MULTICELLULAR_ORGANISM	cluster 3
-38	34	76	123	85	34	10	45	-4	55	6	29	43	31	GOBP_RESPONSE_TO_OXYGEN_LEVELS	cluster 3
64	73	90	-71	128	46	62	107	-30	35	6	17	13	-12	GOBP_NEGATIVE_REGULATION_OF_VIRAL_PROCESS	cluster 3
50	156	94	-135	99	36	112	107	-22	33	6	33	-7	-34	GOBP_REGULATION_OF_MRNA_CATABOLIC_PROCESS	cluster 3
-25	111	56	39	83	36	65	73	-8	59	4	9	9	12	GOBP_STEROL_METABOLIC_PROCESS	cluster 3
53	126	90	-6	98	54	3	118	-26	37	-2	-21	1	-4	GOBP_MALE_SEX_DIFFERENTIATION	cluster 3
83	85	120	1	40	24	-7	111	-32	53	2	15	14	12	GOBP_NON_CANONICAL_WNT_SIGNALING_PATHWAY	cluster 3
-21	48	113	30	28	48	104	133	-21	41	0	-5	19	4	GOBP_DETECTION_OF_MECHANICAL_STIMULUS	cluster 3
-36	118	162	92	117	46	-6	5	24	-57	0	-31	107	-22	GOBP_RECEPTOR_METABOLIC_PROCESS	cluster 3
-22	54	118	-29	143	36	24	111	-30	49	2	3	79	-22	GOBP_REGULATION_OF_RESPONSE_TO_OXIDATIVE_STRESS	cluster 3
76	84	140	10	45	15	-34	113	-34	55	2	13	19	10	GOBP_REGULATION_OF_ESTABLISHMENT_OF_PLANAR_POLARITY	cluster 3
-56	116	69	24	82	56	37	105	-7	35	6	-7	75	-22	GOBP_REGULATION_OF_WOUND_HEALING	cluster 3
-96	111	126	60	134	25	-16	53	15	39	0	-8	65	-1	GOBP_CD4_POSITIVE_ALPHA_BETA_T_CELL_DIFFERENTIATION	cluster 3
29	34	115	0	140	35	-5	0	15	34	0	9	68	32	GOBP_POSITIVE_REGULATION_OF_TYROSINE_PHOSPHORYLATION_OF_STAT_PROTEIN	cluster 3
-31	-8	127	71	87	20	13	121	-29	37	-2	5	59	30	GOBP_OUTFLOW_TRACT_MORPHOGENESIS	cluster 3
-48	96	112	77	123	33	44	72	-18	39	6	10	-37	-10	GOBP_ENDOTHELIUM_DEVELOPMENT	cluster 3
74	62	120	-47	7	38	41	95	4	39	4	9	36	8	GOBP_SIGNAL_TRANSDUCTION_IN_RESPONSE_TO_DNA_DAMAGE	cluster 3
-30	79	104	-31	145	35	44	89	-26	62	2	13	12	-8	GOBP_RESPONSE_TO_GAMMA_RADIATION	cluster 3
54	120	112	-11	95	34	102	21	-30	33	2	10	-23	-30	GOBP_TRIGLYCERIDE_METABOLIC_PROCESS	cluster 3
34	128	108	-21	113	20	104	19	-36	43	4	15	-51	6	GOBP_GLYCEROLIPID_METABOLIC_PROCESS	cluster 3
-14	86	72	68	29	48	65	38	4	-15	-4	-7	106	10	GOBP_PATTERN_SPECIFICATION_PROCESS	cluster 3
46	122	127	-49	128	46	32	53	-36	33	0	-29	33	-30	GOBP_POSITIVE_REGULATION_OF_MITOTIC_CELL_CYCLE	cluster 3
114	109	128	-102	-6	-16	60	90	14	20	2	-33	79	16	GOBP_REGULATION_OF_FATTY_ACID_METABOLIC_PROCESS	cluster 3
68	36	106	21	75	4	34	76	-36	53	6	15	5	12	GOBP_RHO_PROTEIN_SIGNAL_TRANSDUCTION	cluster 3
9	90	102	-47	67	58	72	115	-19	41	-2	-6	-14	4	GOBP_CHONDROCYTE_DIFFERENTIATION	cluster 3
-30	65	85	-54	131	28	64	97	-4	31	4	17	25	10	GOBP_POSITIVE_REGULATION_OF_OSTEOBLAST_DIFFERENTIATION	cluster 3
104	152	106	-34	49	8	-26	101	-2	26	4	-15	28	-33	GOBP_INTERLEUKIN_8_PRODUCTION	cluster 3
87	32	116	-44	63	32	15	119	-31	17	4	21	17	18	GOBP_NERVE_DEVELOPMENT	cluster 3
-37	18	138	-68	117	54	107	127	-31	54	0	-31	3	14	GOBP_REGULATION_OF_EMBRYONIC_DEVELOPMENT	cluster 3
0	87	90	35	69	58	45	94	-30	57	2	9	-51	-2	GOBP_POSITIVE_REGULATION_OF_CELL_CYCLE_PROCESS	cluster 3
-68	110	130	-113	146	54	22	77	14	35	6	-23	79	-8	GOBP_SINGLE_FERTILIZATION	cluster 3
-83	-4	124	61	116	30	52	23	-20	53	6	33	69	0	GOBP_VACUOLAR_TRANSPORT	cluster 3
21	46	130	-107	135	48	24	97	-16	23	-6	-19	101	-20	GOBP_CYTOKINE_MEDIATED_SIGNALING_PATHWAY	cluster 3
-44	54	118	-39	139	33	26	96	-30	35	0	-1	67	-2	GOBP_CELL_DEATH_IN_RESPONSE_TO_OXIDATIVE_STRESS	cluster 3
-16	82	98	-61	29	34	130	97	1	25	4	13	1	12	GOBP_REGULATION_OF_PROTEIN_IMPORT	cluster 3
46	102	104	-119	117	43	98	77	-28	-23	0	-7	37	-4	GOBP_RESPONSE_TO_UV	cluster 3
42	52	58	0	115	38	75	0	0	22	3	9	5	19	GOBP_MORPHOGENESIS_OF_AN_EPITHELIAL_SHEET	cluster 3
68	-12	116	-79	129	-2	12	75	-8	33	2	1	77	24	GOBP_NEGATIVE_REGULATION_OF_CELL_DEATH	cluster 3
-13	25	116	0	12	43	48	92	5	53	0	10	11	34	GOBP_CRANIAL_SKELETAL_SYSTEM_DEVELOPMENT	cluster 3
-23	84	88	-77	95	48	84	111	8	-45	-6	-33	79	20	GOBP_POSITIVE_REGULATION_OF_CELLULAR_BIOSYNTHETIC_PROCESS	cluster 3
-38	156	122	-125	46	58	-2	87	-8	19	4	17	93	4	GOBP_PROTEIN_FOLDING	cluster 3
86	70	128	-71	115	-6	-10	24	-25	53	4	2	70	-8	GOBP_REGULATION_OF_ERBB_SIGNALING_PATHWAY	cluster 3
9	135	28	42	85	42	48	78	-28	22	4	-2	-45	14	GOBP_REGULATION_OF_DNA_TEMPLATED_TRANSCRIPTION_IN_RESPONSE_TO_STRESS	cluster 3
103	165	124	-91	-17	51	105	40	-10	7	4	-13	-56	17	GOBP_POSITIVE_REGULATION_OF_LIPID_BIOSYNTHETIC_PROCESS	cluster 3
0	46	124	4	27	24	59	78	5	47	4	6	-21	25	GOBP_MOLTING_CYCLE	cluster 3
48	112	92	-111	128	30	24	89	-2	11	0	-31	45	-10	GOBP_REGULATION_OF_SYSTEMIC_ARTERIAL_BLOOD_PRESSURE	cluster 3
-8	96	104	-13	121	26	62	8	6	37	2	1	25	-42	GOBP_RENAL_SYSTEM_PROCESS	cluster 3
0	0	119	0	146	0	31	0	38	3	0	0	87	0	GOBP_REGULATION_OF_HUMORAL_IMMUNE_RESPONSE	cluster 3
-43	124	50	72	149	32	16	65	-11	19	6	1	-45	-12	GOBP_ENDOTHELIAL_CELL_DEVELOPMENT	cluster 3
44	130	92	-133	105	44	86	95	-24	17	4	10	-1	-46	GOBP_MRNA_CATABOLIC_PROCESS	cluster 3
-4	148	116	-11	119	52	66	4	-34	43	6	-13	-67	-4	GOBP_DEFENSE_RESPONSE_TO_SYMBIONT	cluster 3
-33	81	92	-6	61	46	56	82	-1	47	0	11	-29	13	GOBP_EMBRYONIC_APPENDAGE_MORPHOGENESIS	cluster 3
36	92	60	-95	53	13	96	42	7	-3	2	25	78	14	GOBP_PROTEIN_IMPORT	cluster 3
-40	122	109	59	69	40	110	-17	-10	-59	-4	-13	69	-15	GOBP_REGULATION_OF_RECEPTOR_INTERNALIZATION	cluster 3
0	76	74	-51	126	48	67	48	2	9	-2	11	1	10	GOBP_REGULATION_OF_OSTEOBLAST_DIFFERENTIATION	cluster 3
-27	123	114	-71	135	50	88	-90	3	36	0	-7	65	-3	GOBP_REGULATION_OF_TOR_SIGNALING	cluster 3
34	127	94	-134	99	46	96	84	-28	27	4	11	-1	-44	GOBP_RNA_CATABOLIC_PROCESS	cluster 3
-18	116	114	11	62	49	12	75	-30	45	6	-5	-17	-10	GOBP_ODONTOGENESIS	cluster 3
37	89	62	-12	1	50	42	125	-28	39	2	23	-46	26	GOBP_POSITIVE_REGULATION_OF_CELL_DIVISION	cluster 3
39	36	106	77	91	38	-5	87	-30	27	4	-5	-48	-9	GOBP_MUSCLE_STRUCTURE_DEVELOPMENT	cluster 3
0	25	111	0	71	37	44	0	-3	38	0	9	69	7	GOBP_REGULATION_OF_TUMOR_NECROSIS_FACTOR_MEDIATED_SIGNALING_PATHWAY	cluster 3
-31	81	88	-27	63	44	64	88	-5	45	2	11	-29	11	GOBP_APPENDAGE_MORPHOGENESIS	cluster 3
28	124	102	-31	105	12	94	-9	-34	43	4	13	-63	16	GOBP_GLYCEROPHOSPHOLIPID_METABOLIC_PROCESS	cluster 3
-30	-42	126	27	103	48	32	79	-28	31	2	11	43	-2	GOBP_WOUND_HEALING	cluster 3
-4	67	76	48	80	44	23	23	0	10	0	9	4	17	GOBP_ROOF_OF_MOUTH_DEVELOPMENT	cluster 3
-22	35	145	-92	136	47	-17	102	14	7	-6	-35	89	-6	GOBP_POSITIVE_REGULATION_OF_RESPONSE_TO_CYTOKINE_STIMULUS	cluster 3
-13	11	107	0	-18	43	38	89	5	55	0	18	22	34	GOBP_EMBRYONIC_SKELETAL_SYSTEM_MORPHOGENESIS	cluster 3
100	66	130	-62	102	46	-22	26	-17	-15	-2	-29	89	-22	GOBP_PIGMENTATION	cluster 3
88	-70	84	-14	113	2	62	73	-8	33	6	27	-13	4	GOBP_SUPRAMOLECULAR_FIBER_ORGANIZATION	cluster 3
80	136	72	-38	91	-20	-22	78	6	7	-6	-33	33	2	GOBP_REGULATION_OF_BLOOD_PRESSURE	cluster 3
-2	-13	126	93	87	36	-28	-53	24	21	4	7	55	28	GOBP_POSITIVE_REGULATION_OF_PROTEIN_CATABOLIC_PROCESS	cluster 3
0	34	126	0	10	17	42	88	5	11	2	7	5	36	GOBP_SKIN_EPIDERMIS_DEVELOPMENT	cluster 3
6	102	94	-27	97	12	34	61	-40	21	0	-7	-1	22	GOBP_CELL_CELL_SIGNALING_BY_WNT	cluster 3
-27	83	86	-50	57	44	68	86	-13	49	2	11	-43	13	GOBP_APPENDAGE_DEVELOPMENT	cluster 3
41	138	16	-83	66	40	98	83	-20	23	6	13	-35	-20	GOBP_CELLULAR_NITROGEN_COMPOUND_CATABOLIC_PROCESS	cluster 3
50	64	120	109	53	21	25	-39	-4	-37	-6	-29	37	2	GOBP_POSITIVE_REGULATION_OF_PROTEIN_LOCALIZATION_TO_MEMBRANE	cluster 3
-46	70	120	-65	105	50	86	-95	0	48	-4	15	71	2	GOBP_POSITIVE_REGULATION_OF_PROTEOLYSIS_INVOLVED_IN_CELLULAR_PROTEIN_CATABOLIC_PROCESS	cluster 3
80	124	55	0	73	44	44	9	10	9	-2	-11	-65	-15	GOBP_CELLULAR_RESPONSE_TO_ACID_CHEMICAL	cluster 3
94	10	120	-71	115	50	-44	18	6	67	6	-21	19	-14	GOBP_PEPTIDYL_TYROSINE_MODIFICATION	cluster 3
-30	148	70	-69	61	36	102	57	-28	43	6	17	-65	-2	GOBP_LIPID_MODIFICATION	cluster 3
-94	74	48	104	125	30	66	5	1	9	-4	-5	5	-20	GOBP_RESPONSE_TO_TRANSFORMING_GROWTH_FACTOR_BETA	cluster 3
64	132	102	-83	110	56	15	91	-26	-23	-4	-13	-71	-13	GOBP_RESPONSE_TO_TYPE_I_INTERFERON	cluster 3
64	78	86	61	26	12	-28	89	-20	23	-6	-7	-20	-24	GOBP_RESPONSE_TO_CORTICOSTEROID	cluster 3
0	0	116	0	-18	36	23	96	0	49	0	-1	12	19	GOBP_REGULATION_OF_CARTILAGE_DEVELOPMENT	cluster 3
50	83	94	-71	99	44	46	56	-8	-65	4	-17	7	8	GOBP_REGULATION_OF_VIRAL_GENOME_REPLICATION	cluster 3
108	86	130	-126	-47	30	18	106	-22	-18	6	-10	47	18	GOBP_POSITIVE_REGULATION_OF_VIRAL_PROCESS	cluster 3
81	49	86	-64	57	14	30	31	49	7	3	-3	-23	8	GOBP_EXCRETION	cluster 3
-40	88	90	-67	141	56	54	-66	-10	31	6	17	21	0	GOBP_REGULATION_OF_PROTEASOMAL_PROTEIN_CATABOLIC_PROCESS	cluster 3
-88	112	118	-131	147	52	18	53	-14	25	4	-33	71	-14	GOBP_FERTILIZATION	cluster 3
-38	120	80	59	56	49	34	2	-22	19	6	15	-67	4	GOBP_POSITIVE_REGULATION_OF_ALPHA_BETA_T_CELL_ACTIVATION	cluster 3
20	42	98	0	47	38	26	0	0	1	0	5	25	15	GOBP_POSITIVE_REGULATION_OF_CELL_CYCLE_G1_S_PHASE_TRANSITION	cluster 3
-16	-12	96	22	-17	38	0	109	-24	49	4	7	75	-14	GOBP_REGULATION_OF_SMOOTHENED_SIGNALING_PATHWAY	cluster 3
-52	75	126	24	17	52	28	78	-30	31	4	-15	-36	10	GOBP_ODONTOGENESIS_OF_DENTIN_CONTAINING_TOOTH	cluster 3
-54	100	85	-60	87	46	82	70	-36	3	-2	-24	26	-11	GOBP_REGULATION_OF_DNA_TEMPLATED_TRANSCRIPTION_ELONGATION	cluster 3
62	127	86	-67	137	38	44	49	-36	-39	-3	-16	-81	5	GOBP_VIRAL_TRANSCRIPTION	cluster 3
98	84	20	-53	73	45	-38	99	12	-33	2	-23	12	7	GOBP_PROTEIN_HOMOOLIGOMERIZATION	cluster 3
-26	113	79	-22	79	26	58	14	-18	45	4	-7	-39	-6	GOBP_MONOCARBOXYLIC_ACID_CATABOLIC_PROCESS	cluster 3
0	0	117	0	-18	23	0	86	0	49	0	5	17	19	GOBP_REGULATION_OF_CHONDROCYTE_DIFFERENTIATION	cluster 3
-83	-59	110	141	-20	56	-23	126	-31	49	4	21	-10	15	GOBP_NEURON_FATE_COMMITMENT	cluster 3
43	17	112	-20	71	4	49	67	-66	14	-3	-22	37	-8	GOBP_PATHWAY_RESTRICTED_SMAD_PROTEIN_PHOSPHORYLATION	cluster 3
-4	55	132	-99	119	50	10	71	-28	-23	-6	-15	27	5	GOBP_METANEPHROS_DEVELOPMENT	cluster 3
-13	36	83	74	47	26	-8	64	-22	45	4	15	-49	-14	GOBP_CORTICAL_CYTOSKELETON_ORGANIZATION	cluster 3
0	0	104	0	-18	18	11	80	0	51	0	17	4	20	GOBP_EMBRYONIC_DIGIT_MORPHOGENESIS	cluster 3
-80	58	74	-13	75	52	59	73	-34	25	0	-21	7	3	GOBP_DNA_TEMPLATED_TRANSCRIPTION_ELONGATION	cluster 3
0	-68	113	0	59	48	22	25	0	14	-4	-1	52	18	GOBP_GLOMERULUS_DEVELOPMENT	cluster 3
74	31	22	-65	27	40	48	99	-18	15	2	27	-39	14	GOBP_RESPONSE_TO_MECHANICAL_STIMULUS	cluster 3
31	-48	175	-60	78	17	-45	91	-28	-37	-4	-15	125	-6	GOBP_POSITIVE_REGULATION_OF_RESPONSE_TO_WOUNDING	cluster 3
14	71	92	-89	13	42	2	94	-56	-1	-2	-9	83	14	GOBP_EMBRYO_DEVELOPMENT	cluster 3
22	148	35	-99	125	50	58	5	-34	21	2	-5	-55	-8	GOBP_REGULATION_OF_RNA_SPLICING	cluster 3
-96	32	120	10	105	24	-12	21	7	25	-4	7	49	-24	GOBP_ACTIN_NUCLEATION	cluster 3
112	2	63	-95	3	46	12	65	10	-45	-4	9	73	6	GOBP_REGULATION_OF_RESPONSE_TO_DNA_DAMAGE_STIMULUS	cluster 3
-4	144	68	-109	127	34	50	54	-48	5	0	-13	-59	2	GOBP_VIRAL_GENE_EXPRESSION	cluster 3
46	77	104	-130	-88	46	23	82	-30	-13	0	5	101	26	GOBP_HEPATICOBILIARY_SYSTEM_DEVELOPMENT	cluster 3
52	100	82	-60	151	52	2	-26	6	-49	-6	-17	-41	2	GOBP_REGULATION_OF_CELLULAR_RESPONSE_TO_GROWTH_FACTOR_STIMULUS	cluster 3
-64	72	4	89	125	22	7	45	2	21	2	-3	-74	-4	GOBP_ESTABLISHMENT_OF_ENDOTHELIAL_BARRIER	cluster 3
-48	60	122	-133	61	40	8	101	-46	41	0	-31	77	-8	GOBP_GERM_CELL_DEVELOPMENT	cluster 3
-60	53	72	33	58	-2	6	56	-20	55	0	14	-33	8	GOBP_CELLULAR_RESPONSE_TO_IONIZING_RADIATION	cluster 3
-58	110	6	18	123	-8	66	13	-4	17	4	11	-53	-6	GOBP_CELLULAR_RESPONSE_TO_ABIOTIC_STIMULUS	cluster 3
-2	95	100	-110	40	48	48	115	-44	-13	-4	-13	-17	-4	GOBP_REGULATION_OF_EPITHELIAL_CELL_DIFFERENTIATION	cluster 3
-51	37	94	-74	53	26	10	127	-42	41	-2	-9	11	14	GOBP_GAMETE_GENERATION	cluster 3
-76	-20	84	105	56	-46	-66	-13	20	59	-2	7	97	22	GOBP_POSITIVE_REGULATION_OF_PROTEIN_MODIFICATION_BY_SMALL_PROTEIN_CONJUGATION_OR_REMOVAL	cluster 3
-84	-32	74	124	70	52	-92	43	-23	29	-6	-7	79	-2	GOBP_ANATOMICAL_STRUCTURE_MATURATION	cluster 3
63	146	-35	-87	81	14	38	61	-26	-29	2	-21	25	-10	GOBP_TRANSCRIPTION_BY_RNA_POLYMERASE_III	cluster 3
83	-12	84	-65	20	-4	-48	101	46	-49	-2	-13	78	2	GOBP_PROTEIN_COMPLEX_OLIGOMERIZATION	cluster 3
-13	73	55	-21	23	20	65	0	-9	18	1	13	-4	0	GOBP_RNA_DESTABILIZATION	cluster 3
82	-123	144	-104	89	37	-32	8	44	-15	-2	0	88	3	GOBP_REGULATION_OF_B_CELL_MEDIATED_IMMUNITY	cluster 3
83	-56	128	-106	93	32	-86	77	-12	6	-2	-5	74	-10	GOBP_NEGATIVE_REGULATION_OF_LEUKOCYTE_MEDIATED_IMMUNITY	cluster 3
-37	-27	140	-132	107	58	-17	65	2	11	-4	-21	89	-22	GOBP_REGULATION_OF_RESPONSE_TO_CYTOKINE_STIMULUS	cluster 3
-28	-46	100	37	37	14	-12	15	18	43	4	5	7	12	GOBP_POSITIVE_REGULATION_OF_CATABOLIC_PROCESS	cluster 3
44	48	95	-92	30	-36	-62	75	-24	7	0	21	89	10	GOBP_NEURAL_TUBE_DEVELOPMENT	cluster 3
-85	58	60	0	94	44	31	0	0	-1	0	9	-34	19	GOBP_BONE_MORPHOGENESIS	cluster 3
-74	9	58	101	105	26	56	-6	-46	36	2	5	-81	4	GOBP_NUCLEUS_ORGANIZATION	cluster 3
4	146	54	-115	97	46	80	21	-40	-1	4	-11	-61	-32	GOBP_REGULATION_OF_MRNA_METABOLIC_PROCESS	cluster 3
-105	19	124	2	114	13	-14	-53	-3	17	0	-9	79	7	GOBP_T_CELL_DIFFERENTIATION_INVOLVED_IN_IMMUNE_RESPONSE	cluster 3
90	-20	90	-61	75	-10	22	27	-16	15	2	-21	1	-6	GOBP_TRANSMEMBRANE_RECEPTOR_PROTEIN_TYROSINE_KINASE_SIGNALING_PATHWAY	cluster 3
-12	122	22	-37	17	42	-4	1	24	31	2	-13	-3	-6	GOBP_NEGATIVE_REGULATION_OF_BIOSYNTHETIC_PROCESS	cluster 3
-54	-62	130	21	129	-22	-8	39	-14	-5	-6	-13	67	-18	GOBP_POSITIVE_REGULATION_OF_MOLECULAR_FUNCTION	cluster 3
-76	37	110	-54	10	48	23	93	7	15	0	-18	-30	19	GOBP_TRANSCRIPTION_ELONGATION_FROM_RNA_POLYMERASE_II_PROMOTER	cluster 3
121	10	128	-89	-107	48	-59	110	-34	-70	-6	17	80	34	GOBP_OVULATION_CYCLE	cluster 3
42	64	100	-124	28	38	70	74	-20	-7	4	-31	-47	-10	GOBP_POSITIVE_REGULATION_OF_LIPID_METABOLIC_PROCESS	cluster 3
-58	52	53	-99	75	24	-44	107	16	-31	-2	-19	92	10	GOBP_PROTEIN_TETRAMERIZATION	cluster 3
-29	92	100	-93	-91	44	-54	101	-12	5	0	-9	82	40	GOBP_REGULATION_OF_ANIMAL_ORGAN_MORPHOGENESIS	cluster 3
-78	63	60	-63	99	37	33	-83	-34	41	6	9	73	12	GOBP_REGULATION_OF_RESPONSE_TO_ENDOPLASMIC_RETICULUM_STRESS	cluster 3
107	87	116	-89	-1	-38	-113	94	8	-11	2	-21	62	-36	GOBP_REGULATION_OF_LEUKOCYTE_APOPTOTIC_PROCESS	cluster 3
117	118	111	-110	15	-54	-1	31	-2	-3	-2	-37	-4	-14	GOBP_REGULATION_OF_CELLULAR_KETONE_METABOLIC_PROCESS	cluster 3
-24	47	85	-82	72	43	35	72	-36	35	0	-19	-48	-17	GOBP_KERATINOCYTE_DIFFERENTIATION	cluster 3
-101	76	108	-50	51	48	49	52	-24	-7	-2	-16	-48	11	GOBP_REGULATION_OF_HISTONE_METHYLATION	cluster 3
102	6	136	-95	110	-38	44	-35	-26	-63	-4	7	19	-16	GOBP_RESPONSE_TO_PEPTIDE	cluster 3
-66	-66	118	36	141	-14	-24	-20	4	-25	-4	-1	73	-6	GOBP_POSITIVE_REGULATION_OF_CATALYTIC_ACTIVITY	cluster 3
-21	13	39	0	0	19	68	0	0	1	0	9	18	0	GOBP_CYTOPLASMIC_PATTERN_RECOGNITION_RECEPTOR_SIGNALING_PATHWAY	cluster 3
-68	-14	113	-55	4	44	96	49	-26	37	0	3	-56	16	GOBP_ADHERENS_JUNCTION_ORGANIZATION	cluster 3
-53	82	118	-66	45	-52	48	91	-18	-26	-6	-23	15	-16	GOBP_POSITIVE_REGULATION_OF_LYMPHOCYTE_DIFFERENTIATION	cluster 3
-88	79	108	-55	25	44	25	55	-32	9	-4	-12	-36	20	GOBP_HISTONE_H3_K4_METHYLATION	cluster 3
-62	27	86	87	-36	-40	-76	98	13	25	4	13	-21	20	GOBP_REGULATION_OF_STEROID_METABOLIC_PROCESS	cluster 3
-28	13	0	0	28	9	104	0	0	1	0	0	0	11	GOBP_NEGATIVE_REGULATION_OF_CELL_CYCLE_G2_M_PHASE_TRANSITION	cluster 3
-136	-72	104	59	139	-40	16	-53	32	-28	-4	-1	107	8	GOBP_POSITIVE_REGULATION_OF_HYDROLASE_ACTIVITY	cluster 3
0	0	108	0	0	0	-4	0	0	26	0	0	0	0	GOBP_STEM_CELL_PROLIFERATION	cluster 3
0	0	67	0	0	-11	70	0	0	3	-1	-10	-21	32	GOBP_CELL_MIGRATION_INVOLVED_IN_SPROUTING_ANGIOGENESIS	cluster 3
-69	68	54	-69	23	36	44	70	-28	37	4	-11	-28	-11	GOBP_REGULATION_OF_TRANSCRIPTION_REGULATORY_REGION_DNA_BINDING	cluster 3
-76	101	25	-109	125	62	44	-87	-32	17	0	-5	72	-18	GOBP_POSITIVE_REGULATION_OF_DNA_REPAIR	cluster 3
34	128	60	-123	-106	34	36	95	-46	31	4	7	-39	4	GOBP_REGULATION_OF_ATP_DEPENDENT_ACTIVITY	cluster 3
44	62	24	-32	57	50	-50	77	-25	-55	-6	-13	7	-22	GOBP_DEVELOPMENT_OF_PRIMARY_SEXUAL_CHARACTERISTICS	cluster 3
-65	69	62	-80	61	28	39	-9	-25	47	-3	-5	-19	16	GOBP_TRANSCRIPTION_BY_RNA_POLYMERASE_I	cluster 3
86	-84	132	-109	97	2	-28	34	4	-53	-4	-35	71	0	GOBP_POSITIVE_REGULATION_OF_CELLULAR_COMPONENT_ORGANIZATION	cluster 3
-5	-4	92	-84	77	44	-6	36	-32	27	-6	-21	-2	-12	GOBP_POSITIVE_REGULATION_OF_CELL_CYCLE_PHASE_TRANSITION	cluster 3
-116	60	100	-81	50	42	68	-92	-24	57	2	19	21	-6	GOBP_POSITIVE_REGULATION_OF_UBIQUITIN_DEPENDENT_PROTEIN_CATABOLIC_PROCESS	cluster 3
-15	-62	94	-70	142	42	-70	101	-50	-26	-6	-19	22	16	GOBP_RESPONSE_TO_FIBROBLAST_GROWTH_FACTOR	cluster 3
-55	34	128	-69	19	24	-26	77	-42	47	0	-5	-25	-10	GOBP_ESTABLISHMENT_OF_TISSUE_POLARITY	cluster 3
-91	104	58	27	79	40	26	-47	-28	27	6	11	-105	-10	GOBP_REGULATION_OF_ALPHA_BETA_T_CELL_ACTIVATION	cluster 3
34	66	82	-93	53	46	-27	91	-48	-41	-6	-29	-11	-24	GOBP_SEX_DIFFERENTIATION	cluster 3
-3	8	116	-121	109	29	27	-33	-38	4	2	-6	-11	10	GOBP_MITOTIC_DNA_INTEGRITY_CHECKPOINT_SIGNALING	cluster 3
-95	33	95	-117	-71	46	51	112	-26	-7	-4	-5	65	14	GOBP_POSITIVE_REGULATION_OF_EPITHELIAL_CELL_DIFFERENTIATION	cluster 3
-26	-78	143	-119	125	-20	-74	-69	25	46	-2	9	110	8	GOBP_NEGATIVE_REGULATION_OF_RESPONSE_TO_CYTOKINE_STIMULUS	cluster 3
-46	29	25	17	18	47	31	17	-36	49	-2	4	-66	-9	GOBP_POSITIVE_REGULATION_OF_NUCLEAR_DIVISION	cluster 3
-46	68	66	-155	55	48	90	14	-38	5	4	13	-24	-24	GOBP_NUCLEAR_TRANSPORT	cluster 3
-77	-6	29	-25	-10	44	79	28	-49	53	1	9	-20	19	GOBP_EXECUTION_PHASE_OF_APOPTOSIS	cluster 3
76	-90	6	-77	121	-19	-28	-1	8	19	4	7	65	-16	GOBP_NEGATIVE_REGULATION_OF_CHEMOTAXIS	cluster 3
-20	74	52	-13	56	45	-15	32	-40	39	-6	-29	-93	-10	GOBP_SKELETAL_SYSTEM_MORPHOGENESIS	cluster 3
4	52	100	-59	34	-17	26	-20	-30	14	-2	-15	-29	8	GOBP_NEGATIVE_REGULATION_OF_WNT_SIGNALING_PATHWAY	cluster 3
-71	50	107	-12	33	54	-50	-13	-21	-3	6	4	-25	4	GOBP_CHROMOSOME_SEGREGATION	cluster 3
-58	60	82	-113	51	30	0	17	-43	35	6	15	-15	-4	GOBP_ESTABLISHMENT_OR_MAINTENANCE_OF_BIPOLAR_CELL_POLARITY	cluster 3
0	-111	114	-36	24	8	8	81	0	-41	-6	-6	15	12	GOBP_CELL_DIFFERENTIATION_INVOLVED_IN_KIDNEY_DEVELOPMENT	cluster 3
-86	-80	140	-48	43	30	-56	35	-39	25	2	0	74	16	GOBP_MESENCHYMAL_CELL_DEVELOPMENT	cluster 3
10	-132	158	-91	125	-36	-54	-43	43	-49	-6	-8	113	26	GOBP_NEURON_APOPTOTIC_PROCESS	cluster 3
-102	0	91	41	89	-30	10	17	-8	9	-6	7	-17	-46	GOBP_ACTIN_FILAMENT_POLYMERIZATION	cluster 3
-72	54	122	-113	103	24	-44	-67	5	10	-2	-27	76	-16	GOBP_REGULATION_OF_PLASMA_LIPOPROTEIN_PARTICLE_LEVELS	cluster 3
135	-17	132	-121	97	-31	-8	-17	-28	-27	0	-21	-13	-28	GOBP_REGULATION_OF_POTASSIUM_ION_TRANSPORT	cluster 3
43	84	6	-106	-48	54	46	-19	-40	-43	0	3	75	-6	GOBP_PROTEIN_LOCALIZATION_TO_NUCLEUS	cluster 3
0	0	47	0	0	0	-16	0	0	0	0	0	0	11	GOBP_CARDIAC_SEPTUM_MORPHOGENESIS	cluster 3
64	-103	135	-34	79	-50	-89	29	36	20	-2	-6	-37	-2	GOBP_HORMONE_BIOSYNTHETIC_PROCESS	cluster 3
-85	-92	146	-47	40	32	-65	31	-38	23	2	-2	74	14	GOBP_NEURAL_CREST_CELL_DIFFERENTIATION	cluster 3
93	-18	110	-85	-48	-32	6	63	-17	41	6	-7	-107	27	GOBP_SKIN_DEVELOPMENT	cluster 3
-86	-70	113	-26	131	-22	-44	-49	14	4	-6	5	78	-11	GOBP_RESPONSE_TO_CHEMOKINE	cluster 3
68	-96	82	-61	39	-10	-46	-75	34	-3	2	-7	89	14	GOBP_NEGATIVE_REGULATION_OF_MAPK_CASCADE	cluster 3
-74	47	88	-3	129	48	34	-83	-30	-31	-4	-15	-67	-12	GOBP_TRANSFORMING_GROWTH_FACTOR_BETA_RECEPTOR_SIGNALING_PATHWAY	cluster 3
-48	-50	54	16	131	-32	65	0	-42	-15	-4	3	-37	-14	GOBP_BLOOD_VESSEL_ENDOTHELIAL_CELL_MIGRATION	cluster 3
-140	-27	113	-107	117	42	81	-61	-30	7	-6	-39	103	-30	GOBP_AMINOGLYCAN_METABOLIC_PROCESS	cluster 3
37	-127	152	-80	-3	-38	-16	46	20	-15	-6	5	7	40	GOBP_POSITIVE_REGULATION_OF_EPITHELIAL_TO_MESENCHYMAL_TRANSITION	cluster 3
116	9	73	-122	-106	20	14	77	9	-3	-4	-21	-32	-14	GOBP_POSITIVE_REGULATION_OF_OSSIFICATION	cluster 3
-46	16	70	-44	97	-18	-11	-17	-28	-1	-6	-1	-17	18	GOBP_REGULATION_OF_WNT_SIGNALING_PATHWAY	cluster 3
-105	18	102	-98	31	13	-34	-9	-11	69	-6	-19	65	-6	GOBP_POSITIVE_REGULATION_OF_TRANSPORTER_ACTIVITY	cluster 3
17	-55	89	-85	58	33	-16	44	-56	18	-4	-18	-4	-12	GOBP_POSITIVE_REGULATION_OF_MITOTIC_CELL_CYCLE_PHASE_TRANSITION	cluster 3
-24	82	56	-105	89	42	34	30	-56	-41	0	-27	-75	2	GOBP_VIRAL_GENOME_REPLICATION	cluster 3
101	45	73	-86	-100	28	-37	80	-34	1	-4	-19	-39	-10	GOBP_POSITIVE_REGULATION_OF_BIOMINERALIZATION	cluster 3
-68	29	32	22	3	44	-4	71	-32	1	0	-21	-83	4	GOBP_POSITIVE_REGULATION_OF_NEURAL_PRECURSOR_CELL_PROLIFERATION	cluster 3
-13	-124	152	-103	66	-18	-22	-11	30	15	-2	-35	95	-32	GOBP_ORGANIC_HYDROXY_COMPOUND_TRANSPORT	cluster 3
-120	42	-8	13	107	50	-2	-51	2	-7	-4	-9	13	-30	GOBP_RESPONSE_TO_GROWTH_FACTOR	cluster 3
4	-100	72	-69	29	-24	-67	83	32	33	-2	-9	25	-14	GOBP_NEGATIVE_REGULATION_OF_CYSTEINE_TYPE_ENDOPEPTIDASE_ACTIVITY	cluster 3
0	-51	116	-16	-18	-1	-25	67	0	-51	-6	-4	-35	8	GOBP_EMBRYONIC_PATTERN_SPECIFICATION	cluster 3
6	-78	5	-65	37	32	56	25	-28	41	2	25	-65	-14	GOBP_CYTOSKELETON_ORGANIZATION	cluster 3
-115	-19	0	0	41	7	35	0	0	0	0	0	0	26	GOBP_HISTONE_H3_K9_MODIFICATION	cluster 3
-74	46	14	-99	25	42	10	34	4	-65	-6	-33	65	12	GOBP_POSITIVE_REGULATION_OF_NUCLEOBASE_CONTAINING_COMPOUND_METABOLIC_PROCESS	cluster 3
36	-142	120	-63	91	-4	-65	-5	2	25	0	-13	-7	-8	GOBP_POSITIVE_REGULATION_OF_PHOSPHORUS_METABOLIC_PROCESS	cluster 3
-2	-69	100	-46	-55	46	-74	107	-48	-33	-4	-17	38	18	GOBP_FIBROBLAST_GROWTH_FACTOR_RECEPTOR_SIGNALING_PATHWAY	cluster 3
-43	60	80	-129	83	-36	40	-24	-30	29	4	-7	-56	-10	GOBP_SMOOTH_MUSCLE_CELL_MIGRATION	cluster 3
-42	-128	16	-55	39	41	96	79	-22	9	2	19	-93	-2	GOBP_CELL_JUNCTION_ASSEMBLY	cluster 3
-40	62	82	-134	83	-36	40	-16	-30	29	4	-11	-64	-10	GOBP_MUSCLE_CELL_MIGRATION	cluster 3
21	0	134	-115	103	-58	-58	-51	-17	-65	-6	-23	87	2	GOBP_CARBOHYDRATE_HOMEOSTASIS	cluster 3
-52	22	96	-65	91	-2	18	-36	-30	1	-2	-3	-63	-22	GOBP_ACTIN_FILAMENT_BASED_PROCESS	cluster 3
0	-16	40	0	0	-19	-20	0	0	-23	-5	-15	14	-4	GOBP_SEGMENTATION	cluster 3
-75	-81	124	-43	-136	48	-47	115	37	57	-2	-11	-61	22	GOBP_POSITIVE_REGULATION_OF_REPRODUCTIVE_PROCESS	cluster 3
55	-101	118	-36	-29	6	10	-3	-1	8	0	-14	-64	-10	GOBP_NEGATIVE_REGULATION_OF_CELL_CYCLE_G1_S_PHASE_TRANSITION	cluster 3
-53	-32	78	16	42	-48	-73	-5	-25	-35	-4	-13	67	12	GOBP_B_CELL_DIFFERENTIATION	cluster 3
-22	1	106	-82	-18	24	-30	65	0	-53	-6	-7	-52	1	GOBP_ANTERIOR_POSTERIOR_AXIS_SPECIFICATION	cluster 3
-78	-48	30	-28	24	0	24	55	-40	-1	-4	39	-19	-30	GOBP_NEGATIVE_REGULATION_OF_ACTIN_FILAMENT_POLYMERIZATION	cluster 3
-19	-37	51	0	-35	18	-57	0	0	0	0	0	0	0	GOBP_POSITIVE_REGULATION_OF_FAT_CELL_DIFFERENTIATION	cluster 3
99	-10	150	-147	-19	42	12	-33	-32	-53	0	-19	-47	-28	GOBP_REGULATION_OF_POTASSIUM_ION_TRANSMEMBRANE_TRANSPORTER_ACTIVITY	cluster 3
55	-108	130	-59	55	-8	-52	-109	-26	-11	-6	3	61	-21	GOBP_REGULATION_OF_PROTEIN_LOCALIZATION_TO_PLASMA_MEMBRANE	cluster 3
-60	12	63	-3	32	24	-4	-75	-28	-7	-2	-15	-27	-14	GOBP_REGULATION_OF_PROTEIN_LOCALIZATION_TO_MEMBRANE	cluster 3
-26	27	8	-61	-79	28	-38	44	-12	-16	0	1	33	-14	GOBP_SMOOTHENED_SIGNALING_PATHWAY	cluster 3
-72	18	74	-124	67	14	36	-35	-42	33	4	-20	-39	-20	GOBP_POSITIVE_REGULATION_OF_ENDOTHELIAL_CELL_PROLIFERATION	cluster 3
-67	-35	0	-9	-18	0	0	0	0	0	0	0	0	17	GOBP_HOMOLOGOUS_RECOMBINATION	cluster 3
-107	-18	82	3	75	-6	-20	-27	-10	-23	-6	1	-15	-46	GOBP_REGULATION_OF_ACTIN_FILAMENT_LENGTH	cluster 3
-106	-138	166	-69	93	-18	30	-115	3	11	-4	-15	71	-28	GOBP_CELLULAR_COMPONENT_MAINTENANCE	cluster 3
-44	30	122	-59	51	-24	46	-99	-22	-9	-2	-24	-55	-38	GOBP_NEUTRAL_LIPID_METABOLIC_PROCESS	cluster 3
-113	-66	142	-26	103	-56	-88	-20	-22	-61	-6	-17	81	8	GOBP_CELLULAR_RESPONSE_TO_CARBOHYDRATE_STIMULUS	cluster 3
-114	-14	76	7	75	-12	8	-29	-28	-21	-6	1	-44	-45	GOBP_ACTIN_POLYMERIZATION_OR_DEPOLYMERIZATION	cluster 3
-6	-79	63	-107	11	-14	-24	31	-50	39	4	11	-41	6	GOBP_ACTOMYOSIN_STRUCTURE_ORGANIZATION	cluster 3
-84	-44	135	-45	137	-48	-78	-27	-46	-69	-6	-17	29	6	GOBP_RESPONSE_TO_MONOSACCHARIDE	cluster 3
-44	-10	96	-109	-71	-44	11	-17	-40	40	4	13	-5	18	GOBP_ESTABLISHMENT_OF_PROTEIN_LOCALIZATION_TO_ORGANELLE	cluster 3
-58	34	94	-133	-111	48	-80	56	12	-63	-4	-33	38	24	GOBP_REGULATION_OF_MORPHOGENESIS_OF_AN_EPITHELIUM	cluster 3
-132	-94	94	-10	53	-40	-35	-32	38	-63	-4	1	62	-34	GOBP_P38MAPK_CASCADE	cluster 3
-132	-54	-4	71	71	11	-46	42	-18	-33	-6	-27	-72	-8	GOBP_MUSCLE_ORGAN_DEVELOPMENT	cluster 3
-72	-106	158	-135	137	-42	-29	-125	4	35	-4	-29	19	-20	GOBP_REGULATION_OF_PROTEIN_TYROSINE_KINASE_ACTIVITY	cluster 3
-46	-123	128	-89	83	32	14	-85	-37	-63	-4	-37	25	-8	GOBP_FC_RECEPTOR_SIGNALING_PATHWAY	cluster 3
-78	29	50	-9	28	-34	-13	-14	-30	-31	-4	-33	-67	-5	GOBP_ARTERY_DEVELOPMENT	cluster 3
-138	-43	60	-57	111	18	-26	-71	-52	25	-4	-17	-15	-6	GOBP_ACTIN_CYTOSKELETON_REORGANIZATION	cluster 3
-102	-56	131	-40	111	-54	-68	-27	-18	-67	-6	-21	-5	4	GOBP_RESPONSE_TO_CARBOHYDRATE	cluster 3
-114	-26	114	-139	143	-15	-32	-130	-16	41	6	-17	0	-34	GOBP_POSITIVE_REGULATION_OF_PROTEIN_TYROSINE_KINASE_ACTIVITY	cluster 3
-14	-156	87	-45	93	-24	-78	-59	4	-13	-6	-27	30	-30	GOBP_POSITIVE_REGULATION_OF_PROTEIN_PHOSPHORYLATION	cluster 3
-26	-40	88	-109	-91	-54	-80	91	0	-54	-4	-27	77	-11	GOBP_REGULATION_OF_LYMPHOCYTE_DIFFERENTIATION	cluster 3
-80	-75	96	-138	-93	43	-12	63	-28	-17	-2	-13	3	8	GOBP_NEUROBLAST_PROLIFERATION	cluster 3
58	38	108	-125	-97	-48	-38	-35	15	-63	-6	-29	-27	-18	GOBP_CELLULAR_KETONE_METABOLIC_PROCESS	cluster 3
-94	-86	76	-49	86	-14	-96	-77	2	-25	-6	-21	41	-4	GOBP_POSITIVE_REGULATION_OF_PROTEIN_MODIFICATION_PROCESS	cluster 3
-16	-78	106	-94	-17	-12	-5	-43	-18	-10	-2	-27	-43	-11	GOBP_REGULATION_OF_CELL_CYCLE_G1_S_PHASE_TRANSITION	cluster 3
-86	-64	86	-15	97	-40	-58	-33	-54	-9	2	3	-85	-20	GOBP_REGULATION_OF_ACTIN_FILAMENT_BASED_PROCESS	cluster 3
-122	-72	110	-64	57	0	-42	-121	-32	-1	0	-13	25	-8	GOBP_REGULATION_OF_PROTEIN_LOCALIZATION_TO_CELL_PERIPHERY	cluster 3
-129	-89	90	-109	-39	-36	-84	64	-54	-13	2	11	56	21	GOBP_POSITIVE_REGULATION_OF_ACTIN_FILAMENT_BUNDLE_ASSEMBLY	cluster 3
-112	-2	71	-110	-91	-54	-44	76	-4	-51	-4	-33	67	-20	GOBP_REGULATION_OF_T_CELL_DIFFERENTIATION	cluster 3
-54	-36	94	-77	-9	-22	-86	-29	-52	-33	-2	-9	-2	-8	GOBP_LAMELLIPODIUM_ASSEMBLY	cluster 3
-140	-66	128	-99	93	-52	-104	-46	-46	-59	-6	-17	64	10	GOBP_CELLULAR_GLUCOSE_HOMEOSTASIS	cluster 3
-44	-144	110	-71	75	-22	-98	-15	12	-31	-4	1	-87	-22	GOBP_POSITIVE_REGULATION_OF_TRANSFERASE_ACTIVITY	cluster 3
-30	-106	96	-122	39	-17	-64	-93	-24	-32	-6	-15	17	-18	GOBP_TUMOR_NECROSIS_FACTOR_MEDIATED_SIGNALING_PATHWAY	cluster 3
-62	-146	92	-85	30	-64	-88	41	-52	13	6	-23	-46	7	GOBP_STRESS_FIBER_ASSEMBLY	cluster 3
-132	-87	-16	-122	-65	38	-70	29	-26	-25	-4	-7	19	22	GOBP_EMBRYO_DEVELOPMENT_ENDING_IN_BIRTH_OR_EGG_HATCHING	cluster 4
-95	-132	-54	-66	-69	8	10	-3	-58	41	6	-7	-97	0	GOBP_CELL_DIVISION	cluster 4
-61	-74	-45	-113	-108	17	46	-89	-45	-32	0	-5	-30	17	GOBP_NUCLEOTIDE_EXCISION_REPAIR	cluster 4
-95	-104	-49	-97	-89	1	-8	1	-52	37	0	6	-93	20	GOBP_REGULATION_OF_CELL_DIVISION	cluster 4
-6	-15	-118	-115	-138	-25	15	-75	25	-33	-4	-29	-14	4	GOBP_POSITIVE_REGULATION_OF_IMMUNOGLOBULIN_PRODUCTION	cluster 4
-120	-78	-154	-31	-87	-56	-16	-55	5	25	4	19	-53	36	GOBP_POLYOL_BIOSYNTHETIC_PROCESS	cluster 4
-112	-116	-7	-120	71	-48	-54	-94	-39	9	2	15	-35	-36	GOBP_STRESS_ACTIVATED_PROTEIN_KINASE_SIGNALING_CASCADE	cluster 4
-94	-94	-32	-119	-72	-2	-64	15	-29	-33	-6	-27	-23	14	GOBP_ANIMAL_ORGAN_FORMATION	cluster 4
4	-55	-152	-89	-131	28	2	-75	-32	7	4	-7	-87	6	GOBP_REGULATION_OF_INTRACELLULAR_TRANSPORT	cluster 4
-116	-85	-47	-97	-81	58	7	-46	-38	-11	-6	-17	-89	-21	GOBP_NUCLEAR_CHROMOSOME_SEGREGATION	cluster 4
-59	-105	-63	-80	39	-28	15	-99	-47	-35	-4	-15	-83	-27	GOBP_REGULATION_OF_HEART_GROWTH	cluster 4
-110	-72	-50	-73	15	-14	-26	-107	-50	-45	-2	-2	-67	0	GOBP_REGULATION_OF_PHOSPHATIDYLINOSITOL_3_KINASE_ACTIVITY	cluster 4
-109	-10	-82	-117	-81	-55	-22	-119	-30	73	0	-7	-65	18	GOBP_ALCOHOL_METABOLIC_PROCESS	cluster 4
-100	-78	-114	-53	-113	-28	-21	-84	34	-43	-6	1	0	-4	GOBP_CELLULAR_CARBOHYDRATE_BIOSYNTHETIC_PROCESS	cluster 4
-110	-134	8	-101	-64	20	-17	-85	-44	-5	2	23	-115	12	GOBP_REGULATION_OF_CELL_CYCLE_PROCESS	cluster 4
-107	-108	8	-135	-87	38	-90	-26	-49	-47	-2	-7	17	-18	GOBP_CARDIOCYTE_DIFFERENTIATION	cluster 4
71	-42	-114	-127	-90	12	34	-115	-60	-53	-4	-29	-92	-6	GOBP_CEREBRAL_CORTEX_DEVELOPMENT	cluster 4
-64	-58	-132	-148	-107	52	67	-77	-44	21	-6	-27	-82	-10	GOBP_REGULATION_OF_CHROMOSOME_SEGREGATION	cluster 4
-110	6	-88	-48	-86	-50	-32	-23	-42	-49	-2	-19	-71	-14	GOBP_CYCLIC_NUCLEOTIDE_MEDIATED_SIGNALING	cluster 4
-51	-27	-99	-83	10	-38	-64	-95	-59	-21	0	-13	-86	-8	GOBP_HISTONE_H3_ACETYLATION	cluster 4
-65	-54	-118	-37	-36	52	-66	-77	-40	-67	0	-33	-71	-24	GOBP_ENDOCRINE_SYSTEM_DEVELOPMENT	cluster 4
-110	-110	-44	-100	43	-58	-84	-59	-42	-9	4	-3	-67	0	GOBP_POSITIVE_REGULATION_OF_SUPRAMOLECULAR_FIBER_ORGANIZATION	cluster 4
-107	10	-67	-156	-121	48	-98	-47	-40	-71	-6	-21	17	12	GOBP_KIDNEY_MORPHOGENESIS	cluster 4
-96	-37	-126	-56	-110	1	-32	-99	-18	-71	-2	-19	23	-8	GOBP_INNER_EAR_MORPHOGENESIS	cluster 4
-174	-80	-28	-79	-89	-44	62	-59	-44	-41	-4	-29	-31	-10	GOBP_REGULATION_OF_LIPASE_ACTIVITY	cluster 4
-170	-47	-100	-57	-101	-44	76	-47	-46	-53	-4	-23	-31	-5	GOBP_REGULATION_OF_PHOSPHOLIPASE_ACTIVITY	cluster 4
-119	-19	-166	-128	-97	-12	-20	-75	-19	28	2	11	-59	12	GOBP_ALCOHOL_BIOSYNTHETIC_PROCESS	cluster 4
-95	-14	-118	-62	-91	26	-31	-89	14	-59	-6	-17	-101	-18	GOBP_SMOOTH_MUSCLE_CONTRACTION	cluster 4
-122	-132	-60	-19	-78	-48	-38	-88	-16	-5	2	13	-91	14	GOBP_CELL_CYCLE_PROCESS	cluster 4
-102	-70	-124	-93	-70	18	26	-105	-36	33	6	-11	-127	-14	GOBP_NEGATIVE_REGULATION_OF_FAT_CELL_DIFFERENTIATION	cluster 4
-137	-16	-168	-60	-60	-20	-60	-78	36	-45	0	-11	-67	14	GOBP_AMINE_METABOLIC_PROCESS	cluster 4
-117	-115	-136	37	-110	40	-31	-93	-8	-12	4	-9	-121	-2	GOBP_LIPID_TRANSLOCATION	cluster 4
-110	-81	-144	-59	-123	-28	73	-85	-40	21	-4	5	-109	10	GOBP_MAINTENANCE_OF_PROTEIN_LOCATION_IN_CELL	cluster 4
-116	-65	-134	-61	-118	4	-17	-90	-30	-27	-4	7	-23	-4	GOBP_POST_EMBRYONIC_DEVELOPMENT	cluster 4
-126	-76	-36	-85	39	-18	-36	-109	-26	-51	-4	-21	-123	-8	GOBP_REGULATION_OF_CELLULAR_RESPONSE_TO_TRANSFORMING_GROWTH_FACTOR_BETA_STIMULUS	cluster 4
-137	-71	-32	-46	-14	14	-54	-119	-26	-50	-4	-18	-123	-2	GOBP_NEGATIVE_REGULATION_OF_TRANSFORMING_GROWTH_FACTOR_BETA_RECEPTOR_SIGNALING_PATHWAY	cluster 4
-151	-18	-130	-81	19	26	-76	-103	-38	19	-2	-29	-112	-10	GOBP_REGULATION_OF_HISTONE_MODIFICATION	cluster 4
-106	-127	-45	-103	-18	-59	-16	-90	0	-51	-6	-17	-31	-18	GOBP_POSITIVE_REGULATION_OF_INTERFERON_GAMMA_PRODUCTION	cluster 4
-118	-14	-90	-147	-66	38	-38	-86	-38	-36	-6	-37	-47	-4	GOBP_REGULATION_OF_TELOMERE_MAINTENANCE_VIA_TELOMERE_LENGTHENING	cluster 4
-108	-88	-84	-75	-79	-18	-64	-82	27	-41	-6	-25	-53	6	GOBP_POSITIVE_REGULATION_OF_CELLULAR_CARBOHYDRATE_METABOLIC_PROCESS	cluster 4
-144	-105	-51	-139	-126	44	26	-43	-61	-41	-6	-19	-34	8	GOBP_EMBRYONIC_HEART_TUBE_DEVELOPMENT	cluster 4
-136	-146	-117	-95	-126	-54	-17	-49	18	35	6	43	-63	10	GOBP_PROTEIN_INSERTION_INTO_MEMBRANE	cluster 4
-120	33	-156	-95	-113	-22	0	-109	-20	-53	-2	-13	-38	16	GOBP_GLUTAMINE_FAMILY_AMINO_ACID_METABOLIC_PROCESS	cluster 4
-92	-66	-118	-97	-47	28	20	-135	-20	-53	-2	-25	-79	-8	GOBP_POSITIVE_REGULATION_OF_ESTABLISHMENT_OF_PROTEIN_LOCALIZATION	cluster 4
-134	-13	-97	-121	-107	12	-8	-1	-46	-59	-6	-23	-99	2	GOBP_PROTEIN_SUMOYLATION	cluster 4
-70	-71	-126	-82	-94	-36	7	-71	6	-54	-2	-15	-94	0	GOBP_POSITIVE_REGULATION_OF_PEPTIDE_SECRETION	cluster 4
-78	-54	-127	-122	-89	-40	0	-95	10	-19	4	-7	-99	12	GOBP_CELLULAR_ALDEHYDE_METABOLIC_PROCESS	cluster 4
-124	-84	-92	-25	-61	-52	-58	-71	-15	-35	-6	-29	-43	-14	GOBP_REGULATION_OF_CARBOHYDRATE_BIOSYNTHETIC_PROCESS	cluster 4
-120	-57	-64	-116	-113	-14	-79	-47	-37	-25	-2	-13	-46	22	GOBP_REGULATION_OF_DNA_REPLICATION	cluster 4
-125	-12	-134	-139	-83	36	-54	-46	-56	-55	-6	-3	-39	4	GOBP_REGULATION_OF_CELL_PROJECTION_ASSEMBLY	cluster 4
-60	-76	-26	-121	-99	-54	52	-125	-36	-43	0	-5	-115	-8	GOBP_PROTEIN_LOCALIZATION_TO_ORGANELLE	cluster 4
-126	-154	-20	-79	63	-28	-76	-123	-42	1	4	-9	-111	-16	GOBP_REGULATION_OF_CYTOSKELETON_ORGANIZATION	cluster 4
-86	-49	-101	-152	-99	26	14	-112	-51	-47	-2	-29	-20	-10	GOBP_NEGATIVE_REGULATION_OF_CHROMOSOME_ORGANIZATION	cluster 4
-130	-56	-101	-147	-89	40	-58	-30	-44	-31	-4	-35	-25	-10	GOBP_POSITIVE_REGULATION_OF_TELOMERE_MAINTENANCE	cluster 4
-108	-162	-72	-65	49	-58	-72	-105	10	-1	6	-7	-115	-20	GOBP_PROTEIN_POLYMERIZATION	cluster 4
-139	-52	-164	-23	-110	-18	-57	-89	30	-37	-4	-17	-49	8	GOBP_CATECHOL_CONTAINING_COMPOUND_METABOLIC_PROCESS	cluster 4
-115	-158	-120	-38	-107	52	6	-97	-28	35	-4	-19	-127	-2	GOBP_MEMBRANE_BIOGENESIS	cluster 4
-89	-62	-105	-37	-125	-64	-32	-60	-20	-37	-4	-13	-93	18	GOBP_REGULATION_OF_PEPTIDE_TRANSPORT	cluster 4
-102	-42	-140	-67	-131	-30	-25	-117	2	-31	-2	-11	-32	2	GOBP_DICARBOXYLIC_ACID_METABOLIC_PROCESS	cluster 4
-69	-158	-90	-90	-105	-26	-36	-57	4	-49	2	3	-47	-8	GOBP_NEGATIVE_REGULATION_OF_KINASE_ACTIVITY	cluster 4
-156	-144	-48	-72	-105	46	-70	-59	-36	-41	-4	-15	-38	14	GOBP_IN_UTERO_EMBRYONIC_DEVELOPMENT	cluster 4
-112	-20	-154	-111	-126	-18	-19	-129	15	-41	-4	-13	20	-16	GOBP_NEGATIVE_REGULATION_OF_DNA_BINDING_TRANSCRIPTION_FACTOR_ACTIVITY	cluster 4
-89	-34	-48	-149	-97	-48	-18	-87	-4	-34	6	-3	-137	6	GOBP_PHOSPHOLIPASE_C_ACTIVATING_G_PROTEIN_COUPLED_RECEPTOR_SIGNALING_PATHWAY	cluster 4
-118	-121	-153	-1	-125	-22	-8	-105	-68	49	6	29	-90	-10	GOBP_ENDOSOME_TO_LYSOSOME_TRANSPORT	cluster 4
-12	-116	-68	-98	-153	-40	-16	-89	-10	-47	-2	-17	-89	20	GOBP_NITROGEN_COMPOUND_TRANSPORT	cluster 4
-144	-112	-80	-51	-71	-48	-36	-87	6	-39	-6	-21	-45	-4	GOBP_REGULATION_OF_CELLULAR_CARBOHYDRATE_METABOLIC_PROCESS	cluster 4
-112	-90	-50	-141	-45	45	-58	-121	-46	-71	-6	-25	7	-28	GOBP_POSITIVE_REGULATION_OF_DNA_METABOLIC_PROCESS	cluster 4
12	-116	-99	-122	-116	3	36	-91	-33	-65	-2	-27	-89	-32	GOBP_POSITIVE_REGULATION_OF_NUCLEOCYTOPLASMIC_TRANSPORT	cluster 4
-29	-75	-104	-127	-123	-44	-73	-85	-26	-39	0	-9	-10	-8	GOBP_DIENCEPHALON_DEVELOPMENT	cluster 4
-123	-63	-116	-84	-62	-8	16	-122	-22	-29	-4	-21	-75	-43	GOBP_NEGATIVE_REGULATION_OF_NF_KAPPAB_TRANSCRIPTION_FACTOR_ACTIVITY	cluster 4
-109	-91	-92	-92	-122	-1	-18	-103	-44	27	4	-14	-104	2	GOBP_BILE_ACID_METABOLIC_PROCESS	cluster 4
-110	34	-165	-150	-110	18	19	-107	-46	-45	0	-3	-85	-10	GOBP_NUCLEOSOME_ASSEMBLY	cluster 4
-132	-27	-157	-111	-95	-6	41	-137	-62	51	4	-23	-85	-24	GOBP_MICROTUBULE_BUNDLE_FORMATION	cluster 4
-100	32	-162	-136	-113	34	-18	-111	-35	-41	-2	-33	-59	-24	GOBP_PROTEIN_DNA_COMPLEX_ASSEMBLY	cluster 4
-130	-27	-146	-66	-143	-24	-42	-77	-23	-55	-4	-25	7	-14	GOBP_POLYSACCHARIDE_METABOLIC_PROCESS	cluster 4
-143	-46	-124	-112	-93	-14	12	-87	-22	-23	-2	-31	-75	-10	GOBP_POLYSACCHARIDE_BIOSYNTHETIC_PROCESS	cluster 4
-48	-134	-99	-91	-105	16	-76	-111	-14	-63	-6	-13	-31	4	GOBP_REGULATION_OF_CELLULAR_LOCALIZATION	cluster 4
-13	-56	-122	-107	-151	29	-62	-65	-62	-37	-4	-33	-61	-30	GOBP_SENSORY_ORGAN_MORPHOGENESIS	cluster 4
-78	-156	-41	-85	-75	-44	-2	-121	-74	55	2	-25	-109	-22	GOBP_CYTOSOLIC_TRANSPORT	cluster 4
-90	-43	-132	-73	-133	-10	-75	-109	-23	-65	-4	-27	12	-6	GOBP_OVARIAN_FOLLICLE_DEVELOPMENT	cluster 4
-28	-100	-78	-73	-112	-46	-52	-101	10	-49	-6	-17	-115	-14	GOBP_MEMBRANE_DEPOLARIZATION	cluster 4
-146	-96	-78	-127	-108	52	-14	-65	-54	-32	-4	-19	-82	-10	GOBP_SISTER_CHROMATID_SEGREGATION	cluster 4
-88	-130	-94	-123	-160	42	0	-55	-56	-63	-2	-23	-17	-16	GOBP_EMBRYONIC_ORGAN_MORPHOGENESIS	cluster 4
-155	-10	-111	-119	-126	-2	-26	-103	-39	-57	-4	-17	-3	-16	GOBP_RECOMBINATIONAL_REPAIR	cluster 4
-62	-114	-80	-57	-89	-12	-90	-85	2	-51	-4	-19	-125	-2	GOBP_REGULATION_OF_PROTEIN_LOCALIZATION	cluster 4
-68	-82	-143	-119	-107	-30	-13	-97	-36	57	-6	-33	-99	-16	GOBP_CELLULAR_RESPONSE_TO_CORTICOSTEROID_STIMULUS	cluster 4
-120	-2	-124	-155	-103	48	31	-106	-52	-59	-4	-31	-99	-16	GOBP_REGULATION_OF_CHROMOSOME_ORGANIZATION	cluster 4
-122	-65	-111	-102	-137	-8	-20	-82	-8	-37	-2	-35	-76	10	GOBP_SULFUR_COMPOUND_BIOSYNTHETIC_PROCESS	cluster 4
82	-58	-72	-134	-133	-26	-36	-113	-60	-69	-2	-23	-141	-12	GOBP_REGULATION_OF_SODIUM_ION_TRANSMEMBRANE_TRANSPORT	cluster 4
-107	-116	-84	-69	-43	-20	-48	-107	-40	-27	-6	23	-119	-36	GOBP_ACTIN_FILAMENT_DEPOLYMERIZATION	cluster 4
-150	9	-80	-138	-121	42	-6	-123	-59	-69	-1	0	-89	-14	GOBP_TRNA_PROCESSING	cluster 4
-78	34	-148	-105	-139	4	-4	-124	-46	-57	0	5	-114	-28	GOBP_HIPPOCAMPUS_DEVELOPMENT	cluster 4
-26	-136	-116	-113	-131	-50	-68	-89	16	9	4	-1	-91	-10	GOBP_REGULATION_OF_MICROTUBULE_BASED_PROCESS	cluster 4
-147	-50	-81	-50	-40	-50	-114	-81	-54	-14	-6	-21	-81	-14	GOBP_MEIOSIS_I_CELL_CYCLE_PROCESS	cluster 4
-168	-134	-18	-127	-105	-35	-24	-133	-10	-63	-6	-27	47	-8	GOBP_BIOLOGICAL_PROCESS_INVOLVED_IN_INTRASPECIES_INTERACTION_BETWEEN_ORGANISMS	cluster 4
-27	-108	-128	-143	-148	-4	-16	-110	-21	-33	0	-21	-41	-14	GOBP_REGULATION_OF_CHROMOSOME_SEPARATION	cluster 4
-88	-52	-112	-129	-155	-35	6	-93	-50	-55	-4	-23	-5	-20	GOBP_EAR_DEVELOPMENT	cluster 4
-138	-75	-16	-143	-104	14	-33	-127	-50	29	2	-29	-132	-18	GOBP_REGULATION_OF_FAT_CELL_DIFFERENTIATION	cluster 4
-102	-78	-114	-55	-105	-27	-32	-90	-55	-65	0	9	-91	-16	GOBP_ENDOSOME_ORGANIZATION	cluster 4
-144	-112	10	-117	11	-60	-104	-107	-60	-19	-4	-25	-93	2	GOBP_ACTIN_FILAMENT_BUNDLE_ORGANIZATION	cluster 4
-80	-148	-120	-103	-39	-58	-81	-125	-64	34	4	16	-54	-6	GOBP_REGULATION_OF_JUN_KINASE_ACTIVITY	cluster 4
-128	-114	-94	-154	-66	48	-52	-71	-48	-7	0	-35	-91	-16	GOBP_TELOMERE_ORGANIZATION	cluster 4
-29	-111	-126	-141	-149	-6	-20	-113	-21	-35	-2	-16	-33	-26	GOBP_METAPHASE_ANAPHASE_TRANSITION_OF_CELL_CYCLE	cluster 4
-86	-137	-22	-139	-102	10	-46	-73	-66	-29	2	-2	-115	-24	GOBP_PROTEIN_EXPORT_FROM_NUCLEUS	cluster 4
-122	-94	-147	-94	-49	24	-18	-91	-55	-69	-2	-38	-77	0	GOBP_EMBRYONIC_PLACENTA_DEVELOPMENT	cluster 4
-128	-162	-71	-109	-137	-20	-85	-60	-42	-55	-6	3	33	6	GOBP_INSULIN_SECRETION_INVOLVED_IN_CELLULAR_RESPONSE_TO_GLUCOSE_STIMULUS	cluster 4
-86	-110	-126	-94	-97	-12	14	-103	-28	-59	-6	-21	-113	6	GOBP_REGULATION_OF_ESTABLISHMENT_OF_PROTEIN_LOCALIZATION	cluster 4
-36	-140	-70	-117	-103	-30	-74	-98	-42	-49	-4	-19	-33	-20	GOBP_HEART_GROWTH	cluster 4
-153	-62	-117	-92	-89	-42	-86	-85	-18	21	2	-19	-89	-8	GOBP_REGULATION_OF_PROTEIN_ACETYLATION	cluster 4
-144	-116	12	-119	-105	-12	-98	-103	-58	-43	-2	-31	7	-26	GOBP_HEART_DEVELOPMENT	cluster 4
-136	-20	-168	-133	-122	-18	-24	-122	-60	45	4	7	-101	8	GOBP_ORGANIC_HYDROXY_COMPOUND_BIOSYNTHETIC_PROCESS	cluster 4
-54	-94	-39	-123	-127	-29	-74	-112	-20	-59	-2	-35	-47	-30	GOBP_RESPONSE_TO_COLD	cluster 4
-100	-58	-50	-121	-87	-62	-38	-103	-40	-43	-2	-19	-110	-13	GOBP_MUSCLE_HYPERTROPHY	cluster 4
-103	-140	-100	-117	-145	30	-60	-98	-25	-55	-4	-17	-6	-6	GOBP_REGULATION_OF_DNA_RECOMBINATION	cluster 4
-4	-78	-142	-104	-125	-42	-82	-105	-12	-17	-2	-33	-66	-34	GOBP_PURINE_CONTAINING_COMPOUND_CATABOLIC_PROCESS	cluster 4
-94	-129	-138	-137	-137	-26	-48	-39	36	-43	0	-31	-59	-4	GOBP_NUCLEOSIDE_BISPHOSPHATE_BIOSYNTHETIC_PROCESS	cluster 4
-158	-70	-120	-93	-87	-44	-90	-83	-18	17	-4	-13	-82	-4	GOBP_REGULATION_OF_PEPTIDYL_LYSINE_ACETYLATION	cluster 4
-121	-79	-34	-97	-107	-48	-50	-112	-28	-71	-6	-23	-63	-13	GOBP_CELLULAR_RESPONSE_TO_INSULIN_STIMULUS	cluster 4
-130	-102	-118	-128	-69	4	-41	-118	-56	-61	-6	-7	-21	0	GOBP_REGULATION_OF_DNA_REPAIR	cluster 4
-78	-162	-116	-27	-129	-54	-28	-115	-26	-39	-6	-1	-77	4	GOBP_LOCALIZATION_WITHIN_MEMBRANE	cluster 4
-130	-120	-146	-42	-113	-24	-28	-95	8	-27	4	-9	-116	-16	GOBP_REGULATION_OF_MEMBRANE_LIPID_DISTRIBUTION	cluster 4
-154	-78	-126	-74	-127	15	-21	-119	-64	-13	2	29	-117	-8	GOBP_ORGANELLE_FISSION	cluster 4
-48	-126	-66	-81	-88	-58	-35	-116	-20	-65	-4	-21	-99	-28	GOBP_REGULATION_OF_CENTROSOME_CYCLE	cluster 4
-60	-132	-66	-82	-85	-60	-6	-121	-24	-63	-4	-25	-101	-28	GOBP_CENTROSOME_DUPLICATION	cluster 4
-110	-152	-149	-79	-125	-14	48	-91	-36	-21	-6	-3	-121	2	GOBP_MAINTENANCE_OF_PROTEIN_LOCATION	cluster 4
-132	-149	-117	-89	-123	20	-20	-121	-8	23	2	-1	-121	-22	GOBP_PROTEIN_ACYLATION	cluster 4
-143	-70	-108	-123	-113	22	-32	-116	-65	-53	-4	-9	-20	-26	GOBP_REGULATION_OF_DOUBLE_STRAND_BREAK_REPAIR_VIA_HOMOLOGOUS_RECOMBINATION	cluster 4
-113	-140	-102	-9	-131	-45	-58	-95	-4	-65	-6	-13	-77	-2	GOBP_REGULATION_OF_POSTSYNAPSE_ORGANIZATION	cluster 4
-166	-40	-104	-122	-40	-24	-8	-123	-61	-63	-6	-11	-93	-2	GOBP_GOLGI_ORGANIZATION	cluster 4
-125	-112	-120	-109	-97	40	-48	-91	-38	-33	-4	-16	-84	-26	GOBP_MITOTIC_SISTER_CHROMATID_SEGREGATION	cluster 4
-164	-128	-140	-85	55	-48	-40	-104	-48	-63	0	-7	-89	-2	GOBP_POSITIVE_REGULATION_OF_GTPASE_ACTIVITY	cluster 4
-96	-87	-155	-126	-132	27	17	-126	-31	-57	-2	-13	-67	-15	GOBP_SPINAL_CORD_DEVELOPMENT	cluster 4
-112	-144	-80	-13	-107	-46	-46	-111	-22	-67	-4	-17	-99	1	GOBP_MITOTIC_CELL_CYCLE_PROCESS	cluster 4
-122	-104	-90	-29	-131	-44	-67	-107	-26	-59	-4	-23	-46	-16	GOBP_REGULATION_OF_CALCIUM_ION_TRANSMEMBRANE_TRANSPORTER_ACTIVITY	cluster 4
-157	-15	-84	-131	-79	-46	-47	-125	-34	-43	-4	-9	-89	-6	GOBP_CARDIAC_SEPTUM_DEVELOPMENT	cluster 4
-157	-87	-174	-109	-15	-36	-12	-100	-50	-71	-4	-19	-49	12	GOBP_ACTIVATION_OF_GTPASE_ACTIVITY	cluster 4
-96	-30	-121	-149	-118	-30	20	-124	-62	-49	-2	-18	-89	-6	GOBP_NEGATIVE_REGULATION_OF_MAP_KINASE_ACTIVITY	cluster 4
-81	-142	-114	-55	-127	-60	-44	-85	-6	-47	-2	-29	-85	-2	GOBP_REGULATION_OF_INSULIN_SECRETION	cluster 4
-148	-146	-54	-115	-33	-58	-76	-111	-34	-71	-6	-17	-5	-8	GOBP_POSITIVE_REGULATION_OF_ORGANELLE_ORGANIZATION	cluster 4
-163	-102	-89	-123	-139	18	-22	-127	-36	-37	0	-3	-46	-14	GOBP_HISTONE_H4_ACETYLATION	cluster 4
-156	-116	-104	-115	-112	8	-62	-81	-58	-50	-4	-4	-57	26	GOBP_DNA_REPLICATION	cluster 4
-113	-176	-74	-73	27	-62	-43	-123	-56	-67	-2	-22	-97	-4	GOBP_EPHRIN_RECEPTOR_SIGNALING_PATHWAY	cluster 4
-129	-124	-88	-116	-7	-42	-23	-104	-53	-42	0	-33	-113	-11	GOBP_MRNA_3_END_PROCESSING	cluster 4
-133	-150	-66	-115	-77	-34	-10	-93	-42	-73	2	13	-95	-16	GOBP_CELL_CYCLE	cluster 4
-156	-117	-128	-87	-107	-52	-12	-103	-53	27	4	7	-131	14	GOBP_CYTOKINESIS	cluster 4
-98	-134	-102	-124	-146	39	-10	-124	-52	-47	-6	3	-80	-14	GOBP_CELLULAR_RESPONSE_TO_XENOBIOTIC_STIMULUS	cluster 4
-174	-144	-44	-99	35	-56	-88	-125	-38	-65	-6	-15	-65	-12	GOBP_POSTSYNAPSE_ORGANIZATION	cluster 4
-138	40	-137	-91	-73	-50	-59	-137	-68	-39	-6	-19	-97	-24	GOBP_PROTEIN_MONOUBIQUITINATION	cluster 4
-122	-41	-95	-148	-95	-56	-30	-89	-35	-45	-2	-23	-101	-16	GOBP_REGULATION_OF_MUSCLE_HYPERTROPHY	cluster 4
-56	-155	-110	-143	-119	-44	-59	-119	26	-41	-6	-25	-49	-4	GOBP_DOPAMINE_TRANSPORT	cluster 4
-160	-104	-100	-103	22	-41	-112	-126	-48	-65	-6	-15	-53	4	GOBP_CARDIAC_VENTRICLE_DEVELOPMENT	cluster 4
-108	-109	-64	-99	-62	-44	-54	-104	-44	-49	-2	-17	-117	-34	GOBP_REGULATION_OF_ION_TRANSMEMBRANE_TRANSPORT	cluster 4
-166	12	-116	-135	-125	25	-31	-137	-70	-67	-4	-23	-59	-12	GOBP_DOUBLE_STRAND_BREAK_REPAIR	cluster 4
-115	-154	-58	-68	-123	-36	-100	-122	0	-29	-4	-27	-59	-14	GOBP_NEGATIVE_REGULATION_OF_PEPTIDYL_TYROSINE_PHOSPHORYLATION	cluster 4
-109	-162	-148	-61	-45	-66	-58	-103	-40	-49	-4	-5	-39	-20	GOBP_REGULATION_OF_JNK_CASCADE	cluster 4
46	-122	-156	-111	-127	15	-96	-117	-44	-81	-4	-31	-67	-14	GOBP_RESPONSE_TO_XENOBIOTIC_STIMULUS	cluster 4
-150	-44	-104	-127	-157	26	-16	-83	-64	-73	-4	-29	-84	-2	GOBP_EMBRYONIC_ORGAN_DEVELOPMENT	cluster 4
-116	33	-132	-143	-101	-32	-14	-109	-54	-63	2	-41	-111	-30	GOBP_SULFUR_COMPOUND_METABOLIC_PROCESS	cluster 4
-84	-100	-118	-131	-144	12	-37	-113	-52	-32	-4	-3	-87	-20	GOBP_XENOBIOTIC_METABOLIC_PROCESS	cluster 4
-172	-154	-78	-48	11	-56	-80	-113	-48	-55	-6	-9	-81	-27	GOBP_CELLULAR_RESPONSE_TO_CALCIUM_ION	cluster 4
-133	-124	-140	-99	-123	-58	-61	-115	-32	15	4	13	-95	32	GOBP_POLYOL_METABOLIC_PROCESS	cluster 4
-142	-77	-45	-110	-106	-50	-24	-123	-48	-61	-4	-21	-87	-18	GOBP_RESPONSE_TO_INSULIN	cluster 4
-108	-156	-102	-59	-61	-46	-76	-97	-32	-59	-6	-25	-55	-38	GOBP_REGULATION_OF_PROTEIN_KINASE_ACTIVITY	cluster 4
-83	-134	-118	-142	-151	-31	-41	-123	-12	-41	-2	-17	-33	6	GOBP_NEGATIVE_REGULATION_OF_NUCLEAR_DIVISION	cluster 4
-168	-42	-168	-111	-139	42	-38	-115	-60	15	0	-17	-119	-2	GOBP_PEPTIDYL_LYSINE_MODIFICATION	cluster 4
-164	-80	-114	-121	18	-42	-102	-132	-42	-68	-6	-16	-52	-4	GOBP_CARDIAC_CHAMBER_DEVELOPMENT	cluster 4
-96	-122	-88	-100	-91	-8	-102	-111	-54	-67	-4	-29	-29	-26	GOBP_ORGAN_GROWTH	cluster 4
-164	-140	-108	-59	-62	-52	-82	-105	-16	-35	-6	-33	-61	-4	GOBP_REGULATION_OF_CARBOHYDRATE_METABOLIC_PROCESS	cluster 4
-130	-146	-78	-43	-135	-50	-90	-131	-24	-65	-6	-7	-27	0	GOBP_DENDRITIC_SPINE_DEVELOPMENT	cluster 4
-56	-138	-18	-129	-117	-32	-94	-99	-52	-77	-6	-33	-73	-8	GOBP_POSITIVE_REGULATION_OF_CELL_PROJECTION_ORGANIZATION	cluster 4
-72	-166	-124	-96	-121	-48	-54	-111	14	-67	-2	23	-101	-8	GOBP_PROTEIN_DEPOLYMERIZATION	cluster 4
-148	-108	-84	-40	-133	-48	-52	-93	-43	-67	-2	-39	-73	-6	GOBP_REGULATION_OF_SMALL_GTPASE_MEDIATED_SIGNAL_TRANSDUCTION	cluster 4
-120	-68	-102	-99	-94	-24	-70	-105	-52	-57	4	-21	-123	-6	GOBP_REGULATION_OF_DEFENSE_RESPONSE_TO_VIRUS	cluster 4
-112	-162	-100	-67	-94	-60	-54	-85	-20	-59	-2	-15	-91	-16	GOBP_REGULATION_OF_G_PROTEIN_COUPLED_RECEPTOR_SIGNALING_PATHWAY	cluster 4
-167	-84	-136	-111	-119	-5	-59	-103	-12	-1	-2	-3	-107	-34	GOBP_PROTEIN_ACETYLATION	cluster 4
-148	-139	-92	-101	-17	-58	-81	-107	-46	-37	0	-7	-110	-2	GOBP_POSITIVE_REGULATION_OF_CYTOSKELETON_ORGANIZATION	cluster 4
-158	-85	-150	-140	-129	-36	-12	-45	4	-46	2	-35	-115	-1	GOBP_NUCLEOSIDE_BISPHOSPHATE_METABOLIC_PROCESS	cluster 4
-122	-104	-117	-119	-91	-28	-67	-99	-56	-51	-6	-21	-39	-26	GOBP_REGULATION_OF_ORGAN_GROWTH	cluster 4
-121	-137	-148	-53	-151	-58	-72	-100	-12	-51	-4	-17	-19	-4	GOBP_CELLULAR_CARBOHYDRATE_METABOLIC_PROCESS	cluster 4
-164	-156	-142	-77	32	-58	-42	-119	-56	-64	2	-13	-87	-4	GOBP_REGULATION_OF_GTPASE_ACTIVITY	cluster 4
-144	-128	-100	-29	-154	-46	-92	-100	-37	-55	-6	-7	-45	-12	GOBP_DENDRITIC_SPINE_MORPHOGENESIS	cluster 4
-112	-124	-104	-138	-36	-34	-18	-116	-44	-63	0	-41	-123	-4	GOBP_RNA_3_END_PROCESSING	cluster 4
-149	-83	-148	-139	-131	-40	-28	-45	6	-53	2	-35	-116	-2	GOBP_THIOESTER_METABOLIC_PROCESS	cluster 4
-174	-120	-118	-113	-118	-14	-65	-109	-12	-15	0	-4	-67	-34	GOBP_PEPTIDYL_LYSINE_ACETYLATION	cluster 4
-98	-153	-92	-55	-126	-54	-86	-135	-26	-57	-6	-25	-51	0	GOBP_DENDRITE_DEVELOPMENT	cluster 4
-108	-162	-144	-82	-76	-64	-46	-113	-40	-47	-4	-11	-45	-22	GOBP_JNK_CASCADE	cluster 4
-106	-134	-108	-115	-119	-54	-48	-109	-10	-63	-2	-15	-81	-2	GOBP_PROTEIN_LOCALIZATION_TO_EXTRACELLULAR_REGION	cluster 4
-94	-149	-101	-111	-107	-46	-86	-127	12	-41	-2	-9	-87	-18	GOBP_REGULATION_OF_NERVOUS_SYSTEM_PROCESS	cluster 4
-150	-120	-102	-111	-141	10	-43	-128	-46	-75	-4	-15	-31	-12	GOBP_DNA_RECOMBINATION	cluster 4
-138	-120	-120	-121	-153	38	-40	-113	-62	-5	-4	-23	-81	-26	GOBP_REGULATION_OF_NUCLEAR_DIVISION	cluster 4
-137	-21	-126	-121	-111	-52	1	-139	-70	-41	-6	-13	-91	-42	GOBP_PHOSPHATIDYLINOSITOL_PHOSPHATE_BIOSYNTHETIC_PROCESS	cluster 4
-68	-88	-106	-118	-134	-60	-80	-131	-48	-33	-4	-15	-61	-26	GOBP_SPERM_MOTILITY	cluster 4
-33	-140	-128	-137	-141	-28	-66	-131	-5	-43	-6	-31	-55	-28	GOBP_CYTOSKELETON_DEPENDENT_INTRACELLULAR_TRANSPORT	cluster 4
-142	20	-166	-153	-135	24	-56	-77	-62	-75	-4	-25	-95	-28	GOBP_CELL_PROJECTION_ASSEMBLY	cluster 4
96	-146	-161	-157	-83	-58	-50	-139	-62	-76	-6	-29	-95	-10	GOBP_INORGANIC_ANION_TRANSMEMBRANE_TRANSPORT	cluster 4
-24	-152	-122	-89	-135	-46	-72	-125	-20	-31	-4	-17	-97	-42	GOBP_MICROTUBULE_BASED_MOVEMENT	cluster 4
-120	-24	-162	-131	-123	-38	-32	-125	-38	-47	-2	-29	-119	12	GOBP_SMALL_MOLECULE_CATABOLIC_PROCESS	cluster 4
-94	-143	-104	-102	-131	-56	-106	-122	-17	-24	-6	-24	-49	-1	GOBP_CHROMOSOME_ORGANIZATION_INVOLVED_IN_MEIOTIC_CELL_CYCLE	cluster 4
-146	-94	-128	-121	-131	54	-76	-113	-46	-25	-2	-15	-117	-20	GOBP_MITOTIC_NUCLEAR_DIVISION	cluster 4
-164	-138	-106	-100	-101	-58	-22	-109	-6	-45	-4	-35	-96	4	GOBP_REGULATION_OF_PROTEIN_SECRETION	cluster 4
-97	-155	-84	-104	-130	-62	-20	-113	-50	-49	-4	-1	-97	-18	GOBP_RETROGRADE_TRANSPORT_ENDOSOME_TO_GOLGI	cluster 4
-88	-156	-108	-158	-123	-42	-71	-121	19	-43	-6	-19	-65	-4	GOBP_CATECHOLAMINE_SECRETION	cluster 4
-67	-89	-105	-120	-133	-60	-82	-131	-51	-35	-4	-15	-64	-30	GOBP_CILIUM_OR_FLAGELLUM_DEPENDENT_CELL_MOTILITY	cluster 4
-48	-142	-126	-113	-139	-30	-84	-129	-5	-43	-6	-27	-65	-30	GOBP_AXO_DENDRITIC_TRANSPORT	cluster 4
-77	-137	-131	-121	-145	-21	-27	-126	-23	-76	-6	-17	-78	-6	GOBP_POSITIVE_REGULATION_OF_TYPE_I_INTERFERON_PRODUCTION	cluster 4
-136	-86	-116	-151	-125	30	-34	-119	-48	-73	-6	-30	-94	-6	GOBP_DNA_BIOSYNTHETIC_PROCESS	cluster 4
-134	-60	-127	-135	-116	-54	-71	-115	-36	-47	-4	-25	-74	4	GOBP_VENTRICULAR_SEPTUM_DEVELOPMENT	cluster 4
-150	-29	-162	-137	-98	-3	-16	-129	-42	-45	2	-11	-141	-34	GOBP_PROTEIN_MODIFICATION_BY_SMALL_PROTEIN_REMOVAL	cluster 4
-77	-100	-124	-155	-132	-38	-62	-135	-8	-47	-2	-8	-91	-20	GOBP_MITOCHONDRION_LOCALIZATION	cluster 4
-132	-118	-135	-77	-98	22	4	-137	-62	-57	-6	-37	-145	-21	GOBP_MUCOPOLYSACCHARIDE_METABOLIC_PROCESS	cluster 4
-142	-120	-119	-85	-145	-44	0	-131	-60	-49	-6	-13	-87	-2	GOBP_VESICLE_CYTOSKELETAL_TRAFFICKING	cluster 4
-46	-142	-132	-112	-155	-24	-88	-129	-12	-43	-6	-23	-63	-32	GOBP_AXONAL_TRANSPORT	cluster 4
-148	-152	-132	-117	-53	-50	-44	-111	-6	-47	-4	-21	-103	-20	GOBP_POSITIVE_REGULATION_OF_CELLULAR_COMPONENT_BIOGENESIS	cluster 4
-145	-162	-102	-113	-137	-46	-17	-107	-54	-19	-2	-5	-112	8	GOBP_REGULATION_OF_CYTOKINESIS	cluster 4
-127	-85	-110	-139	-129	-28	-92	-117	-72	-83	-6	-11	-15	0	GOBP_FILOPODIUM_ASSEMBLY	cluster 4
-135	-124	-138	-88	-136	-32	-83	-57	-48	-49	-6	-27	-47	-44	GOBP_POSITIVE_REGULATION_OF_WOUND_HEALING	cluster 4
-132	-154	-120	-69	-157	-58	-84	-103	-14	-41	-4	-19	-59	-2	GOBP_CHEMICAL_SYNAPTIC_TRANSMISSION_POSTSYNAPTIC	cluster 4
-38	-148	-124	-105	-139	-50	-82	-133	-26	-41	-6	-29	-61	-36	GOBP_TRANSPORT_ALONG_MICROTUBULE	cluster 4
-110	-142	-114	-151	-121	20	-64	-103	-44	-75	-6	-31	-70	-8	GOBP_REGULATION_OF_DNA_BIOSYNTHETIC_PROCESS	cluster 4
-88	-131	-86	-125	-117	-42	-66	-123	-46	-41	-4	-15	-110	-30	GOBP_REGULATION_OF_TRANSPORTER_ACTIVITY	cluster 4
-106	-160	-88	-55	-151	-60	-88	-125	-20	-61	-6	-27	-66	-12	GOBP_DENDRITE_MORPHOGENESIS	cluster 4
-148	-144	-115	-145	-133	41	-44	-99	-52	-71	-6	-35	-66	-8	GOBP_TELOMERE_MAINTENANCE_VIA_TELOMERE_LENGTHENING	cluster 4
-108	-144	-87	-113	-136	-50	-101	-123	-19	-27	-6	-31	-80	-4	GOBP_MEIOTIC_CHROMOSOME_SEGREGATION	cluster 4
28	-141	-164	-163	-77	-48	-38	-135	-68	-77	-6	-41	-93	-6	GOBP_CHLORIDE_TRANSMEMBRANE_TRANSPORT	cluster 4
-153	-8	-180	-137	-125	2	-54	-127	-58	-31	-2	-27	-91	-42	GOBP_CILIUM_ORGANIZATION	cluster 4
-144	-106	-158	-103	-147	-52	-64	-99	-39	-53	-4	-9	-55	-4	GOBP_CEREBELLAR_CORTEX_DEVELOPMENT	cluster 4
-176	-106	2	-163	-93	-39	-48	-141	-56	-79	-6	-29	-79	-28	GOBP_POSITIVE_REGULATION_OF_GROWTH	cluster 4
-143	-78	-132	-135	-137	1	-46	-130	-74	-65	-6	-21	-51	-24	GOBP_REGULATION_OF_DOUBLE_STRAND_BREAK_REPAIR	cluster 4
-123	-152	-144	-111	-75	-42	-24	-129	-6	-73	-6	-1	-122	-35	GOBP_NEGATIVE_REGULATION_OF_PROTEIN_CONTAINING_COMPLEX_DISASSEMBLY	cluster 4
-84	-158	-116	-153	-127	-44	-78	-123	22	-47	-6	-33	-81	-18	GOBP_MONOAMINE_TRANSPORT	cluster 4
-100	-150	-122	-93	-133	-56	-82	-109	-35	-39	-4	-17	-101	-6	GOBP_REGULATION_OF_MEMBRANE_POTENTIAL	cluster 4
-156	-138	-120	-85	-137	-50	-104	-97	-48	-57	-6	-13	-41	2	GOBP_CELL_SURFACE_RECEPTOR_SIGNALING_PATHWAY_INVOLVED_IN_CELL_CELL_SIGNALING	cluster 4
-42	-136	-124	-103	-147	-47	-80	-136	-34	-43	-6	-31	-89	-34	GOBP_MICROTUBULE_BASED_TRANSPORT	cluster 4
-172	-36	-185	-161	-117	12	-26	-97	-56	-55	-4	-21	-133	-2	GOBP_HINDBRAIN_DEVELOPMENT	cluster 4
-122	-133	-122	-143	-141	-12	22	-138	-47	-71	-4	-25	-86	-35	GOBP_EMBRYONIC_HEART_TUBE_MORPHOGENESIS	cluster 4
-113	-146	-128	-136	-131	22	-94	-118	-58	-79	-6	-33	-19	-22	GOBP_REGULATION_OF_DNA_METABOLIC_PROCESS	cluster 4
-162	-172	-136	-89	-54	-44	-92	-119	2	-69	-6	-19	-71	-32	GOBP_POSITIVE_REGULATION_OF_PROTEIN_KINASE_ACTIVITY	cluster 4
-146	-148	-120	-149	-141	36	-58	-103	-50	-75	-6	-33	-69	-10	GOBP_RNA_DEPENDENT_DNA_BIOSYNTHETIC_PROCESS	cluster 4
-48	-162	-130	-118	-139	-56	-84	-121	8	-67	-6	-35	-93	-24	GOBP_SYNAPSE_ASSEMBLY	cluster 4
-163	-144	-65	-91	-87	-58	-40	-127	-60	-79	-4	-29	-127	-6	GOBP_GOLGI_VESICLE_TRANSPORT	cluster 4
-150	-137	-48	-113	-131	-60	-90	-121	-42	-69	-4	-17	-99	0	GOBP_CELLULAR_RESPONSE_TO_PEPTIDE_HORMONE_STIMULUS	cluster 4
-172	-152	2	-163	-95	-43	-50	-135	-50	-83	-6	-27	-96	-16	GOBP_POSITIVE_REGULATION_OF_CELL_GROWTH	cluster 4
-72	-164	-118	-97	-143	-52	-90	-121	-6	-61	-6	-29	-107	-22	GOBP_NEGATIVE_REGULATION_OF_SYNAPTIC_TRANSMISSION	cluster 4
-124	-164	-118	-82	-161	-60	-98	-115	-22	-43	-4	-25	-67	-6	GOBP_REGULATION_OF_POSTSYNAPTIC_MEMBRANE_POTENTIAL	cluster 4
-172	-63	-93	-159	-151	30	-98	-135	-62	-73	-6	-23	-71	-14	GOBP_DNA_METABOLIC_PROCESS	cluster 4
-106	-167	-140	-85	-149	-38	-80	-131	-32	-59	-6	-5	-56	-36	GOBP_ENDOSOMAL_TRANSPORT	cluster 4
-156	-170	-107	-157	-154	44	-65	-93	-48	-71	-4	-32	-69	-10	GOBP_TELOMERE_MAINTENANCE	cluster 4
-142	-172	-120	-103	-37	-40	-86	-135	-50	-59	-6	-23	-107	-13	GOBP_REGULATION_OF_ORGANELLE_ORGANIZATION	cluster 4
-154	-128	-125	-143	-153	-12	-22	-132	-66	-47	-6	-19	-73	-14	GOBP_REGULATION_OF_MITOTIC_NUCLEAR_DIVISION	cluster 4
-104	-168	-120	-152	-141	-28	-106	-90	-47	-75	-6	-27	-25	-6	GOBP_POSITIVE_REGULATION_OF_DNA_BIOSYNTHETIC_PROCESS	cluster 4
-156	-130	-90	-140	-123	-60	2	-127	-54	-72	-4	-5	-135	-2	GOBP_RESPONSE_TO_PEPTIDE_HORMONE	cluster 4
-116	-164	-143	-105	-109	-64	-86	-95	-57	-66	-6	-18	-42	-30	GOBP_POSITIVE_REGULATION_OF_JNK_CASCADE	cluster 4
-114	-128	-127	-118	-151	-62	-55	-122	-58	-33	-2	-21	-111	-6	GOBP_ALCOHOL_CATABOLIC_PROCESS	cluster 4
-156	-96	-118	-139	-87	-55	-66	-131	-38	-61	-4	-39	-102	-18	GOBP_NEGATIVE_REGULATION_OF_HISTONE_MODIFICATION	cluster 4
-104	-148	-150	-125	-91	-48	-41	-125	-54	-35	2	-17	-134	-44	GOBP_ACTIVATION_OF_PROTEIN_KINASE_ACTIVITY	cluster 4
-174	-84	-158	-159	-139	42	-18	-126	-64	-67	-6	-27	-117	-22	GOBP_CHROMOSOME_ORGANIZATION	cluster 4
-92	-140	-140	-143	-143	-46	-104	-120	-54	-51	-4	-16	-37	-32	GOBP_REGULATION_OF_MAP_KINASE_ACTIVITY	cluster 4
-172	-159	-164	-77	-120	-54	16	-117	-50	-29	-4	-41	-127	-30	GOBP_SENSORY_PERCEPTION_OF_LIGHT_STIMULUS	cluster 4
-72	-174	-96	-81	-131	-48	-112	-137	-46	-73	-6	-35	-91	-32	GOBP_PEPTIDYL_SERINE_MODIFICATION	cluster 4
-179	-96	-186	-137	-123	-46	-40	-117	-54	-63	-4	-15	-73	-8	GOBP_METENCEPHALON_DEVELOPMENT	cluster 4
-164	-108	-96	-129	-112	-58	-105	-125	-56	-61	-4	-29	-73	-28	GOBP_INOSITOL_PHOSPHATE_METABOLIC_PROCESS	cluster 4
-159	-84	-146	-135	-115	-54	-51	-140	-40	-51	-6	-23	-127	-18	GOBP_PROTEIN_AUTOUBIQUITINATION	cluster 4
-174	-42	-148	-157	-147	12	-92	-125	-50	-65	-4	-21	-149	2	GOBP_PROTEIN_POLYUBIQUITINATION	cluster 4
-132	-176	-147	-113	-131	-31	-66	-137	9	-87	-4	-2	-119	-34	GOBP_REGULATION_OF_PROTEIN_CONTAINING_COMPLEX_DISASSEMBLY	cluster 4
-98	-174	-104	-71	-149	-58	-105	-135	-40	-79	-4	-29	-101	-34	GOBP_REGULATION_OF_NEUROTRANSMITTER_RECEPTOR_ACTIVITY	cluster 4
-140	-180	-164	-112	-127	-22	-62	-133	4	-77	-6	1	-122	-42	GOBP_REGULATION_OF_PROTEIN_DEPOLYMERIZATION	cluster 4
-122	-136	-145	-145	-161	-62	-30	-129	-54	-39	-2	-32	-124	-6	GOBP_ORGANIC_HYDROXY_COMPOUND_CATABOLIC_PROCESS	cluster 4
-147	-136	-148	-153	-155	-26	-13	-127	-69	-51	4	-15	-149	-2	GOBP_SYNAPTIC_TRANSMISSION_GABAERGIC	cluster 4
-164	-153	-96	-159	-143	-29	-55	-137	-52	-58	-6	-23	-87	-26	GOBP_POSITIVE_REGULATION_OF_DEVELOPMENTAL_GROWTH	cluster 4
-182	-158	-118	-131	-141	44	-60	-131	-60	-31	-4	-41	-143	-34	GOBP_PEPTIDYL_AMINO_ACID_MODIFICATION	cluster 4
-180	-100	-150	-155	-152	-38	-56	-135	-18	-70	-2	-15	-119	-20	GOBP_PROTEIN_K63_LINKED_UBIQUITINATION	cluster 4
-170	-158	-151	-117	-155	-48	-82	-129	-15	-71	-4	-5	-106	-9	GOBP_NOTCH_SIGNALING_PATHWAY	cluster 4
-126	-162	-156	-108	-149	-62	-110	-119	-50	-65	-4	-19	-45	-46	GOBP_POSITIVE_REGULATION_OF_STRESS_ACTIVATED_PROTEIN_KINASE_SIGNALING_CASCADE	cluster 4
-120	-173	-120	-110	-138	-64	-124	-121	-38	-81	-4	-25	-101	-32	GOBP_REGULATION_OF_SIGNALING_RECEPTOR_ACTIVITY	cluster 4
-50	126	-2	-107	59	38	102	-10	-14	27	2	15	-63	-14	GOBP_POSITIVE_REGULATION_OF_MRNA_METABOLIC_PROCESS	cluster 5
-48	124	44	-67	19	52	34	-65	-46	23	4	33	-23	2	GOBP_MODIFICATION_DEPENDENT_MACROMOLECULE_CATABOLIC_PROCESS	cluster 5
-40	101	31	-73	65	35	74	-49	-32	46	4	-17	-68	3	GOBP_FATTY_ACID_BETA_OXIDATION	cluster 5
-33	99	10	-89	-11	60	78	16	-2	-35	0	7	-27	-10	GOBP_REGULATION_OF_PROTEIN_LOCALIZATION_TO_NUCLEUS	cluster 5
-44	104	26	-81	65	35	74	-63	-38	38	4	-19	-68	-7	GOBP_FATTY_ACID_CATABOLIC_PROCESS	cluster 5
-100	103	32	-49	38	52	67	-53	-34	16	-3	-20	-37	2	GOBP_MRNA_EXPORT_FROM_NUCLEUS	cluster 5
-89	57	55	-85	16	22	72	-1	-40	41	-3	2	-43	7	GOBP_NCRNA_TRANSCRIPTION	cluster 5
-106	25	25	0	-8	33	18	-25	0	0	0	0	0	17	GOBP_DNA_METHYLATION	cluster 5
-70	112	10	-89	89	52	42	-84	-52	21	-6	-1	-73	24	GOBP_POSITIVE_REGULATION_OF_WNT_SIGNALING_PATHWAY	cluster 5
-36	142	46	-113	93	48	88	-97	-44	-17	-4	-25	-77	-42	GOBP_MRNA_METABOLIC_PROCESS	cluster 5
-124	94	35	-75	-1	40	66	-90	-21	55	4	17	-41	0	GOBP_POSITIVE_REGULATION_OF_PROTEASOMAL_UBIQUITIN_DEPENDENT_PROTEIN_CATABOLIC_PROCESS	cluster 5
-96	85	65	-113	16	52	50	8	-42	11	-4	-22	-67	5	GOBP_PEPTIDYL_LYSINE_METHYLATION	cluster 5
-68	123	-23	-36	24	22	84	-121	-32	41	4	3	-88	14	GOBP_MEMBRANE_LIPID_BIOSYNTHETIC_PROCESS	cluster 5
-62	132	4	-107	103	52	46	-63	-48	1	-4	-9	-81	-18	GOBP_RNA_SPLICING	cluster 5
-62	117	-27	-10	27	14	74	-116	-28	33	4	-1	-101	12	GOBP_SPHINGOLIPID_BIOSYNTHETIC_PROCESS	cluster 5
-52	22	-47	-62	19	-21	70	-55	0	27	4	21	19	-10	GOBP_REGULATION_OF_EPITHELIAL_CELL_APOPTOTIC_PROCESS	cluster 5
-48	30	-30	-86	13	-15	76	-65	-7	27	4	19	19	-12	GOBP_EPITHELIAL_CELL_APOPTOTIC_PROCESS	cluster 5
-94	60	50	-90	96	36	-2	-63	-36	45	4	3	-65	-20	GOBP_ESTABLISHMENT_OR_MAINTENANCE_OF_CELL_POLARITY	cluster 5
-36	90	30	-123	67	6	84	-101	-54	37	4	-15	-57	-8	GOBP_PHOSPHOLIPID_BIOSYNTHETIC_PROCESS	cluster 5
-52	80	65	-117	55	22	52	-83	-46	1	2	-17	-43	-2	GOBP_DNA_INTEGRITY_CHECKPOINT_SIGNALING	cluster 5
-20	89	-5	-123	33	-14	49	-19	-27	29	2	12	-91	2	GOBP_VASCULAR_ASSOCIATED_SMOOTH_MUSCLE_CELL_PROLIFERATION	cluster 5
-56	88	-14	-113	44	38	88	-59	-52	17	6	21	-83	-14	GOBP_REGULATION_OF_ORGANELLE_ASSEMBLY	cluster 5
-65	100	8	-87	41	-10	86	-80	-44	11	0	3	-65	12	GOBP_REGULATION_OF_CANONICAL_WNT_SIGNALING_PATHWAY	cluster 5
-116	96	75	-124	84	44	67	-47	-30	-25	0	-31	-66	-18	GOBP_NEGATIVE_REGULATION_OF_MRNA_CATABOLIC_PROCESS	cluster 5
-38	88	53	-136	27	38	60	-56	-51	4	-5	-15	-52	-10	GOBP_CELLULAR_RESPONSE_TO_GLUCOSE_STARVATION	cluster 5
-89	49	71	-123	-79	42	26	71	-40	45	2	-27	-25	-30	GOBP_EPIDERMAL_CELL_DIFFERENTIATION	cluster 5
37	81	-8	-107	-26	44	43	-67	46	-53	-4	-7	-81	-12	GOBP_RHYTHMIC_PROCESS	cluster 5
-107	55	26	-103	15	46	42	-82	-32	3	0	-7	0	22	GOBP_DNA_MODIFICATION	cluster 5
-62	104	2	-103	43	6	90	-86	-44	3	0	2	-95	6	GOBP_CANONICAL_WNT_SIGNALING_PATHWAY	cluster 5
-107	55	26	-88	-1	47	25	-82	-26	7	0	-7	0	17	GOBP_DNA_METHYLATION_OR_DEMETHYLATION	cluster 5
-58	0	-19	-66	0	30	-14	-11	0	1	-3	-13	-8	19	GOBP_G_PROTEIN_COUPLED_RECEPTOR_SIGNALING_PATHWAY_COUPLED_TO_CYCLIC_NUCLEOTIDE_SECOND_MESSENGER	cluster 5
-79	32	-47	-108	41	8	46	-51	-22	47	0	-11	-11	12	GOBP_SECONDARY_ALCOHOL_METABOLIC_PROCESS	cluster 5
-112	98	80	-93	75	42	18	-103	-56	23	4	-31	-67	-22	GOBP_GLYCOPROTEIN_METABOLIC_PROCESS	cluster 5
-96	97	-42	-114	78	34	38	-101	-52	27	-4	11	-41	18	GOBP_POSITIVE_REGULATION_OF_CANONICAL_WNT_SIGNALING_PATHWAY	cluster 5
-54	26	7	-58	-53	46	-14	73	-36	9	0	-11	-99	16	GOBP_REGULATION_OF_NEURAL_PRECURSOR_CELL_PROLIFERATION	cluster 5
-103	74	-52	-37	47	-30	42	-94	-16	28	-6	-21	13	6	GOBP_ORGANIC_HYDROXY_COMPOUND_METABOLIC_PROCESS	cluster 5
-72	5	-37	-83	-33	26	45	3	-21	45	6	21	-77	18	GOBP_NEGATIVE_REGULATION_OF_INTRACELLULAR_TRANSPORT	cluster 5
-114	96	65	-129	75	52	81	-110	-34	-8	2	-30	-74	-26	GOBP_NEGATIVE_REGULATION_OF_RNA_CATABOLIC_PROCESS	cluster 5
-2	66	-88	-69	-97	44	54	-3	-12	-9	2	25	-101	32	GOBP_POSITIVE_REGULATION_OF_NEUROGENESIS	cluster 5
-130	84	56	-135	-13	32	58	-103	-52	23	0	-1	17	4	GOBP_RESPONSE_TO_ENDOPLASMIC_RETICULUM_STRESS	cluster 5
-92	88	-66	-123	-13	40	34	26	6	-67	-6	-31	27	16	GOBP_POSITIVE_REGULATION_OF_RNA_METABOLIC_PROCESS	cluster 5
-70	61	28	-136	22	42	98	-20	-32	-33	4	-7	-99	-20	GOBP_REGULATION_OF_NUCLEOCYTOPLASMIC_TRANSPORT	cluster 5
-27	124	-88	-103	23	26	102	-104	14	-31	2	-11	-89	-14	GOBP_CIRCADIAN_RHYTHM	cluster 5
36	3	-54	-72	-54	40	45	-11	-22	-39	-2	1	-63	16	GOBP_VASOCONSTRICTION	cluster 5
-36	29	-24	-121	-104	54	-66	55	16	-49	-4	-18	66	26	GOBP_MESONEPHRIC_TUBULE_MORPHOGENESIS	cluster 5
-104	94	39	-122	-13	50	64	-20	-48	-10	-4	-23	-80	0	GOBP_HISTONE_METHYLATION	cluster 5
-61	124	-51	-123	91	48	48	-69	-40	-19	2	-11	-88	-28	GOBP_REGULATION_OF_MRNA_SPLICING_VIA_SPLICEOSOME	cluster 5
-79	106	-151	-117	-73	40	71	56	-28	29	2	27	-85	19	GOBP_REGULATION_OF_CILIUM_ASSEMBLY	cluster 5
-122	96	65	-129	72	48	68	-97	-34	-31	2	-30	-74	-24	GOBP_RNA_STABILIZATION	cluster 5
-117	13	-19	-40	0	31	31	-32	0	-45	-3	-6	-30	25	GOBP_DOUBLE_STRAND_BREAK_REPAIR_VIA_NONHOMOLOGOUS_END_JOINING	cluster 5
-125	78	23	-112	58	-6	81	-49	-34	5	-6	-30	-63	-13	GOBP_NEGATIVE_REGULATION_OF_DNA_BINDING	cluster 5
-82	41	-9	-110	-51	26	47	87	-36	-11	-2	-35	-82	22	GOBP_SMOOTH_MUSCLE_CELL_DIFFERENTIATION	cluster 5
-67	32	74	-122	63	-15	19	-110	-27	-13	0	5	-38	-4	GOBP_POSITIVE_REGULATION_OF_SMOOTH_MUSCLE_CELL_PROLIFERATION	cluster 5
-104	74	-35	-71	19	36	55	-99	-16	45	4	-13	-98	-4	GOBP_CERAMIDE_BIOSYNTHETIC_PROCESS	cluster 5
-54	94	-48	-149	147	49	14	-74	-16	9	0	-45	-104	-42	GOBP_NEGATIVE_REGULATION_OF_CELLULAR_RESPONSE_TO_GROWTH_FACTOR_STIMULUS	cluster 5
-59	-60	-45	-23	-48	46	1	55	-33	13	0	11	-79	1	GOBP_RECEPTOR_CLUSTERING	cluster 5
-100	100	-102	-21	-80	42	40	-23	24	-51	-2	-23	-19	-8	GOBP_CIRCADIAN_REGULATION_OF_GENE_EXPRESSION	cluster 5
4	74	-76	-65	-39	20	12	15	-34	-51	-6	1	-73	-12	GOBP_REGULATION_OF_TUBE_SIZE	cluster 5
-17	17	-54	-97	-87	17	-4	0	-7	1	0	0	0	0	GOBP_TRNA_MODIFICATION	cluster 5
-116	46	20	-61	-9	-14	8	-1	-28	1	4	-7	-69	-6	GOBP_CELLULAR_RESPONSE_TO_RADIATION	cluster 5
5	22	-15	10	-69	56	-29	-104	16	-34	0	-12	-60	-18	GOBP_POSITIVE_REGULATION_OF_TRANSMEMBRANE_RECEPTOR_PROTEIN_SERINE_THREONINE_KINASE_SIGNALING_PATHWAY	cluster 5
-86	-29	64	-67	81	-14	32	-45	-42	-9	2	-1	-101	-18	GOBP_ACTIN_FILAMENT_ORGANIZATION	cluster 5
-96	84	41	-147	13	42	56	-80	-58	26	-2	-37	-29	-46	GOBP_RNA_EXPORT_FROM_NUCLEUS	cluster 5
-84	114	-38	-123	92	48	64	-93	-40	-29	-2	-7	-104	-32	GOBP_REGULATION_OF_MRNA_PROCESSING	cluster 5
-114	110	-156	-7	-71	16	44	-43	-22	-7	4	19	-57	46	GOBP_ALPHA_AMINO_ACID_CATABOLIC_PROCESS	cluster 5
-104	98	24	-100	23	24	80	-116	-44	1	2	-19	-115	8	GOBP_ENDOPLASMIC_RETICULUM_TO_GOLGI_VESICLE_MEDIATED_TRANSPORT	cluster 5
-138	-90	88	-103	-61	32	45	43	-40	-4	-2	-4	-55	33	GOBP_PROTEOGLYCAN_BIOSYNTHETIC_PROCESS	cluster 5
-114	126	-150	-11	-61	20	44	-58	-36	5	4	7	-81	42	GOBP_ORGANIC_ACID_CATABOLIC_PROCESS	cluster 5
-96	-63	0	-19	24	14	-8	17	-46	-25	-4	-11	-56	2	GOBP_MUSCLE_TISSUE_DEVELOPMENT	cluster 5
-136	-12	-118	98	-109	42	74	-49	-18	-3	4	-11	-65	29	GOBP_NEUROPEPTIDE_SIGNALING_PATHWAY	cluster 5
-112	-31	61	-55	-27	-5	-1	-52	3	2	-2	2	-56	-1	GOBP_REGULATION_OF_ALPHA_BETA_T_CELL_DIFFERENTIATION	cluster 5
-21	67	-120	-11	-85	37	28	-57	24	-61	-2	-13	-33	-27	GOBP_REGULATION_OF_SMOOTH_MUSCLE_CONTRACTION	cluster 5
-89	63	-130	-123	53	50	73	-113	-30	41	0	31	-92	-14	GOBP_HISTONE_DEACETYLATION	cluster 5
-55	9	-83	11	10	36	-44	-40	20	-67	-2	-19	-53	-4	GOBP_REGULATION_OF_MIRNA_TRANSCRIPTION	cluster 5
-97	89	-97	-73	4	13	82	-106	-28	39	6	-13	-99	-2	GOBP_GLYCOLIPID_BIOSYNTHETIC_PROCESS	cluster 5
-20	62	-40	-95	-42	18	23	-101	62	-51	2	-11	-83	-6	GOBP_REGULATION_OF_CIRCADIAN_RHYTHM	cluster 5
-162	46	-60	-32	-39	8	108	-23	-23	-23	0	-13	-54	-20	GOBP_POSITIVE_REGULATION_OF_LIPASE_ACTIVITY	cluster 5
-24	-59	74	-109	-3	10	6	-32	-65	18	1	-3	-110	9	GOBP_REGULATION_OF_CELL_CYCLE_G2_M_PHASE_TRANSITION	cluster 5
-106	107	-42	-108	85	46	72	-98	-50	-43	0	-17	-111	-28	GOBP_RNA_SPLICING_VIA_TRANSESTERIFICATION_REACTIONS	cluster 5
-60	-2	-33	-125	-121	44	25	58	-22	-25	4	1	-33	-6	GOBP_REGULATION_OF_STEM_CELL_DIFFERENTIATION	cluster 5
-123	47	-46	46	-7	-42	90	-83	-20	-61	-6	-13	-89	8	GOBP_NEGATIVE_REGULATION_OF_SMALL_MOLECULE_METABOLIC_PROCESS	cluster 5
-108	56	-26	-89	-11	42	46	11	-52	-13	-2	-19	-119	-20	GOBP_NEURAL_PRECURSOR_CELL_PROLIFERATION	cluster 5
57	15	-109	-99	0	29	58	-66	-49	-32	0	-4	-88	-18	GOBP_NECROTIC_CELL_DEATH	cluster 5
-108	-23	41	-39	-126	58	-28	24	-8	-13	2	-17	-73	2	GOBP_CELL_FATE_SPECIFICATION	cluster 5
-88	-44	57	-135	6	44	36	-15	-44	-37	-2	-6	-47	-34	GOBP_CARDIAC_MUSCLE_CELL_DIFFERENTIATION	cluster 5
-120	75	-24	-135	-95	54	36	-7	-39	-9	0	-22	-38	14	GOBP_DIGESTIVE_SYSTEM_DEVELOPMENT	cluster 5
-34	-30	74	-128	-25	56	37	-99	-58	13	-4	-5	-95	-12	GOBP_REGULATION_OF_MITOTIC_CELL_CYCLE_PHASE_TRANSITION	cluster 5
-41	-10	-122	-7	-121	-32	46	51	-38	53	6	15	-129	12	GOBP_POSITIVE_REGULATION_OF_AUTOPHAGY	cluster 5
-85	100	-17	-156	49	42	90	-117	-47	-15	2	-13	-131	-20	GOBP_NEGATIVE_REGULATION_OF_MRNA_METABOLIC_PROCESS	cluster 5
-169	58	28	-155	-91	28	8	-107	-18	29	-4	19	43	12	GOBP_ERAD_PATHWAY	cluster 5
-128	-6	-28	10	-4	-13	-18	-101	-40	31	-6	-13	4	-8	GOBP_INTRINSIC_APOPTOTIC_SIGNALING_PATHWAY_IN_RESPONSE_TO_ENDOPLASMIC_RETICULUM_STRESS	cluster 5
-78	85	-56	-137	-127	58	-67	16	-13	-52	-5	-21	45	30	GOBP_NEPHRON_MORPHOGENESIS	cluster 5
-94	126	-26	-112	67	48	86	-125	-54	-53	2	-23	-127	-38	GOBP_MRNA_PROCESSING	cluster 5
-120	63	73	-95	7	-20	19	-111	-2	1	-6	-35	-75	-24	GOBP_MITOCHONDRIAL_TRANSLATION	cluster 5
-48	26	-30	-57	8	3	14	-87	-14	-16	-2	-24	-91	-10	GOBP_NEGATIVE_REGULATION_OF_BMP_SIGNALING_PATHWAY	cluster 5
-127	79	-78	-55	30	-44	7	-3	-40	-19	-2	-7	-63	-8	GOBP_CAMP_MEDIATED_SIGNALING	cluster 5
-132	60	-77	-11	35	34	61	-115	-42	15	-4	-5	-131	-18	GOBP_NUCLEAR_ENVELOPE_ORGANIZATION	cluster 5
14	9	10	-104	-76	-24	8	-61	-21	-18	0	-4	-93	30	GOBP_NEGATIVE_REGULATION_OF_CANONICAL_WNT_SIGNALING_PATHWAY	cluster 5
-125	74	50	-129	19	34	30	-110	-46	-17	-4	-3	-91	-14	GOBP_PROTEASOMAL_PROTEIN_CATABOLIC_PROCESS	cluster 5
-64	2	92	-150	11	46	43	-109	-68	-11	-2	-19	-71	-32	GOBP_REGULATION_OF_MITOTIC_CELL_CYCLE	cluster 5
-124	24	-12	-125	-57	48	96	-108	-44	45	6	11	-88	-6	GOBP_REGULATION_OF_PROTEASOMAL_UBIQUITIN_DEPENDENT_PROTEIN_CATABOLIC_PROCESS	cluster 5
-127	-46	79	-52	77	-56	-6	-61	-45	-37	5	-11	-47	-16	GOBP_MUSCLE_ADAPTATION	cluster 5
10	-33	102	-133	-89	28	58	-105	-32	-47	-4	-27	-59	-12	GOBP_NEGATIVE_REGULATION_OF_MITOTIC_CELL_CYCLE_PHASE_TRANSITION	cluster 5
-110	12	2	-117	-7	-31	50	1	-60	19	-2	-13	-99	10	GOBP_MALE_GAMETE_GENERATION	cluster 5
-102	-8	-18	-55	-7	42	26	-115	-28	29	0	-5	-98	-6	GOBP_MITOTIC_SPINDLE_ASSEMBLY	cluster 5
-141	24	2	-122	11	-11	11	-52	-24	45	-4	-15	-99	28	GOBP_PROTEIN_LOCALIZATION_TO_ENDOPLASMIC_RETICULUM	cluster 5
-96	96	-26	-119	20	2	76	-101	-50	-35	-6	-5	-71	-34	GOBP_PROTEIN_TRANSMEMBRANE_TRANSPORT	cluster 5
-66	41	-172	-141	-105	38	86	20	-50	57	4	6	-79	10	GOBP_NON_MOTILE_CILIUM_ASSEMBLY	cluster 5
96	66	-162	-135	-29	-26	4	-75	-42	19	6	25	-110	8	GOBP_CHLORIDE_TRANSPORT	cluster 5
-106	83	-160	-61	-73	18	40	-63	-44	26	6	23	-95	50	GOBP_ALPHA_AMINO_ACID_METABOLIC_PROCESS	cluster 5
-111	-69	-45	-50	18	26	36	-88	-31	24	-4	23	-81	-4	GOBP_MITOTIC_METAPHASE_PLATE_CONGRESSION	cluster 5
-87	41	38	-147	-105	53	-68	32	-52	-63	-6	-23	29	2	GOBP_NEPHRON_DEVELOPMENT	cluster 5
-152	52	24	-155	-105	8	-20	-99	-14	15	-2	21	55	16	GOBP_UBIQUITIN_DEPENDENT_ERAD_PATHWAY	cluster 5
-111	62	-50	-104	47	8	41	-77	-30	-8	0	-19	-105	-14	GOBP_INSULIN_RECEPTOR_SIGNALING_PATHWAY	cluster 5
-76	-34	50	-108	24	16	-58	-45	-60	33	-2	-19	-96	14	GOBP_LAMELLIPODIUM_ORGANIZATION	cluster 5
-120	36	43	-148	-39	26	-10	-121	-48	61	2	-21	-10	-16	GOBP_CELLULAR_RESPONSE_TO_TOPOLOGICALLY_INCORRECT_PROTEIN	cluster 5
-136	103	-160	-18	-79	16	48	-92	-23	-18	4	25	-77	40	GOBP_CELLULAR_AMINO_ACID_CATABOLIC_PROCESS	cluster 5
-127	-62	-21	-117	77	10	37	-101	-52	29	6	17	-43	-20	GOBP_ESTABLISHMENT_OF_CELL_POLARITY	cluster 5
-101	45	57	-141	-125	32	8	-15	-38	13	-2	-33	-43	-24	GOBP_MORPHOGENESIS_OF_A_POLARIZED_EPITHELIUM	cluster 5
-32	-32	-104	-46	-42	-53	52	-38	-40	47	6	16	-101	0	GOBP_MITOTIC_CYTOKINESIS	cluster 5
-113	41	38	-147	-23	4	10	-119	-58	5	-6	-23	43	-22	GOBP_ENDOPLASMIC_RETICULUM_UNFOLDED_PROTEIN_RESPONSE	cluster 5
-160	35	-80	-22	-58	-16	98	-31	-20	-35	2	-17	-69	-6	GOBP_POSITIVE_REGULATION_OF_PHOSPHOLIPASE_ACTIVITY	cluster 5
-114	79	-30	-107	6	-22	59	-103	-46	-21	-4	-9	-48	-22	GOBP_INTRACELLULAR_PROTEIN_TRANSMEMBRANE_TRANSPORT	cluster 5
-1	-8	-103	-80	-78	-3	30	-33	-40	-9	-3	1	-27	-28	GOBP_RIBONUCLEOSIDE_MONOPHOSPHATE_METABOLIC_PROCESS	cluster 5
-100	32	46	-149	-59	4	-20	-118	-46	53	2	-21	2	-12	GOBP_CELLULAR_RESPONSE_TO_UNFOLDED_PROTEIN	cluster 5
-127	42	-33	-86	6	36	76	-88	-31	-64	-6	-15	-90	-6	GOBP_NUCLEAR_TRANSCRIBED_MRNA_CATABOLIC_PROCESS	cluster 5
-151	-54	94	-123	5	-36	-94	-90	31	-23	-6	-15	95	-20	GOBP_ACTIVATION_OF_CYSTEINE_TYPE_ENDOPEPTIDASE_ACTIVITY_INVOLVED_IN_APOPTOTIC_PROCESS	cluster 5
-81	19	4	-10	-29	-32	-28	-21	-30	-50	-4	-35	-91	-4	GOBP_AORTA_DEVELOPMENT	cluster 5
-106	94	-124	-85	-88	44	101	-101	-27	27	-4	-37	-66	-20	GOBP_HETEROCHROMATIN_ORGANIZATION	cluster 5
-90	85	-101	-83	-102	42	70	-91	-42	24	-4	-31	-61	-12	GOBP_NEGATIVE_REGULATION_OF_GENE_EXPRESSION_EPIGENETIC	cluster 5
-19	-104	82	-125	-81	30	72	-93	-33	-2	-4	-21	-89	-12	GOBP_NEGATIVE_REGULATION_OF_CELL_CYCLE_PHASE_TRANSITION	cluster 5
-70	-39	20	-124	-67	46	-33	4	-2	-17	0	-5	-97	-20	GOBP_POSITIVE_REGULATION_OF_ORGANELLE_ASSEMBLY	cluster 5
-66	-56	-94	-90	-51	32	12	-47	26	-45	-2	-3	-23	0	GOBP_POSITIVE_REGULATION_OF_PROTEIN_SECRETION	cluster 5
-129	-88	108	-77	55	-24	-8	-125	-60	25	2	-23	-79	16	GOBP_POST_GOLGI_VESICLE_MEDIATED_TRANSPORT	cluster 5
-120	48	-118	13	-39	-30	-14	-13	-28	-11	2	-15	-75	-8	GOBP_ADENYLATE_CYCLASE_INHIBITING_G_PROTEIN_COUPLED_RECEPTOR_SIGNALING_PATHWAY	cluster 5
-116	112	-155	-97	-75	28	48	-88	-50	18	6	17	-95	38	GOBP_CELLULAR_AMINO_ACID_METABOLIC_PROCESS	cluster 5
-102	51	-26	-120	37	28	16	-116	-31	-1	0	-17	-123	-12	GOBP_REGULATION_OF_INSULIN_RECEPTOR_SIGNALING_PATHWAY	cluster 5
-33	-39	-82	-93	-127	48	8	-11	-6	-49	0	25	-93	36	GOBP_POSITIVE_REGULATION_OF_NERVOUS_SYSTEM_DEVELOPMENT	cluster 5
-129	59	26	-121	45	-18	108	-131	-69	-5	-5	-21	-120	-42	GOBP_PHOSPHATIDYLINOSITOL_METABOLIC_PROCESS	cluster 5
-134	80	70	-125	-117	43	-53	-49	-14	-73	-4	-21	-11	-16	GOBP_CHAPERONE_MEDIATED_PROTEIN_FOLDING	cluster 5
-51	-88	70	-127	-88	36	82	-99	-66	23	2	-7	-105	-6	GOBP_NEGATIVE_REGULATION_OF_CELL_CYCLE	cluster 5
-94	-50	36	-115	-23	30	64	-89	-52	39	0	-27	-107	-40	GOBP_FAT_CELL_DIFFERENTIATION	cluster 5
-125	14	-128	-71	-64	26	28	-99	17	43	4	27	-105	4	GOBP_REGULATION_OF_PROTEIN_DEACETYLATION	cluster 5
-92	-12	-98	-99	-42	-27	36	1	-22	-37	2	-1	-33	-6	GOBP_CELLULAR_RESPONSE_TO_LIGHT_STIMULUS	cluster 5
-117	-41	-31	-15	-66	35	60	-63	-52	-53	0	-13	-108	23	GOBP_VESICLE_BUDDING_FROM_MEMBRANE	cluster 5
-86	74	22	-131	17	-14	72	-138	-74	11	0	-29	-131	-36	GOBP_GLYCEROLIPID_BIOSYNTHETIC_PROCESS	cluster 5
-140	70	-31	-108	41	24	38	-129	-54	15	4	-33	-129	-13	GOBP_GLYCOPROTEIN_BIOSYNTHETIC_PROCESS	cluster 5
96	94	-126	-69	-93	18	-76	-95	-26	-59	0	1	-97	-20	GOBP_LIMBIC_SYSTEM_DEVELOPMENT	cluster 5
-158	-43	0	-75	-17	50	70	-18	-60	-23	0	-35	-119	-24	GOBP_PROTEOGLYCAN_METABOLIC_PROCESS	cluster 5
-131	42	6	-115	-27	38	32	-83	-52	-33	-6	-15	-107	-2	GOBP_MRNA_TRANSPORT	cluster 5
-38	-99	56	-99	-106	42	27	-70	22	-65	-2	-7	-83	-34	GOBP_REGULATION_OF_CYCLIN_DEPENDENT_PROTEIN_KINASE_ACTIVITY	cluster 5
-138	58	16	-75	23	-32	-78	-102	-50	-41	-2	-11	-23	-4	GOBP_PROTEIN_MODIFICATION_BY_SMALL_PROTEIN_CONJUGATION	cluster 5
-106	-16	-50	-101	56	-4	-4	-44	-39	-21	-2	-11	-95	-23	GOBP_NEGATIVE_REGULATION_OF_MUSCLE_CELL_DIFFERENTIATION	cluster 5
-122	63	-81	-95	-99	36	48	-107	-37	-25	-2	-5	-13	-22	GOBP_POSITIVE_REGULATION_OF_DNA_RECOMBINATION	cluster 5
-92	-25	-96	-67	-39	-38	70	-63	-50	34	6	7	-115	4	GOBP_CYTOSKELETON_DEPENDENT_CYTOKINESIS	cluster 5
-80	8	34	-147	-37	44	6	-80	-62	-13	2	-1	-105	-34	GOBP_NUCLEAR_EXPORT	cluster 5
-26	84	-132	-113	-97	22	-110	-65	6	-31	-2	-19	23	-5	GOBP_NEGATIVE_REGULATION_OF_NUCLEOBASE_CONTAINING_COMPOUND_METABOLIC_PROCESS	cluster 5
3	-90	29	-145	-91	-7	54	-113	-10	-41	-2	-20	-34	0	GOBP_MITOTIC_CELL_CYCLE_CHECKPOINT_SIGNALING	cluster 5
-126	-14	-69	-63	-107	8	34	-77	0	27	0	-17	-63	-1	GOBP_WATER_SOLUBLE_VITAMIN_METABOLIC_PROCESS	cluster 5
-100	-61	62	-121	71	12	56	-129	-70	-35	4	1	-125	-34	GOBP_REGULATION_OF_CELL_CYCLE	cluster 5
-74	-7	-94	-112	-118	40	42	-44	10	-45	0	-21	-38	-10	GOBP_PEPTIDYL_TYROSINE_DEPHOSPHORYLATION	cluster 5
-88	89	11	-149	-59	46	26	-96	-48	-75	-6	-37	-62	-26	GOBP_PROTEIN_LOCALIZATION_TO_CHROMOSOME	cluster 5
-148	24	-26	-123	-89	36	50	-55	-58	-33	-6	-17	-27	-4	GOBP_NUCLEOBASE_CONTAINING_COMPOUND_TRANSPORT	cluster 5
-133	54	11	-119	-53	44	60	-60	-61	-53	-6	-32	-106	-26	GOBP_PROTEIN_METHYLATION	cluster 5
-103	15	30	-134	-77	40	26	-123	-58	-2	0	-39	-65	10	GOBP_PROTEIN_N_LINKED_GLYCOSYLATION	cluster 5
-116	2	20	-62	33	18	-38	-119	-12	-47	-2	-15	-129	-16	GOBP_REGULATION_OF_TRANSMEMBRANE_RECEPTOR_PROTEIN_SERINE_THREONINE_KINASE_SIGNALING_PATHWAY	cluster 5
-103	20	2	-139	-83	38	-12	0	-56	-57	-4	-11	-66	-14	GOBP_AXIS_SPECIFICATION	cluster 5
-112	30	42	-129	13	-12	36	-116	-32	-23	-4	-21	-125	-32	GOBP_REGULATION_OF_CELLULAR_RESPONSE_TO_INSULIN_STIMULUS	cluster 5
-106	-56	-59	-78	131	-4	-38	-122	-19	-45	-2	-20	-59	-12	GOBP_NEGATIVE_REGULATION_OF_EPITHELIAL_CELL_MIGRATION	cluster 5
-114	79	9	-146	-20	38	42	-92	-68	-23	-2	-37	-130	-26	GOBP_SPERMATID_DIFFERENTIATION	cluster 5
-5	-73	83	-146	-117	38	52	-85	-52	-39	-4	-25	-85	-32	GOBP_NEGATIVE_REGULATION_OF_MITOTIC_CELL_CYCLE	cluster 5
-152	29	18	-78	-65	-46	19	-105	2	-5	-6	-33	-55	-16	GOBP_MITOCHONDRIAL_GENE_EXPRESSION	cluster 5
-14	23	-108	-11	-103	42	-38	-107	24	-43	-4	-15	-124	-17	GOBP_RESPONSE_TO_BMP	cluster 5
15	46	-32	-36	-49	-10	-26	-113	-51	-69	-6	-39	-107	-18	GOBP_REGULATION_OF_LIPID_CATABOLIC_PROCESS	cluster 5
-120	-26	-10	-37	23	-4	-36	-113	-21	15	-6	-19	-129	-15	GOBP_NEGATIVE_REGULATION_OF_TRANSMEMBRANE_RECEPTOR_PROTEIN_SERINE_THREONINE_KINASE_SIGNALING_PATHWAY	cluster 5
-139	-3	-68	-85	-77	16	24	-97	-44	-3	-2	-17	3	-6	GOBP_PANCREAS_DEVELOPMENT	cluster 5
-126	76	2	-139	-20	38	44	-105	-54	-43	-6	-23	-105	-37	GOBP_RNA_LOCALIZATION	cluster 5
-139	92	-77	-134	-89	44	42	-88	-39	-62	5	0	-42	-16	GOBP_RNA_MODIFICATION	cluster 5
-66	84	-140	-137	-111	48	-104	-73	46	-19	-2	-19	5	-16	GOBP_NEGATIVE_REGULATION_OF_TRANSCRIPTION_BY_RNA_POLYMERASE_II	cluster 5
8	80	-119	-127	-130	36	-41	4	-42	-47	-4	-25	-81	-16	GOBP_CAMERA_TYPE_EYE_MORPHOGENESIS	cluster 5
-86	-14	-106	-154	-21	46	63	-56	-50	-37	-2	-11	-81	4	GOBP_CARDIAC_CELL_DEVELOPMENT	cluster 5
-156	-89	111	-107	-56	13	-14	-115	-60	-37	-4	-41	73	-24	GOBP_AMINOGLYCAN_BIOSYNTHETIC_PROCESS	cluster 5
-109	41	61	-125	-86	15	-50	-52	-62	-69	-4	-21	-29	-16	GOBP_ANTERIOR_POSTERIOR_PATTERN_SPECIFICATION	cluster 5
-78	68	-30	-128	4	-16	64	-139	-74	3	-2	-25	-119	-34	GOBP_GLYCEROPHOSPHOLIPID_BIOSYNTHETIC_PROCESS	cluster 5
-86	-108	53	-122	-43	38	32	-105	-66	21	0	-1	-109	-10	GOBP_REGULATION_OF_CELL_CYCLE_PHASE_TRANSITION	cluster 5
-72	-30	-66	-90	-47	18	-15	-97	-10	-43	-4	-33	-29	10	GOBP_GENE_SILENCING_BY_RNA	cluster 5
-86	-12	-39	-144	-105	50	-80	-21	-16	-75	-6	-18	29	12	GOBP_MESONEPHROS_DEVELOPMENT	cluster 5
28	-52	6	-127	-60	-16	-33	-53	-52	-40	-4	-21	-73	-29	GOBP_BONE_MINERALIZATION	cluster 5
-150	68	-7	-81	15	-34	-72	-117	-44	-47	-2	-11	-44	-2	GOBP_PROTEIN_MODIFICATION_BY_SMALL_PROTEIN_CONJUGATION_OR_REMOVAL	cluster 5
-99	-87	70	-120	-7	-34	-38	-76	-60	16	6	-23	-81	2	GOBP_POSITIVE_REGULATION_OF_STRESS_FIBER_ASSEMBLY	cluster 5
-16	2	-112	-107	-91	-3	-23	-33	-48	-11	-3	-8	-52	-28	GOBP_NUCLEOSIDE_MONOPHOSPHATE_METABOLIC_PROCESS	cluster 5
-99	12	31	-151	-119	46	-97	-40	-46	-67	-6	-23	13	12	GOBP_NEPHRON_EPITHELIUM_DEVELOPMENT	cluster 5
-139	48	-11	-123	-81	34	33	-77	-62	-31	-6	-19	-77	-26	GOBP_ESTABLISHMENT_OF_RNA_LOCALIZATION	cluster 5
-103	83	-118	-109	-15	22	89	-130	-61	-42	-4	-40	-97	-13	GOBP_PROTEIN_O_LINKED_GLYCOSYLATION	cluster 5
-124	-54	-8	-87	-75	-10	25	-115	-22	20	-4	-3	-77	-10	GOBP_RNA_PHOSPHODIESTER_BOND_HYDROLYSIS	cluster 5
-120	26	-88	-117	-98	44	45	-94	-44	-39	-4	-11	-28	-18	GOBP_POSITIVE_REGULATION_OF_DOUBLE_STRAND_BREAK_REPAIR	cluster 5
-124	38	-160	-137	-99	48	64	-109	-27	31	0	13	-87	2	GOBP_MACROMOLECULE_DEACYLATION	cluster 5
-132	92	34	-167	-96	50	-6	-117	-50	-47	-4	-43	-41	-23	GOBP_UROGENITAL_SYSTEM_DEVELOPMENT	cluster 5
-148	60	2	-145	-71	46	102	-101	-58	-55	-6	-32	-115	-30	GOBP_METHYLATION	cluster 5
-118	-35	-60	-68	-57	0	10	-68	-46	-36	-4	-3	-73	4	GOBP_DNA_DEPENDENT_DNA_REPLICATION	cluster 5
-48	106	-148	-112	-59	44	1	-95	-52	-46	0	-39	-81	-30	GOBP_PROTEIN_DNA_COMPLEX_SUBUNIT_ORGANIZATION	cluster 5
-95	56	-76	-147	-127	58	-88	-32	-28	-71	-6	-29	3	22	GOBP_RENAL_TUBULE_DEVELOPMENT	cluster 5
-100	24	-80	-126	77	8	24	-103	-57	-43	0	-29	-139	-20	GOBP_REGULATION_OF_MUSCLE_CELL_DIFFERENTIATION	cluster 5
-4	50	-147	-115	-107	42	38	-118	-42	-25	-2	-19	-87	-28	GOBP_PALLIUM_DEVELOPMENT	cluster 5
-58	-91	59	-151	-89	42	38	-130	-50	-43	0	-25	-68	0	GOBP_CELL_CYCLE_CHECKPOINT_SIGNALING	cluster 5
-158	62	-24	-151	-75	30	60	-123	-60	-25	-4	-2	-97	-4	GOBP_PROTEASOME_MEDIATED_UBIQUITIN_DEPENDENT_PROTEIN_CATABOLIC_PROCESS	cluster 5
-143	74	-64	-123	-17	32	40	-139	-60	15	2	-31	-137	-24	GOBP_GLYCOSYLATION	cluster 5
-10	91	-134	-144	-121	38	-26	-23	-45	-51	-6	-25	-91	-28	GOBP_EYE_MORPHOGENESIS	cluster 5
-118	-80	38	-55	63	-42	-78	-67	-34	-47	-4	-9	-121	-30	GOBP_REGULATION_OF_ACTIN_FILAMENT_ORGANIZATION	cluster 5
-146	2	-114	-78	-65	38	-12	-58	-12	-60	-6	-29	-35	-10	GOBP_POSITIVE_REGULATION_OF_TRANSCRIPTION_BY_RNA_POLYMERASE_II	cluster 5
-123	-56	33	-133	32	-20	6	-115	-68	-67	-2	-17	-57	2	GOBP_PROTEIN_LOCALIZATION_TO_CILIUM	cluster 5
-105	-16	-90	-139	34	-18	24	-70	-43	-35	0	-17	-93	-20	GOBP_REGULATION_OF_STRIATED_MUSCLE_CELL_DIFFERENTIATION	cluster 5
-149	90	84	-152	-125	36	43	-137	-66	-75	0	-15	-123	-5	GOBP_TRNA_METABOLIC_PROCESS	cluster 5
-103	29	5	-155	-119	44	-103	-43	-54	-67	-6	-27	-1	4	GOBP_KIDNEY_EPITHELIUM_DEVELOPMENT	cluster 5
-60	-98	71	-139	-105	41	71	-135	-50	-23	-4	-36	-117	-20	GOBP_NEGATIVE_REGULATION_OF_CELL_CYCLE_PROCESS	cluster 5
-147	89	-122	-137	52	48	4	-101	-56	-65	-6	-31	-127	-14	GOBP_ALTERNATIVE_MRNA_SPLICING_VIA_SPLICEOSOME	cluster 5
-124	-22	-6	-129	-85	42	-4	-104	-28	-9	0	-7	-133	-6	GOBP_CELLULAR_RESPONSE_TO_DNA_DAMAGE_STIMULUS	cluster 5
-56	49	-112	-76	-91	17	10	-113	-16	-61	2	-15	-129	-28	GOBP_REGULATION_OF_BMP_SIGNALING_PATHWAY	cluster 5
-148	-45	54	-107	-112	32	4	-99	-56	-5	6	-27	-115	-4	GOBP_FOREBRAIN_CELL_MIGRATION	cluster 5
-120	-32	-82	-147	-72	38	-16	-35	-46	-25	-4	-39	-37	-6	GOBP_POSITIVE_REGULATION_OF_CHROMOSOME_ORGANIZATION	cluster 5
-128	93	-109	-139	38	36	9	-131	-53	-53	-2	-39	-119	-26	GOBP_SPLICEOSOMAL_COMPLEX_ASSEMBLY	cluster 5
-13	-18	-62	-153	-101	20	60	-125	-48	-39	0	-13	-93	-40	GOBP_POSITIVE_REGULATION_OF_AXONOGENESIS	cluster 5
-127	0	-80	-130	-101	24	32	-93	-52	-31	-2	-22	-29	-24	GOBP_REGULATION_OF_TRANSLATIONAL_INITIATION	cluster 5
-108	46	-130	-135	-95	26	19	-79	-46	-17	3	-28	-87	-8	GOBP_POSITIVE_REGULATION_OF_SMALL_GTPASE_MEDIATED_SIGNAL_TRANSDUCTION	cluster 5
-102	-8	-109	-113	14	-43	20	-67	-55	-48	-3	-22	-105	1	GOBP_POSITIVE_REGULATION_OF_MUSCLE_CELL_DIFFERENTIATION	cluster 5
-147	84	-124	-137	53	47	-10	-100	-56	-67	-4	-37	-132	-14	GOBP_REGULATION_OF_ALTERNATIVE_MRNA_SPLICING_VIA_SPLICEOSOME	cluster 5
-84	137	-68	-122	-69	-60	-60	-112	-62	-34	0	-26	-79	-26	GOBP_CILIUM_MOVEMENT	cluster 5
-153	68	-128	-87	-101	43	105	-125	-56	-79	-2	-25	-139	-10	GOBP_POSITIVE_REGULATION_OF_NEURON_DIFFERENTIATION	cluster 5
-127	88	-168	-151	-98	46	98	-127	-60	-5	-4	-27	-137	-20	GOBP_DNA_CONFORMATION_CHANGE	cluster 5
-146	80	-168	-153	-97	44	76	-127	-54	-3	-4	-21	-113	-8	GOBP_DNA_PACKAGING	cluster 5
-123	26	-16	-153	-84	50	9	-114	-58	-65	-4	-39	-87	-36	GOBP_POSITIVE_REGULATION_OF_PROTEIN_LOCALIZATION_TO_NUCLEUS	cluster 5
-118	-12	-82	-141	-71	38	-38	-80	-41	-37	-6	-39	-61	-12	GOBP_REGULATION_OF_TELOMERE_MAINTENANCE	cluster 5
-143	76	-177	-153	-111	42	92	-125	-38	-17	-4	-26	-131	-20	GOBP_CHROMATIN_ASSEMBLY_OR_DISASSEMBLY	cluster 5
-153	-4	-85	-143	-137	46	87	-82	-56	-63	-6	-31	-118	-16	GOBP_SPECIFICATION_OF_SYMMETRY	cluster 5
-150	0	-134	-105	-61	36	52	-131	-66	-19	-2	-17	-133	-36	GOBP_HISTONE_MODIFICATION	cluster 5
-120	42	-74	-131	-36	-42	20	-139	-46	-79	-4	-18	-114	-30	GOBP_REGULATION_OF_NOTCH_SIGNALING_PATHWAY	cluster 5
-134	12	-9	-145	-141	-12	16	-125	-62	-65	-2	-9	-79	-18	GOBP_RESPONSE_TO_TOPOLOGICALLY_INCORRECT_PROTEIN	cluster 5
-125	6	-96	-115	-61	-8	30	-105	-70	-49	-4	-29	-133	-31	GOBP_MICROTUBULE_ORGANIZING_CENTER_ORGANIZATION	cluster 5
-142	54	-170	-135	-105	41	40	-132	-62	-37	-4	-33	-115	-10	GOBP_CHROMATIN_ORGANIZATION	cluster 5
-158	34	-88	-145	-91	32	-22	-138	-70	-43	0	-23	-120	-12	GOBP_DNA_REPAIR	cluster 5
-135	67	-156	-157	-84	42	3	-130	-58	-73	2	-21	-139	-18	GOBP_NUCLEOSOME_ORGANIZATION	cluster 5
-133	40	-122	-125	-131	-36	65	-143	-72	-63	-4	-15	-131	-36	GOBP_PHOSPHATIDYLINOSITOL_BIOSYNTHETIC_PROCESS	cluster 5
-166	30	-164	-151	-91	40	74	-131	-70	-75	-2	-35	-146	-36	GOBP_CHROMATIN_REMODELING	cluster 5
154	174	146	159	163	60	118	149	34	83	6	27	119	48	GOBP_LEUKOCYTE_MEDIATED_IMMUNITY	cluster 6
150	176	146	151	165	64	108	147	24	87	4	29	117	48	GOBP_LYMPHOCYTE_MEDIATED_IMMUNITY	cluster 6
150	186	148	153	165	66	104	151	24	73	6	27	114	40	GOBP_B_CELL_MEDIATED_IMMUNITY	cluster 6
178	168	166	135	154	56	70	147	42	71	0	37	139	42	GOBP_IRON_ION_HOMEOSTASIS	cluster 6
188	184	180	123	165	60	96	143	18	67	6	27	113	26	GOBP_RETINA_HOMEOSTASIS	cluster 6
186	178	156	141	158	64	104	143	26	71	6	31	113	18	GOBP_NEURON_PROJECTION_REGENERATION	cluster 6
182	152	170	141	161	56	90	135	28	67	2	31	125	44	GOBP_TRANSITION_METAL_ION_HOMEOSTASIS	cluster 6
152	152	148	159	161	66	96	147	40	85	4	21	117	32	GOBP_IMMUNE_EFFECTOR_PROCESS	cluster 6
148	146	156	161	161	64	128	145	26	65	6	19	121	28	GOBP_ACTIVATION_OF_IMMUNE_RESPONSE	cluster 6
148	164	144	150	149	60	106	141	52	59	4	41	113	34	GOBP_CYTOKINE_PRODUCTION_INVOLVED_IN_INFLAMMATORY_RESPONSE	cluster 6
178	178	148	141	167	62	46	125	30	69	2	33	149	34	GOBP_AGING	cluster 6
140	184	144	153	159	66	102	147	18	73	4	19	111	38	GOBP_ADAPTIVE_IMMUNE_RESPONSE_BASED_ON_SOMATIC_RECOMBINATION_OF_IMMUNE_RECEPTORS_BUILT_FROM_IMMUNOGLOBULIN_SUPERFAMILY_DOMAINS	cluster 6
164	148	148	161	161	64	94	141	32	65	6	25	115	34	GOBP_IMMUNE_RESPONSE	cluster 6
131	180	182	123	165	58	110	141	22	71	6	21	139	4	GOBP_IRON_ION_TRANSPORT	cluster 6
142	188	146	133	165	52	90	147	26	65	6	35	115	34	GOBP_ANTIGEN_PROCESSING_AND_PRESENTATION_OF_PEPTIDE_ANTIGEN	cluster 6
148	174	144	149	157	60	100	141	18	63	6	25	115	36	GOBP_ADAPTIVE_IMMUNE_RESPONSE	cluster 6
150	162	150	157	159	62	100	149	14	71	6	19	112	24	GOBP_POSITIVE_REGULATION_OF_IMMUNE_RESPONSE	cluster 6
146	184	144	149	169	64	76	139	32	67	4	37	93	30	GOBP_REGENERATION	cluster 6
144	184	146	139	163	54	84	147	32	73	4	37	113	12	GOBP_ANTIGEN_PROCESSING_AND_PRESENTATION	cluster 6
142	178	150	147	161	52	102	149	26	65	4	27	99	26	GOBP_CHEMOKINE_PRODUCTION	cluster 6
156	134	148	161	157	62	118	145	22	71	2	9	117	26	GOBP_REGULATION_OF_IMMUNE_RESPONSE	cluster 6
148	176	146	137	165	62	80	143	18	55	6	31	117	38	GOBP_MYELOID_LEUKOCYTE_DIFFERENTIATION	cluster 6
147	160	178	144	156	56	24	135	54	75	2	29	117	42	GOBP_PRODUCTION_OF_MOLECULAR_MEDIATOR_INVOLVED_IN_INFLAMMATORY_RESPONSE	cluster 6
172	134	150	145	161	60	106	133	36	51	4	33	101	28	GOBP_BLOOD_VESSEL_MORPHOGENESIS	cluster 6
160	138	158	139	167	58	112	135	32	47	4	27	105	28	GOBP_TUBE_MORPHOGENESIS	cluster 6
160	162	184	119	149	66	54	147	26	71	6	21	124	10	GOBP_REGULATION_OF_B_CELL_PROLIFERATION	cluster 6
153	132	144	149	167	66	34	143	58	75	0	41	107	28	GOBP_NEGATIVE_REGULATION_OF_CYTOKINE_PRODUCTION	cluster 6
122	180	144	129	159	58	94	139	24	63	2	27	113	40	GOBP_OSTEOCLAST_DIFFERENTIATION	cluster 6
174	182	151	133	157	48	78	147	20	65	6	19	101	12	GOBP_MULTICELLULAR_ORGANISMAL_HOMEOSTASIS	cluster 6
158	172	140	141	155	64	88	137	14	49	2	27	113	30	GOBP_DEFENSE_RESPONSE	cluster 6
146	140	146	137	159	64	58	143	42	83	4	15	127	25	GOBP_REGULATION_OF_LEUKOCYTE_MEDIATED_IMMUNITY	cluster 6
180	159	159	113	157	54	12	129	56	83	2	21	143	18	GOBP_ERYTHROCYTE_HOMEOSTASIS	cluster 6
154	174	138	139	169	58	82	135	36	73	2	33	91	2	GOBP_REGULATION_OF_PEPTIDASE_ACTIVITY	cluster 6
140	160	140	157	155	62	102	145	28	51	4	17	103	16	GOBP_APOPTOTIC_CELL_CLEARANCE	cluster 6
114	166	140	151	165	62	116	137	20	59	-2	25	105	22	GOBP_POSITIVE_REGULATION_OF_PHAGOCYTOSIS	cluster 6
138	183	130	133	165	56	90	139	26	67	6	33	73	40	GOBP_COLLAGEN_METABOLIC_PROCESS	cluster 6
148	166	136	141	163	60	92	135	42	57	2	35	99	2	GOBP_REGULATION_OF_PROTEOLYSIS	cluster 6
180	172	112	139	159	36	96	145	44	43	0	33	85	32	GOBP_NEGATIVE_REGULATION_OF_NEURON_PROJECTION_DEVELOPMENT	cluster 6
129	154	139	140	151	64	72	141	62	57	6	25	111	24	GOBP_SYNCYTIUM_FORMATION	cluster 6
102	166	177	125	159	60	97	141	4	69	6	21	121	26	GOBP_TRANSITION_METAL_ION_TRANSPORT	cluster 6
186	132	108	155	153	40	78	145	52	45	2	31	101	44	GOBP_NEGATIVE_REGULATION_OF_CELL_PROJECTION_ORGANIZATION	cluster 6
146	142	144	139	151	64	84	141	12	55	6	33	113	40	GOBP_DEFENSE_RESPONSE_TO_OTHER_ORGANISM	cluster 6
156	182	159	129	134	66	84	133	34	50	-4	19	113	14	GOBP_NEGATIVE_REGULATION_OF_EPITHELIAL_CELL_PROLIFERATION	cluster 6
184	110	162	135	141	38	76	123	28	75	2	37	107	48	GOBP_CELLULAR_TRANSITION_METAL_ION_HOMEOSTASIS	cluster 6
154	164	154	131	167	50	45	137	18	47	4	29	121	44	GOBP_MYELOID_CELL_DIFFERENTIATION	cluster 6
157	164	168	97	147	58	78	139	28	55	2	15	121	35	GOBP_RESPONSE_TO_AXON_INJURY	cluster 6
180	104	176	118	165	52	104	139	26	43	4	27	119	6	GOBP_REGULATION_OF_ENDOTHELIAL_CELL_MIGRATION	cluster 6
124	158	140	139	163	62	94	135	36	63	6	11	105	26	GOBP_REGULATION_OF_ADAPTIVE_IMMUNE_RESPONSE	cluster 6
126	170	142	129	147	64	120	137	18	75	4	37	79	12	GOBP_NEGATIVE_REGULATION_OF_CELL_ADHESION	cluster 6
155	174	144	135	151	54	70	143	30	79	4	-4	123	2	GOBP_REGULATION_OF_CELL_KILLING	cluster 6
174	160	130	119	167	64	86	134	22	69	4	37	85	8	GOBP_NEGATIVE_REGULATION_OF_PROTEOLYSIS	cluster 6
138	170	144	123	165	60	72	141	18	61	2	31	121	10	GOBP_DEFENSE_RESPONSE_TO_BACTERIUM	cluster 6
182	141	176	125	167	39	66	128	26	65	6	27	109	-2	GOBP_POSITIVE_REGULATION_OF_ENDOTHELIAL_CELL_MIGRATION	cluster 6
184	168	148	133	157	44	78	149	6	43	0	25	109	10	GOBP_ANATOMICAL_STRUCTURE_HOMEOSTASIS	cluster 6
174	155	144	131	157	56	90	146	0	65	4	20	104	6	GOBP_REGULATION_OF_BONE_REMODELING	cluster 6
160	154	146	119	151	62	48	141	40	77	4	19	131	-2	GOBP_CELL_KILLING	cluster 6
146	130	142	153	153	62	42	139	20	61	4	31	111	56	GOBP_INNATE_IMMUNE_RESPONSE	cluster 6
124	174	184	132	167	56	48	135	24	67	2	35	64	38	GOBP_TISSUE_REGENERATION	cluster 6
125	188	140	94	150	58	112	149	12	73	6	29	105	8	GOBP_POSITIVE_REGULATION_OF_RECEPTOR_MEDIATED_ENDOCYTOSIS	cluster 6
156	142	138	141	151	60	80	143	18	53	6	33	113	14	GOBP_BIOLOGICAL_PROCESS_INVOLVED_IN_INTERSPECIES_INTERACTION_BETWEEN_ORGANISMS	cluster 6
176	120	180	105	167	52	100	123	20	49	4	31	109	12	GOBP_ENDOTHELIAL_CELL_MIGRATION	cluster 6
154	130	142	137	151	60	62	139	18	53	4	35	121	42	GOBP_RESPONSE_TO_BACTERIUM	cluster 6
132	158	146	133	159	60	61	141	34	77	4	13	107	22	GOBP_REGULATION_OF_LYMPHOCYTE_MEDIATED_IMMUNITY	cluster 6
100	180	110	161	137	66	122	139	67	65	4	29	43	20	GOBP_LIPOPROTEIN_METABOLIC_PROCESS	cluster 6
186	81	182	125	130	56	92	137	12	62	0	9	147	24	GOBP_MATERNAL_PROCESS_INVOLVED_IN_FEMALE_PREGNANCY	cluster 6
182	82	184	144	159	54	14	141	44	77	6	39	107	10	GOBP_NEGATIVE_REGULATION_OF_PROTEIN_METABOLIC_PROCESS	cluster 6
160	158	150	117	147	56	48	145	26	75	4	9	125	23	GOBP_POSITIVE_REGULATION_OF_IMMUNE_EFFECTOR_PROCESS	cluster 6
188	126	152	99	165	4	60	135	66	73	2	23	129	20	GOBP_PEPTIDE_METABOLIC_PROCESS	cluster 6
168	156	150	117	147	46	51	133	24	77	4	11	139	18	GOBP_NATURAL_KILLER_CELL_ACTIVATION	cluster 6
134	144	146	138	155	58	78	139	16	59	2	27	111	34	GOBP_NEGATIVE_REGULATION_OF_IMMUNE_SYSTEM_PROCESS	cluster 6
168	160	142	137	161	46	76	119	60	55	6	21	49	40	GOBP_POSITIVE_REGULATION_OF_CELLULAR_AMIDE_METABOLIC_PROCESS	cluster 6
170	124	148	129	165	52	54	141	32	45	4	43	105	26	GOBP_NEGATIVE_REGULATION_OF_MULTICELLULAR_ORGANISMAL_PROCESS	cluster 6
184	84	174	138	153	44	66	145	-4	67	2	33	113	36	GOBP_BONE_RESORPTION	cluster 6
144	160	136	131	157	44	46	137	14	81	6	25	123	30	GOBP_LEUKOCYTE_DIFFERENTIATION	cluster 6
149	172	142	131	153	58	59	140	29	75	4	-3	123	2	GOBP_POSITIVE_REGULATION_OF_CELL_KILLING	cluster 6
140	176	140	127	159	56	56	135	28	79	4	1	115	18	GOBP_POSITIVE_REGULATION_OF_LEUKOCYTE_MEDIATED_IMMUNITY	cluster 6
174	162	160	105	149	46	8	131	56	69	2	17	139	14	GOBP_MYELOID_CELL_HOMEOSTASIS	cluster 6
142	173	140	123	157	64	34	147	28	55	6	29	115	18	GOBP_POSITIVE_REGULATION_OF_CELL_ACTIVATION	cluster 6
184	146	152	95	159	-4	58	133	68	73	4	21	125	16	GOBP_AMIDE_BIOSYNTHETIC_PROCESS	cluster 6
186	136	154	97	161	2	54	129	66	77	2	27	119	18	GOBP_PEPTIDE_BIOSYNTHETIC_PROCESS	cluster 6
174	139	150	139	141	40	120	101	68	47	4	33	57	10	GOBP_LONG_CHAIN_FATTY_ACID_METABOLIC_PROCESS	cluster 6
190	136	150	97	163	8	52	129	56	71	4	21	131	14	GOBP_CELLULAR_AMIDE_METABOLIC_PROCESS	cluster 6
144	172	140	131	145	56	61	138	34	79	4	-3	120	0	GOBP_REGULATION_OF_LEUKOCYTE_MEDIATED_CYTOTOXICITY	cluster 6
182	158	144	143	157	42	42	137	22	37	0	11	113	30	GOBP_INFLAMMATORY_RESPONSE	cluster 6
112	180	156	133	154	60	114	145	12	47	6	25	77	-6	GOBP_ASTROCYTE_DIFFERENTIATION	cluster 6
190	134	140	108	155	10	58	131	52	77	2	19	123	16	GOBP_ORGANONITROGEN_COMPOUND_BIOSYNTHETIC_PROCESS	cluster 6
167	150	150	120	167	22	54	131	66	57	4	23	89	14	GOBP_POSITIVE_REGULATION_OF_TRANSLATION	cluster 6
167	158	182	131	139	24	82	133	42	47	4	33	79	-8	GOBP_UNSATURATED_FATTY_ACID_METABOLIC_PROCESS	cluster 6
184	148	140	91	157	44	60	125	24	69	2	25	127	10	GOBP_CELLULAR_MACROMOLECULE_BIOSYNTHETIC_PROCESS	cluster 6
167	142	142	135	141	34	74	140	28	53	6	20	119	4	GOBP_POSITIVE_REGULATION_OF_LIPID_TRANSPORT	cluster 6
168	88	174	133	163	60	52	135	18	45	2	25	117	22	GOBP_TUBE_DEVELOPMENT	cluster 6
134	160	134	116	159	60	94	131	5	47	4	33	101	22	GOBP_RESPONSE_TO_WOUNDING	cluster 6
150	120	144	141	155	64	58	139	24	55	6	35	91	16	GOBP_ANATOMICAL_STRUCTURE_FORMATION_INVOLVED_IN_MORPHOGENESIS	cluster 6
184	98	146	97	157	-4	62	131	70	73	2	33	123	26	GOBP_CYTOPLASMIC_TRANSLATION	cluster 6
170	172	161	101	151	58	28	133	28	59	6	13	105	12	GOBP_T_CELL_CYTOKINE_PRODUCTION	cluster 6
134	162	140	136	151	58	64	141	24	47	4	9	109	16	GOBP_CYTOKINE_PRODUCTION	cluster 6
178	140	146	135	157	54	94	137	4	39	4	9	85	12	GOBP_REGULATION_OF_CELLULAR_COMPONENT_MOVEMENT	cluster 6
175	138	154	121	159	8	-10	120	60	69	6	37	117	40	GOBP_REGULATION_OF_UBIQUITIN_PROTEIN_TRANSFERASE_ACTIVITY	cluster 6
122	154	142	155	157	60	82	143	24	37	2	-11	107	18	GOBP_INTERLEUKIN_6_PRODUCTION	cluster 6
136	162	168	121	147	64	32	115	42	61	4	27	97	14	GOBP_REGULATION_OF_PROTEIN_CATABOLIC_PROCESS	cluster 6
150	140	120	117	161	54	84	131	16	65	4	7	118	22	GOBP_GASTRULATION	cluster 6
140	170	128	89	145	66	84	133	41	73	2	5	89	24	GOBP_NEGATIVE_REGULATION_OF_CELL_POPULATION_PROLIFERATION	cluster 6
180	98	166	127	168	58	72	131	14	59	2	19	91	4	GOBP_REGULATION_OF_EPITHELIAL_CELL_MIGRATION	cluster 6
166	140	138	119	139	60	13	149	53	83	4	11	119	-6	GOBP_LEUKOCYTE_MEDIATED_CYTOTOXICITY	cluster 6
144	142	142	113	147	60	56	147	24	65	6	11	115	16	GOBP_REGULATION_OF_IMMUNE_EFFECTOR_PROCESS	cluster 6
110	170	142	120	155	62	48	137	36	67	6	11	105	16	GOBP_POSITIVE_REGULATION_OF_ADAPTIVE_IMMUNE_RESPONSE	cluster 6
129	180	150	122	153	56	36	135	34	59	6	11	105	8	GOBP_POSITIVE_REGULATION_OF_T_CELL_MEDIATED_IMMUNITY	cluster 6
164	114	148	157	147	60	26	151	8	57	4	23	113	10	GOBP_POSITIVE_REGULATION_OF_IMMUNE_SYSTEM_PROCESS	cluster 6
144	172	134	125	139	56	112	141	44	37	4	17	43	10	GOBP_FATTY_ACID_METABOLIC_PROCESS	cluster 6
176	132	165	121	171	42	32	128	20	71	4	17	97	2	GOBP_POSITIVE_REGULATION_OF_EPITHELIAL_CELL_MIGRATION	cluster 6
152	109	146	153	147	60	36	140	12	59	4	19	111	30	GOBP_REGULATION_OF_IMMUNE_SYSTEM_PROCESS	cluster 6
182	142	130	87	149	48	50	119	46	61	6	35	125	-3	GOBP_NCRNA_PROCESSING	cluster 6
139	136	138	145	145	62	81	141	24	67	0	-17	113	2	GOBP_POSITIVE_REGULATION_OF_INTERLEUKIN_6_PRODUCTION	cluster 6
165	132	186	133	115	52	46	122	24	53	2	13	129	4	GOBP_REGULATION_OF_CELL_DEVELOPMENT	cluster 6
164	132	138	111	137	52	17	137	64	69	2	11	139	2	GOBP_HOMEOSTASIS_OF_NUMBER_OF_CELLS	cluster 6
130	180	142	119	153	56	34	137	34	69	6	11	101	3	GOBP_REGULATION_OF_T_CELL_MEDIATED_IMMUNITY	cluster 6
142	137	142	127	137	60	90	126	60	67	4	11	61	10	GOBP_ADAPTIVE_THERMOGENESIS	cluster 6
168	134	168	155	147	48	64	141	34	29	-4	1	115	-26	GOBP_SENSORY_SYSTEM_DEVELOPMENT	cluster 6
122	146	154	95	156	44	104	141	30	51	4	3	123	0	GOBP_POSITIVE_REGULATION_OF_ENDOCYTOSIS	cluster 6
131	136	140	135	135	56	50	135	30	43	2	39	99	40	GOBP_RESPONSE_TO_MOLECULE_OF_BACTERIAL_ORIGIN	cluster 6
174	120	155	109	166	56	74	131	8	59	2	21	97	-2	GOBP_TISSUE_MIGRATION	cluster 6
123	146	132	125	147	54	88	141	24	65	4	25	85	10	GOBP_EXTRACELLULAR_MATRIX_DISASSEMBLY	cluster 6
169	167	117	99	143	60	90	141	23	51	2	31	83	-10	GOBP_ENDOTHELIAL_CELL_PROLIFERATION	cluster 6
152	112	146	143	143	58	6	137	38	57	4	42	119	8	GOBP_CELL_ACTIVATION	cluster 6
170	148	142	129	85	52	106	133	58	47	4	17	61	12	GOBP_FATTY_ACID_BIOSYNTHETIC_PROCESS	cluster 6
132	166	142	119	157	60	20	135	40	49	6	27	103	8	GOBP_NEGATIVE_REGULATION_OF_GENE_EXPRESSION	cluster 6
138	176	148	125	155	60	60	133	10	45	0	7	95	12	GOBP_POSITIVE_REGULATION_OF_GENE_EXPRESSION	cluster 6
186	114	134	89	155	24	26	135	56	73	4	35	129	2	GOBP_RIBOSOME_BIOGENESIS	cluster 6
136	152	156	138	161	58	52	143	16	59	-2	-33	117	8	GOBP_REGULATION_OF_MYELOID_LEUKOCYTE_DIFFERENTIATION	cluster 6
145	142	156	110	140	58	43	141	24	65	6	-15	141	4	GOBP_B_CELL_PROLIFERATION	cluster 6
150	124	172	111	151	64	-8	145	32	69	6	19	117	8	GOBP_REGULATION_OF_B_CELL_ACTIVATION	cluster 6
146	155	130	129	141	60	80	121	54	67	6	11	57	2	GOBP_POSITIVE_REGULATION_OF_COLD_INDUCED_THERMOGENESIS	cluster 6
170	132	174	116	135	64	4	145	30	57	6	13	111	2	GOBP_POSITIVE_REGULATION_OF_CYTOKINE_PRODUCTION_INVOLVED_IN_IMMUNE_RESPONSE	cluster 6
166	120	148	137	151	54	88	129	2	35	6	7	87	28	GOBP_VASCULATURE_DEVELOPMENT	cluster 6
164	105	146	155	141	60	18	141	16	47	6	29	105	24	GOBP_REGULATION_OF_LEUKOCYTE_MIGRATION	cluster 6
122	174	134	113	143	66	88	139	4	49	2	37	79	6	GOBP_REGULATION_OF_CELL_POPULATION_PROLIFERATION	cluster 6
166	66	130	136	101	52	40	133	52	41	0	43	145	50	GOBP_CELLULAR_IRON_ION_HOMEOSTASIS	cluster 6
110	165	144	123	161	54	38	139	18	67	4	3	109	20	GOBP_POSITIVE_REGULATION_OF_LYMPHOCYTE_MEDIATED_IMMUNITY	cluster 6
178	138	132	91	153	30	38	123	44	69	6	35	123	-8	GOBP_RRNA_METABOLIC_PROCESS	cluster 6
182	64	182	141	132	44	40	141	-8	57	0	33	119	24	GOBP_BONE_REMODELING	cluster 6
169	130	148	110	135	52	34	125	54	55	4	2	133	0	GOBP_MYELOID_CELL_DEVELOPMENT	cluster 6
116	118	142	137	165	56	68	127	14	57	0	23	103	24	GOBP_REGULATION_OF_PHAGOCYTOSIS	cluster 6
118	134	128	137	135	50	68	127	51	55	-2	11	121	16	GOBP_POSITIVE_REGULATION_OF_NEURON_DEATH	cluster 6
169	176	130	43	141	56	66	137	32	49	2	21	123	4	GOBP_SUPEROXIDE_METABOLIC_PROCESS	cluster 6
147	173	112	115	149	58	90	139	12	57	6	25	69	-4	GOBP_NEGATIVE_REGULATION_OF_NEURON_DIFFERENTIATION	cluster 6
103	178	138	117	135	54	114	143	10	47	6	17	69	17	GOBP_REGULATION_OF_RECEPTOR_MEDIATED_ENDOCYTOSIS	cluster 6
182	6	179	137	127	52	62	129	36	65	0	3	151	16	GOBP_NEGATIVE_REGULATION_OF_NERVOUS_SYSTEM_DEVELOPMENT	cluster 6
124	180	142	117	149	54	39	135	28	67	6	9	101	-6	GOBP_T_CELL_MEDIATED_IMMUNITY	cluster 6
154	126	142	127	149	52	30	137	8	49	6	25	111	28	GOBP_LEUKOCYTE_MIGRATION	cluster 6
136	164	180	90	160	60	54	129	42	12	-6	7	93	22	GOBP_EPITHELIAL_CELL_PROLIFERATION	cluster 6
136	156	134	103	137	42	75	134	26	56	6	21	101	16	GOBP_REGULATION_OF_LIPID_TRANSPORT	cluster 6
132	170	132	115	151	59	76	129	6	67	6	28	69	2	GOBP_ENTRY_INTO_HOST	cluster 6
128	168	114	127	161	58	108	131	8	63	6	25	39	4	GOBP_EXTERNAL_ENCAPSULATING_STRUCTURE_ORGANIZATION	cluster 6
101	140	150	99	151	65	39	133	46	57	-1	7	119	31	GOBP_REGULATION_OF_OSTEOCLAST_DIFFERENTIATION	cluster 6
171	126	156	89	151	-2	88	141	3	58	2	29	103	22	GOBP_REGULATION_OF_TISSUE_REMODELING	cluster 6
124	106	149	141	153	42	32	135	64	51	6	17	83	32	GOBP_CELL_RECOGNITION	cluster 6
136	152	128	131	153	52	70	141	20	37	4	9	77	24	GOBP_REGULATION_OF_LIPID_METABOLIC_PROCESS	cluster 6
161	161	148	96	161	4	11	141	26	69	0	18	117	20	GOBP_DEFENSE_RESPONSE_TO_GRAM_POSITIVE_BACTERIUM	cluster 6
172	124	128	127	150	54	73	139	12	66	6	29	47	6	GOBP_NEGATIVE_REGULATION_OF_PEPTIDASE_ACTIVITY	cluster 6
181	54	150	157	102	4	74	141	68	49	4	13	117	18	GOBP_REGULATION_OF_GLUCOSE_TRANSMEMBRANE_TRANSPORT	cluster 6
170	55	136	144	153	58	72	131	40	43	6	21	79	24	GOBP_REGULATION_OF_VASCULATURE_DEVELOPMENT	cluster 6
160	171	134	123	121	46	86	137	-18	59	2	39	62	10	GOBP_SMAD_PROTEIN_SIGNAL_TRANSDUCTION	cluster 6
142	136	138	125	135	36	74	137	28	53	4	19	109	-6	GOBP_POSITIVE_REGULATION_OF_LIPID_LOCALIZATION	cluster 6
164	168	140	95	143	56	72	135	-2	45	2	27	77	6	GOBP_POSITIVE_REGULATION_OF_CELL_POPULATION_PROLIFERATION	cluster 6
163	88	178	114	129	58	26	149	32	63	2	7	105	14	GOBP_POSITIVE_REGULATION_OF_PRODUCTION_OF_MOLECULAR_MEDIATOR_OF_IMMUNE_RESPONSE	cluster 6
182	118	176	133	153	-2	-78	139	54	65	2	41	119	26	GOBP_REGULATION_OF_SIGNAL_TRANSDUCTION_BY_P53_CLASS_MEDIATOR	cluster 6
184	96	138	85	133	0	60	125	50	67	4	35	129	22	GOBP_RIBOSOMAL_SMALL_SUBUNIT_BIOGENESIS	cluster 6
118	172	122	125	145	58	100	135	10	57	4	23	47	10	GOBP_LIPID_METABOLIC_PROCESS	cluster 6
84	176	132	105	149	66	94	113	8	57	6	27	87	22	GOBP_PROTEIN_CATABOLIC_PROCESS	cluster 6
152	94	170	149	125	10	10	127	50	61	4	31	143	0	GOBP_RESPONSE_TO_OXIDATIVE_STRESS	cluster 6
172	146	130	81	147	50	58	119	18	57	6	33	119	-12	GOBP_NCRNA_METABOLIC_PROCESS	cluster 6
168	138	178	92	145	-10	58	99	54	35	4	29	119	12	GOBP_ICOSANOID_METABOLIC_PROCESS	cluster 6
110	162	120	119	145	60	86	105	16	55	6	27	91	18	GOBP_PROTEOLYSIS	cluster 6
129	154	136	111	141	62	32	143	12	65	-6	21	116	1	GOBP_NEGATIVE_REGULATION_OF_HEMOPOIESIS	cluster 6
136	156	128	101	135	40	74	132	24	55	6	21	93	16	GOBP_REGULATION_OF_LIPID_LOCALIZATION	cluster 6
158	137	155	121	135	62	-20	149	34	59	6	9	111	0	GOBP_CYTOKINE_PRODUCTION_INVOLVED_IN_IMMUNE_RESPONSE	cluster 6
86	156	136	117	149	56	70	127	24	51	6	19	99	18	GOBP_CHOLESTEROL_EFFLUX	cluster 6
138	162	130	117	149	59	26	137	22	39	6	19	90	18	GOBP_POSITIVE_REGULATION_OF_LEUKOCYTE_CELL_CELL_ADHESION	cluster 6
132	158	130	79	155	62	64	129	16	55	6	25	93	8	GOBP_REGULATION_OF_PROTEIN_STABILITY	cluster 6
184	96	140	95	153	0	-10	141	63	71	2	33	129	14	GOBP_RIBOSOMAL_LARGE_SUBUNIT_BIOGENESIS	cluster 6
93	168	118	73	159	56	116	146	34	59	6	25	45	12	GOBP_T_CELL_MIGRATION	cluster 6
136	134	142	130	139	56	114	135	0	33	2	-11	83	14	GOBP_CELL_MIGRATION	cluster 6
166	124	142	137	143	42	-32	139	38	59	4	29	117	-2	GOBP_LYMPHOCYTE_ACTIVATION	cluster 6
114	171	122	116	161	54	42	139	20	51	2	15	81	18	GOBP_SKELETAL_SYSTEM_DEVELOPMENT	cluster 6
154	142	144	111	131	64	-22	145	28	61	4	23	111	8	GOBP_REGULATION_OF_LYMPHOCYTE_ACTIVATION	cluster 6
134	132	120	149	133	56	44	133	27	43	0	-11	120	22	GOBP_RESPONSE_TO_VIRUS	cluster 6
146	176	132	129	103	16	120	137	36	45	4	15	12	30	GOBP_NEGATIVE_REGULATION_OF_LIPID_METABOLIC_PROCESS	cluster 6
138	152	136	113	139	50	12	133	4	55	4	9	123	32	GOBP_IMMUNE_SYSTEM_DEVELOPMENT	cluster 6
148	86	162	141	121	22	-15	141	40	67	6	37	127	16	GOBP_RESPONSE_TO_REACTIVE_OXYGEN_SPECIES	cluster 6
142	62	156	145	147	20	-20	137	40	83	4	17	133	32	GOBP_CELL_ACTIVATION_INVOLVED_IN_IMMUNE_RESPONSE	cluster 6
116	150	142	141	167	-28	6	123	60	71	-2	31	117	4	GOBP_POSITIVE_REGULATION_OF_PEPTIDASE_ACTIVITY	cluster 6
178	124	132	85	149	48	32	125	22	59	2	37	113	-8	GOBP_RIBONUCLEOPROTEIN_COMPLEX_BIOGENESIS	cluster 6
156	94	138	101	155	14	48	131	42	69	6	27	109	6	GOBP_PROTEIN_PROCESSING	cluster 6
179	146	141	131	145	37	-94	133	52	45	4	37	111	28	GOBP_NEGATIVE_REGULATION_OF_PROTEIN_MODIFICATION_BY_SMALL_PROTEIN_CONJUGATION_OR_REMOVAL	cluster 6
110	168	132	115	151	58	74	135	-6	53	6	33	75	-10	GOBP_BIOLOGICAL_PROCESS_INVOLVED_IN_SYMBIOTIC_INTERACTION	cluster 6
124	148	141	50	152	58	68	143	16	72	0	0	106	15	GOBP_POSITIVE_REGULATION_OF_MYELOID_CELL_DIFFERENTIATION	cluster 6
149	96	151	81	163	22	78	113	46	49	-2	-19	143	22	GOBP_CARBOHYDRATE_DERIVATIVE_TRANSPORT	cluster 6
84	151	120	97	109	58	93	137	42	29	-2	37	85	52	GOBP_RESPONSE_TO_ESTRADIOL	cluster 6
133	170	136	85	145	56	56	133	10	50	6	1	108	2	GOBP_T_CELL_ACTIVATION_INVOLVED_IN_IMMUNE_RESPONSE	cluster 6
182	156	144	104	87	28	38	143	44	58	4	35	71	-4	GOBP_DETOXIFICATION	cluster 6
124	159	132	151	149	52	30	129	6	53	6	13	85	0	GOBP_REGULATION_OF_CELL_ADHESION	cluster 6
168	146	104	113	119	50	104	135	56	53	6	9	21	2	GOBP_MONOCARBOXYLIC_ACID_BIOSYNTHETIC_PROCESS	cluster 6
124	140	124	99	122	64	41	137	24	71	6	21	107	6	GOBP_NEGATIVE_REGULATION_OF_CELL_CELL_ADHESION	cluster 6
88	149	135	96	151	61	79	129	38	69	-4	-20	117	-3	GOBP_INTERLEUKIN_10_PRODUCTION	cluster 6
124	133	113	84	67	48	114	125	60	71	4	13	99	30	GOBP_PLATELET_DERIVED_GROWTH_FACTOR_RECEPTOR_SIGNALING_PATHWAY	cluster 6
128	110	132	131	133	58	101	139	14	41	6	23	51	16	GOBP_BIOLOGICAL_ADHESION	cluster 6
98	172	120	133	145	62	98	139	6	53	4	21	27	2	GOBP_GLIAL_CELL_DEVELOPMENT	cluster 6
116	170	126	97	137	48	80	139	20	55	6	13	69	2	GOBP_LIPID_LOCALIZATION	cluster 6
162	140	156	143	127	-8	-52	141	38	73	0	31	99	28	GOBP_SIGNAL_TRANSDUCTION_BY_P53_CLASS_MEDIATOR	cluster 6
166	114	159	135	109	44	4	143	12	43	6	21	109	12	GOBP_POSITIVE_REGULATION_OF_B_CELL_ACTIVATION	cluster 6
122	88	134	147	147	56	70	141	2	45	6	11	103	4	GOBP_PHAGOCYTOSIS	cluster 6
129	124	144	122	95	49	93	105	19	60	6	26	88	14	GOBP_ARTERY_MORPHOGENESIS	cluster 6
124	140	142	124	139	36	12	133	14	61	0	-3	119	32	GOBP_MONONUCLEAR_CELL_DIFFERENTIATION	cluster 6
138	20	144	159	137	60	40	123	54	63	0	-1	119	16	GOBP_IMMUNE_RESPONSE_REGULATING_SIGNALING_PATHWAY	cluster 6
182	80	116	123	143	14	76	135	54	45	4	33	32	32	GOBP_NEGATIVE_REGULATION_OF_CELLULAR_COMPONENT_ORGANIZATION	cluster 6
120	154	149	19	147	50	67	139	20	73	0	0	116	15	GOBP_POSITIVE_REGULATION_OF_MYELOID_LEUKOCYTE_DIFFERENTIATION	cluster 6
166	132	154	113	162	2	-27	129	56	61	0	-13	119	13	GOBP_ZYMOGEN_ACTIVATION	cluster 6
176	98	142	72	153	26	-5	145	20	63	6	39	127	2	GOBP_NEGATIVE_REGULATION_OF_GROWTH	cluster 6
103	80	144	149	155	50	30	127	32	53	6	29	109	-4	GOBP_NIK_NF_KAPPAB_SIGNALING	cluster 6
175	84	84	147	139	26	60	116	47	76	2	25	41	41	GOBP_REGULATION_OF_GLUCOSE_IMPORT	cluster 6
106	166	128	117	139	56	70	131	-10	61	6	31	61	0	GOBP_BIOLOGICAL_PROCESS_INVOLVED_IN_INTERACTION_WITH_HOST	cluster 6
156	156	66	125	121	46	88	135	26	41	6	35	57	2	GOBP_RESPONSE_TO_TOXIC_SUBSTANCE	cluster 6
138	177	128	75	143	48	58	139	6	43	2	3	97	2	GOBP_MULTI_MULTICELLULAR_ORGANISM_PROCESS	cluster 6
172	39	162	129	121	50	54	139	20	37	2	21	119	-6	GOBP_NEGATIVE_REGULATION_OF_DEVELOPMENTAL_PROCESS	cluster 6
114	104	142	101	143	58	40	131	30	61	0	13	113	6	GOBP_NEGATIVE_REGULATION_OF_CELL_ACTIVATION	cluster 6
76	164	132	87	144	60	108	101	12	41	6	29	91	4	GOBP_MACROMOLECULE_CATABOLIC_PROCESS	cluster 6
114	77	150	147	151	38	13	135	32	54	6	29	109	0	GOBP_REGULATION_OF_NIK_NF_KAPPAB_SIGNALING	cluster 6
129	124	142	101	163	54	71	133	-14	51	4	13	83	0	GOBP_AMEBOIDAL_TYPE_CELL_MIGRATION	cluster 6
130	134	132	131	155	54	42	125	6	35	4	-9	97	18	GOBP_RESPONSE_TO_CYTOKINE	cluster 6
153	74	128	115	131	39	60	131	22	55	-2	25	89	34	GOBP_RESPONSE_TO_LIPID	cluster 6
124	160	112	115	142	66	28	121	17	49	4	23	79	12	GOBP_POSITIVE_REGULATION_OF_T_CELL_PROLIFERATION	cluster 6
146	132	142	124	159	52	-3	145	22	61	-4	-9	113	-28	GOBP_REGULATION_OF_MYELOID_CELL_DIFFERENTIATION	cluster 6
174	64	166	119	127	18	42	139	-10	43	0	19	111	40	GOBP_TISSUE_REMODELING	cluster 6
138	134	132	121	167	-4	-33	129	56	81	0	27	115	-12	GOBP_REGULATION_OF_CYSTEINE_TYPE_ENDOPEPTIDASE_ACTIVITY	cluster 6
130	46	157	149	141	-2	20	131	58	35	-1	28	125	32	GOBP_MYELOID_LEUKOCYTE_ACTIVATION	cluster 6
150	104	146	123	133	40	0	139	32	59	4	21	105	-8	GOBP_T_CELL_ACTIVATION	cluster 6
164	84	136	93	147	22	29	107	24	55	6	29	123	28	GOBP_RIBOSOME_ASSEMBLY	cluster 6
28	164	128	156	149	16	44	116	26	59	6	31	99	24	GOBP_VACUOLE_ORGANIZATION	cluster 6
135	47	142	115	141	50	38	119	60	77	-4	-1	113	12	GOBP_PATTERN_RECOGNITION_RECEPTOR_SIGNALING_PATHWAY	cluster 6
136	86	146	118	139	52	86	131	-6	49	2	11	87	6	GOBP_POSITIVE_REGULATION_OF_LOCOMOTION	cluster 6
182	38	136	159	101	2	76	136	58	53	6	9	61	24	GOBP_CARBOHYDRATE_TRANSMEMBRANE_TRANSPORT	cluster 6
114	107	124	127	123	52	84	131	16	55	6	29	39	34	GOBP_CELL_CELL_ADHESION	cluster 6
184	66	136	161	99	44	36	87	58	49	-6	27	91	9	GOBP_DIGESTION	cluster 6
140	158	134	61	147	46	66	111	13	51	2	17	91	4	GOBP_PROTEIN_STABILIZATION	cluster 6
154	170	118	125	143	56	32	127	22	49	2	3	43	-4	GOBP_FOREBRAIN_DEVELOPMENT	cluster 6
174	106	140	109	157	-10	26	135	28	79	-2	-7	95	10	GOBP_HORMONE_METABOLIC_PROCESS	cluster 6
122	160	132	119	145	60	16	131	20	35	6	-1	89	2	GOBP_REGULATION_OF_CELL_CELL_ADHESION	cluster 6
74	160	74	129	135	58	108	123	20	59	2	29	39	24	GOBP_NEGATIVE_REGULATION_OF_SMOOTH_MUSCLE_CELL_PROLIFERATION	cluster 6
160	54	148	91	147	30	42	135	20	65	4	15	116	6	GOBP_NEGATIVE_REGULATION_OF_DEVELOPMENTAL_GROWTH	cluster 6
79	162	114	121	139	62	60	129	38	47	2	3	102	-26	GOBP_BONE_DEVELOPMENT	cluster 6
88	163	122	129	129	56	90	133	-4	51	6	19	45	5	GOBP_GLIOGENESIS	cluster 6
148	144	166	65	53	28	52	83	58	51	6	24	131	22	GOBP_PROSTANOID_METABOLIC_PROCESS	cluster 6
152	76	136	103	135	62	-24	142	24	67	4	31	105	18	GOBP_REGULATION_OF_LEUKOCYTE_PROLIFERATION	cluster 6
130	142	138	107	135	34	84	115	18	37	4	-3	111	-22	GOBP_ORGANOPHOSPHATE_ESTER_TRANSPORT	cluster 6
96	158	118	128	151	58	18	98	22	51	6	27	81	18	GOBP_REGULATION_OF_CELLULAR_PROTEIN_CATABOLIC_PROCESS	cluster 6
187	58	124	158	109	12	58	137	56	50	6	7	47	18	GOBP_CARBOHYDRATE_TRANSPORT	cluster 6
119	166	110	117	103	52	92	130	10	41	4	25	45	12	GOBP_PHOSPHATIDYLCHOLINE_METABOLIC_PROCESS	cluster 6
178	102	134	122	133	26	-64	126	53	81	-4	-27	147	19	GOBP_POSITIVE_REGULATION_OF_INTERLEUKIN_1_BETA_PRODUCTION	cluster 6
132	142	158	121	153	-3	-19	133	30	51	4	19	107	-4	GOBP_FOREBRAIN_GENERATION_OF_NEURONS	cluster 6
96	170	116	97	133	55	108	129	10	49	4	19	17	20	GOBP_CELLULAR_LIPID_METABOLIC_PROCESS	cluster 6
157	117	157	57	159	28	-27	137	30	61	2	12	121	12	GOBP_DEFENSE_RESPONSE_TO_GRAM_NEGATIVE_BACTERIUM	cluster 6
113	132	130	127	122	30	-3	127	42	69	-2	7	109	20	GOBP_POSITIVE_REGULATION_OF_INTERLEUKIN_1_PRODUCTION	cluster 6
152	116	138	69	153	52	14	99	32	63	6	33	97	-2	GOBP_NON_MEMBRANE_BOUNDED_ORGANELLE_ASSEMBLY	cluster 6
86	146	128	117	161	25	21	89	58	59	4	21	107	-2	GOBP_POSITIVE_REGULATION_OF_PROTEOLYSIS	cluster 6
62	174	118	73	143	58	82	107	-12	53	6	29	89	36	GOBP_ORGANONITROGEN_COMPOUND_CATABOLIC_PROCESS	cluster 6
92	146	122	111	129	54	57	113	22	61	6	13	77	11	GOBP_STEROL_HOMEOSTASIS	cluster 6
138	42	184	139	155	8	42	128	48	21	6	-9	93	18	GOBP_REGULATION_OF_ENDOCYTOSIS	cluster 6
170	117	128	61	147	23	42	115	-32	66	2	31	123	18	GOBP_MATURATION_OF_SSU_RRNA	cluster 6
142	152	116	44	157	10	110	113	28	55	6	19	39	20	GOBP_REGULATION_OF_LYMPHOCYTE_MIGRATION	cluster 6
92	166	104	127	129	58	98	141	-8	51	4	21	29	-2	GOBP_GLIAL_CELL_DIFFERENTIATION	cluster 6
103	142	120	127	141	30	47	131	14	77	4	-21	87	8	GOBP_ISOPRENOID_METABOLIC_PROCESS	cluster 6
144	84	124	135	141	38	32	137	5	55	2	21	81	10	GOBP_REGULATION_OF_MONONUCLEAR_CELL_MIGRATION	cluster 6
129	133	138	122	120	57	57	119	-5	46	0	22	61	9	GOBP_ACUTE_PHASE_RESPONSE	cluster 6
164	62	118	141	131	50	56	127	-2	35	4	31	69	20	GOBP_NEGATIVE_REGULATION_OF_HYDROLASE_ACTIVITY	cluster 6
146	110	124	97	140	53	-12	131	38	71	4	25	72	6	GOBP_REGULATION_OF_T_CELL_PROLIFERATION	cluster 6
138	172	126	75	145	61	11	111	24	49	2	9	71	9	GOBP_CD4_POSITIVE_ALPHA_BETA_T_CELL_ACTIVATION	cluster 6
158	121	52	137	147	60	72	125	16	51	6	21	15	22	GOBP_CENTRAL_NERVOUS_SYSTEM_DEVELOPMENT	cluster 6
153	96	134	110	122	58	-26	133	8	61	4	33	103	14	GOBP_POSITIVE_REGULATION_OF_LEUKOCYTE_PROLIFERATION	cluster 6
84	170	142	98	121	52	92	123	8	31	6	-3	87	-8	GOBP_RECEPTOR_MEDIATED_ENDOCYTOSIS	cluster 6
124	110	156	123	129	58	6	97	24	31	-1	27	99	20	GOBP_REGULATION_OF_CATABOLIC_PROCESS	cluster 6
136	162	148	99	124	26	19	135	12	43	4	-11	117	-12	GOBP_T_CELL_DIFFERENTIATION	cluster 6
113	139	143	42	151	46	24	137	33	71	3	0	100	0	GOBP_T_CELL_MEDIATED_CYTOTOXICITY	cluster 6
131	76	122	126	90	62	54	108	36	45	4	-1	120	28	GOBP_PROTEIN_LOCALIZATION_TO_CELL_SURFACE	cluster 6
169	62	132	145	137	16	3	131	-6	49	4	35	105	18	GOBP_MONONUCLEAR_CELL_MIGRATION	cluster 6
149	63	138	127	145	54	-37	135	6	65	6	13	119	16	GOBP_LYMPHOCYTE_ACTIVATION_INVOLVED_IN_IMMUNE_RESPONSE	cluster 6
126	114	134	119	133	52	56	125	8	49	0	-11	101	-8	GOBP_REGULATION_OF_MULTICELLULAR_ORGANISMAL_DEVELOPMENT	cluster 6
161	84	164	133	127	-12	60	22	68	45	4	27	91	22	GOBP_ARACHIDONIC_ACID_METABOLIC_PROCESS	cluster 6
70	172	98	127	147	60	98	139	-14	53	4	19	17	6	GOBP_ENSHEATHMENT_OF_NEURONS	cluster 6
102	116	130	141	131	40	0	129	34	47	-6	19	97	12	GOBP_INTERLEUKIN_1_PRODUCTION	cluster 6
104	166	132	67	145	56	26	149	6	33	4	-15	117	2	GOBP_POSITIVE_REGULATION_OF_CYTOKINE_PRODUCTION	cluster 6
178	66	160	107	149	-33	12	121	46	61	4	9	107	0	GOBP_REGULATION_OF_CELLULAR_AMIDE_METABOLIC_PROCESS	cluster 6
158	88	138	105	141	26	-30	137	6	53	6	37	111	10	GOBP_MYELOID_LEUKOCYTE_MIGRATION	cluster 6
129	146	122	65	113	54	30	118	12	41	6	27	109	14	GOBP_NEGATIVE_REGULATION_OF_RESPONSE_TO_WOUNDING	cluster 6
149	170	110	97	137	62	-2	85	24	52	0	17	95	-11	GOBP_TRANSLATIONAL_INITIATION	cluster 6
94	128	92	104	131	54	96	131	6	37	0	11	70	30	GOBP_OSTEOBLAST_DIFFERENTIATION	cluster 6
142	28	142	117	143	54	86	131	8	23	0	-1	87	20	GOBP_LOCOMOTION	cluster 6
100	118	136	133	157	-14	-35	113	62	69	-2	25	117	0	GOBP_POSITIVE_REGULATION_OF_CYSTEINE_TYPE_ENDOPEPTIDASE_ACTIVITY	cluster 6
112	140	100	115	127	48	76	127	28	55	6	9	54	-20	GOBP_TEMPERATURE_HOMEOSTASIS	cluster 6
126	134	138	129	132	52	-12	123	16	25	4	-5	99	12	GOBP_POSITIVE_REGULATION_OF_MULTICELLULAR_ORGANISMAL_PROCESS	cluster 6
154	154	124	139	143	56	26	130	-2	23	4	-1	11	8	GOBP_NEGATIVE_REGULATION_OF_LOCOMOTION	cluster 6
118	138	110	125	123	56	48	120	-10	45	-4	9	61	28	GOBP_ACUTE_INFLAMMATORY_RESPONSE	cluster 6
182	24	-4	149	59	36	86	139	62	53	6	33	103	38	GOBP_MIDBRAIN_DEVELOPMENT	cluster 6
154	90	144	141	121	-4	-6	121	34	-5	-2	13	137	28	GOBP_RESPONSE_TO_OXYGEN_CONTAINING_COMPOUND	cluster 6
174	90	150	99	74	16	50	145	-6	45	0	21	115	-8	GOBP_EMBRYO_IMPLANTATION	cluster 6
178	144	102	99	43	52	88	113	48	45	6	17	9	20	GOBP_ORGANIC_ACID_BIOSYNTHETIC_PROCESS	cluster 6
123	96	130	118	109	40	12	141	-16	43	-2	-9	137	38	GOBP_MULTICELLULAR_ORGANISM_REPRODUCTION	cluster 6
137	84	136	155	157	42	40	107	60	-41	2	-1	61	16	GOBP_HETEROTYPIC_CELL_CELL_ADHESION	cluster 6
64	146	132	91	139	52	83	89	0	49	6	17	82	2	GOBP_STEROL_TRANSPORT	cluster 6
120	94	138	124	136	42	-40	122	43	67	-2	-15	139	-17	GOBP_CELLULAR_DEFENSE_RESPONSE	cluster 6
133	182	124	58	142	64	4	85	-30	65	6	39	91	-12	GOBP_RNA_PROCESSING	cluster 6
130	78	160	21	107	50	66	127	48	46	0	-12	121	8	GOBP_BRANCHING_MORPHOGENESIS_OF_AN_EPITHELIAL_TUBE	cluster 6
120	134	120	125	137	52	74	115	-14	31	0	14	25	14	GOBP_TRANSMEMBRANE_RECEPTOR_PROTEIN_SERINE_THREONINE_KINASE_SIGNALING_PATHWAY	cluster 6
71	160	110	51	143	62	76	106	22	45	2	-5	97	6	GOBP_NEGATIVE_REGULATION_OF_AUTOPHAGY	cluster 6
56	171	113	91	118	54	96	137	20	52	6	21	-7	14	GOBP_REGULATION_OF_CELL_SUBSTRATE_JUNCTION_ORGANIZATION	cluster 6
116	118	136	109	123	48	9	133	14	73	-4	-19	106	-20	GOBP_REGULATION_OF_LEUKOCYTE_DIFFERENTIATION	cluster 6
148	144	130	94	135	2	-32	129	34	45	4	15	87	6	GOBP_LEUKOCYTE_CELL_CELL_ADHESION	cluster 6
144	77	135	65	145	58	36	96	-24	53	2	33	105	16	GOBP_RIBONUCLEOPROTEIN_COMPLEX_SUBUNIT_ORGANIZATION	cluster 6
60	170	132	45	141	62	78	85	-8	49	6	17	83	18	GOBP_CELLULAR_PROTEIN_CATABOLIC_PROCESS	cluster 6
135	118	113	105	102	48	50	127	0	5	0	-5	141	-2	GOBP_RESPONSE_TO_VITAMIN	cluster 6
100	136	122	109	146	42	100	69	16	49	4	29	10	4	GOBP_FOCAL_ADHESION_ASSEMBLY	cluster 6
66	140	134	95	137	42	76	115	-1	33	4	17	71	5	GOBP_CELL_MATRIX_ADHESION	cluster 6
117	146	97	129	79	54	60	130	14	49	5	22	25	7	GOBP_DIGESTIVE_SYSTEM_PROCESS	cluster 6
102	106	134	57	145	52	32	131	4	41	0	7	113	8	GOBP_NEGATIVE_REGULATION_OF_RESPONSE_TO_EXTERNAL_STIMULUS	cluster 6
135	81	132	62	139	62	-3	89	56	65	-6	-15	141	-6	GOBP_REGULATION_OF_MYELOID_LEUKOCYTE_MEDIATED_IMMUNITY	cluster 6
160	132	136	117	104	-10	-33	125	12	53	6	31	89	7	GOBP_NEGATIVE_REGULATION_OF_RESPONSE_TO_DNA_DAMAGE_STIMULUS	cluster 6
87	150	136	61	137	38	76	127	10	49	-6	-27	103	-13	GOBP_POSITIVE_REGULATION_OF_HEMOPOIESIS	cluster 6
142	145	168	9	95	28	16	135	12	57	2	-7	117	8	GOBP_T_CELL_DIFFERENTIATION_IN_THYMUS	cluster 6
92	150	108	97	141	36	65	116	14	45	6	5	73	-22	GOBP_PHOSPHOLIPID_TRANSPORT	cluster 6
98	127	132	104	123	50	-12	121	4	61	4	17	76	20	GOBP_ENDODERM_FORMATION	cluster 6
130	130	132	62	127	54	56	113	2	39	4	7	71	-2	GOBP_LIPID_CATABOLIC_PROCESS	cluster 6
62	132	142	80	136	50	106	91	6	43	4	19	51	2	GOBP_CELL_SUBSTRATE_JUNCTION_ORGANIZATION	cluster 6
110	76	152	135	131	24	4	54	60	19	-2	6	131	24	GOBP_MYELOID_CELL_ACTIVATION_INVOLVED_IN_IMMUNE_RESPONSE	cluster 6
88	162	122	65	141	56	64	117	-12	45	6	31	41	-2	GOBP_VIRAL_LIFE_CYCLE	cluster 6
138	32	170	127	145	52	36	119	4	-17	-2	-3	111	10	GOBP_CIRCULATORY_SYSTEM_DEVELOPMENT	cluster 6
146	108	146	95	119	40	-72	139	26	49	2	19	97	8	GOBP_REGULATION_OF_T_CELL_ACTIVATION	cluster 6
96	128	132	103	121	52	-5	121	-1	59	4	15	75	20	GOBP_ENDODERM_DEVELOPMENT	cluster 6
64	150	96	119	109	50	112	139	2	47	4	25	-15	14	GOBP_REGULATION_OF_GLIOGENESIS	cluster 6
93	156	134	104	129	38	15	103	30	47	6	13	65	-18	GOBP_ALPHA_BETA_T_CELL_DIFFERENTIATION	cluster 6
126	102	136	96	131	50	3	137	10	67	-2	-19	115	-40	GOBP_REGULATION_OF_HEMOPOIESIS	cluster 6
122	150	120	81	135	38	8	133	12	23	4	5	71	8	GOBP_POSITIVE_REGULATION_OF_CELL_CELL_ADHESION	cluster 6
174	148	54	107	19	52	120	109	36	41	6	19	-3	26	GOBP_SMALL_MOLECULE_BIOSYNTHETIC_PROCESS	cluster 6
138	126	132	49	140	36	-20	111	44	49	2	-7	111	-4	GOBP_NEGATIVE_REGULATION_OF_PROTEIN_BINDING	cluster 6
126	162	136	126	105	12	-1	123	2	19	4	5	49	38	GOBP_REGULATION_OF_LIPID_BIOSYNTHETIC_PROCESS	cluster 6
159	182	86	113	63	48	74	127	-10	5	6	37	9	6	GOBP_INTERMEDIATE_FILAMENT_BASED_PROCESS	cluster 6
152	106	168	33	55	18	53	67	64	23	6	23	125	10	GOBP_ICOSANOID_BIOSYNTHETIC_PROCESS	cluster 6
79	158	130	111	109	48	78	110	-14	35	4	-3	47	10	GOBP_CELL_SUBSTRATE_ADHESION	cluster 6
84	88	106	95	79	62	66	121	-2	77	6	37	63	20	GOBP_HOMOTYPIC_CELL_CELL_ADHESION	cluster 6
73	154	132	125	130	50	66	91	-18	57	4	3	51	-16	GOBP_NEGATIVE_REGULATION_OF_CELLULAR_MACROMOLECULE_BIOSYNTHETIC_PROCESS	cluster 6
111	151	104	64	138	50	55	120	0	41	6	-12	67	3	GOBP_CELLULAR_RESPONSE_TO_VASCULAR_ENDOTHELIAL_GROWTH_FACTOR_STIMULUS	cluster 6
84	72	116	85	127	58	9	111	2	63	6	35	99	30	GOBP_PLATELET_ACTIVATION	cluster 6
106	92	132	95	121	48	-18	139	26	33	-2	13	81	28	GOBP_I_KAPPAB_KINASE_NF_KAPPAB_SIGNALING	cluster 6
116	138	140	29	151	36	3	107	7	59	6	-5	89	18	GOBP_NEGATIVE_REGULATION_OF_IMMUNE_EFFECTOR_PROCESS	cluster 6
122	13	132	145	139	40	74	97	-6	25	4	7	86	14	GOBP_POSITIVE_REGULATION_OF_VASCULATURE_DEVELOPMENT	cluster 6
42	87	130	66	125	52	94	137	0	46	6	21	71	14	GOBP_REGULATION_OF_GLIAL_CELL_DIFFERENTIATION	cluster 6
126	29	16	119	139	64	114	139	28	69	6	19	7	14	GOBP_REGULATION_OF_NEURON_DIFFERENTIATION	cluster 6
102	152	123	46	139	49	34	119	4	50	0	24	49	-4	GOBP_REGULATION_OF_VIRAL_ENTRY_INTO_HOST_CELL	cluster 6
145	70	128	75	137	50	2	128	-2	43	6	-11	97	18	GOBP_TISSUE_DEVELOPMENT	cluster 6
114	108	122	75	121	12	43	123	44	33	4	35	45	5	GOBP_CELLULAR_RESPONSE_TO_INTERFERON_GAMMA	cluster 6
132	98	94	92	131	17	18	126	6	51	4	21	84	10	GOBP_INTRINSIC_APOPTOTIC_SIGNALING_PATHWAY_IN_RESPONSE_TO_DNA_DAMAGE	cluster 6
104	125	126	55	127	52	56	121	-6	43	6	11	71	-10	GOBP_EPITHELIUM_DEVELOPMENT	cluster 6
101	141	123	42	139	46	38	125	4	47	0	23	51	0	GOBP_REGULATION_OF_BIOLOGICAL_PROCESS_INVOLVED_IN_SYMBIOTIC_INTERACTION	cluster 6
80	170	126	23	133	58	28	107	6	41	6	15	65	21	GOBP_CELL_CELL_RECOGNITION	cluster 6
86	48	108	87	125	60	16	103	4	75	4	33	107	20	GOBP_HEMOSTASIS	cluster 6
86	72	106	95	83	56	17	121	8	75	6	41	77	32	GOBP_PLATELET_AGGREGATION	cluster 6
118	74	136	99	101	48	56	127	-6	37	2	-13	95	0	GOBP_REGULATION_OF_CELL_DIFFERENTIATION	cluster 6
71	156	148	91	135	46	-16	97	-2	57	2	9	71	4	GOBP_REGULATION_OF_CELLULAR_MACROMOLECULE_BIOSYNTHETIC_PROCESS	cluster 6
-9	159	128	85	139	50	62	96	-4	47	4	7	87	18	GOBP_GLYCOSPHINGOLIPID_METABOLIC_PROCESS	cluster 6
156	106	106	133	81	44	36	117	-4	-3	-2	-13	135	-24	GOBP_RESPONSE_TO_NUTRIENT	cluster 6
70	166	124	31	143	56	64	121	-16	53	6	23	35	-8	GOBP_VIRAL_PROCESS	cluster 6
30	120	132	94	131	48	66	95	1	53	6	11	72	6	GOBP_REGULATION_OF_STEROL_TRANSPORT	cluster 6
12	166	100	70	121	48	75	121	2	57	6	9	79	-2	GOBP_NEGATIVE_REGULATION_OF_COAGULATION	cluster 6
100	161	118	-45	131	40	46	122	30	39	-1	1	125	-4	GOBP_ENDOCRINE_PROCESS	cluster 6
108	134	132	53	135	18	26	121	-12	62	4	-19	101	0	GOBP_REGULATION_OF_NATURAL_KILLER_CELL_MEDIATED_IMMUNITY	cluster 6
82	152	130	25	95	48	94	113	6	37	4	23	34	18	GOBP_MUSCLE_CELL_PROLIFERATION	cluster 6
70	126	120	119	42	52	60	113	2	37	2	29	64	24	GOBP_POSITIVE_REGULATION_OF_CELL_DEVELOPMENT	cluster 6
103	111	141	-19	135	54	48	117	10	60	4	-25	111	8	GOBP_REGULATION_OF_INNATE_IMMUNE_RESPONSE	cluster 6
63	129	90	115	139	54	90	132	-15	37	6	25	-30	22	GOBP_APICAL_JUNCTION_ASSEMBLY	cluster 6
66	130	140	-39	147	42	106	107	-12	57	0	2	107	4	GOBP_NEGATIVE_REGULATION_OF_IMMUNE_RESPONSE	cluster 6
98	14	126	151	157	-2	83	67	6	27	0	17	93	20	GOBP_REGULATION_OF_HYDROLASE_ACTIVITY	cluster 6
50	138	116	62	145	38	48	67	20	47	6	29	73	16	GOBP_LIPID_HOMEOSTASIS	cluster 6
69	124	83	113	141	52	100	127	-27	46	6	27	-24	14	GOBP_TIGHT_JUNCTION_ORGANIZATION	cluster 6
56	152	126	50	131	52	70	117	0	41	4	11	37	0	GOBP_CELLULAR_LIPID_CATABOLIC_PROCESS	cluster 6
84	168	16	106	77	52	122	139	10	45	4	35	-25	14	GOBP_POSITIVE_REGULATION_OF_GLIOGENESIS	cluster 6
100	94	132	5	125	50	58	127	-2	42	6	21	81	8	GOBP_TISSUE_MORPHOGENESIS	cluster 6
22	134	132	-17	141	50	90	95	20	45	4	27	95	8	GOBP_TOR_SIGNALING	cluster 6
137	128	118	47	69	64	26	135	-20	1	-2	3	137	2	GOBP_REPRODUCTIVE_SYSTEM_DEVELOPMENT	cluster 6
168	94	80	135	13	10	96	113	52	33	4	11	13	20	GOBP_MONOCARBOXYLIC_ACID_METABOLIC_PROCESS	cluster 6
90	147	136	-69	155	52	106	111	24	27	6	4	77	-26	GOBP_POSITIVE_REGULATION_OF_PHOSPHATIDYLINOSITOL_3_KINASE_SIGNALING	cluster 6
45	146	106	108	123	66	112	115	-2	58	4	7	-50	0	GOBP_RESPONSE_TO_FATTY_ACID	cluster 6
110	162	128	103	137	54	12	47	0	45	6	17	33	-20	GOBP_ALPHA_BETA_T_CELL_ACTIVATION	cluster 6
64	154	58	77	117	54	84	129	-6	47	6	31	-5	24	GOBP_CELLULAR_COMPONENT_ASSEMBLY_INVOLVED_IN_MORPHOGENESIS	cluster 6
148	138	54	-5	122	42	110	137	-5	47	4	25	19	-2	GOBP_ORGANIC_CYCLIC_COMPOUND_CATABOLIC_PROCESS	cluster 6
126	86	132	5	149	48	0	123	16	61	6	1	67	14	GOBP_POSITIVE_REGULATION_OF_PEPTIDYL_TYROSINE_PHOSPHORYLATION	cluster 6
-14	155	126	79	135	52	54	91	-10	39	6	5	85	24	GOBP_LIPOSACCHARIDE_METABOLIC_PROCESS	cluster 6
90	100	114	69	129	58	-51	127	41	45	2	9	103	-10	GOBP_NEGATIVE_REGULATION_OF_PROTEIN_CATABOLIC_PROCESS	cluster 6
54	148	104	15	119	60	104	117	8	29	2	25	17	24	GOBP_SMOOTH_MUSCLE_CELL_PROLIFERATION	cluster 6
147	132	110	23	59	52	24	123	-26	39	4	5	109	24	GOBP_EMBRYONIC_MORPHOGENESIS	cluster 6
12	150	104	79	143	58	84	135	-26	43	6	29	-9	14	GOBP_CELL_CELL_JUNCTION_ASSEMBLY	cluster 6
-18	62	138	115	153	48	10	93	22	61	4	5	95	34	GOBP_MEMBRANE_LIPID_METABOLIC_PROCESS	cluster 6
-39	128	136	95	133	46	42	97	10	53	6	-1	91	20	GOBP_CERAMIDE_METABOLIC_PROCESS	cluster 6
92	70	136	46	159	-28	30	113	38	61	2	11	101	-18	GOBP_PROTEIN_MATURATION	cluster 6
10	166	100	57	100	48	76	115	0	45	6	11	75	4	GOBP_NEGATIVE_REGULATION_OF_WOUND_HEALING	cluster 6
77	138	132	-40	127	50	70	107	6	47	4	19	73	2	GOBP_MORPHOGENESIS_OF_AN_EPITHELIUM	cluster 6
33	108	136	85	135	44	18	101	-20	72	6	-1	89	6	GOBP_NEGATIVE_REGULATION_OF_RESPONSE_TO_BIOTIC_STIMULUS	cluster 6
44	116	140	97	133	-8	17	84	26	55	6	19	95	-12	GOBP_POSTTRANSCRIPTIONAL_REGULATION_OF_GENE_EXPRESSION	cluster 6
140	108	132	147	129	42	-75	119	-14	23	4	-27	85	-2	GOBP_POSITIVE_REGULATION_OF_CELL_ADHESION	cluster 6
146	152	124	26	105	48	-12	95	38	39	-2	7	75	-32	GOBP_CELLULAR_PIGMENTATION	cluster 6
180	171	98	-31	117	37	15	126	-20	-7	2	13	69	38	GOBP_CRANIAL_NERVE_DEVELOPMENT	cluster 6
-48	162	133	19	158	45	16	106	22	69	2	-9	105	28	GOBP_OLIGOSACCHARIDE_METABOLIC_PROCESS	cluster 6
70	161	26	121	23	60	118	134	36	65	4	15	-45	12	GOBP_LIPOPROTEIN_BIOSYNTHETIC_PROCESS	cluster 6
144	118	126	38	105	-34	-24	128	28	55	6	23	91	-5	GOBP_LEUKOCYTE_APOPTOTIC_PROCESS	cluster 6
68	113	92	89	79	38	78	79	10	47	2	25	65	10	GOBP_CELLULAR_RESPONSE_TO_EXTERNAL_STIMULUS	cluster 6
68	132	116	75	125	50	74	-7	2	51	4	30	73	2	GOBP_REGULATION_OF_UBIQUITIN_DEPENDENT_PROTEIN_CATABOLIC_PROCESS	cluster 6
168	114	130	140	99	-2	45	-42	54	69	6	19	-10	4	GOBP_OLEFINIC_COMPOUND_METABOLIC_PROCESS	cluster 6
22	118	122	92	125	58	65	0	16	50	4	27	73	22	GOBP_POSITIVE_REGULATION_OF_CELLULAR_PROTEIN_CATABOLIC_PROCESS	cluster 6
182	155	56	89	13	47	116	98	-14	25	6	17	-23	26	GOBP_VASCULAR_TRANSPORT	cluster 6
10	103	138	58	159	52	59	89	-20	49	4	-1	95	-4	GOBP_BIOLOGICAL_PROCESS_INVOLVED_IN_INTERACTION_WITH_SYMBIONT	cluster 6
-8	142	116	59	143	56	76	129	-16	39	6	33	-3	16	GOBP_CELL_CELL_JUNCTION_ORGANIZATION	cluster 6
94	76	146	-29	123	48	38	110	20	39	6	13	95	8	GOBP_EPITHELIAL_TUBE_MORPHOGENESIS	cluster 6
79	90	102	19	147	-30	80	103	26	41	4	27	74	24	GOBP_LYMPHOCYTE_MIGRATION	cluster 6
50	48	182	39	131	-2	74	41	36	51	6	15	99	8	GOBP_NEGATIVE_REGULATION_OF_STRESS_ACTIVATED_PROTEIN_KINASE_SIGNALING_CASCADE	cluster 6
8	146	134	-42	150	48	82	109	8	55	6	-25	90	8	GOBP_LIPID_STORAGE	cluster 6
32	86	128	44	145	44	25	125	14	35	2	13	85	-2	GOBP_MEMBRANE_INVAGINATION	cluster 6
154	40	42	143	108	28	86	83	28	47	6	19	-41	32	GOBP_GLUCOSE_IMPORT	cluster 6
56	169	-20	123	97	58	98	131	-4	55	4	19	-25	14	GOBP_OLIGODENDROCYTE_DIFFERENTIATION	cluster 6
161	152	133	97	-13	6	-26	91	54	33	6	5	65	10	GOBP_FATTY_ACID_TRANSPORT	cluster 6
100	126	130	-1	105	56	-8	107	4	37	-4	11	117	-8	GOBP_REGULATION_OF_RESPONSE_TO_WOUNDING	cluster 6
-1	138	90	65	121	56	6	121	2	63	6	7	90	8	GOBP_REGULATION_OF_COAGULATION	cluster 6
83	102	124	0	140	47	12	103	17	57	0	0	82	0	GOBP_DENDRITIC_CELL_DIFFERENTIATION	cluster 6
107	152	112	-5	110	48	40	131	-8	53	6	17	8	-4	GOBP_LENS_DEVELOPMENT_IN_CAMERA_TYPE_EYE	cluster 6
96	104	136	71	129	38	-19	82	24	31	0	-15	113	-30	GOBP_NEGATIVE_REGULATION_OF_BINDING	cluster 6
166	138	22	103	-21	-16	92	109	20	21	6	11	79	26	GOBP_SMALL_MOLECULE_METABOLIC_PROCESS	cluster 6
108	100	126	28	117	10	2	127	20	25	-2	15	65	14	GOBP_RESPONSE_TO_INTERFERON_GAMMA	cluster 6
25	111	146	-23	141	38	48	112	-12	55	2	-13	95	24	GOBP_NEGATIVE_REGULATION_OF_INNATE_IMMUNE_RESPONSE	cluster 6
100	70	132	61	97	50	56	105	7	31	0	-17	41	14	GOBP_POSITIVE_REGULATION_OF_DEVELOPMENTAL_PROCESS	cluster 6
4	86	124	82	157	52	33	91	-10	52	4	-17	65	16	GOBP_MODULATION_BY_HOST_OF_SYMBIONT_PROCESS	cluster 6
0	112	126	82	107	58	26	116	-20	45	6	3	73	4	GOBP_CELL_FATE_COMMITMENT	cluster 6
80	132	102	63	68	44	42	123	-2	47	0	9	-5	32	GOBP_MAINTENANCE_OF_CELL_NUMBER	cluster 6
82	164	30	5	151	32	70	127	4	41	4	33	-12	2	GOBP_CELLULAR_RESPONSE_TO_MECHANICAL_STIMULUS	cluster 6
60	128	100	45	91	30	28	131	-26	45	0	3	85	0	GOBP_MULTI_ORGANISM_REPRODUCTIVE_PROCESS	cluster 6
48	144	101	75	133	64	34	62	5	46	4	7	-14	10	GOBP_REGULATION_OF_CD4_POSITIVE_ALPHA_BETA_T_CELL_ACTIVATION	cluster 6
152	135	124	85	45	-32	10	76	54	47	4	25	-31	18	GOBP_PHOSPHOLIPID_CATABOLIC_PROCESS	cluster 6
114	88	118	97	119	52	2	75	4	-19	-4	-9	77	-2	GOBP_RESPONSE_TO_ENDOGENOUS_STIMULUS	cluster 6
85	76	106	35	129	24	46	93	-4	55	0	31	39	-4	GOBP_ORGANELLE_ASSEMBLY	cluster 6
80	114	140	35	137	39	-46	115	12	19	-2	-15	89	-8	GOBP_NEGATIVE_REGULATION_OF_RESPONSE_TO_STIMULUS	cluster 6
75	134	61	79	49	56	80	95	-28	33	4	39	7	24	GOBP_RESPONSE_TO_ZINC_ION	cluster 6
78	162	72	75	79	42	112	65	6	37	4	11	-57	14	GOBP_LIPID_BIOSYNTHETIC_PROCESS	cluster 6
62	120	126	27	137	48	18	76	-10	1	4	-5	91	4	GOBP_INFLAMMATORY_RESPONSE_TO_ANTIGENIC_STIMULUS	cluster 6
36	160	116	5	131	52	-5	91	-14	45	4	-25	101	-14	GOBP_CARBOHYDRATE_DERIVATIVE_CATABOLIC_PROCESS	cluster 6
28	83	144	35	145	40	32	81	-12	25	-6	3	101	-16	GOBP_NEGATIVE_REGULATION_OF_DEFENSE_RESPONSE	cluster 6
-20	82	130	135	129	8	4	73	-12	47	6	-5	85	6	GOBP_REGULATION_OF_CELL_SHAPE	cluster 6
96	144	88	19	79	46	68	107	-24	21	4	-23	35	7	GOBP_EPITHELIAL_CELL_DIFFERENTIATION	cluster 6
86	146	118	-14	70	42	45	121	-12	41	2	7	3	10	GOBP_VASCULOGENESIS	cluster 6
4	51	128	145	71	44	76	65	-26	33	4	-5	63	6	GOBP_REGULATION_OF_CELL_SUBSTRATE_ADHESION	cluster 6
144	108	144	-25	29	28	72	118	-20	31	4	-25	48	2	GOBP_EPIDERMIS_DEVELOPMENT	cluster 6
144	80	112	-9	95	34	58	117	-22	13	2	-7	22	6	GOBP_ENZYME_LINKED_RECEPTOR_PROTEIN_SIGNALING_PATHWAY	cluster 6
60	120	61	11	106	-30	62	107	-39	25	-6	17	135	16	GOBP_SENSORY_PERCEPTION_OF_MECHANICAL_STIMULUS	cluster 6
56	160	90	35	127	42	64	97	-22	23	6	0	-8	-30	GOBP_EPITHELIAL_CELL_DEVELOPMENT	cluster 6
10	115	118	69	133	22	44	6	-4	45	2	3	81	-12	GOBP_VITAMIN_METABOLIC_PROCESS	cluster 6
87	-99	-97	-37	-87	19	-8	-20	28	-8	2	-6	10	32	GOBP_REGULATION_OF_IMMUNOGLOBULIN_PRODUCTION	cluster 7
-21	-77	-54	82	-51	-24	-44	-52	48	9	4	17	-69	26	GOBP_POSITIVE_REGULATION_OF_DEPHOSPHORYLATION	cluster 7
-148	-136	93	27	19	-8	-78	-17	40	-58	-6	-33	79	12	GOBP_MAINTENANCE_OF_LOCATION	cluster 7
-92	-106	5	45	99	4	-102	-24	-10	-51	-6	-28	32	14	GOBP_CARDIAC_MUSCLE_TISSUE_MORPHOGENESIS	cluster 7
-89	-103	16	36	93	5	-102	-22	-13	-63	-6	-23	33	9	GOBP_VENTRICULAR_CARDIAC_MUSCLE_TISSUE_DEVELOPMENT	cluster 7
16	-158	36	-15	79	-48	-80	-47	36	15	4	18	-83	-6	GOBP_REGULATION_OF_PROTEIN_CONTAINING_COMPLEX_ASSEMBLY	cluster 7
134	-104	-34	-47	11	-32	-36	-43	44	-27	-2	-33	-75	8	GOBP_FEEDING_BEHAVIOR	cluster 7
-44	-117	-48	41	86	-44	-80	-9	30	-43	-4	-15	-8	10	GOBP_DIVALENT_INORGANIC_CATION_HOMEOSTASIS	cluster 7
35	-140	-4	-59	-26	-28	-46	15	38	13	2	17	-65	-4	GOBP_NEGATIVE_REGULATION_OF_PROTEIN_CONTAINING_COMPLEX_ASSEMBLY	cluster 7
28	-64	-110	-45	-53	14	48	-29	-4	-41	2	35	-65	32	GOBP_REGULATION_OF_INTRACELLULAR_PROTEIN_TRANSPORT	cluster 7
11	-98	37	57	-19	-48	-58	-62	28	-53	2	21	-83	10	GOBP_CARDIAC_MUSCLE_CELL_ACTION_POTENTIAL_INVOLVED_IN_CONTRACTION	cluster 7
-21	-71	-79	-24	-57	18	-62	22	33	-31	-6	5	5	7	GOBP_PROTEIN_K48_LINKED_UBIQUITINATION	cluster 7
44	-126	16	-75	-99	-18	-32	-17	22	-39	-6	-11	87	-12	GOBP_POSITIVE_REGULATION_OF_SECRETION	cluster 7
27	-128	-48	-7	-129	12	-18	-48	38	-15	0	4	24	18	GOBP_DORSAL_VENTRAL_PATTERN_FORMATION	cluster 7
70	-140	-66	-70	-53	-38	24	11	22	5	6	17	-87	22	GOBP_NEGATIVE_REGULATION_OF_ORGANELLE_ORGANIZATION	cluster 7
-142	-72	62	65	23	-12	-33	-4	-24	-65	-6	-31	-37	-2	GOBP_SKELETAL_MUSCLE_ORGAN_DEVELOPMENT	cluster 7
-34	-110	89	-41	28	-28	-100	-45	-10	-57	-2	-21	59	-12	GOBP_POSITIVE_REGULATION_OF_MAPK_CASCADE	cluster 7
-103	-112	22	11	89	-2	-96	-32	-15	-71	-6	-29	41	14	GOBP_MUSCLE_ORGAN_MORPHOGENESIS	cluster 7
-76	-3	-109	7	-19	14	-27	-72	30	-29	-4	-27	14	10	GOBP_SKELETAL_MUSCLE_CELL_DIFFERENTIATION	cluster 7
-27	-38	-22	74	-67	-26	-34	-61	-46	9	6	-17	-33	-10	GOBP_REGULATION_OF_RAS_PROTEIN_SIGNAL_TRANSDUCTION	cluster 7
-46	-132	-7	5	-61	-24	-120	-27	-4	-15	0	9	108	20	GOBP_REGULATION_OF_PH	cluster 7
-36	-132	-4	5	-66	-24	-130	-29	0	-13	0	11	105	18	GOBP_REGULATION_OF_CELLULAR_PH	cluster 7
106	-35	6	-119	-29	-10	-58	-14	-44	-29	-6	-19	-39	-16	GOBP_REGULATION_OF_BIOMINERALIZATION	cluster 7
-56	-81	-73	-50	25	16	-28	-10	-29	-4	-2	-7	7	-14	GOBP_RESPONSE_TO_DSRNA	cluster 7
-60	-70	15	58	7	-38	-20	-28	-6	-51	-4	-15	-76	-19	GOBP_VASCULAR_ENDOTHELIAL_GROWTH_FACTOR_RECEPTOR_SIGNALING_PATHWAY	cluster 7
-41	-60	-107	19	-103	50	34	-37	-18	41	6	11	-91	-18	GOBP_PERIPHERAL_NERVOUS_SYSTEM_DEVELOPMENT	cluster 7
-50	-146	-60	44	73	14	5	-43	-41	-42	6	-17	-45	-14	GOBP_REGULATION_OF_LIPID_KINASE_ACTIVITY	cluster 7
-14	-146	112	-12	71	-34	-72	-75	-8	-51	-6	-31	-23	-30	GOBP_REGULATION_OF_PROTEIN_PHOSPHORYLATION	cluster 7
-82	-91	20	-87	53	22	-83	-59	8	-21	-2	-27	29	-6	GOBP_RECEPTOR_SIGNALING_PATHWAY_VIA_STAT	cluster 7
124	-52	-5	-115	-43	-26	-44	-23	-36	-41	-5	-19	-33	-10	GOBP_REGULATION_OF_BONE_MINERALIZATION	cluster 7
-34	-114	-64	27	-25	-52	-30	-54	52	-25	-4	-11	15	-10	GOBP_RECEPTOR_LOCALIZATION_TO_SYNAPSE	cluster 7
41	-14	-131	-23	-110	-42	-23	38	12	-61	2	-15	-18	6	GOBP_MONOCARBOXYLIC_ACID_TRANSPORT	cluster 7
5	-68	-84	17	-85	-58	-72	-59	30	1	-6	25	-5	20	GOBP_PROTEIN_TARGETING_TO_MITOCHONDRION	cluster 7
21	-94	-66	55	-83	-52	-74	-22	35	-33	-2	9	-67	26	GOBP_CARDIAC_MUSCLE_CONTRACTION	cluster 7
-78	-146	-62	83	11	-50	-64	-16	10	-31	-4	-17	7	5	GOBP_COGNITION	cluster 7
-36	-66	78	24	-105	-14	-38	-65	-16	-63	-4	-35	-9	-10	GOBP_RESPONSE_TO_LEUKEMIA_INHIBITORY_FACTOR	cluster 7
-49	-103	-135	-22	-91	18	32	1	54	8	4	-13	-76	12	GOBP_FATTY_ACID_DERIVATIVE_METABOLIC_PROCESS	cluster 7
-74	-132	-112	117	-7	-54	-60	-7	-22	31	4	15	-75	12	GOBP_POSITIVE_REGULATION_OF_PROTEIN_POLYMERIZATION	cluster 7
-90	-132	-18	26	19	-18	-68	-99	26	-43	-6	-5	57	-14	GOBP_NEURON_PROJECTION_ORGANIZATION	cluster 7
62	-132	-36	-23	-106	-30	-48	-19	18	-61	-4	7	-21	22	GOBP_MITOTIC_CELL_CYCLE	cluster 7
60	-124	-68	25	-69	-47	-14	-28	-34	0	6	7	-85	0	GOBP_MUSCLE_CELL_DEVELOPMENT	cluster 7
-22	-137	-82	111	-102	-52	-8	-81	28	-41	-4	-5	1	22	GOBP_VESICLE_MEDIATED_TRANSPORT_TO_THE_PLASMA_MEMBRANE	cluster 7
-128	-89	-149	97	-135	34	1	-15	2	-35	-6	-3	59	-10	GOBP_RESPONSE_TO_ETHANOL	cluster 7
-6	-168	-14	7	56	-58	-84	-66	36	17	4	7	-93	-16	GOBP_REGULATION_OF_PROTEIN_POLYMERIZATION	cluster 7
-108	-52	-13	85	-83	-14	-54	-80	-16	25	6	-19	-67	10	GOBP_NEGATIVE_REGULATION_OF_ENDOCYTOSIS	cluster 7
-8	-136	-44	53	-99	-48	-60	-65	34	-47	-4	-5	23	26	GOBP_MEMBRANE_FUSION	cluster 7
-40	-120	-70	93	-125	-34	-28	-39	38	-25	0	15	-61	14	GOBP_MACROAUTOPHAGY	cluster 7
-80	-122	36	91	-87	-48	-52	-87	20	-54	-4	-3	-5	10	GOBP_MITOTIC_CELL_CYCLE_PHASE_TRANSITION	cluster 7
0	-102	-40	17	-65	-44	-42	-27	16	-53	-2	-13	-18	-12	GOBP_REGULATION_OF_ION_TRANSPORT	cluster 7
44	-112	-80	-24	-109	32	6	-85	16	3	6	23	-103	-4	GOBP_CYTOPLASMIC_MICROTUBULE_ORGANIZATION	cluster 7
74	-102	-62	1	-91	-46	-66	-31	28	-41	-4	-11	-55	18	GOBP_CARDIAC_CONDUCTION	cluster 7
-6	-94	-98	49	-101	-52	-98	-11	34	-25	-6	1	17	2	GOBP_CELLULAR_RESPIRATION	cluster 7
-18	-134	-90	99	-123	-50	-68	-73	36	-25	-4	5	12	42	GOBP_ESTABLISHMENT_OF_PROTEIN_LOCALIZATION_TO_MEMBRANE	cluster 7
30	-134	-42	84	-85	-50	-64	-89	40	-47	-4	-19	-21	2	GOBP_REGULATION_OF_TRANS_SYNAPTIC_SIGNALING	cluster 7
-112	33	-132	36	-119	-34	-30	-38	34	-47	-6	-3	17	0	GOBP_ENERGY_RESERVE_METABOLIC_PROCESS	cluster 7
22	-132	-32	-119	-112	-18	-40	-43	44	-35	-6	-3	51	22	GOBP_DEVELOPMENTAL_GROWTH_INVOLVED_IN_MORPHOGENESIS	cluster 7
-68	-60	-74	29	-101	-44	4	-99	54	-27	-6	-7	15	-18	GOBP_PROTEIN_CONTAINING_COMPLEX_LOCALIZATION	cluster 7
-34	-120	88	-76	-125	-28	-31	-61	4	-45	-2	-39	51	16	GOBP_CARBOHYDRATE_DERIVATIVE_METABOLIC_PROCESS	cluster 7
148	-70	-34	-63	-53	-42	-38	-69	-37	-36	-2	-35	-71	-4	GOBP_POTASSIUM_ION_TRANSPORT	cluster 7
92	-88	-86	35	-80	-44	-61	-43	22	-42	-2	-21	-81	-12	GOBP_REGULATION_OF_HEART_CONTRACTION	cluster 7
-128	-128	-34	100	-34	-44	-35	-57	42	-36	-6	-13	-49	10	GOBP_CELL_CYCLE_G2_M_PHASE_TRANSITION	cluster 7
-98	-122	-34	-57	43	-6	8	-71	30	-1	4	9	-111	-6	GOBP_REGULATION_OF_CELLULAR_COMPONENT_BIOGENESIS	cluster 7
10	-127	-70	38	-119	-44	-32	-43	30	-43	-4	-1	-11	2	GOBP_REGULATION_OF_MACROAUTOPHAGY	cluster 7
36	-114	62	-101	-120	-34	-114	-59	48	-71	-6	-3	57	4	GOBP_POSITIVE_CHEMOTAXIS	cluster 7
1	-112	16	-25	-17	-48	-92	-100	8	-21	-6	-7	8	-20	GOBP_REGULATION_OF_MITOCHONDRIAL_MEMBRANE_POTENTIAL	cluster 7
108	-86	-100	-19	-123	-14	-12	-66	44	-57	0	-17	-57	-18	GOBP_POSITIVE_REGULATION_OF_SYNAPSE_ASSEMBLY	cluster 7
-58	-112	-54	117	-91	-62	-72	-35	26	-43	-6	-1	-41	14	GOBP_SECOND_MESSENGER_MEDIATED_SIGNALING	cluster 7
-20	-132	-60	55	-87	-46	-63	-45	32	-52	-6	-13	19	0	GOBP_REGULATION_OF_CALCIUM_ION_TRANSPORT	cluster 7
-92	-108	-14	2	74	-2	-89	-68	-29	-65	-6	-19	-11	8	GOBP_CARDIAC_VENTRICLE_MORPHOGENESIS	cluster 7
32	-118	-78	44	-103	-48	-76	-57	34	-47	-4	-15	5	12	GOBP_CATION_TRANSMEMBRANE_TRANSPORT	cluster 7
-41	-174	93	-93	-81	-54	-98	51	-37	11	6	-1	-21	20	GOBP_REGULATION_OF_ACTIN_FILAMENT_BUNDLE_ASSEMBLY	cluster 7
-30	-122	-74	2	-87	-44	-32	-78	46	-35	-4	-5	27	8	GOBP_POSITIVE_REGULATION_OF_ION_TRANSPORT	cluster 7
-114	24	-141	40	-133	-32	-28	-40	30	-47	-6	-7	27	-2	GOBP_CELLULAR_GLUCAN_METABOLIC_PROCESS	cluster 7
7	-116	-76	94	-79	-50	-74	-51	34	-53	-4	9	-73	2	GOBP_AUTOPHAGOSOME_MATURATION	cluster 7
-36	-140	-38	89	-58	-58	-72	-60	40	-41	-6	-15	-35	0	GOBP_INOSITOL_PHOSPHATE_MEDIATED_SIGNALING	cluster 7
14	-110	-99	-57	-35	-22	-13	-21	-4	31	6	1	-113	-10	GOBP_MITOTIC_SPINDLE_ORGANIZATION	cluster 7
86	-100	-48	-6	-111	-42	-34	-9	30	-59	-6	-27	-119	6	GOBP_SODIUM_ION_TRANSMEMBRANE_TRANSPORT	cluster 7
38	-104	-88	27	-93	24	-70	-50	-10	-40	-2	-15	-66	10	GOBP_REGULATION_OF_SYNAPTIC_TRANSMISSION_GLUTAMATERGIC	cluster 7
48	-123	-51	51	-91	-34	-76	-41	26	-53	-6	-31	-59	0	GOBP_SYNAPTIC_TRANSMISSION_GLUTAMATERGIC	cluster 7
96	-128	-102	-41	-111	-32	-88	-8	44	-27	0	3	-45	-4	GOBP_POSITIVE_REGULATION_OF_PEPTIDYL_SERINE_PHOSPHORYLATION	cluster 7
75	-96	-69	-69	35	-24	-108	-30	-3	-61	-2	-33	-59	0	GOBP_CENTRAL_NERVOUS_SYSTEM_NEURON_DIFFERENTIATION	cluster 7
-83	-104	52	-109	-3	-24	-58	-80	-58	-9	2	-9	65	-26	GOBP_ERBB_SIGNALING_PATHWAY	cluster 7
-16	-100	-104	41	-101	-56	-80	-43	36	-35	-6	-17	33	3	GOBP_ENERGY_DERIVATION_BY_OXIDATION_OF_ORGANIC_COMPOUNDS	cluster 7
-18	-68	-80	-37	-36	42	-83	-100	5	-55	-2	-3	-43	32	GOBP_INTRACELLULAR_ESTROGEN_RECEPTOR_SIGNALING_PATHWAY	cluster 7
-16	-84	-92	17	-117	-60	-120	3	30	-15	-6	3	31	-20	GOBP_NADH_DEHYDROGENASE_COMPLEX_ASSEMBLY	cluster 7
84	-126	-81	-98	-113	-31	-44	-29	15	-39	-2	0	16	-1	GOBP_NEGATIVE_REGULATION_OF_ADAPTIVE_IMMUNE_RESPONSE	cluster 7
-128	-138	-88	123	-41	-44	-54	-41	14	-25	-6	3	-27	2	GOBP_RESPONSE_TO_CALCIUM_ION	cluster 7
22	-98	-98	37	-105	-56	-88	-21	40	-43	-4	-23	-21	8	GOBP_REGULATION_OF_MUSCLE_CONTRACTION	cluster 7
-8	-138	-62	21	-125	-54	-46	-48	34	-51	-6	-17	35	10	GOBP_REGULATION_OF_SECRETION	cluster 7
-124	-107	-16	-81	85	-46	-67	-53	-18	17	4	3	-42	-12	GOBP_POSITIVE_REGULATION_OF_PROTEIN_CONTAINING_COMPLEX_ASSEMBLY	cluster 7
-16	-124	-102	-66	-85	0	-54	-21	42	41	2	7	-83	2	GOBP_MICROTUBULE_CYTOSKELETON_ORGANIZATION	cluster 7
-82	-124	10	-43	-123	-54	-1	-93	-8	27	-2	13	21	-2	GOBP_RNA_PHOSPHODIESTER_BOND_HYDROLYSIS_ENDONUCLEOLYTIC	cluster 7
-6	-118	103	-87	-75	-34	-74	8	-10	-65	-6	-28	-72	2	GOBP_BODY_FLUID_SECRETION	cluster 7
16	-114	-111	-68	-43	-20	0	-31	-12	29	4	5	-107	-10	GOBP_MICROTUBULE_CYTOSKELETON_ORGANIZATION_INVOLVED_IN_MITOSIS	cluster 7
-8	-144	-40	26	-71	-48	-74	-38	36	-41	-4	-23	-31	-4	GOBP_REGULATION_OF_SYNAPTIC_PLASTICITY	cluster 7
31	-58	-100	-67	-51	23	-2	-112	24	-67	-6	-33	-39	-8	GOBP_POSITIVE_REGULATION_OF_PROTEIN_LOCALIZATION	cluster 7
-28	-140	-60	115	-65	-60	-82	-51	22	-59	-4	-21	-17	-16	GOBP_CALCIUM_ION_TRANSPORT	cluster 7
-20	-152	-78	81	-41	-42	-60	-67	39	-55	-6	-9	-43	-14	GOBP_NEGATIVE_REGULATION_OF_PHOSPHORYLATION	cluster 7
-106	-113	2	-25	84	1	-100	-71	-47	-61	-6	-21	-16	8	GOBP_CARDIAC_CHAMBER_MORPHOGENESIS	cluster 7
78	-129	-101	-100	-115	6	-48	-39	12	-37	-2	-1	-2	6	GOBP_SOMATIC_DIVERSIFICATION_OF_IMMUNOGLOBULINS	cluster 7
50	-120	-92	69	-113	-48	-72	-81	33	-41	-4	-13	-53	13	GOBP_TRANSMEMBRANE_TRANSPORT	cluster 7
34	-108	-102	33	-72	-28	-64	-39	-16	-48	-2	-19	-35	-12	GOBP_NEGATIVE_REGULATION_OF_ION_TRANSMEMBRANE_TRANSPORT	cluster 7
30	-48	-129	-95	-93	12	14	-35	10	-51	-2	9	-107	5	GOBP_POSITIVE_REGULATION_OF_INSULIN_SECRETION	cluster 7
-36	-118	-96	-35	-98	-50	-24	-28	-2	49	2	17	-78	14	GOBP_REGULATION_OF_ESTABLISHMENT_OF_PROTEIN_LOCALIZATION_TO_MITOCHONDRION	cluster 7
-32	-132	-100	70	-93	-46	-26	-87	11	-41	-2	5	-33	22	GOBP_MEMBRANE_DOCKING	cluster 7
75	-132	-100	-102	-107	-3	-48	-39	15	-41	-2	1	-2	-1	GOBP_SOMATIC_DIVERSIFICATION_OF_IMMUNOGLOBULINS_INVOLVED_IN_IMMUNE_RESPONSE	cluster 7
4	-126	-96	17	-109	-52	-20	-55	12	-41	-2	-15	1	-4	GOBP_HORMONE_TRANSPORT	cluster 7
-108	-155	0	-57	93	-66	-94	-86	-18	-1	2	5	15	-18	GOBP_REGULATION_OF_STRESS_ACTIVATED_PROTEIN_KINASE_SIGNALING_CASCADE	cluster 7
-36	-140	-58	25	-131	-38	-30	-71	20	-35	-6	7	-11	14	GOBP_SYNAPTIC_VESICLE_LOCALIZATION	cluster 7
2	-156	-38	-21	-107	-56	-106	-53	42	-45	-6	11	41	0	GOBP_PROTEIN_CONTAINING_COMPLEX_ORGANIZATION	cluster 7
-20	-154	-80	75	-121	-50	-48	-69	34	-53	-6	-11	-9	20	GOBP_VESICLE_MEDIATED_TRANSPORT_IN_SYNAPSE	cluster 7
62	-142	-96	5	-94	-43	-72	-73	3	-51	0	-17	25	-1	GOBP_B_CELL_ACTIVATION_INVOLVED_IN_IMMUNE_RESPONSE	cluster 7
44	-122	-86	51	-111	-48	-84	-65	32	-45	-4	-19	-35	-4	GOBP_ION_TRANSMEMBRANE_TRANSPORT	cluster 7
-37	-105	-96	27	-129	-56	-106	-19	32	-15	-6	7	35	-30	GOBP_MITOCHONDRIAL_ELECTRON_TRANSPORT_NADH_TO_UBIQUINONE	cluster 7
-2	-108	-110	43	-91	-50	-100	9	38	-43	-4	5	-99	10	GOBP_MUSCLE_CONTRACTION	cluster 7
42	-126	-83	-47	-131	-22	-86	5	10	-61	-4	11	-32	22	GOBP_NEGATIVE_REGULATION_OF_PROTEIN_LOCALIZATION	cluster 7
-4	-138	-76	80	-109	-56	-60	-95	32	-43	-6	-15	-25	8	GOBP_CELL_CELL_SIGNALING	cluster 7
-93	-133	67	-90	-11	-58	-46	-119	52	-77	-4	-13	-5	22	GOBP_CELLULAR_EXTRAVASATION	cluster 7
45	-72	-57	-111	-75	-24	-80	-1	-28	-29	-6	-25	-29	-18	GOBP_REGULATION_OF_OSSIFICATION	cluster 7
20	-128	-80	29	-109	-48	-76	-67	30	-43	-4	-23	-15	2	GOBP_INORGANIC_ION_TRANSMEMBRANE_TRANSPORT	cluster 7
18	-128	-84	-7	-93	-40	-14	-85	18	-27	-4	-5	-67	2	GOBP_ESTABLISHMENT_OF_ORGANELLE_LOCALIZATION	cluster 7
2	-132	-38	-54	-61	-40	-38	-69	-2	-43	-6	-29	-48	38	GOBP_GOLGI_TO_PLASMA_MEMBRANE_TRANSPORT	cluster 7
-56	-138	-116	-51	-61	-40	-12	-73	26	9	-6	-11	-19	24	GOBP_REGULATION_OF_CARBOHYDRATE_CATABOLIC_PROCESS	cluster 7
96	-136	-69	-77	-77	-26	-106	-43	18	-19	-2	-3	-64	-20	GOBP_REGULATION_OF_PEPTIDYL_SERINE_PHOSPHORYLATION	cluster 7
-99	-148	48	-71	56	-50	-88	-85	8	-8	0	4	-93	-4	GOBP_REGULATION_OF_SUPRAMOLECULAR_FIBER_ORGANIZATION	cluster 7
-142	-166	48	-120	13	-46	-33	-109	-10	-52	-6	-21	89	24	GOBP_NEGATIVE_REGULATION_OF_NEURON_DEATH	cluster 7
-23	-100	-73	39	-84	-52	-90	-57	36	-43	0	-3	-97	16	GOBP_STRIATED_MUSCLE_CONTRACTION	cluster 7
-20	-142	-102	47	-109	-46	-24	-97	28	-41	-4	-1	-34	14	GOBP_VESICLE_DOCKING	cluster 7
-66	-84	-120	19	-149	-19	-86	-24	-12	-41	-6	-3	67	-8	GOBP_RESPONSE_TO_DOPAMINE	cluster 7
-31	-148	-62	-11	-69	-40	-74	-97	34	-43	-4	-8	-1	22	GOBP_REGULATION_OF_CALCIUM_ION_TRANSPORT_INTO_CYTOSOL	cluster 7
-40	-144	-104	77	-127	-40	-56	-67	18	-47	-2	5	-11	4	GOBP_ENDOMEMBRANE_SYSTEM_ORGANIZATION	cluster 7
-104	-117	-25	-61	-92	-12	-45	-28	42	-58	-6	-21	15	-24	GOBP_RESPONSE_TO_ACTIVITY	cluster 7
-126	-124	20	61	-109	-48	-30	-94	1	-45	-4	-7	-45	12	GOBP_CELL_CYCLE_PHASE_TRANSITION	cluster 7
-44	-156	-94	71	-99	-44	-62	-89	42	-39	-4	-29	7	2	GOBP_CARBOHYDRATE_BIOSYNTHETIC_PROCESS	cluster 7
-22	-132	-80	9	-93	-52	-70	-51	31	-39	0	3	-49	6	GOBP_REGULATION_OF_HEART_RATE	cluster 7
42	-100	-130	-48	-119	31	-65	-69	35	-61	-4	-17	-33	-2	GOBP_HORMONE_MEDIATED_SIGNALING_PATHWAY	cluster 7
-50	-110	-130	37	-101	-32	-93	-60	24	-59	-6	1	31	6	GOBP_MULTICELLULAR_ORGANISMAL_MOVEMENT	cluster 7
-28	-140	-92	9	-117	-42	-52	-81	34	-41	-6	-3	-5	22	GOBP_ORGANELLE_FUSION	cluster 7
-71	-80	6	-103	-109	-18	-80	49	-40	-63	-6	-9	-13	-6	GOBP_POSITIVE_REGULATION_OF_PLASMA_MEMBRANE_BOUNDED_CELL_PROJECTION_ASSEMBLY	cluster 7
16	-156	-79	71	-125	-52	-58	-69	30	-51	-6	-21	-59	14	GOBP_NEUROTRANSMITTER_TRANSPORT	cluster 7
-22	-142	-70	85	-127	-44	-54	-77	20	-51	-6	-27	-33	0	GOBP_REGULATION_OF_SYNAPTIC_VESICLE_EXOCYTOSIS	cluster 7
40	-104	-76	3	-89	-52	-54	-72	-29	-47	-2	7	-101	24	GOBP_ACTION_POTENTIAL	cluster 7
22	-94	-110	-66	-104	-56	-62	-79	22	33	6	-15	-63	12	GOBP_WATER_HOMEOSTASIS	cluster 7
-60	-146	26	-82	-131	-12	-92	61	-11	-36	-6	-21	-66	20	GOBP_SISTER_CHROMATID_COHESION	cluster 7
-30	-144	-82	37	-127	-46	-54	-77	18	-43	-6	-7	-13	18	GOBP_REGULATION_OF_EXOCYTOSIS	cluster 7
-52	-141	-58	40	-95	-36	-54	-80	25	-45	-6	-19	-14	-24	GOBP_RETROGRADE_VESICLE_MEDIATED_TRANSPORT_GOLGI_TO_ENDOPLASMIC_RETICULUM	cluster 7
-48	-116	-76	73	-78	-54	-90	-27	34	-63	-2	-9	-107	4	GOBP_MUSCLE_SYSTEM_PROCESS	cluster 7
-118	-150	96	-103	85	-30	-100	-96	24	-69	-4	-21	-43	-32	GOBP_POSITIVE_REGULATION_OF_KINASE_ACTIVITY	cluster 7
12	-111	-102	3	-109	-34	-84	-83	30	-39	-6	-19	-5	-14	GOBP_REGULATION_OF_ORGANIC_ACID_TRANSPORT	cluster 7
-18	-116	52	-79	-91	-54	-82	-101	18	-36	-4	-21	-38	8	GOBP_NEGATIVE_REGULATION_OF_PROTEIN_SECRETION	cluster 7
-8	-104	-78	-25	-43	-37	-62	-77	-48	7	6	-23	-65	-10	GOBP_RAS_PROTEIN_SIGNAL_TRANSDUCTION	cluster 7
-46	-122	-64	43	-74	-52	-54	-101	-12	-23	0	5	-85	18	GOBP_REGULATION_OF_ACTION_POTENTIAL	cluster 7
-8	-144	-98	-75	-134	-50	-28	-51	34	49	2	-1	-81	14	GOBP_MICROTUBULE_POLYMERIZATION_OR_DEPOLYMERIZATION	cluster 7
12	-142	-92	-59	-127	-54	-52	-61	40	4	4	-1	-57	14	GOBP_REGULATION_OF_MICROTUBULE_POLYMERIZATION_OR_DEPOLYMERIZATION	cluster 7
-55	-54	-120	24	-117	-60	12	-69	-9	-45	2	5	-110	24	GOBP_AMIDE_TRANSPORT	cluster 7
20	-140	-44	-143	-113	-26	-48	-83	36	-41	-6	-9	19	6	GOBP_DEVELOPMENTAL_CELL_GROWTH	cluster 7
-28	-142	-88	-13	-115	-46	-50	-89	32	-41	-4	-7	-5	24	GOBP_ORGANELLE_MEMBRANE_FUSION	cluster 7
-46	-139	-57	-81	-112	-48	-44	-57	28	-35	-6	-34	57	1	GOBP_ORGANOPHOSPHATE_BIOSYNTHETIC_PROCESS	cluster 7
-148	-122	-106	-2	-86	30	-62	-88	-6	-40	0	11	24	21	GOBP_PEPTIDYL_PROLINE_MODIFICATION	cluster 7
22	-124	-114	-83	-109	-12	-60	-57	22	31	6	-5	-85	-6	GOBP_MICROTUBULE_BASED_PROCESS	cluster 7
-60	-150	-92	-81	-3	-64	-68	-103	10	-63	-4	-15	93	24	GOBP_NEGATIVE_REGULATION_OF_NEURON_APOPTOTIC_PROCESS	cluster 7
44	-98	-70	-65	-125	-28	-36	5	14	-63	-4	-27	-131	6	GOBP_SODIUM_ION_TRANSPORT	cluster 7
65	-108	-84	1	-93	-20	-71	-87	22	-63	-6	-33	-81	-21	GOBP_NEGATIVE_REGULATION_OF_ION_TRANSMEMBRANE_TRANSPORTER_ACTIVITY	cluster 7
-12	-136	-48	-91	-111	-44	-46	-57	-3	-37	-4	-13	1	22	GOBP_POSITIVE_REGULATION_OF_EXOCYTOSIS	cluster 7
-64	-96	-104	-3	-123	-60	-118	-27	24	-13	-6	11	19	-20	GOBP_MITOCHONDRIAL_RESPIRATORY_CHAIN_COMPLEX_ASSEMBLY	cluster 7
-24	-134	-84	-15	-93	-36	-32	-91	16	-39	-4	-1	-53	10	GOBP_ORGANELLE_LOCALIZATION	cluster 7
-30	-135	-56	-87	-138	22	-66	57	-38	-77	-6	-31	-20	24	GOBP_REGULATION_OF_TELOMERASE_ACTIVITY	cluster 7
-36	-118	-112	-42	-141	-34	-46	-28	-46	-35	-2	-14	67	2	GOBP_EAR_MORPHOGENESIS	cluster 7
-8	-150	-98	21	-98	-54	-60	-71	34	-59	-4	23	-77	16	GOBP_PROTEIN_CONTAINING_COMPLEX_DISASSEMBLY	cluster 7
7	-26	-111	-141	-149	-42	-90	-65	-8	5	-4	-15	71	-18	GOBP_REGULATION_OF_MICROTUBULE_BASED_MOVEMENT	cluster 7
-44	-140	-110	17	-115	-34	-73	-37	32	-53	0	-9	-29	8	GOBP_NEGATIVE_REGULATION_OF_ION_TRANSPORT	cluster 7
-8	-132	-83	-51	-112	-56	-42	-55	-4	-47	-4	-29	40	-4	GOBP_REGULATION_OF_HORMONE_SECRETION	cluster 7
-72	-112	-60	41	-91	-48	-72	-94	38	-49	-4	-21	-49	-1	GOBP_REGULATION_OF_DENDRITE_MORPHOGENESIS	cluster 7
64	-115	-80	-110	-97	-27	-94	-65	-14	-53	6	23	-43	8	GOBP_CELLULAR_RESPONSE_TO_HEAT	cluster 7
-58	-152	-82	95	-97	-54	-86	-85	28	-35	-6	-17	-35	-16	GOBP_CALCIUM_ION_TRANSMEMBRANE_TRANSPORT	cluster 7
-54	-140	-78	49	-109	-40	-8	-109	-38	-23	-4	1	-77	24	GOBP_PROTEIN_LOCALIZATION_TO_CELL_PERIPHERY	cluster 7
-119	-138	-76	-9	-87	0	-66	24	14	-13	0	-17	-123	4	GOBP_REGULATION_OF_DNA_BINDING	cluster 7
7	-136	-48	65	-131	-60	-120	-57	18	-41	-6	-33	-71	6	GOBP_CALCIUM_ION_IMPORT	cluster 7
-38	-140	-86	-65	-109	-48	-43	-75	36	31	4	1	-83	8	GOBP_REGULATION_OF_MICROTUBULE_CYTOSKELETON_ORGANIZATION	cluster 7
-30	-104	-71	3	-105	-58	-76	-76	35	-47	-4	-29	-53	8	GOBP_REGULATION_OF_MUSCLE_SYSTEM_PROCESS	cluster 7
30	-132	-80	-2	-100	-22	-78	-91	34	-63	-6	-39	-51	-8	GOBP_NEGATIVE_REGULATION_OF_TRANSPORTER_ACTIVITY	cluster 7
-42	-88	-102	-17	-123	-34	-67	-87	24	-21	0	11	-63	-2	GOBP_REGULATION_OF_ANION_TRANSPORT	cluster 7
-56	-122	-96	1	-115	-62	-110	-67	34	-29	-6	1	3	12	GOBP_MITOCHONDRION_ORGANIZATION	cluster 7
30	-144	-88	-93	-119	-58	-66	-63	40	13	4	-1	-71	4	GOBP_REGULATION_OF_MICROTUBULE_POLYMERIZATION	cluster 7
60	-124	-8	-92	-91	-62	-100	-50	-8	-71	-6	-35	-37	10	GOBP_POSITIVE_REGULATION_OF_NEURON_PROJECTION_DEVELOPMENT	cluster 7
-124	-145	-42	-33	117	-62	-88	-97	-36	-37	-6	-15	-35	-12	GOBP_LYMPHOCYTE_CHEMOTAXIS	cluster 7
-40	-142	-88	73	-115	-54	-66	-105	32	-45	-6	-23	-37	0	GOBP_SYNAPTIC_SIGNALING	cluster 7
-80	-124	-100	20	-130	0	-56	-89	18	-63	-6	-7	-4	4	GOBP_REGULATION_OF_DENDRITIC_SPINE_DEVELOPMENT	cluster 7
-24	-148	36	-61	-143	-18	-8	-99	-18	-55	2	1	-69	-14	GOBP_CELLULAR_MACROMOLECULE_LOCALIZATION	cluster 7
-93	-114	-16	-91	-25	18	-93	-43	-64	-59	-2	-21	5	-22	GOBP_CARDIAC_MUSCLE_TISSUE_DEVELOPMENT	cluster 7
15	-110	-108	-124	-129	-4	-54	-90	12	-21	-6	-21	18	1	GOBP_CHROMOSOME_SEPARATION	cluster 7
-81	-141	-37	-68	-108	-57	-102	-32	30	-43	-6	5	6	12	GOBP_HEART_VALVE_DEVELOPMENT	cluster 7
-66	-150	-67	59	-111	-52	-106	-59	-2	-71	-2	-21	22	4	GOBP_POSITIVE_REGULATION_OF_CELL_MATRIX_ADHESION	cluster 7
-53	-102	-98	-45	-151	-32	-76	-76	0	-47	-6	-6	59	10	GOBP_PORPHYRIN_CONTAINING_COMPOUND_METABOLIC_PROCESS	cluster 7
-84	-156	-61	-17	-35	-30	-87	-77	38	-29	-6	-29	-55	2	GOBP_POSITIVE_REGULATION_OF_CARBOHYDRATE_METABOLIC_PROCESS	cluster 7
-22	-152	-102	-3	-121	-52	-66	-89	30	-49	-6	-7	-3	14	GOBP_EXOCYTIC_PROCESS	cluster 7
-160	-122	-45	-35	11	-38	-56	-105	-30	-35	-2	-19	25	-18	GOBP_REGULATION_OF_CATION_CHANNEL_ACTIVITY	cluster 7
-94	-146	-84	40	-117	-50	-58	-100	26	-33	-6	-11	-7	10	GOBP_POSITIVE_REGULATION_OF_CALCIUM_ION_TRANSPORT	cluster 7
4	-130	-66	-127	-81	-40	-56	-69	-14	-25	-4	-11	-30	18	GOBP_POSITIVE_REGULATION_OF_REGULATED_SECRETORY_PATHWAY	cluster 7
-40	-154	-92	47	-125	-54	-64	-89	26	-43	-6	-27	-19	8	GOBP_SYNAPTIC_VESICLE_EXOCYTOSIS	cluster 7
-55	-138	-108	29	-145	-19	-34	-85	5	-57	-6	-17	5	-10	GOBP_ENDOCYTIC_RECYCLING	cluster 7
-71	-76	-70	6	-103	-54	-94	-69	18	-71	-6	-21	-27	0	GOBP_REGULATION_OF_DENDRITE_DEVELOPMENT	cluster 7
-123	-154	-86	21	-117	-42	-58	-65	36	-33	-6	-19	-17	24	GOBP_POSITIVE_REGULATION_OF_CALCIUM_ION_TRANSMEMBRANE_TRANSPORT	cluster 7
58	-132	-114	-106	-116	28	-52	-74	4	-49	-2	-11	-74	1	GOBP_SOMATIC_DIVERSIFICATION_OF_IMMUNE_RECEPTORS	cluster 7
-58	-154	-60	-33	-79	-50	-86	-105	36	-43	-6	-19	6	8	GOBP_REGULATION_OF_RELEASE_OF_SEQUESTERED_CALCIUM_ION_INTO_CYTOSOL	cluster 7
-34	-106	-48	-75	-31	-40	-54	-85	-37	-39	-2	-11	-57	-24	GOBP_REGULATION_OF_CATION_TRANSMEMBRANE_TRANSPORT	cluster 7
10	-138	-90	-97	-127	-50	-58	-73	30	33	4	-7	-89	8	GOBP_MICROTUBULE_POLYMERIZATION	cluster 7
-84	-166	-46	-9	-75	-50	-90	-89	20	-49	-6	-25	13	8	GOBP_SEQUESTERING_OF_CALCIUM_ION	cluster 7
100	-132	-116	-11	-106	-36	-114	-89	23	-66	-6	-19	-75	-2	GOBP_CENTRAL_NERVOUS_SYSTEM_NEURON_DEVELOPMENT	cluster 7
-97	-170	12	-88	-15	-52	-94	-123	10	45	-6	-21	-43	-8	GOBP_MEMORY	cluster 7
-18	-144	37	-135	-115	-30	-70	-26	-24	-53	-6	-29	-31	-6	GOBP_CELL_GROWTH	cluster 7
-96	-164	-102	86	-107	-44	-78	-63	22	-51	-6	-27	-23	2	GOBP_MAINTENANCE_OF_LOCATION_IN_CELL	cluster 7
16	-134	-84	7	-101	-56	-74	-93	36	-55	-2	-25	-87	-2	GOBP_REGULATION_OF_SYSTEM_PROCESS	cluster 7
-104	-118	-120	69	-143	-52	-26	-119	38	-37	-4	-5	-27	-8	GOBP_REGULATION_OF_POSTSYNAPTIC_MEMBRANE_NEUROTRANSMITTER_RECEPTOR_LEVELS	cluster 7
-82	-138	-44	-107	-105	-44	-34	-81	22	-27	-2	-41	15	10	GOBP_CARBOHYDRATE_DERIVATIVE_BIOSYNTHETIC_PROCESS	cluster 7
-50	-142	-88	25	-123	-56	-90	-113	26	-41	-6	-15	4	8	GOBP_REGULATION_OF_DNA_BINDING_TRANSCRIPTION_FACTOR_ACTIVITY	cluster 7
2	-124	-93	-39	-115	-42	-28	-129	32	-44	0	-13	-60	-10	GOBP_HOMOPHILIC_CELL_ADHESION_VIA_PLASMA_MEMBRANE_ADHESION_MOLECULES	cluster 7
-30	-150	-72	13	-131	-52	-68	-83	20	-49	-6	-35	-29	8	GOBP_REGULATED_EXOCYTOSIS	cluster 7
-59	-145	-54	-47	-99	10	-18	-117	-62	-37	-6	3	-21	-14	GOBP_PROTEIN_LOCALIZATION_TO_PLASMA_MEMBRANE	cluster 7
22	-100	-106	-75	-113	-36	-62	-87	-20	-17	-4	-15	-47	-6	GOBP_ORGANELLE_TRANSPORT_ALONG_MICROTUBULE	cluster 7
2	-144	-108	-25	-129	-36	-65	-93	30	-53	-4	-9	-1	-31	GOBP_POSITIVE_REGULATION_OF_ANION_TRANSPORT	cluster 7
-58	-99	-100	-64	-155	-26	-67	-88	-6	-51	-4	-8	41	18	GOBP_TETRAPYRROLE_METABOLIC_PROCESS	cluster 7
-56	-81	-116	-27	-115	-58	-10	-65	-22	-49	-4	4	-77	8	GOBP_PEPTIDE_TRANSPORT	cluster 7
-122	-148	-104	33	-80	-48	-64	-31	-12	-43	-4	-17	-33	4	GOBP_NERVOUS_SYSTEM_PROCESS	cluster 7
-89	-102	-116	-68	-153	-38	-52	-45	-33	-45	-4	15	49	10	GOBP_NEGATIVE_REGULATION_OF_PROTEIN_SERINE_THREONINE_KINASE_ACTIVITY	cluster 7
-60	-100	-105	-69	-145	-35	-75	-77	4	-47	-6	-16	52	6	GOBP_PIGMENT_BIOSYNTHETIC_PROCESS	cluster 7
-72	-115	-106	52	-127	-40	-36	-41	-20	-55	2	3	-95	-26	GOBP_ADENYLATE_CYCLASE_ACTIVATING_G_PROTEIN_COUPLED_RECEPTOR_SIGNALING_PATHWAY	cluster 7
-26	-140	-40	-67	-143	-38	-12	-75	-16	-53	0	3	-75	6	GOBP_ESTABLISHMENT_OF_PROTEIN_LOCALIZATION	cluster 7
-28	-156	-78	-13	-129	-42	-48	-93	4	-39	-6	-33	-26	8	GOBP_REGULATION_OF_REGULATED_SECRETORY_PATHWAY	cluster 7
-42	-154	-94	25	-129	-54	-70	-91	26	-47	-6	-25	-27	8	GOBP_NEUROTRANSMITTER_SECRETION	cluster 7
-150	-76	-136	79	-135	-44	16	-61	-8	-59	-2	-29	-73	-4	GOBP_ADULT_BEHAVIOR	cluster 7
-77	-157	97	-125	-19	-50	-105	-121	4	-62	-6	-26	-31	-5	GOBP_RESPONSE_TO_FUNGUS	cluster 7
-70	-94	-101	-78	-145	-32	-68	-85	-4	-47	-4	-14	50	6	GOBP_PIGMENT_METABOLIC_PROCESS	cluster 7
17	-134	-80	-85	-93	-44	-34	-81	44	-73	-4	-39	-82	2	GOBP_REGULATION_OF_SYNAPSE_ASSEMBLY	cluster 7
-77	-155	99	-125	-23	-52	-105	-121	4	-62	-6	-26	-35	-5	GOBP_DEFENSE_RESPONSE_TO_FUNGUS	cluster 7
6	-160	-50	-117	-147	-54	-38	-71	10	-33	-6	21	-75	24	GOBP_NEGATIVE_REGULATION_OF_ESTABLISHMENT_OF_PROTEIN_LOCALIZATION	cluster 7
-16	-132	-86	-109	-129	-20	-52	-103	24	-37	-6	-3	-40	18	GOBP_NEURON_PROJECTION_EXTENSION	cluster 7
-30	-170	10	-35	-23	-40	-50	-121	-28	-65	-6	-37	-73	-24	GOBP_PHOSPHORYLATION	cluster 7
44	-69	-41	-97	-129	-26	-62	-37	-46	-70	-2	-21	-141	-2	GOBP_REGULATION_OF_SODIUM_ION_TRANSPORT	cluster 7
-60	-130	-82	-29	-141	-38	-36	-93	4	-40	-6	-5	-35	-10	GOBP_VESICLE_LOCALIZATION	cluster 7
-32	-148	-112	43	-147	-52	-50	-101	22	-47	-6	-25	-52	6	GOBP_REGULATION_OF_NEUROTRANSMITTER_LEVELS	cluster 7
-76	-160	-76	-3	-81	-48	-78	-101	22	-39	-4	-17	-47	4	GOBP_CALCIUM_ION_TRANSPORT_INTO_CYTOSOL	cluster 7
-45	-125	-34	-86	-133	-54	-100	-91	54	-58	-4	-23	5	-10	GOBP_NEGATIVE_REGULATION_OF_SECRETION	cluster 7
-32	-154	-102	1	-135	-56	-72	-83	28	-49	-6	-25	-25	6	GOBP_SIGNAL_RELEASE	cluster 7
-58	-156	-80	19	-109	-52	-96	-107	24	-45	-4	-15	-29	-6	GOBP_CYTOSOLIC_CALCIUM_ION_TRANSPORT	cluster 7
-30	-166	-82	-83	-73	-52	-56	-63	28	-53	0	-1	-85	2	GOBP_NEGATIVE_REGULATION_OF_CYTOSKELETON_ORGANIZATION	cluster 7
111	-144	-90	-91	-111	-58	-94	-101	-40	-73	-4	-19	-21	18	GOBP_MUSCLE_CELL_APOPTOTIC_PROCESS	cluster 7
-76	-92	-56	-55	-108	-66	-49	-70	-4	-51	-4	-17	-69	-2	GOBP_REGULATION_OF_MUSCLE_ADAPTATION	cluster 7
-50	-156	-88	-62	-135	-44	-32	-97	18	-55	-4	1	-21	6	GOBP_VESICLE_ORGANIZATION	cluster 7
-28	-154	-76	-67	-135	-62	-68	-79	28	-55	-6	-21	-7	6	GOBP_SECRETION	cluster 7
-70	-156	-98	-36	-129	-52	-69	-100	34	-45	-6	-9	7	4	GOBP_POSITIVE_REGULATION_OF_CALCIUM_ION_TRANSPORT_INTO_CYTOSOL	cluster 7
-74	-142	-132	-1	-139	-24	-80	-74	22	-65	-4	-29	10	6	GOBP_REACTIVE_OXYGEN_SPECIES_BIOSYNTHETIC_PROCESS	cluster 7
-64	-160	-60	25	-105	-58	-106	-93	-6	-70	-6	-17	-13	2	GOBP_PEPTIDYL_THREONINE_MODIFICATION	cluster 7
-40	-161	-93	-3	-121	-15	-82	-59	18	-71	0	-1	-78	-26	GOBP_ENDOPLASMIC_RETICULUM_ORGANIZATION	cluster 7
-48	-150	-80	-43	-141	-56	-72	-89	22	-47	-6	-11	-35	20	GOBP_EXOCYTOSIS	cluster 7
-28	-144	-88	-45	-135	-54	-64	-91	22	-53	-4	-31	-31	8	GOBP_EXPORT_FROM_CELL	cluster 7
-99	-178	-45	-45	-58	-40	-114	-115	32	-43	-6	-25	17	-20	GOBP_POSITIVE_REGULATION_OF_PROTEIN_SERINE_THREONINE_KINASE_ACTIVITY	cluster 7
-34	-132	-110	-55	-121	-42	-44	-118	28	-43	-6	-25	-43	-2	GOBP_AMINE_TRANSPORT	cluster 7
-36	-138	-112	-68	-129	-54	-82	-90	18	-41	-6	10	-47	14	GOBP_PROTEIN_LOCALIZATION_TO_MITOCHONDRION	cluster 7
-82	-162	-111	-30	-130	-20	-14	-99	28	-69	-4	-1	-65	-4	GOBP_PROTEIN_LOCALIZATION_TO_CYTOSKELETON	cluster 7
-127	-160	-108	-29	-87	-46	-90	-101	36	-31	-4	5	-21	0	GOBP_REGULATION_OF_GENERATION_OF_PRECURSOR_METABOLITES_AND_ENERGY	cluster 7
-82	-145	-66	-75	-39	-52	-100	-78	-1	-59	-4	-21	-45	0	GOBP_REGULATION_OF_CYTOSOLIC_CALCIUM_ION_CONCENTRATION	cluster 7
-16	-120	-108	-82	-109	-18	-76	-67	8	-59	-4	-15	-89	-20	GOBP_STEROID_HORMONE_MEDIATED_SIGNALING_PATHWAY	cluster 7
-136	-152	-16	-11	-42	-54	-66	-117	6	-55	-6	-28	-113	14	GOBP_PROTEIN_AUTOPHOSPHORYLATION	cluster 7
-54	-128	-122	-16	-117	-60	-48	-95	4	-53	-4	-15	-75	0	GOBP_INSULIN_SECRETION	cluster 7
-16	-158	-113	-16	-131	-60	-112	-75	-23	-65	-2	-23	11	-2	GOBP_CELLULAR_RESPONSE_TO_RETINOIC_ACID	cluster 7
-58	-134	-86	-13	-87	-56	-90	-91	-30	-49	0	-15	-65	-14	GOBP_SMALL_GTPASE_MEDIATED_SIGNAL_TRANSDUCTION	cluster 7
-38	-154	-102	-81	-143	-44	-56	-91	-2	-47	-4	-5	-39	10	GOBP_CALCIUM_ION_REGULATED_EXOCYTOSIS	cluster 7
-56	-133	-104	-53	-91	-46	-100	-89	10	-77	-3	-9	-67	14	GOBP_REGULATION_OF_INTRACELLULAR_STEROID_HORMONE_RECEPTOR_SIGNALING_PATHWAY	cluster 7
4	-164	-84	-93	-139	-58	-78	-107	26	-45	-2	-33	-23	-20	GOBP_NEGATIVE_REGULATION_OF_G_PROTEIN_COUPLED_RECEPTOR_SIGNALING_PATHWAY	cluster 7
16	-108	-122	-95	-135	-26	-114	-73	-12	-71	-2	-17	-39	-24	GOBP_RESPONSE_TO_TEMPERATURE_STIMULUS	cluster 7
-100	-160	-116	-3	-147	-54	-68	-47	-30	-39	-2	-13	-49	0	GOBP_G_PROTEIN_COUPLED_RECEPTOR_SIGNALING_PATHWAY	cluster 7
-44	-136	-74	-85	-129	-48	-76	-101	17	-45	-6	-23	-62	-16	GOBP_REGULATION_OF_NEURONAL_SYNAPTIC_PLASTICITY	cluster 7
-104	-152	-112	13	-145	-62	-38	-121	22	-37	-4	-23	-63	-4	GOBP_PROTEIN_LOCALIZATION_TO_CELL_JUNCTION	cluster 7
-64	-154	-132	-92	-121	-42	-94	-85	17	-47	-4	-21	13	-8	GOBP_REGULATION_OF_RECEPTOR_SIGNALING_PATHWAY_VIA_STAT	cluster 7
-101	-150	-106	-1	-141	-60	-42	-119	26	-39	-6	-21	-65	-10	GOBP_PROTEIN_LOCALIZATION_TO_SYNAPSE	cluster 7
-36	-152	-137	-50	-127	-40	-111	-79	-22	-57	-6	-21	17	-14	GOBP_POSITIVE_REGULATION_OF_MAP_KINASE_ACTIVITY	cluster 7
-96	-168	-102	-79	-117	-48	-106	-100	21	-41	-6	-17	21	-10	GOBP_REGULATION_OF_PROTEIN_SERINE_THREONINE_KINASE_ACTIVITY	cluster 7
-102	-140	-108	44	-137	-44	-81	-57	-30	-47	4	-13	-107	-44	GOBP_ADENYLATE_CYCLASE_MODULATING_G_PROTEIN_COUPLED_RECEPTOR_SIGNALING_PATHWAY	cluster 7
162	28	176	153	153	44	-60	147	64	77	2	23	139	18	GOBP_POSITIVE_REGULATION_OF_CELL_DEATH	cluster 8
160	84	142	117	146	26	-74	135	74	79	0	35	141	44	GOBP_POSITIVE_REGULATION_OF_APOPTOTIC_SIGNALING_PATHWAY	cluster 8
180	6	173	129	121	46	40	131	32	65	2	5	151	16	GOBP_NEGATIVE_REGULATION_OF_CELL_DEVELOPMENT	cluster 8
147	72	151	157	137	26	-58	137	42	51	0	25	135	20	GOBP_MACROPHAGE_ACTIVATION	cluster 8
178	68	142	132	153	-26	-80	133	56	73	0	25	126	38	GOBP_POSITIVE_REGULATION_OF_INTRINSIC_APOPTOTIC_SIGNALING_PATHWAY	cluster 8
153	38	160	117	135	62	-30	143	38	49	6	11	105	30	GOBP_REGULATION_OF_PRODUCTION_OF_MOLECULAR_MEDIATOR_OF_IMMUNE_RESPONSE	cluster 8
156	-16	174	149	141	60	8	127	28	33	6	15	105	28	GOBP_REGULATION_OF_ANATOMICAL_STRUCTURE_MORPHOGENESIS	cluster 8
132	34	142	121	141	50	-5	123	60	77	-6	1	119	14	GOBP_TOLL_LIKE_RECEPTOR_SIGNALING_PATHWAY	cluster 8
154	36	152	116	128	64	-32	143	34	51	6	11	101	34	GOBP_PRODUCTION_OF_MOLECULAR_MEDIATOR_OF_IMMUNE_RESPONSE	cluster 8
147	4	170	161	138	-14	-14	133	59	52	0	25	99	24	GOBP_REGULATION_OF_ANTIGEN_RECEPTOR_MEDIATED_SIGNALING_PATHWAY	cluster 8
144	-17	102	143	91	36	22	123	42	73	0	27	147	46	GOBP_NEGATIVE_REGULATION_OF_AXONOGENESIS	cluster 8
170	16	152	92	135	38	-61	136	62	75	0	35	131	-2	GOBP_REACTIVE_OXYGEN_SPECIES_METABOLIC_PROCESS	cluster 8
164	36	164	101	157	16	-58	131	42	67	0	21	121	16	GOBP_REGULATION_OF_CELL_DEATH	cluster 8
147	80	128	107	124	58	-58	139	28	55	2	43	119	0	GOBP_LEUKOCYTE_PROLIFERATION	cluster 8
147	86	148	153	132	26	-58	145	32	15	-6	-7	129	16	GOBP_B_CELL_ACTIVATION	cluster 8
156	58	140	121	141	-26	-50	131	27	79	6	21	119	31	GOBP_REGULATION_OF_INTRINSIC_APOPTOTIC_SIGNALING_PATHWAY	cluster 8
176	-36	174	149	157	-38	-92	151	38	55	4	39	127	38	GOBP_HOMEOSTATIC_PROCESS	cluster 8
138	1	124	150	144	38	33	111	28	49	4	-1	123	-2	GOBP_IMMUNE_RESPONSE_REGULATING_CELL_SURFACE_RECEPTOR_SIGNALING_PATHWAY	cluster 8
146	62	108	87	110	42	-18	137	48	73	6	29	107	-2	GOBP_T_CELL_PROLIFERATION	cluster 8
163	-4	168	53	125	50	-20	126	68	57	0	11	135	2	GOBP_NEGATIVE_REGULATION_OF_LEUKOCYTE_PROLIFERATION	cluster 8
142	86	128	141	133	-10	-80	101	50	69	2	35	113	24	GOBP_REGULATION_OF_PROTEIN_MODIFICATION_BY_SMALL_PROTEIN_CONJUGATION_OR_REMOVAL	cluster 8
158	20	154	27	118	54	24	131	38	65	2	-3	101	32	GOBP_IMMUNOGLOBULIN_PRODUCTION	cluster 8
180	20	-22	145	61	34	78	137	58	51	6	31	97	44	GOBP_NEURAL_NUCLEUS_DEVELOPMENT	cluster 8
140	50	136	101	137	24	-23	121	60	51	6	23	107	-14	GOBP_REGULATION_OF_PROTEIN_MATURATION	cluster 8
144	47	132	129	149	-10	-32	100	44	66	4	37	89	16	GOBP_INTERLEUKIN_2_PRODUCTION	cluster 8
168	62	144	93	74	44	-6	121	12	31	0	21	135	14	GOBP_REGULATION_OF_NEUROGENESIS	cluster 8
122	66	168	123	127	46	-62	131	2	57	0	5	99	26	GOBP_FEMALE_GAMETE_GENERATION	cluster 8
122	80	140	89	125	60	-64	133	32	47	6	7	121	10	GOBP_REGULATION_OF_CELL_ACTIVATION	cluster 8
154	89	114	105	113	-24	-98	147	52	61	-4	25	135	36	GOBP_APOPTOTIC_SIGNALING_PATHWAY	cluster 8
139	52	140	125	123	52	-55	127	16	27	0	27	105	22	GOBP_CELLULAR_RESPONSE_TO_MOLECULE_OF_BACTERIAL_ORIGIN	cluster 8
130	40	126	129	121	9	0	139	38	55	0	-17	138	-8	GOBP_POSITIVE_REGULATION_OF_TUMOR_NECROSIS_FACTOR_SUPERFAMILY_CYTOKINE_PRODUCTION	cluster 8
151	44	144	115	115	52	18	129	-6	33	2	-13	113	-2	GOBP_NEGATIVE_REGULATION_OF_CELL_DIFFERENTIATION	cluster 8
164	4	128	131	73	6	38	131	34	25	0	15	117	22	GOBP_POSITIVE_REGULATION_OF_TRANSPORT	cluster 8
98	66	180	95	103	48	-23	123	6	47	0	19	111	8	GOBP_OOGENESIS	cluster 8
137	38	130	127	121	42	-82	121	18	57	6	25	107	30	GOBP_MACROPHAGE_MIGRATION	cluster 8
140	-86	170	161	121	-22	-32	105	60	83	-4	31	111	38	GOBP_CELLULAR_COMPONENT_DISASSEMBLY	cluster 8
158	46	156	94	119	-12	-75	133	46	73	6	15	121	-6	GOBP_NATURAL_KILLER_CELL_MEDIATED_IMMUNITY	cluster 8
139	86	120	144	151	-6	-77	139	16	61	6	13	67	14	GOBP_POSITIVE_REGULATION_OF_CHEMOKINE_PRODUCTION	cluster 8
154	-56	115	145	111	-6	10	108	22	55	0	39	134	38	GOBP_NEGATIVE_REGULATION_OF_CATALYTIC_ACTIVITY	cluster 8
123	30	144	145	139	20	-40	129	48	35	-4	-25	115	10	GOBP_TUMOR_NECROSIS_FACTOR_SUPERFAMILY_CYTOKINE_PRODUCTION	cluster 8
138	64	160	61	101	50	-27	123	6	39	-2	-5	125	26	GOBP_LUNG_MORPHOGENESIS	cluster 8
23	16	150	135	150	46	10	101	26	59	4	7	103	28	GOBP_SPHINGOLIPID_METABOLIC_PROCESS	cluster 8
170	-4	154	160	101	-2	-32	136	30	-9	-4	13	151	-8	GOBP_RESPONSE_TO_KETONE	cluster 8
148	30	138	29	137	48	-14	123	16	63	0	-13	121	20	GOBP_POSITIVE_REGULATION_OF_RESPONSE_TO_BIOTIC_STIMULUS	cluster 8
153	12	116	99	87	48	-46	119	49	37	0	29	137	6	GOBP_REGULATION_OF_REACTIVE_OXYGEN_SPECIES_METABOLIC_PROCESS	cluster 8
114	60	136	101	131	48	-70	125	15	35	2	-15	139	24	GOBP_POSITIVE_REGULATION_OF_DEFENSE_RESPONSE	cluster 8
162	20	171	-17	133	60	-62	132	39	69	2	9	128	-6	GOBP_IMMUNOGLOBULIN_PRODUCTION_INVOLVED_IN_IMMUNOGLOBULIN_MEDIATED_IMMUNE_RESPONSE	cluster 8
177	18	176	67	-7	43	-6	137	-12	45	0	13	161	28	GOBP_PLACENTA_DEVELOPMENT	cluster 8
125	30	150	41	107	48	27	125	50	33	2	-21	113	8	GOBP_MORPHOGENESIS_OF_A_BRANCHING_STRUCTURE	cluster 8
144	34	130	136	131	-36	-23	101	42	51	4	27	84	12	GOBP_CELLULAR_RESPONSE_TO_HYDROGEN_PEROXIDE	cluster 8
154	44	130	103	109	30	-27	135	12	13	-6	3	113	16	GOBP_CELLULAR_RESPONSE_TO_LIPID	cluster 8
136	62	118	119	129	-28	-56	131	36	37	-2	7	125	14	GOBP_INTRINSIC_APOPTOTIC_SIGNALING_PATHWAY	cluster 8
144	30	116	89	137	40	-30	87	42	57	2	37	75	2	GOBP_NEGATIVE_REGULATION_OF_PROTEOLYSIS_INVOLVED_IN_CELLULAR_PROTEIN_CATABOLIC_PROCESS	cluster 8
144	40	136	101	79	-30	-70	129	28	69	0	39	107	44	GOBP_REGULATION_OF_APOPTOTIC_SIGNALING_PATHWAY	cluster 8
100	77	134	63	155	-12	-16	57	42	55	-4	1	123	38	GOBP_NEURON_DEATH	cluster 8
170	54	136	-41	127	52	5	111	2	67	0	-23	141	8	GOBP_POSITIVE_REGULATION_OF_INNATE_IMMUNE_RESPONSE	cluster 8
104	42	134	95	125	54	-56	123	22	61	2	-23	109	15	GOBP_REGULATION_OF_RESPONSE_TO_BIOTIC_STIMULUS	cluster 8
122	-82	156	143	103	36	-14	139	52	39	4	3	83	18	GOBP_ENDOCYTOSIS	cluster 8
123	6	150	101	109	-33	-12	137	44	57	6	17	96	-4	GOBP_RESPONSE_TO_HYDROGEN_PEROXIDE	cluster 8
136	21	144	76	99	49	-46	131	26	69	-2	4	109	-20	GOBP_NEGATIVE_REGULATION_OF_LYMPHOCYTE_ACTIVATION	cluster 8
150	-50	144	109	115	-12	-100	137	46	77	-2	17	117	46	GOBP_PROGRAMMED_CELL_DEATH	cluster 8
168	62	146	52	127	14	-46	133	-16	51	0	-1	101	2	GOBP_POSITIVE_REGULATION_OF_CHEMOTAXIS	cluster 8
154	-50	184	121	109	36	-82	127	32	19	-4	7	123	16	GOBP_POSITIVE_REGULATION_OF_SIGNALING	cluster 8
138	76	148	136	110	44	-30	99	8	-25	-4	-37	131	-4	GOBP_RESPIRATORY_SYSTEM_DEVELOPMENT	cluster 8
142	5	126	98	125	48	-10	123	4	25	-2	-13	97	16	GOBP_MAMMARY_GLAND_DEVELOPMENT	cluster 8
178	44	145	91	129	4	-68	136	-26	43	2	-3	105	4	GOBP_POSITIVE_REGULATION_OF_LEUKOCYTE_CHEMOTAXIS	cluster 8
156	59	174	111	147	4	-2	82	8	33	4	3	25	-22	GOBP_CELLULAR_MODIFIED_AMINO_ACID_METABOLIC_PROCESS	cluster 8
156	10	108	127	153	44	-84	111	14	33	0	-1	109	0	GOBP_POSITIVE_REGULATION_OF_INTRACELLULAR_SIGNAL_TRANSDUCTION	cluster 8
113	80	122	127	137	24	-49	131	-8	53	-4	-23	100	-24	GOBP_NEGATIVE_REGULATION_OF_MYELOID_CELL_DIFFERENTIATION	cluster 8
112	61	104	83	141	52	-33	85	30	47	0	41	60	-5	GOBP_NEGATIVE_REGULATION_OF_CELLULAR_PROTEIN_CATABOLIC_PROCESS	cluster 8
174	46	110	92	39	-10	-16	139	58	39	6	25	79	-4	GOBP_CELLULAR_RESPONSE_TO_TOXIC_SUBSTANCE	cluster 8
110	-27	168	62	125	-2	52	115	30	7	-4	15	118	8	GOBP_TRANSLATIONAL_ELONGATION	cluster 8
150	46	146	53	133	46	-52	119	-2	37	-2	-5	113	-6	GOBP_REGULATION_OF_RESPONSE_TO_EXTERNAL_STIMULUS	cluster 8
126	18	154	137	43	53	-66	117	22	45	2	19	86	16	GOBP_MYOTUBE_DIFFERENTIATION	cluster 8
139	62	136	54	123	36	-42	131	-14	51	2	-3	93	2	GOBP_REGULATION_OF_CHEMOTAXIS	cluster 8
166	-10	154	65	51	48	-20	111	26	27	0	17	114	18	GOBP_REGULATION_OF_NERVOUS_SYSTEM_DEVELOPMENT	cluster 8
136	52	140	53	130	32	-54	99	38	39	2	-17	143	-26	GOBP_REGULATION_OF_PROTEIN_BINDING	cluster 8
164	-22	86	157	33	-58	3	121	44	33	0	29	118	56	GOBP_REGULATION_OF_MEMBRANE_PERMEABILITY	cluster 8
162	82	116	77	31	-22	2	131	40	47	6	23	63	4	GOBP_CELLULAR_OXIDANT_DETOXIFICATION	cluster 8
128	72	130	65	129	-26	-27	131	-6	41	-2	-2	111	16	GOBP_NEUTROPHIL_MIGRATION	cluster 8
108	54	144	97	131	38	-21	77	10	17	-2	-13	109	8	GOBP_REGULATION_OF_DEFENSE_RESPONSE	cluster 8
162	15	72	85	95	48	33	119	40	18	6	19	3	32	GOBP_L_AMINO_ACID_TRANSPORT	cluster 8
148	80	115	50	59	30	-56	133	17	39	6	27	99	-4	GOBP_LEUKOCYTE_HOMEOSTASIS	cluster 8
162	-20	106	89	95	27	26	106	-6	83	-2	-22	96	1	GOBP_CELLULAR_HORMONE_METABOLIC_PROCESS	cluster 8
106	56	117	65	77	42	10	125	-28	41	-6	-11	129	18	GOBP_DEVELOPMENTAL_PROCESS_INVOLVED_IN_REPRODUCTION	cluster 8
125	24	138	79	115	44	-40	109	-2	13	2	-13	143	4	GOBP_REGULATION_OF_RESPONSE_TO_STRESS	cluster 8
99	49	148	104	126	20	-32	99	2	-11	0	13	107	16	GOBP_ERK1_AND_ERK2_CASCADE	cluster 8
148	65	113	47	57	14	-60	131	17	59	6	31	105	3	GOBP_LYMPHOCYTE_HOMEOSTASIS	cluster 8
168	31	132	65	115	-12	-18	129	-19	33	4	5	103	-2	GOBP_CELL_CHEMOTAXIS	cluster 8
74	18	35	143	89	4	48	113	26	56	2	5	97	24	GOBP_POSITIVE_REGULATION_OF_TRANSMEMBRANE_TRANSPORT	cluster 8
133	56	114	55	65	50	-32	108	22	53	6	-3	91	14	GOBP_FORMATION_OF_PRIMARY_GERM_LAYER	cluster 8
132	55	132	104	119	-36	-55	131	-2	33	-2	-1	115	6	GOBP_NEUTROPHIL_CHEMOTAXIS	cluster 8
56	8	130	151	103	60	-52	111	18	53	-4	-1	95	2	GOBP_CELL_MATURATION	cluster 8
175	20	140	92	119	-12	-88	131	-12	51	3	-1	109	0	GOBP_REGULATION_OF_LEUKOCYTE_CHEMOTAXIS	cluster 8
148	-45	168	69	125	14	15	123	-6	51	-4	-19	107	-24	GOBP_POSITIVE_REGULATION_OF_PROTEIN_BINDING	cluster 8
103	-1	138	121	151	8	-82	76	52	31	-6	3	99	28	GOBP_NEGATIVE_REGULATION_OF_TUMOR_NECROSIS_FACTOR_SUPERFAMILY_CYTOKINE_PRODUCTION	cluster 8
39	-42	150	127	152	14	-52	111	30	47	2	23	111	8	GOBP_POSITIVE_REGULATION_OF_NIK_NF_KAPPAB_SIGNALING	cluster 8
156	-64	110	143	99	-12	-53	93	32	51	4	35	135	-10	GOBP_RESPONSE_TO_INORGANIC_SUBSTANCE	cluster 8
92	54	126	100	111	47	-58	95	8	29	-2	7	105	4	GOBP_CELLULAR_RESPONSE_TO_BIOTIC_STIMULUS	cluster 8
44	120	128	109	158	32	-76	35	44	27	-4	9	87	2	GOBP_POSITIVE_REGULATION_OF_PROTEIN_METABOLIC_PROCESS	cluster 8
158	18	140	65	135	20	-88	129	2	43	-4	-25	121	0	GOBP_POSITIVE_REGULATION_OF_RESPONSE_TO_EXTERNAL_STIMULUS	cluster 8
147	44	148	99	132	21	-72	119	10	-10	-2	-17	121	-28	GOBP_CELLULAR_SENESCENCE	cluster 8
133	14	126	126	105	-10	-6	0	60	-19	0	9	141	28	GOBP_MYELOID_LEUKOCYTE_MEDIATED_IMMUNITY	cluster 8
172	-61	98	127	105	-22	-14	127	10	15	-2	29	103	14	GOBP_CELLULAR_RESPONSE_TO_INORGANIC_SUBSTANCE	cluster 8
96	62	136	50	117	-22	20	103	10	49	6	-7	82	-2	GOBP_STEROID_METABOLIC_PROCESS	cluster 8
118	-48	146	109	75	50	-26	123	6	-7	0	-3	107	46	GOBP_MESENCHYMAL_CELL_DIFFERENTIATION	cluster 8
176	61	88	123	85	2	-22	133	32	-29	-4	-13	89	-28	GOBP_CAMERA_TYPE_EYE_DEVELOPMENT	cluster 8
106	50	140	81	103	50	20	57	-16	55	4	7	23	8	GOBP_PROTEIN_LOCALIZATION_TO_VACUOLE	cluster 8
166	0	148	107	125	-40	-78	137	4	29	-4	-9	96	6	GOBP_POSITIVE_REGULATION_OF_LEUKOCYTE_MIGRATION	cluster 8
116	-2	166	115	120	-40	-56	134	23	27	-2	-23	83	22	GOBP_POSITIVE_REGULATION_OF_SMALL_MOLECULE_METABOLIC_PROCESS	cluster 8
160	-26	116	107	25	-26	-62	133	50	71	6	19	100	8	GOBP_HYDROGEN_PEROXIDE_METABOLIC_PROCESS	cluster 8
142	-36	148	47	56	12	-8	76	39	25	6	17	132	22	GOBP_REGULATION_OF_CELL_SIZE	cluster 8
128	44	104	93	81	30	24	83	-8	5	-2	-7	103	0	GOBP_RESPONSE_TO_EXTRACELLULAR_STIMULUS	cluster 8
80	40	88	63	139	14	35	17	22	61	2	17	71	28	GOBP_NUCLEIC_ACID_PHOSPHODIESTER_BOND_HYDROLYSIS	cluster 8
136	-22	136	141	39	-22	-86	135	46	29	0	27	103	14	GOBP_INTRINSIC_APOPTOTIC_SIGNALING_PATHWAY_BY_P53_CLASS_MEDIATOR	cluster 8
72	-59	134	151	123	56	-1	86	32	-15	-6	-15	103	14	GOBP_CELL_JUNCTION_ORGANIZATION	cluster 8
122	-43	138	117	58	50	-2	115	44	8	0	1	31	36	GOBP_EPITHELIAL_TO_MESENCHYMAL_TRANSITION	cluster 8
158	-6	96	90	127	-12	-4	38	44	-31	4	35	119	16	GOBP_NEGATIVE_REGULATION_OF_TRANSFERASE_ACTIVITY	cluster 8
-46	42	128	143	103	36	34	91	-20	53	6	-3	89	18	GOBP_REGULATION_OF_CELL_MORPHOGENESIS	cluster 8
84	28	116	66	81	32	15	67	36	55	6	4	79	4	GOBP_REGULATION_OF_BODY_FLUID_LEVELS	cluster 8
32	90	132	104	59	46	-12	71	14	27	-4	7	101	6	GOBP_REGIONALIZATION	cluster 8
98	39	125	37	85	8	-2	135	10	37	3	9	64	23	GOBP_REGULATION_OF_EPIDERMIS_DEVELOPMENT	cluster 8
110	-81	142	135	143	14	-16	87	-8	49	4	7	81	4	GOBP_T_CELL_RECEPTOR_SIGNALING_PATHWAY	cluster 8
170	10	136	69	107	-42	-79	131	-10	35	0	17	109	6	GOBP_LEUKOCYTE_CHEMOTAXIS	cluster 8
164	24	134	72	135	22	-43	89	18	-29	-4	-3	77	2	GOBP_RESPONSE_TO_HORMONE	cluster 8
175	103	116	-19	55	-2	-14	75	29	29	4	-14	115	4	GOBP_LONG_CHAIN_FATTY_ACID_TRANSPORT	cluster 8
134	94	114	54	12	-12	-47	130	24	51	6	13	87	-4	GOBP_LYMPHOCYTE_APOPTOTIC_PROCESS	cluster 8
92	44	150	96	74	20	-11	26	8	53	2	5	65	32	GOBP_NEGATIVE_REGULATION_OF_ERK1_AND_ERK2_CASCADE	cluster 8
178	-100	146	41	41	46	-52	129	4	43	-2	27	152	0	GOBP_GROWTH	cluster 8
112	66	138	-12	103	42	-11	107	-24	27	4	5	93	1	GOBP_INTEGRIN_MEDIATED_SIGNALING_PATHWAY	cluster 8
98	-71	126	149	122	17	-20	58	26	35	4	3	91	6	GOBP_ANTIGEN_RECEPTOR_MEDIATED_SIGNALING_PATHWAY	cluster 8
148	6	102	55	5	50	-48	121	24	31	6	33	71	38	GOBP_NEGATIVE_REGULATION_OF_EXTRINSIC_APOPTOTIC_SIGNALING_PATHWAY	cluster 8
164	-40	144	109	13	46	-36	95	60	-33	-4	-11	131	2	GOBP_RESPONSE_TO_STEROID_HORMONE	cluster 8
104	34	89	126	66	47	-42	52	50	41	4	27	38	-1	GOBP_SPINDLE_ASSEMBLY	cluster 8
168	2	114	127	13	-44	4	73	70	-51	-4	-7	135	34	GOBP_MONOSACCHARIDE_METABOLIC_PROCESS	cluster 8
150	-30	132	53	115	34	-50	67	-4	5	0	31	103	26	GOBP_MAPK_CASCADE	cluster 8
150	-28	74	119	5	30	30	141	60	-42	-4	25	63	5	GOBP_NEGATIVE_REGULATION_OF_VASCULATURE_DEVELOPMENT	cluster 8
-110	-55	168	101	149	4	-10	138	50	73	0	-15	115	16	GOBP_POSITIVE_REGULATION_OF_CATION_CHANNEL_ACTIVITY	cluster 8
104	65	134	3	91	-10	-44	129	13	21	4	21	67	26	GOBP_TUBE_FORMATION	cluster 8
146	-31	152	117	-40	48	-29	127	-38	33	4	21	107	6	GOBP_REGULATION_OF_SUBSTRATE_ADHESION_DEPENDENT_CELL_SPREADING	cluster 8
118	22	78	85	52	16	2	97	14	63	4	29	30	12	GOBP_EXTRINSIC_APOPTOTIC_SIGNALING_PATHWAY_VIA_DEATH_DOMAIN_RECEPTORS	cluster 8
114	-22	170	11	111	56	-66	129	12	-17	0	-1	103	18	GOBP_POSITIVE_REGULATION_OF_EPITHELIAL_CELL_PROLIFERATION	cluster 8
84	20	134	119	49	48	-74	123	-32	37	6	11	87	6	GOBP_SUBSTRATE_ADHESION_DEPENDENT_CELL_SPREADING	cluster 8
98	-58	131	111	123	16	-29	101	-28	37	0	16	111	-14	GOBP_MAMMARY_GLAND_EPITHELIUM_DEVELOPMENT	cluster 8
106	103	130	64	133	-26	-76	73	-26	21	0	20	97	-4	GOBP_MONOCYTE_CHEMOTAXIS	cluster 8
125	-40	110	21	120	1	-22	92	10	41	0	19	112	20	GOBP_REGULATION_OF_LEUKOCYTE_DEGRANULATION	cluster 8
111	-20	163	-77	135	58	0	29	48	57	-6	-22	137	-8	GOBP_ACTIVATION_OF_INNATE_IMMUNE_RESPONSE	cluster 8
56	56	110	111	155	8	20	47	-8	19	2	11	11	4	GOBP_PROTEIN_KINASE_B_SIGNALING	cluster 8
137	-19	153	91	-10	10	-52	117	13	55	2	19	75	9	GOBP_DNA_DAMAGE_RESPONSE_SIGNAL_TRANSDUCTION_BY_P53_CLASS_MEDIATOR	cluster 8
100	-46	138	45	127	30	-80	119	24	61	0	-13	73	20	GOBP_REGULATION_OF_PEPTIDYL_TYROSINE_PHOSPHORYLATION	cluster 8
134	14	128	6	101	-20	-8	121	0	27	0	-13	103	4	GOBP_GRANULOCYTE_MIGRATION	cluster 8
132	-58	44	157	95	-16	-50	81	64	-3	6	27	95	18	GOBP_NEGATIVE_REGULATION_OF_PROTEIN_MODIFICATION_PROCESS	cluster 8
114	50	136	-6	85	48	-28	81	20	-19	-6	-15	121	9	GOBP_ANIMAL_ORGAN_MORPHOGENESIS	cluster 8
108	-56	148	101	79	48	-28	94	-4	-22	0	-7	87	42	GOBP_MESENCHYME_DEVELOPMENT	cluster 8
126	-76	176	109	119	-4	-8	37	38	-7	-6	3	87	-8	GOBP_RESPONSE_TO_AMYLOID_BETA	cluster 8
126	-102	144	41	15	10	10	63	40	49	4	23	133	28	GOBP_REGULATION_OF_EXTENT_OF_CELL_GROWTH	cluster 8
76	-44	92	127	111	14	-54	76	36	41	6	25	37	40	GOBP_CELLULAR_RESPONSE_TO_OXYGEN_LEVELS	cluster 8
132	-6	94	75	-25	19	-64	101	25	63	6	39	72	42	GOBP_REGULATION_OF_EXTRINSIC_APOPTOTIC_SIGNALING_PATHWAY	cluster 8
68	74	126	-22	93	-2	-28	129	-12	29	4	23	71	18	GOBP_EPITHELIAL_TUBE_FORMATION	cluster 8
166	41	28	126	-28	-50	4	85	72	-41	-4	1	135	36	GOBP_GLUCOSE_METABOLIC_PROCESS	cluster 8
148	37	110	19	79	27	-69	129	-16	7	-2	-15	141	-28	GOBP_CELLULAR_RESPONSE_TO_KETONE	cluster 8
146	-72	87	-5	79	42	1	111	38	-21	-4	5	139	20	GOBP_DEVELOPMENTAL_GROWTH	cluster 8
132	-68	24	141	73	-22	-28	103	48	-9	-6	5	129	42	GOBP_NEGATIVE_REGULATION_OF_MOLECULAR_FUNCTION	cluster 8
-44	-38	94	134	93	36	-22	117	6	47	4	13	119	4	GOBP_CELLULAR_RESPONSE_TO_CHEMICAL_STRESS	cluster 8
113	-70	128	45	87	16	-16	125	22	-7	-2	19	113	-12	GOBP_REGULATION_OF_CELLULAR_COMPONENT_SIZE	cluster 8
38	-60	144	135	103	-40	-22	56	56	16	-6	-18	117	40	GOBP_REGULATION_OF_NUCLEOTIDE_METABOLIC_PROCESS	cluster 8
68	75	126	-34	93	-3	-35	129	-12	31	4	23	71	18	GOBP_MORPHOGENESIS_OF_EMBRYONIC_EPITHELIUM	cluster 8
81	-31	164	41	151	14	-9	49	-4	-25	-6	-1	113	10	GOBP_NEGATIVE_REGULATION_OF_INFLAMMATORY_RESPONSE	cluster 8
75	98	136	-12	137	32	-55	71	-30	25	-2	-13	85	-2	GOBP_REGULATION_OF_MULTICELLULAR_ORGANISM_GROWTH	cluster 8
135	4	124	11	101	-22	-30	125	0	25	-4	-15	100	-10	GOBP_GRANULOCYTE_CHEMOTAXIS	cluster 8
98	28	30	77	65	50	36	99	-8	13	-2	-15	65	8	GOBP_OSSIFICATION	cluster 8
132	129	110	-44	36	3	-31	113	-2	29	6	7	53	3	GOBP_POSITIVE_REGULATION_OF_INTERLEUKIN_8_PRODUCTION	cluster 8
87	59	126	-55	93	-16	-27	113	10	23	4	23	91	4	GOBP_NEURAL_TUBE_FORMATION	cluster 8
[truncated: 77 more rows]
