# Supplementary material for: Axonal injury is a targetable driver of glioblastoma progression
Source: Nature. 2025 Aug 20;646(8084):452–61. doi: 10.1038/s41586-025-09411-2 (PMC12507684; doi:10.1038/s41586-025-09411-2)
Supplement: Supplementary file 3 — Supplementary Tables 1–10. [file 41586_2025_9411_MOESM3_ESM.zip › Supplementary_Table_6.xlsx]

## Sheet: Supplementary Table 6
Figure 2c
name	GO terms
Axon injury	GOBP_NEURON_PROJECTION_REGENERATION
Immune response	GOBP_ACTIVATION_OF_IMMUNE_RESPONSE
Cell death	GOBP_CELL_KILLING
Wound healing	GOBP_REGENERATION
Inflammation	GOBP_CYTOKINE_PRODUCTION_INVOLVED_IN_INFLAMMATORY_RESPONSE
Angiogenesis	GOBP_BLOOD_VESSEL_MORPHOGENESIS
Neuronal activity	GOBP_SYNAPTIC_TRANSMISSION_GABAERGIC
Figure 2e
name	GO terms
Axon injury	GOBP_NEURON_PROJECTION_REGENERATION
Immune response	GOBP_ACTIVATION_OF_IMMUNE_RESPONSE
Cell death	GOBP_CELL_KILLING
Wound healing	GOBP_REGENERATION
Inflammation	GOBP_CYTOKINE_PRODUCTION_INVOLVED_IN_INFLAMMATORY_RESPONSE
Angiogenesis	GOBP_BLOOD_VESSEL_MORPHOGENESIS
Neuronal activity	GOBP_SYNAPTIC_TRANSMISSION_GABAERGIC
Cell signalling	GOBP_REGULATION_OF_SIGNALING_RECEPTOR_ACTIVITY
Figure 2g, Extended Data Figure 2q
Name	GO terms
Axons	GOCC_AXON
Axonal injury response	GOBP_RESPONSE_TO_AXON_INJURY
Axonal regeneration	GOBP_NEURON_PROJECTION_REGENERATION
Neuronal death	GOBP_POSITIVE_REGULATION_OF_NEURON_DEATH
