# Supplementary material for: Axonal injury is a targetable driver of glioblastoma progression
Source: Nature. 2025 Aug 20;646(8084):452–61. doi: 10.1038/s41586-025-09411-2 (PMC12507684; doi:10.1038/s41586-025-09411-2)
Supplement: Supplementary file 3 — Supplementary Tables 1–10. [file 41586_2025_9411_MOESM3_ESM.zip › Supplementary_Table_7.xlsx]

## Sheet: Supplementary Table 7
gene
MBP
SCD
PTGDS
CNP
CRYAB
PLP1
TF
MOBP
SEPT4
CLDND1
LINC00844
MAG
ERMN
RNASE1
CNTN2
MARCKSL1
PIP4K2A
CSRP1
HSPA2
QKI
GPRC5B
CARNS1
MAL
PLLP
CLDN11
TSC22D4
TMEM144
GPM6B
PAQR6
FTH1
TUBA1A
GFAP
EFHD1
HTRA1
ABCA2
OPALIN
ENPP2
PLEKHB1
BIN1
PPP1R14A
TTYH2
APOD
NDRG1
EDIL3
PTMA
MOG
SIRT2
S100B
APLP1
PLA2G16
MYRF
TPPP3
FEZ1
AQP1
PLEKHH1
BCAS1
ELOVL1
CERCAM
LAMP2
LHPP
MTURN
NKX6-2
ANLN
PADI2
EVI2A
PMP22
SLC44A1
CBR1
AMER2
PREX1
SELENOP
LPAR1
GSN
OLIG1
BOK
PRR18
SHTN1
KIAA0930
SOX10
QDPR
CMTM5
SEMA3B
AATK
SEMA4D
DBI
SLAIN1
TP53INP2
MT3
KLK6
JAM3
SOX8
RASSF2
NCAM1
FAM107B
SUN2
TPPP
SPP1
HIPK2
CD9
GPR37
FGFR2
RHOU
UGT8
SEPT8
MTUS1
PHLDB1
HEPACAM
DAAM2
CFL2
C1orf198
CNDP1
GLDN
PCBP4
SCARB2
RTKN
FA2H
TMEM63A
FTL
SLCO1A2
ADAMTS4
TXNIP
SPOCK3
SPOCK1
BACE1
NDRG2
ZDHHC9
HHIP
CERS2
CDKN1C
SLC12A2
ADIRF
GOLGA7
SLC6A8
RHOG
LGI3
H3F3B
CA2
ZCCHC24
CDK18
CDC42EP1
SLC31A2
SLC48A1
ARHGAP23
VAMP3
AGT
DPYSL2
SECISBP2L
MID1IP1
PACS2
OMG
ADIPOR2
SCD5
ERBB3
GJB1
AIF1L
CADM4
SPARC
NPC1
RNF130
MT2A
FIS1
TMEM125
HDAC11
FGF1
SGK1
GJC2
MAPK8IP1
CTNNA1
PXK
MAP4K4
VWA1
PAQR4
AL359091.1
DDR1
FMNL2
TTLL7
ADARB2
NFASC
REEP3
GNAI1
INF2
PTP4A2
RNH1
ENDOD1
PTPRD
LIPA
CD81
PLEKHG3
TRIM2
DYSF
SORT1
DYNC1I2
AQP4
PDE1C
SEMA6A
FAXDC2
FBXO7
LGALS3BP
NENF
CLIC4
AC018647.1
TALDO1
TMEM151A
IPO13
DNAJB2
PCDH9
NINJ2
RAPGEF5
PRKCSH
PLPP2
TMEM235
PSAT1
SYNGR2
ZEB2
RALGDS
PHGDH
HIP1R
TMEM165
ZNF536
USP54
PDE8A
OLIG2
FSCN1
FOLH1
PAIP2B
TPRN
SCRG1
GLTP
SEPT2
TTYH1
C1orf122
TMC6
WNK1
B2M
PTK2
SRCIN1
KIF5C
DIP2B
TUBB4A
COL9A3
RHOA
FAM107A
B3GAT1
DOCK5
PHLPP1
YWHAQ
COL9A2
MPC1
GLUL
LAMP1
ANKRD40
GRM3
MAP7D1
RDX
NACAD
ROGDI
LITAF
TBCB
RBP7
FADS1
NIPAL3
DNER
ST18
ADD3
PKP4
TMEM98
WIPF1
FAU
DHCR7
CLMN
CD74
COL4A5
PDK4
MAP7
ABCA8
CNDP2
C1orf61
PSEN1
CNTNAP4
RNF13
PRRG1
DAZAP2
CCDC88A
ASPA
FAAH
SREBF1
GPIHBP1
MAN2A1
TMEM123
FAM102A
ATP8A1
GRHPR
EEF1D
TMEM206
LDB3
SYNJ2
BCAN
ARHGAP21
CHADL
SEPT7
PICALM
MVB12B
SEC14L5
GAB1
HHATL
PCSK6
METRN
PLPPR1
EFS
KIF1C
MAN2A2
COMT
EEF2
SIK3
SLC5A11
APLNR
HADHB
PLXNB1
TSPAN15
ETFB
NDUFS7
KCNMB4
SH3GL3
CYTH1
FNBP1
SNX22
C21orf91
DST
RFFL
CA14
TPT1
ARRDC2
SFT2D1
TECR
DYNC1LI2
ELOVL5
PHACTR3
TJP1
LANCL1
KIF5B
SLC24A2
DNM2
DOCK10
SALL1
MTMR10
NRBP2
TMBIM1
ELAVL3
SPTLC2
TMTC4
AC009041.2
LDLRAD4
LZTS2
LRP2
WSB1
TMEM189
CPNE2
CDK19
HSD17B4
CYP27A1
ABHD17B
TMCC2
LIMCH1
GATM
FAM124A
FRYL
GPR62
ALCAM
EEF1A1
PPP1R16B
SERINC5
FNTA
MT1M
RRBP1
LIPE
IGSF8
DNAH17
BEST1
GAMT
PMP2
CREB5
