# Supplementary material for: Axonal injury is a targetable driver of glioblastoma progression
Source: Nature. 2025 Aug 20;646(8084):452–61. doi: 10.1038/s41586-025-09411-2 (PMC12507684; doi:10.1038/s41586-025-09411-2)
Supplement: Supplementary file 3 — Supplementary Tables 1–10. [file 41586_2025_9411_MOESM3_ESM.zip › Supplementary_Table_8.xlsx]

## Sheet: Supplementary Table 8
Sample.ID	Estimated Number of Cells	Mean Reads per Cell	Median Genes per Cell	Number of Reads	Valid Barcodes	Sequencing Saturation	Q30 Bases in Barcode	Q30 Bases in RNA Read	Q30 Bases in UMI	Reads Mapped to Genome	Reads Mapped Confidently to Genome	Reads Mapped Confidently to Intergenic Regions	Reads Mapped Confidently to Intronic Regions	Reads Mapped Confidently to Exonic Regions	Reads Mapped Confidently to Transcriptome	Reads Mapped Antisense to Gene	Fraction Reads in Cells	Total Genes Detected	Median UMI Counts per Cell
WB_1	23562	25072	2581	590746529	0.945	0.552	0.973	0.965	0.979	0.971	0.954	0.027	0.205	0.722	0.852	0.071	0.926	26302	5846
WB_2	54569	22515	2767	1228608935	0.895	0.506	0.972	0.956	0.978	0.95	0.934	0.035	0.297	0.602	0.755	0.139	0.935	27056	5862
SB_1	8129	29693	3955	241376562	0.977	0.405	0.96	0.918	0.931	0.963	0.943	0.027	0.163	0.753	0.848	0.063	0.941	24806	12554
SB_2	9716	22066	3558	214397722	0.977	0.336	0.958	0.916	0.93	0.963	0.943	0.026	0.17	0.746	0.846	0.066	0.942	24892	10297
SB_3	6071	14843	2895	90112196	0.979	0.149	0.981	0.933	0.973	0.954	0.926	0.037	0.225	0.664	0.797	0.088	0.847	24514	6942
