# Supplementary material for: Axonal injury is a targetable driver of glioblastoma progression
Source: Nature. 2025 Aug 20;646(8084):452–61. doi: 10.1038/s41586-025-09411-2 (PMC12507684; doi:10.1038/s41586-025-09411-2)
Supplement: Supplementary file 3 — Supplementary Tables 1–10. [file 41586_2025_9411_MOESM3_ESM.zip › Supplementary_Table_9.xlsx]

## Sheet: Supplementary Table 9
cells	LABELS	replicates	genotypes	tdTomato	prediction.from.other.studies	copyKat
WB_1_CAAGCTAGTGCCGGTT-1	MG	1	WT	0	MG	diploid
WB_1_GTCCTCAGTTGTAAAG-1	MG	1	WT	1	MG	diploid
WB_1_GAAACCTTCCATTCAT-1	NPC-like	1	WT	0	TumoriCre-ProlifStemlike	diploid
WB_1_GTTGTAGCATTGACAC-1	MG	1	WT	0	MG	diploid
WB_1_GGCTGTGTCTTTCAGT-1	aNSC-like	1	WT	5	TumoriCre-Differentiatedlike1	diploid
WB_1_TCACATTTCAAGTTGC-1	MES-like	1	WT	5	TumoriCre-Differentiatedlike1	aneuploid
WB_1_ACAGAAATCTGAGAAA-1	OPC-like	1	WT	65	TumoriCre-Stemlike1	aneuploid
WB_1_CACTAAGGTAGGTAGC-1	EC	1	WT	2	EC	diploid
WB_1_GAAGGACTCACTTGGA-1	MES-like	1	WT	5	TumoriCre-Differentiatedlike1	aneuploid
WB_1_GTCACTCCACTGCTTC-1	EC	1	WT	1	Monocytes	diploid
WB_1_ATCCATTAGGTTGAGC-1	MG	1	WT	0	TAM 1	diploid
WB_1_TACGCTCCACTACCCT-1	EC	1	WT	0	EC	diploid
WB_1_TTCCAATCATAGGCGA-1	MG	1	WT	0	MAC	diploid
WB_1_GAGTCTATCCTAAGTG-1	OPC-like	1	WT	6	TumoriCre-Stemlike2	aneuploid
WB_1_GAGTGAGCACGACGCT-1	aNSC-like	1	WT	106	TumoriCre-ProlifStemlike	aneuploid
WB_1_CACTGTCGTACTAGCT-1	EC	1	WT	1	EC	diploid
WB_1_CCTACGTTCCTCTCGA-1	Pericytes	1	WT	21	TumoriCre-Differentiatedlike1	aneuploid
WB_1_GTCTGTCCACCTGATA-1	aNSC-like	1	WT	21	TumoriCre-Differentiatedlike1	aneuploid
WB_1_CGGGTCATCTAGCCAA-1	MG	1	WT	1	TAM 1	diploid
WB_1_AGTTAGCGTTCTTGCC-1	MG	1	WT	1	MG	diploid
WB_1_TCTCTGGCACCGTGCA-1	OPC	1	WT	7	Neuroendocrine	aneuploid
WB_1_TTGTTTGCAGGTGTGA-1	EC	1	WT	0	EC	diploid
WB_1_CACTGAATCCTATTGT-1	OPC-like	1	WT	61	DC1	aneuploid
WB_1_CATCCGTCAACGATTC-1	OPC-like	1	WT	15	Neuroendocrine	aneuploid
WB_1_CAGTTCCCAAGGTACG-1	MES-like	1	WT	0	TumoriCre-Differentiatedlike1	diploid
WB_1_AGTTAGCCATGGCCCA-1	MG	1	WT	2	DC	diploid
WB_1_CGATGCGCACCTCAGG-1	OPC-like	1	WT	44	TumoriCre-Differentiatedlike2	aneuploid
WB_1_AGACTCAGTCTCACGG-1	OPC-like	1	WT	134	DC1	aneuploid
WB_1_TTCATTGGTTGCTCGG-1	aNSC-like	1	WT	97	TumoriCre-ProlifStemlike	aneuploid
WB_1_TCATGCCTCATCGGGC-1	MG	1	WT	0	MAC	diploid
WB_1_CGTAAGTCAGAGGTAC-1	MG	1	WT	0	MAC	diploid
WB_1_TCGGGCAGTGCGTCGT-1	OPC-like	1	WT	12	aNSC1	diploid
WB_1_CAGCAATTCAAACCCA-1	EC	1	WT	0	EC	diploid
WB_1_TTTCCTCTCCCGTTGT-1	MG	1	WT	1	MG	diploid
WB_1_TTACCGCCAGTCGGAA-1	OPC-like	1	WT	34	TumoriCre-Stemlike2	aneuploid
WB_1_CCCTCAAAGTCATCGT-1	Astro	1	WT	0	ASC	diploid
WB_1_TATTCCACAATAGTAG-1	AC-like	1	WT	236	TumoriCre-Differentiatedlike1	aneuploid
WB_1_TCGTCCATCTGTCAGA-1	OPC-like	1	WT	36	TumoriCre-Stemlike1	aneuploid
WB_1_CAGATTGGTTCTCGCT-1	MG	1	WT	0	MG	diploid
WB_1_AACCACAAGCGAACTG-1	OPC	1	WT	0	TAM 1	diploid
WB_1_GAGACCCCAGTTTCAG-1	Astro	1	WT	0	TAM 1	diploid
WB_1_TGCAGTACAACCAGAG-1	EC	1	WT	0	EC	diploid
WB_1_GACTCTCGTATCTCTT-1	OPC-like	1	WT	43	TumoriCre-Stemlike1	aneuploid
WB_1_CTTGATTGTGGCCTCA-1	AC-like	1	WT	11	TumoriCre-Differentiatedlike2	diploid
WB_1_ACACTGACATCACAGT-1	EC	1	WT	1	EC	diploid
WB_1_TCATTTGCACTTCATT-1	TAP NB	1	WT	0	Neuroendocrine	diploid
WB_1_CAAAGAAGTAACGATA-1	MG	1	WT	1	TAM 1	diploid
WB_1_ATCGTGACAGCGCTTG-1	aNSC-like	1	WT	6	TumoriCre-ProlifStemlike	aneuploid
WB_1_GCGGAAACACTGCACG-1	MG	1	WT	1	TAM 1	diploid
WB_1_CACATGAGTGCGTCGT-1	MG	1	WT	0	MG	diploid
WB_1_GGATCTAGTCCGGATC-1	EC	1	WT	1	EC	diploid
WB_1_GCAACATGTGCGGATA-1	OPC-like	1	WT	40	TumoriCre-Stemlike2	aneuploid
WB_1_TGTTGAGTCCAAACCA-1	EC	1	WT	1	EC	diploid
WB_1_TTAGGGTTCGCCATAA-1	MG	1	WT	5	MAC	diploid
WB_1_TTTCAGTAGAGGTTAT-1	MES-like	1	WT	6	TumoriCre-Differentiatedlike1	aneuploid
WB_1_GGTGATTAGTATTCCG-1	MG	1	WT	1	TAM 2	diploid
WB_1_CTGGTCTGTGTGAGCA-1	EC	1	WT	6	EC	diploid
WB_1_GACACGCAGAGCAGAA-1	EC	1	WT	1	EC	diploid
WB_1_ACACAGTAGTGATAGT-1	MG	1	WT	1	MG	diploid
WB_1_GTACAGTAGAAATGGG-1	OPC-like	1	WT	31	TumoriCre-Stemlike2	aneuploid
WB_1_TTCATGTCAAGTATAG-1	MES-like	1	WT	76	EC	aneuploid
WB_1_TCAAGACCATAACTCG-1	Astro	1	WT	0	ASC	diploid
WB_1_ATCTTCAAGGTACAAT-1	MES-like	1	WT	7	EC	aneuploid
WB_1_TAACCAGTCCTACAAG-1	MG	1	WT	1	MG	diploid
WB_1_TAGGTACCACTTGGCG-1	MG	1	WT	0	MAC	diploid
WB_1_CCTCCTCAGCGTCAAG-1	MES-like	1	WT	15	TumoriCre-Differentiatedlike1	aneuploid
WB_1_ACGGGTCTCGCATTGA-1	OPC-like	1	WT	94	TumoriCre-Stemlike1	aneuploid
WB_1_CCGGACACAATGTCTG-1	EC	1	WT	0	EC	diploid
WB_1_CATACAGTCTGAATCG-1	OPC-like	1	WT	72	TumoriCre-Stemlike2	aneuploid
WB_1_AGCTCAACAAATACAG-1	MG	1	WT	1	TAM 1	diploid
WB_1_CCCGGAAGTCGTTATG-1	MG	1	WT	0	MAC	diploid
WB_1_GACCTTCCAGCGTGAA-1	OPC	1	WT	60	TumoriCre-Stemlike2	aneuploid
WB_1_GACTGATGTAGGTCAG-1	aNSC	1	WT	2	T cells	diploid
WB_1_GTGCGTGGTCAATCTG-1	EC	1	WT	2	EC	diploid
WB_1_GGTGGCTAGCCTAACT-1	EC	1	WT	0	EC	diploid
WB_1_AGAAGTAAGGCCTGAA-1	OPC-like	1	WT	26	TumoriCre-Stemlike2	aneuploid
WB_1_TAACCAGTCAGGAACG-1	MG	1	WT	0	MAC	diploid
WB_1_ATCACGAGTGAATATG-1	aNSC-like	1	WT	19	TumoriCre-Stemlike1	aneuploid
WB_1_AGTGCCGTCTATCGGA-1	OPC-like	1	WT	7	OPC	aneuploid
WB_1_CACGAATCAATCCTAG-1	OPC-like	1	WT	49	TumoriCre-Differentiatedlike1	diploid
WB_1_CACTGGGGTTGCAAGG-1	TAP NB	1	WT	0	DC4	diploid
WB_1_GTGCTGGTCTGGGATT-1	MG	1	WT	0	MG	diploid
WB_1_GTAATCGGTTGTTGAC-1	MG	1	WT	1	MAC	diploid
WB_1_AGGACTTTCCTTCAGC-1	MG	1	WT	2	MG	diploid
WB_1_GAGATGGAGAGCAGAA-1	Pericytes	1	WT	0	EC	diploid
WB_1_CATACAGAGGTGCTTT-1	MG	1	WT	1	MG	diploid
WB_1_ACCATTTGTCGTACTA-1	OPC-like	1	WT	49	T cells	diploid
WB_1_ATCGGATAGCAACAAT-1	OPC-like	1	WT	64	TumoriCre-Stemlike2	aneuploid
WB_1_CTGAATGTCATCACCC-1	MG	1	WT	0	MAC	diploid
WB_1_TGCTTGCCAGCCGGTT-1	EC	1	WT	0	EC	diploid
WB_1_TGTCCACCAGGTGGAT-1	OPC-like	1	WT	1	Neuroendocrine	aneuploid
WB_1_GCATGATCAGAGCGTA-1	MG	1	WT	0	MAC	diploid
WB_1_ATGGGTTAGGATACGC-1	T cells	1	WT	0	DC2	diploid
WB_1_GTACAGTAGTTCTCTT-1	MG	1	WT	0	MG	diploid
WB_1_AAAGGGCAGAGAGCAA-1	MG	1	WT	1	MG	diploid
WB_1_GGAACCCCAGAGATTA-1	Astro	1	WT	0	ASC	diploid
WB_1_TATTGCTGTTACGCCG-1	OPC-like	1	WT	20	TumoriCre-Stemlike2	aneuploid
WB_1_TGTGCGGGTGCATACT-1	OPC-like	1	WT	9	Neuroendocrine	aneuploid
WB_1_GATAGCTTCTCCTGAC-1	MG	1	WT	2	TAM 2	diploid
WB_1_AGGTTACCAAAGTATG-1	MG	1	WT	6	DC	diploid
WB_1_GAGGCCTCAGGAGACT-1	OPC-like	1	WT	15	TumoriCre-Stemlike2	aneuploid
WB_1_TGGGAGAAGTACCCTA-1	MG	1	WT	0	MG	diploid
WB_1_GTGTGATGTTGCAACT-1	MG	1	WT	1	MG	diploid
WB_1_TACGGTAAGGCCACTC-1	EC	1	WT	0	EC	diploid
WB_1_AGACCATAGAATTCAG-1	Astro	1	WT	1	ASC	diploid
WB_1_AAGACTCCAAGACCTT-1	OPC	1	WT	0	EC	diploid
WB_1_GACCAATTCTATTCGT-1	Pericytes	1	WT	0	EC	diploid
WB_1_AGTGACTTCACGGGCT-1	OPC	1	WT	42	TumoriCre-Stemlike1	aneuploid
WB_1_GATTTCTCATACTGTG-1	MG	1	WT	0	TAM 1	diploid
WB_1_GTAGATCCACGGCTAC-1	OPC-like	1	WT	35	TumoriCre-Stemlike1	aneuploid
WB_1_CCGAACGAGCGTATAA-1	MG	1	WT	0	TAM 1	diploid
WB_1_GGGTTTACAAAGAGTT-1	OPC-like	1	WT	23	TumoriCre-Stemlike2	aneuploid
WB_1_TTACAGGAGGGAGTTC-1	EC	1	WT	0	EC	diploid
WB_1_TGTTGAGCACCCAATA-1	OPC-like	1	WT	51	TumoriCre-Stemlike2	aneuploid
WB_1_CCGAACGCAGCACAAG-1	aNSC-like	1	WT	23	TumoriCre-Differentiatedlike1	aneuploid
WB_1_GTCATTTTCCGAGATT-1	EC	1	WT	0	EC	diploid
WB_1_ATCGTAGTCGATACTG-1	MG	1	WT	0	TAM 1	diploid
WB_1_GAACGTTGTTGCCAAT-1	aNSC	1	WT	43	TumoriCre-Stemlike2	aneuploid
WB_1_TCCGAAACAATCCTAG-1	AC-like	1	WT	11	TumoriCre-Differentiatedlike1	diploid
WB_1_TTCCTCTCAGTCGGTC-1	OPC	1	WT	18	TumoriCre-Stemlike2	aneuploid
WB_1_TGCTCCATCATCGCTC-1	MES-like	1	WT	6	TumoriCre-Differentiatedlike1	aneuploid
WB_1_ATCGTAGTCGCTGTCT-1	OPC-like	1	WT	67	TumoriCre-Differentiatedlike1	aneuploid
WB_1_GTCATTTCAGGCATGA-1	Astro	1	WT	0	TAM 1	diploid
WB_1_GATGATCCAAAGCTCT-1	OPC	1	WT	115	TumoriCre-Stemlike2	aneuploid
WB_1_AGTCATGCATCTATCT-1	MG	1	WT	2	DC	diploid
WB_1_AGAGCAGAGGACTATA-1	AC-like	1	WT	1	TumoriCre-Differentiatedlike2	diploid
WB_1_CCACGTTAGGTTGGAC-1	aNSC	1	WT	2	Neuroendocrine	diploid
WB_1_CCGATGGCAAGTGCAG-1	OPC-like	1	WT	27	TAP	diploid
WB_1_GGTGAAGGTGGAGGTT-1	OPC-like	1	WT	102	TumoriCre-Stemlike1	aneuploid
WB_1_TTCTGTAGTCTGTCCT-1	Astro	1	WT	1	TAM 1	diploid
WB_1_GGGTGTCGTTGGGCCT-1	aNSC-like	1	WT	26	TumoriCre-ProlifStemlike	aneuploid
WB_1_GCTTGGGAGCGACTTT-1	OPC-like	1	WT	16	TumoriCre-Stemlike1	aneuploid
WB_1_TGATTTCAGGAAAGGT-1	MG	1	WT	2	MAC	diploid
WB_1_GATGCTACAAGAGCTG-1	Astro	1	WT	0	ASC	diploid
WB_1_TATTGCTGTAGGAGGG-1	MG	1	WT	1	TAM 1	diploid
WB_1_TCGGGTGTCAAGTTGC-1	Astro	1	WT	0	ASC	diploid
WB_1_TAAGCGTTCACGGGAA-1	aNSC	1	WT	0	DC4	diploid
WB_1_TCTATACGTTTGTTCT-1	Astro	1	WT	1	ASC	diploid
WB_1_GTTCATTTCGCAAGAG-1	OPC	1	WT	15	TumoriCre-Stemlike2	aneuploid
WB_1_GAGTTTGAGCGTGTCC-1	Pericytes	1	WT	0	EC	diploid
WB_1_GCTGAATTCTAGACCA-1	AC-like	1	WT	1	TAM 1
WB_1_AACTTCTCACTGATTG-1	OPC-like	1	WT	13	TumoriCre-Stemlike2	aneuploid
WB_1_GCCGTGACATCATCCC-1	OPC-like	1	WT	70	TumoriCre-Stemlike1	aneuploid
WB_1_ATTCACTGTCGAATTC-1	MG	1	WT	0	MG	diploid
WB_1_GGATGTTTCCTTCTAA-1	OPC-like	1	WT	15	TumoriCre-Differentiatedlike1	aneuploid
WB_1_CGTGCTTGTCTTCATT-1	EC	1	WT	1	EC	diploid
WB_1_TACCGGGCAAAGGATT-1	OPC-like	1	WT	8	TumoriCre-Stemlike2	aneuploid
WB_1_ATGGTTGGTATCGAAA-1	MG	1	WT	0	MG	diploid
WB_1_TTCCAATCATTGAGGG-1	TAP NB	1	WT	1	DC1	diploid
WB_1_TGGGAGACAAACTAAG-1	aNSC-like	1	WT	52	TumoriCre-Stemlike1	aneuploid
WB_1_AGCGCCATCAGACAAA-1	EC	1	WT	0	EC	diploid
WB_1_ATCACAGCATAGGTTC-1	TAP NB	1	WT	0	Neuroendocrine	diploid
WB_1_ACTTCGCCAGAGGTAC-1	OPC-like	1	WT	18	TumoriCre-Stemlike2	aneuploid
WB_1_TCATGGAAGTCTACCA-1	OPC	1	WT	8	TAM 1	aneuploid
WB_1_TGGAGAGTCCTGCCAT-1	OPC-like	1	WT	93	TumoriCre-Stemlike2	aneuploid
WB_1_GAATCGTAGGGTACGT-1	MG	1	WT	1	MAC	diploid
WB_1_ACTACGACATTAGGAA-1	EpC	1	WT	1	TumoriCre-Differentiatedlike2	diploid
WB_1_TTGCCTGTCTACAGGT-1	aNSC-like	1	WT	127	TumoriCre-ProlifStemlike	aneuploid
WB_1_TAATCTCTCCGATCGG-1	OPC-like	1	WT	39	T cells	diploid
WB_1_ATTCAGGCACCAGTTA-1	T cells	1	WT	1	Monocytes	diploid
WB_1_TCGGATACAGAGATTA-1	OPC	1	WT	1	OLG	diploid
WB_1_TTGAACGCATCCGTGG-1	OPC-like	1	WT	2	Neuroendocrine	aneuploid
WB_1_CCACGAGGTGTGTGGA-1	MG	1	WT	1	DC	diploid
WB_1_CATGCAAGTTCAGGTT-1	aNSC	1	WT	72	TumoriCre-Stemlike2	aneuploid
WB_1_CTAACCCTCGGTCTGG-1	MG	1	WT	0	MG	diploid
WB_1_CTGATCCGTTGACTAC-1	OPC-like	1	WT	17	aNSC1	aneuploid
WB_1_ACTATGGCACCTCAGG-1	MG	1	WT	0	TAM 1	diploid
WB_1_ATCGGATGTGCCAAGA-1	aNSC-like	1	WT	18	TumoriCre-Stemlike1	aneuploid
WB_1_AAGTCGTTCAACTCTT-1	EC	1	WT	0	EC	diploid
WB_1_TCCCATGTCCAGCAAT-1	MG	1	WT	1	MG	diploid
WB_1_CCGGACAGTCGTGGTC-1	MG	1	WT	0	MG	diploid
WB_1_TTCCTCTGTAGGGTAC-1	MG	1	WT	2	Neuroendocrine	diploid
WB_1_TACCCACCACACGCCA-1	MG	1	WT	0	MG	diploid
WB_1_TAAGCACCATTGCCTC-1	OPC-like	1	WT	8	TumoriCre-Stemlike2	aneuploid
WB_1_CGGAGAACACGGCCAT-1	MG	1	WT	0	MG	diploid
WB_1_TGACGCGGTCTGTAAC-1	Astro	1	WT	0	TAM 1	diploid
WB_1_ATGATCGTCCACGTCT-1	EC	1	WT	0	EC	diploid
WB_1_TCTACCGAGCATGCGA-1	MES-like	1	WT	16	TumoriCre-Differentiatedlike1	aneuploid
WB_1_ATAGAGACATTGTCGA-1	MG	1	WT	1	TAM 2	diploid
WB_1_ACGTCCTCAGTTTCAG-1	NPC-like	1	WT	38	TumoriCre-ProlifStemlike	aneuploid
WB_1_GGATGTTGTTCTCCTG-1	OPC-like	1	WT	24	Monocytes	aneuploid
WB_1_GTAGATCAGTGAGGCT-1	EpC	1	WT	0	TumoriCre-Differentiatedlike2	diploid
WB_1_GCCAGTGGTGCTGATT-1	Astro	1	WT	1	ASC	diploid
WB_1_CGCCATTGTCTAGTGT-1	OPC-like	1	WT	107	EC	aneuploid
WB_1_TTACGTTTCATGCCAA-1	NPC-like	1	WT	44	TumoriCre-Stemlike2	aneuploid
WB_1_TAGAGTCTCACCCATC-1	OPC	1	WT	10	TumoriCre-ProlifStemlike	aneuploid
WB_1_GAAATGACACCAAAGG-1	OPC-like	1	WT	2	Neuroendocrine	aneuploid
WB_1_ACGATGTTCCGTCACT-1	OPC-like	1	WT	2	TumoriCre-Stemlike2	diploid
WB_1_CGTTGGGTCGCACGGT-1	OPC-like	1	WT	20	TumoriCre-Stemlike2	diploid
WB_1_TCCTTCTGTAGCTTAC-1	MG	1	WT	0	MAC	diploid
WB_1_AGGGTCCTCGTAGAGG-1	OPC-like	1	WT	18	TAM 1	aneuploid
WB_1_GAACACTGTAGGAGGG-1	AC-like	1	WT	11	TumoriCre-Differentiatedlike1	diploid
WB_1_GTGACGCAGTACTGGG-1	MG	1	WT	0	TAM 2	diploid
WB_1_AGGACTTTCCGTAATG-1	Astro	1	WT	0	TAM 1	diploid
WB_1_CATCGCTGTCGGCCTA-1	Astro	1	WT	1	Ciliated cells	diploid
WB_1_TTGGGCGTCTATGCCC-1	MES-like	1	WT	10	EC	aneuploid
WB_1_GTCGTTCTCACGGGCT-1	MG	1	WT	1	TAM 1	diploid
WB_1_CTGAATGGTACTAAGA-1	MG	1	WT	2	DC	diploid
WB_1_TAACTTCTCACTAGCA-1	MG	1	WT	0	TAM 2	diploid
WB_1_ACTGCAACACTACCCT-1	AC-like	1	WT	2	TumoriCre-Differentiatedlike1
WB_1_AGAACCTAGTGTTCAC-1	EC	1	WT	0	EC	diploid
WB_1_ATGTCCCCATGCGTGC-1	MG	1	WT	1	MAC	diploid
WB_1_ATAGACCAGCGTGTCC-1	AC-like	1	WT	110	TumoriCre-Differentiatedlike1	aneuploid
WB_1_GGTCACGGTTAGGCTT-1	OPC-like	1	WT	2	Neuroendocrine	aneuploid
WB_1_AGGCTGCTCGAACCAT-1	OPC-like	1	WT	1	TumoriCre-Stemlike2	diploid
WB_1_GGGCCATTCTCTCGCA-1	EC	1	WT	5	EC	diploid
WB_1_ATCGTCCCACATAACC-1	MG	1	WT	0	MAC	diploid
WB_1_TCCAGAATCTGGACCG-1	OPC-like	1	WT	177	TumoriCre-Stemlike2	aneuploid
WB_1_TATTGCTAGTAATACG-1	EC	1	WT	0	EC	diploid
WB_1_TCTTTGACATCTCAAG-1	OPC-like	1	WT	5	OPC	aneuploid
WB_1_TTACCATTCCACGTAA-1	aNSC-like	1	WT	83	prol. TAM	aneuploid
WB_1_CGGAACCGTCGCAGTC-1	MG	1	WT	0	MG	diploid
WB_1_TTGTGGAAGTTGCTCA-1	EC	1	WT	2	EC	diploid
WB_1_AGACACTAGGTCTGGA-1	AC-like	1	WT	24	TumoriCre-Differentiatedlike1	diploid
WB_1_AATTTCCAGGATGGCT-1	EC	1	WT	1	EC	diploid
WB_1_CTCGAGGGTAGCCCTG-1	EC	1	WT	1	EC	diploid
WB_1_GTAGTACAGGTCACTT-1	OPC-like	1	WT	117	TumoriCre-Stemlike1	aneuploid
WB_1_ATCGGCGGTCCGGCAT-1	MG	1	WT	1	MAC	diploid
WB_1_TCTCAGCGTCGTTATG-1	OPC-like	1	WT	39	TumoriCre-Stemlike2	aneuploid
WB_1_TCATCATGTATAGGGC-1	OPC	1	WT	2	TumoriCre-Stemlike2	diploid
WB_1_TTCATGTGTAGCGTAG-1	MG	1	WT	0	TAM 2	diploid
WB_1_TGCCGAGCAGATACCT-1	EC	1	WT	1	EC	diploid
WB_1_GACACGCTCTCGCCTA-1	MG	1	WT	1	MG	diploid
WB_1_CTTTCAATCCGGTAGC-1	AC-like	1	WT	25	ASC	aneuploid
WB_1_TAACTTCTCCTTTGAT-1	EpC	1	WT	0	TumoriCre-Differentiatedlike2	diploid
WB_1_GCCCAGACAGCTACAT-1	MG	1	WT	1	NEUT	diploid
WB_1_ACACAGTCAGGATTCT-1	OPC-like	1	WT	46	TumoriCre-Stemlike2	aneuploid
WB_1_AACCATGGTCTGTAGT-1	aNSC-like	1	WT	48	aNSC2	aneuploid
WB_1_GATCAGTTCCGTATAG-1	EC	1	WT	0	EC	diploid
WB_1_AGACCATTCCAGTACA-1	OPC-like	1	WT	90	TumoriCre-Stemlike2	aneuploid
WB_1_TGTTGGAGTCCCGTGA-1	MG	1	WT	1	MAC	diploid
WB_1_AGCGCCATCGCCATAA-1	EC	1	WT	0	EC	diploid
WB_1_TAGACCATCAAAGAAC-1	MG	1	WT	1	DC	diploid
WB_1_TATTTCGGTGGATCGA-1	OPC-like	1	WT	2	Neuroendocrine	aneuploid
WB_1_TCCATCGGTTGAGGAC-1	MG	1	WT	0	MG	diploid
WB_1_CTGGACGAGGCACTAG-1	MAC	1	WT	1	MAC	diploid
WB_1_CGGAATTTCTCAGGCG-1	OPC-like	1	WT	51	TumoriCre-Stemlike1	aneuploid
WB_1_TGAGGGAGTTGCTTGA-1	MG	1	WT	1	MAC	diploid
WB_1_GAGCCTGCACGCTGTG-1	Mn	1	WT	0	MAC	diploid
WB_1_CACGGGTCACGGAAGT-1	MAC	1	WT	14	prol. TAM	diploid
WB_1_ATGGAGGAGCTGAGTG-1	OPC-like	1	WT	11	aNSC1	diploid
WB_1_TTATTGCTCCGCACTT-1	MG	1	WT	1	MG	diploid
WB_1_GCCGTGAAGGTTCTTG-1	EC	1	WT	0	EC	diploid
WB_1_CCATAAGTCAGGCGAA-1	OPC-like	1	WT	72	TumoriCre-Stemlike2	aneuploid
WB_1_CACGGGTGTACTAAGA-1	MG	1	WT	0	MG	diploid
WB_1_GATTCTTAGATTGACA-1	MG	1	WT	0	TAM 1	diploid
WB_1_TTCATTGTCATGCCAA-1	MG	1	WT	1	MAC	diploid
WB_1_GAGAAATGTCGGTGAA-1	EC	1	WT	0	EC	diploid
WB_1_TTATTGCAGACTTGTC-1	AC-like	1	WT	19	TumoriCre-Differentiatedlike2	diploid
WB_1_ATAGAGAAGAGGCTGT-1	Astro	1	WT	0	ASC	diploid
WB_1_ACCAACACACTCTCGT-1	MG	1	WT	0	MAC	diploid
WB_1_TCCGAAAAGCGCTGCT-1	MG	1	WT	1	DC	diploid
WB_1_TACTGCCTCATTTCCA-1	MG	1	WT	1	MG	diploid
WB_1_AGATGAACACTCGATA-1	MG	1	WT	0	MG	diploid
WB_1_CAAGAGGGTACCTTCC-1	OPC-like	1	WT	2	TAM 1	aneuploid
WB_1_AACGAAAGTGGAACAC-1	MES-like	1	WT	50	EC	aneuploid
WB_1_TACTTGTTCTTCGTAT-1	OPC-like	1	WT	7	TumoriCre-Stemlike2	aneuploid
WB_1_TTCACGCGTGGAATGC-1	aNSC-like	1	WT	25	TumoriCre-Differentiatedlike1	diploid
WB_1_CAGCAATAGCACTTTG-1	MG	1	WT	0	MG	diploid
WB_1_TCATGGACAATTGCTG-1	OPC-like	1	WT	45	T cells	diploid
WB_1_GTGCTTCCAGTTGCGC-1	MG	1	WT	0	TAM 1	diploid
WB_1_TGTCCCACATAAGCGG-1	Astro	1	WT	0	ASC	diploid
WB_1_TTCAGGACAATGAACA-1	OPC	1	WT	7	Neuroendocrine	diploid
WB_1_TGAGGGAGTCGGTGTC-1	AC-like	1	WT	40	TumoriCre-Differentiatedlike1	aneuploid
WB_1_ACCTGAAGTCAAAGAT-1	aNSC-like	1	WT	58	TumoriCre-Stemlike1	aneuploid
WB_1_CTCATGCTCGGACAAG-1	EC	1	WT	0	EC	diploid
WB_1_CATGGATTCTCATTAC-1	TAP NB	1	WT	0	Neuroendocrine	diploid
WB_1_ACACTGAGTCTAGGCC-1	NPC-like	1	WT	82	TAP	aneuploid
WB_1_TCATTGTTCGCATTGA-1	AC-like	1	WT	27	TumoriCre-Differentiatedlike2	aneuploid
WB_1_CAAGGGATCTGGACTA-1	MG	1	WT	0	TAM 2	diploid
WB_1_CTGTCGTCACCCAAGC-1	OPC-like	1	WT	11	TumoriCre-Stemlike2	aneuploid
WB_1_GTAGAAACAGCTTTGA-1	OPC-like	1	WT	18	OPC	aneuploid
WB_1_GATGTTGTCGGCACTG-1	EC	1	WT	0	EC	diploid
WB_1_GATGTTGTCGGTGAAG-1	OPC-like	1	WT	12	T cells	diploid
WB_1_ATCAGGTAGGAGAATG-1	MES-like	1	WT	5	EC	aneuploid
WB_1_GGTGAAGGTAGCTGTT-1	AC-like	1	WT	66	ASC	aneuploid
WB_1_ATCCTATGTATCAAGA-1	EC	1	WT	0	EC	diploid
WB_1_TTTGTTGAGCTCACTA-1	OPC-like	1	WT	31	OPC	aneuploid
WB_1_CGTAAGTGTTACCTGA-1	OPC-like	1	WT	80	DC1	aneuploid
WB_1_GGTCACGTCTAGACCA-1	OPC-like	1	WT	29	TumoriCre-Stemlike2	aneuploid
WB_1_TCACATTCAGAGGCTA-1	NPC-like	1	WT	0	TumoriCre-ProlifStemlike	diploid
WB_1_TATTGGGGTCTTAGTG-1	MES-like	1	WT	12	EC	aneuploid
WB_1_GGCTGTGTCGACGATT-1	MG	1	WT	1	TAM 1	diploid
WB_1_CTACATTCATGACCCG-1	MG	1	WT	1	MG	diploid
WB_1_AATTTCCTCCATTCAT-1	OPC-like	1	WT	39	TumoriCre-Stemlike1	aneuploid
WB_1_GTGTTAGAGACTCTTG-1	OPC-like	1	WT	59	TumoriCre-Stemlike1	aneuploid
WB_1_TACTTGTTCTTAGCAG-1	EC	1	WT	1	EC	diploid
WB_1_TACGTCCAGTAGTCAA-1	OPC-like	1	WT	58	TumoriCre-Stemlike2	aneuploid
WB_1_CAACCTCCATCTATCT-1	EC	1	WT	0	EC	diploid
WB_1_CCGTAGGTCGCTACGG-1	OPC-like	1	WT	35	TumoriCre-Stemlike2	aneuploid
WB_1_ACGTACACAACACTAC-1	OPC-like	1	WT	2	Neuroendocrine	aneuploid
WB_1_CTTAGGAGTAGAATAC-1	MG	1	WT	1	TAM 2	diploid
WB_1_GCTGAATCAGGTTCAT-1	MG	1	WT	0	TAM 2	diploid
WB_1_TAAGCACCAGAACTCT-1	EC	1	WT	0	EC	diploid
WB_1_GGTTAACCACGTAGAG-1	MG	1	WT	0	MAC	diploid
WB_1_CCATAAGTCGATACGT-1	EC	1	WT	2	EC	diploid
WB_1_CATGCTCAGCGCCTTG-1	OPC-like	1	WT	36	TumoriCre-Stemlike2	aneuploid
WB_1_TCACACCGTCCACGCA-1	MG	1	WT	1	MG	diploid
WB_1_TTGATGGTCCGCAAAT-1	MG	1	WT	0	TAM 1	diploid
WB_1_CTGTGGGTCACCACAA-1	OPC-like	1	WT	23	TumoriCre-Stemlike1	aneuploid
WB_1_AGTAACCTCTGTCCCA-1	AC-like	1	WT	0	TumoriCre-Differentiatedlike1	diploid
WB_1_CTTTCGGAGCACAAAT-1	MES-like	1	WT	0	TumoriCre-Differentiatedlike1	aneuploid
WB_1_TCGGTCTTCAAACGTC-1	MG	1	WT	1	TAM 1	diploid
WB_1_CACATGATCAGTGTCA-1	Mn	1	WT	1	NEUT	diploid
WB_1_GAGTTTGGTTCTTGTT-1	NPC-like	1	WT	0	Mast	aneuploid
WB_1_ACAACCAGTTTCGACA-1	MG	1	WT	1	DC	diploid
WB_1_TCTGCCATCGAAGAAT-1	MG	1	WT	1	MAC	diploid
WB_1_GATCAGTTCGTGGTAT-1	MG	1	WT	0	TAM 1	diploid
WB_1_TCCACGTAGTTACGGG-1	OPC-like	1	WT	5	TumoriCre-Stemlike2	aneuploid
WB_1_CACAACATCGTTGTTT-1	MG	1	WT	0	MG	diploid
WB_1_GACCGTGCAGAAACCG-1	Astro	1	WT	0	ASC	diploid
WB_1_CGGACACGTGCCTGAC-1	Astro	1	WT	1	TAM 1	diploid
WB_1_CAGATTGGTGTACATC-1	MG	1	WT	0	MAC	diploid
WB_1_ACCATTTTCACGGTCG-1	aNSC-like	1	WT	26	TAP	diploid
WB_1_ATTCTACCAACTGCCG-1	MG	1	WT	1	MG	diploid
WB_1_CAGCAATAGCTAGATA-1	AC-like	1	WT	13	TumoriCre-Differentiatedlike1	aneuploid
WB_1_TAGATCGGTGGTTCTA-1	MG	1	WT	0	MG	diploid
WB_1_CTCCACACAGGTGAGT-1	Pericytes	1	WT	0	ABC	diploid
WB_1_GATCACACACGTCGGT-1	MG	1	WT	0	DC	diploid
WB_1_GCCAGCAGTTGCTAGT-1	T cells	1	WT	0	DC2	diploid
WB_1_GAATCACAGGTGCTGA-1	MG	1	WT	1	TAM 2	diploid
WB_1_GAGGCAACAAGCTGTT-1	EpC	1	WT	2	MG	diploid
WB_1_TCCTCGACATCCCGTT-1	EC	1	WT	0	EC	diploid
WB_1_AGCCAATTCAAACTGC-1	OPC-like	1	WT	62	TumoriCre-Stemlike2	aneuploid
WB_1_GGGTGAATCGGTTGTA-1	EC	1	WT	0	EC	diploid
WB_1_TAATCTCAGACGGAAA-1	T cells	1	WT	0	T cells	diploid
WB_1_TCACATTCATATCTCT-1	EC	1	WT	0	Monocytes	diploid
WB_1_TTCCGGTAGATACAGT-1	OPC	1	WT	1	Neuroendocrine	diploid
WB_1_AGTTCGACAACGCATT-1	MG	1	WT	0	TAM 1	diploid
WB_1_TAAGCACCATTCGGGC-1	aNSC	1	WT	126	TumoriCre-Stemlike1	aneuploid
WB_1_GGAATCTTCATGCATG-1	EC	1	WT	2	EC	diploid
WB_1_ATCCTATTCGTAGTGT-1	NPC-like	1	WT	60	TumoriCre-Stemlike2	aneuploid
WB_1_ATGGTTGGTTACGATC-1	AC-like	1	WT	5	TAM 1	diploid
WB_1_AATGGCTTCGAAACAA-1	Astro	1	WT	0	ASC	diploid
WB_1_CACCGTTGTGCCGAAA-1	MG	1	WT	0	TAM 1	diploid
WB_1_ACGTTCCTCGGACTGC-1	MG	1	WT	1	MG	diploid
WB_1_ATTCTACCAAATCGGG-1	T cells	1	WT	0	T cells	diploid
WB_1_TGGGAAGTCTCTATGT-1	MG	1	WT	0	TAM 1	diploid
WB_1_GGAACCCAGTGAGTTA-1	aNSC	1	WT	1	TumoriCre-ProlifStemlike	diploid
WB_1_GTTCCGTGTGCAAGAC-1	EpC	1	WT	1	TumoriCre-Differentiatedlike2	diploid
WB_1_GTACAACTCTCAGTCC-1	TAP NB	1	WT	1	Neuroendocrine	diploid
WB_1_AATTCCTTCTTCCCGA-1	OPC-like	1	WT	27	TumoriCre-Stemlike1	aneuploid
WB_1_CATAAGCCAGCAGGAT-1	MAC	1	WT	0	DC2	diploid
WB_1_AGGTTGTGTGTTCGAT-1	EC	1	WT	0	EC	diploid
WB_1_GTGTCCTCATAACGGG-1	TAP NB	1	WT	0	NB	diploid
WB_1_CAGATTGAGCAGTCTT-1	AC-like	1	WT	9	TAM 1	diploid
WB_1_ATCACTTAGGTAAACT-1	Astro	1	WT	0	ASC	diploid
WB_1_CCGGTGAAGAGGGTGG-1	MG	1	WT	1	MAC	diploid
WB_1_ATCGTGAGTCTCACAA-1	MG	1	WT	0	MAC	diploid
WB_1_GTCTAGATCTACCCAC-1	AC-like	1	WT	0	TumoriCre-Differentiatedlike2	diploid
WB_1_TGTAACGTCAAGTCGT-1	OPC-like	1	WT	66	TumoriCre-Stemlike1	aneuploid
WB_1_CACTTCGTCATTCACT-1	OPC-like	1	WT	5	aNSC1	diploid
WB_1_ACTGATGGTCAACGCC-1	EC	1	WT	1	EC	diploid
WB_1_AACGTCAAGTATTGCC-1	EC	1	WT	0	EC	diploid
WB_1_TACCTCGGTGTTGATC-1	EC	1	WT	0	PC	diploid
WB_1_CGTCAAAGTCCAATCA-1	AC-like	1	WT	10	OLG	aneuploid
WB_1_GTAAGTCGTTTCGATG-1	OPC-like	1	WT	9	mNEUR	aneuploid
WB_1_ATCGTAGCAGGGCTTC-1	EC	1	WT	0	EC	diploid
WB_1_AGCGTATGTAGCGATG-1	OPC	1	WT	21	TAM 1	aneuploid
WB_1_AGAGCCCGTCGTGCCA-1	MG	1	WT	0	MG	diploid
WB_1_CGTAGTAAGTTTCAGC-1	aNSC-like	1	WT	29	TumoriCre-Stemlike1	aneuploid
WB_1_AGCTACATCGTCAAAC-1	OPC-like	1	WT	30	aNSC1	diploid
WB_1_ATCTTCATCTGGTCAA-1	MG	1	WT	1	MG	diploid
WB_1_CAGTTCCTCGGCCCAA-1	EC	1	WT	0	EC	diploid
WB_1_AGATCCACATCGATAC-1	MG	1	WT	0	MG	diploid
WB_1_AGAACAAAGGAGGGTG-1	aNSC-like	1	WT	45	TumoriCre-Differentiatedlike1	diploid
WB_1_CTGTGAAAGGTCACTT-1	MG	1	WT	2	TAM 2	diploid
WB_1_AGTCTCCCACACGGTC-1	OPC-like	1	WT	20	TumoriCre-Stemlike2	aneuploid
WB_1_CATTTCACACATGACT-1	OPC-like	1	WT	26	OPC	aneuploid
WB_1_TGGGAAGCACTACCCT-1	MG	1	WT	1	DC	diploid
WB_1_AGTTAGCGTAGATGTA-1	MG	1	WT	1	TAM 1	diploid
WB_1_GGAAGTGGTCGAGATG-1	OPC-like	1	WT	17	TumoriCre-Stemlike2	aneuploid
WB_1_TATTGGGGTCTTCAAG-1	MG	1	WT	0	MG	diploid
WB_1_AAAGGATAGCATGGGT-1	AC-like	1	WT	7	ASC	diploid
WB_1_TATCGCCCAGGTCTCG-1	MAC	1	WT	45	MAC	aneuploid
WB_1_TGGTGATGTCCGGCAT-1	EC	1	WT	0	EC	diploid
WB_1_GCGGAAACAGCTCATA-1	aNSC-like	1	WT	53	TumoriCre-Differentiatedlike1	aneuploid
WB_1_GCGGAAAAGTTTCGAC-1	MES-like	1	WT	1	TumoriCre-Differentiatedlike1	aneuploid
WB_1_ATCGTCCCAGCTCATA-1	OPC-like	1	WT	38	Neuroendocrine	aneuploid
WB_1_CAGCAATAGCAACAAT-1	TAP NB	1	WT	0	Neuroendocrine	diploid
WB_1_CATGAGTCACTAAACC-1	MES-like	1	WT	7	Monocytes	aneuploid
WB_1_AATCGACAGCGCTTCG-1	Pericytes	1	WT	0	EC	diploid
WB_1_GAGAGGTCAGCTGCCA-1	Pericytes	1	WT	1	EC	diploid
WB_1_TCCTAATCACGTTCGG-1	TAP NB	1	WT	0	DC4	diploid
WB_1_GGGAAGTCATTCACAG-1	MG	1	WT	0	NEUT	diploid
WB_1_GATTCGAGTTGCCATA-1	aNSC	1	WT	38	TumoriCre-Differentiatedlike2	aneuploid
WB_1_GCTACCTCAGTGCGCT-1	AC-like	1	WT	7	TumoriCre-Stemlike1	diploid
WB_1_GCACGGTCAGCTGAGA-1	aNSC	1	WT	66	TAM 1	aneuploid
WB_1_TCAGCAATCCCATACC-1	MG	1	WT	0	MG	diploid
WB_1_GTTGAACGTGTGTACT-1	Pericytes	1	WT	0	EC	diploid
WB_1_TTCCGGTCACACGTGC-1	Pericytes	1	WT	0	ABC	diploid
WB_1_ACAGCCGGTCGCGGTT-1	MG	1	WT	0	MAC	diploid
WB_1_CGTGAATTCGGTCGAC-1	OPC-like	1	WT	5	TumoriCre-Stemlike2	diploid
WB_1_TTCTTGACATCGGTTA-1	MG	1	WT	0	MAC	diploid
WB_1_GGTGAAGGTATCGCTA-1	MG	1	WT	0	MG	diploid
WB_1_GTGATGTGTAAGAACT-1	EC	1	WT	1	EC	diploid
WB_1_TCTCTGGAGCCGAACA-1	MG	1	WT	1	MG	diploid
WB_1_TATCAGGAGCCTTTGA-1	MG	1	WT	0	MG	diploid
WB_1_ATACCTTCAGGCATTT-1	MG	1	WT	0	NEUT	diploid
WB_1_TTACAGGGTACCACGC-1	MG	1	WT	0	DC	diploid
WB_1_AGAGCAGTCACTGGTA-1	EC	1	WT	0	EC	diploid
WB_1_TTACGTTGTGGGATTG-1	Pericytes	1	WT	1	EC	diploid
WB_1_TCACATTTCTCCTGAC-1	MG	1	WT	1	MG	diploid
WB_1_GTAGTACTCGCTTACC-1	aNSC-like	1	WT	59	TumoriCre-Stemlike2	aneuploid
WB_1_TTTACCATCTCCGATC-1	CP	1	WT	7	TumoriCre-Differentiatedlike1	aneuploid
WB_1_GTCGCGAGTCACGTGC-1	OPC	1	WT	27	TAM 1	aneuploid
WB_1_ATCAGGTTCCAACACA-1	MG	1	WT	1	MAC	diploid
WB_1_TCCTCCCAGGCCTTCG-1	AC-like	1	WT	113	TumoriCre-Differentiatedlike2	aneuploid
WB_1_ACTGCAACAAGAAATC-1	MG	1	WT	0	TAM 2	diploid
WB_1_TCGGTCTGTAAGAACT-1	aNSC	1	WT	79	DC1	aneuploid
WB_1_TCTCCGACAACACTAC-1	OPC-like	1	WT	105	TumoriCre-Stemlike1	aneuploid
WB_1_TGTAGACAGATTCGCT-1	Astro	1	WT	1	EC	diploid
WB_1_ATGATCGCAGCTTCGG-1	Astro	1	WT	0	ASC	diploid
WB_1_GAAGGACTCGGTCTGG-1	EC	1	WT	1	EC	diploid
WB_1_ATTCTACGTTGGAGAC-1	EC	1	WT	0	EC	diploid
WB_1_ATGGTTGTCAGCGGAA-1	aNSC-like	1	WT	22	TumoriCre-Stemlike1	aneuploid
WB_1_ATTGTTCTCCTTCACG-1	OPC	1	WT	0	Neuroendocrine	diploid
WB_1_CAATTTCTCATTACTC-1	MES-like	1	WT	14	TumoriCre-Differentiatedlike1	aneuploid
WB_1_GTTACCCCATAATCGC-1	AC-like	1	WT	40	ASC	aneuploid
WB_1_TGCACGGGTAAGCGGT-1	aNSC-like	1	WT	28	TumoriCre-Stemlike1	aneuploid
WB_1_GTTGCGGAGCTCGTGC-1	OPC-like	1	WT	7	TumoriCre-Stemlike2	diploid
WB_1_TCCGTGTCATAGGTAA-1	TAP NB	1	WT	2	Neuroendocrine	diploid
WB_1_CAAGAGGGTCGCCACA-1	Mn	1	WT	0	NEUT	diploid
WB_1_CGTGCTTTCGCTGATA-1	Mn	1	WT	0	DC	diploid
WB_1_CACTGTCAGAGTCACG-1	EpC	1	WT	1	TumoriCre-Differentiatedlike2	diploid
WB_1_TCGGGACCAGCAGGAT-1	OPC-like	1	WT	19	TumoriCre-Stemlike2	aneuploid
WB_1_CCTCAGTAGGTTTACC-1	MG	1	WT	1	Neuroendocrine	diploid
WB_1_GTGGCGTAGTAACGAT-1	OPC	1	WT	0	T cells	diploid
WB_1_CAGATTGGTCATCACA-1	EC	1	WT	0	EC	diploid
WB_1_AAGACTCTCGAGCACC-1	MG	1	WT	0	MG	diploid
WB_1_CTGTCGTTCTTTACAC-1	MG	1	WT	0	TAM 1	diploid
WB_1_CTTTCGGGTATGCTTG-1	Astro	1	WT	0	ASC	diploid
WB_1_GTGTAACGTCCAAAGG-1	T cells	1	WT	0	Monocytes	diploid
WB_1_AGAGCCCAGTGCCAGA-1	OPC-like	1	WT	123	TumoriCre-Stemlike2	aneuploid
WB_1_ACAAGCTGTCTCGACG-1	OPC-like	1	WT	46	T cells	aneuploid
WB_1_CGTGAATGTGGGACAT-1	OPC-like	1	WT	20	TumoriCre-Stemlike1	aneuploid
WB_1_GCACGTGCATAGAAAC-1	OPC-like	1	WT	42	OPC	aneuploid
WB_1_CCTGCATGTTCTATCT-1	OPC	1	WT	24	prol. TAM	aneuploid
WB_1_CGTGCTTCAACGATTC-1	OPC-like	1	WT	49	TumoriCre-Stemlike2	aneuploid
WB_1_GTGCAGCCACAGTCAT-1	MG	1	WT	0	MAC	diploid
WB_1_CTCTCAGCAGCTTCCT-1	Pericytes	1	WT	0	EC	diploid
WB_1_CGCGTGACATGCAGGA-1	OPC-like	1	WT	6	OPC	aneuploid
WB_1_CTGTATTGTCGAAACG-1	AC-like	1	WT	174	TumoriCre-Differentiatedlike1	aneuploid
WB_1_CACTGAAGTGGTCTTA-1	aNSC-like	1	WT	69	TumoriCre-ProlifStemlike	aneuploid
WB_1_TTGCTGCCAATCTGCA-1	OPC	1	WT	62	Neuroendocrine	aneuploid
WB_1_TCCGATCTCACAATGC-1	EC	1	WT	0	EC	diploid
WB_1_TCGGGTGCATTGAAAG-1	NPC-like	1	WT	21	TumoriCre-Stemlike2	aneuploid
WB_1_AGGATAAGTCAACCAT-1	MG	1	WT	0	TAM 1	diploid
WB_1_GAACGTTGTAGCTTGT-1	MG	1	WT	0	MG	diploid
WB_1_GAGTTGTAGCCTCTGG-1	NPC-like	1	WT	33	DC2	aneuploid
WB_1_TTTCATGAGATCGGTG-1	OPC-like	1	WT	94	TumoriCre-Stemlike1	aneuploid
WB_1_GTGCTGGCATCCCACT-1	OPC-like	1	WT	0	TumoriCre-Stemlike1	diploid
WB_1_CAGTTAGTCTTCTTCC-1	OPC-like	1	WT	27	TumoriCre-Stemlike2	aneuploid
WB_1_TACCTCGGTGAGTCAG-1	EC	1	WT	0	EC	diploid
WB_1_CCTCATGCAAGATCCT-1	MAC	1	WT	14	TAM 1	aneuploid
WB_1_ATTACCTGTGAGAGGG-1	OPC-like	1	WT	55	TumoriCre-Stemlike1	aneuploid
WB_1_TTGAACGCAATGAGCG-1	aNSC-like	1	WT	2	prol. TAM	aneuploid
WB_1_GTCTTTAAGCCTGGAA-1	OPC	1	WT	71	Neuroendocrine	aneuploid
WB_1_TGAGGTTCATTCTCCG-1	OPC-like	1	WT	12	TumoriCre-Stemlike2	diploid
WB_1_ACCGTTCTCCCGAATA-1	MG	1	WT	0	MG	diploid
WB_1_AGACACTCACTGTTCC-1	MG	1	WT	0	MG	diploid
WB_1_AGAGAGCCACTAAACC-1	MG	1	WT	1	Neuroendocrine	diploid
WB_1_GCTGGGTAGTAGAATC-1	Astro	1	WT	0	ASC	diploid
WB_1_CAGAGCCGTGACTCGC-1	MG	1	WT	0	MG	diploid
WB_1_TTGACCCGTATAGGAT-1	OPC-like	1	WT	78	TumoriCre-Stemlike2	aneuploid
WB_1_GCATGATGTTCGTACA-1	MG	1	WT	0	MG	diploid
WB_1_GCACGGTGTACTCCGG-1	EC	1	WT	0	EC	diploid
WB_1_GACTCTCTCGCAGTGC-1	T cells	1	WT	2	T cells	diploid
WB_1_TCGGGCACAACCGCCA-1	Astro	1	WT	1	ASC	diploid
WB_1_ACGGTTACACCCATAA-1	EC	1	WT	0	EC	diploid
WB_1_TGCATGAGTTGCCGCA-1	EC	1	WT	2	EC	diploid
WB_1_GAGACCCCATCATGAC-1	OPC-like	1	WT	22	TumoriCre-Stemlike2	aneuploid
WB_1_CTTAGGATCCTCTAGC-1	EpC	1	WT	0	TumoriCre-Differentiatedlike2	diploid
WB_1_GTGCAGCTCGAGAACG-1	MG	1	WT	0	MG	diploid
WB_1_GGTTGTATCCTCTAAT-1	MG	1	WT	0	MAC	diploid
WB_1_CATCGGGTCTTCGGTC-1	MG	1	WT	0	MAC	diploid
WB_1_GGTTGTATCGAGTACT-1	MG	1	WT	0	MG	diploid
WB_1_GGTAATCTCCTACCGT-1	T cells	1	WT	0	DC2	diploid
WB_1_TTTACCATCCCTGGTT-1	EpC	1	WT	0	TumoriCre-Differentiatedlike2	diploid
WB_1_ACTATGGTCCGTGACG-1	aNSC-like	1	WT	17	TumoriCre-ProlifStemlike	aneuploid
WB_1_TCTCCGAAGATGAAGG-1	MG	1	WT	0	EC	diploid
WB_1_ACGTACAGTTGCCGCA-1	Astro	1	WT	1	ASC	diploid
WB_1_TGTTGAGCAGTCGCTG-1	MG	1	WT	0	TAM 2	diploid
WB_1_CTGATCCCACGAGGAT-1	MES-like	1	WT	17	Monocytes	aneuploid
WB_1_TTGTTGTCACTTCAGA-1	Astro	1	WT	0	ASC	diploid
WB_1_CGAGAAGCACCAGGTC-1	Astro	1	WT	0	ASC	diploid
WB_1_TTCCTCTTCCTAAACG-1	MG	1	WT	0	TAM 2	diploid
WB_1_CGTTGGGAGCCTTGAT-1	EC	1	WT	57	EC	aneuploid
WB_1_ACGCACGTCGAGTACT-1	OPC-like	1	WT	17	TumoriCre-Stemlike2	diploid
WB_1_TTTGACTAGAGGTCGT-1	MG	1	WT	1	TAM 1	diploid
WB_1_CTTAGGAAGATCGGTG-1	OPC-like	1	WT	11	OPC	diploid
WB_1_GTACAGTAGTGATTCC-1	MG	1	WT	0	TAM 1	diploid
WB_1_TGCTTGCTCGTCTAAG-1	MG	1	WT	1	MG	diploid
WB_1_CATAGACCATGACCCG-1	OPC-like	1	WT	28	TumoriCre-Differentiatedlike2	aneuploid
WB_1_CTCAGTCTCCATTTGT-1	T cells	1	WT	1	T cells	diploid
WB_1_AACCATGGTCGCCACA-1	Astro	1	WT	0	ASC	diploid
WB_1_TTGCCTGGTAGCTGAG-1	TAP NB	1	WT	0	mNEUR	diploid
WB_1_TCAGTGACAGCAATTC-1	MG	1	WT	2	MAC	diploid
WB_1_AAAGAACCACGAAGAC-1	MG	1	WT	0	MG	diploid
WB_1_ACGATCAAGGGTTGCA-1	OPC-like	1	WT	32	T cells	aneuploid
WB_1_TGACTCCCACTCATAG-1	MG	1	WT	1	MAC	diploid
WB_1_TTTCAGTAGTATGATG-1	AC-like	1	WT	56	ASC	aneuploid
WB_1_ACATGCAGTAACTTCG-1	OPC-like	1	WT	93	TumoriCre-Stemlike2	aneuploid
WB_1_CTTCTCTGTGACTCGC-1	AC-like	1	WT	5	TumoriCre-Differentiatedlike1	diploid
WB_1_GTATTGGCAGATTTCG-1	MG	1	WT	0	MG	diploid
WB_1_CAAGCTAGTCTTGTCC-1	Mn	1	WT	2	MAC	diploid
WB_1_TCATTCAAGCTGAAGC-1	MG	1	WT	0	MG	diploid
WB_1_GTCAAGTCATGACGAG-1	MG	1	WT	0	MG	diploid
WB_1_AAAGGGCCACTAACCA-1	OPC-like	1	WT	5	TumoriCre-Differentiatedlike1	diploid
WB_1_CTGCCATTCGACCAAT-1	Pericytes	1	WT	0	EC	diploid
WB_1_GGTGAAGGTACGTGAG-1	MG	1	WT	1	MG	diploid
WB_1_GCCATGGCACCAGTTA-1	OPC-like	1	WT	74	TumoriCre-Stemlike1	aneuploid
WB_1_TAGATCGCACCCTGAG-1	EC	1	WT	0	EC	diploid
WB_1_GCCCGAATCCTACTGC-1	OPC-like	1	WT	5	TumoriCre-Stemlike2	aneuploid
WB_1_ACTATGGAGAATGTTG-1	OPC-like	1	WT	25	T cells
WB_1_ATGCATGTCGACACTA-1	AC-like	1	WT	18	OLG	aneuploid
WB_1_GAAGGGTTCCGATAGT-1	OPC-like	1	WT	31	TumoriCre-Differentiatedlike1	aneuploid
WB_1_GTCAGCGGTTAGGACG-1	EC	1	WT	0	EC	diploid
WB_1_TCTAACTCATGCCGCA-1	EpC	1	WT	2	TumoriCre-Differentiatedlike2	diploid
WB_1_AAGCGAGCAGAATTCC-1	MES-like	1	WT	0	TumoriCre-Differentiatedlike1	aneuploid
WB_1_CGGAACCTCACGGGAA-1	EC	1	WT	2	EC	diploid
WB_1_ATACCTTGTATCAGCT-1	MG	1	WT	0	TAM 2	diploid
WB_1_TTGGGCGAGGTGCAGT-1	OPC-like	1	WT	70	TumoriCre-Stemlike2	aneuploid
WB_1_GAGCTGCCAATTGAAG-1	NPC-like	1	WT	19	aNSC1	aneuploid
WB_1_AGGATCTCATGACAGG-1	MG	1	WT	2	MG	diploid
WB_1_CTTCTAACAAATGAAC-1	OPC-like	1	WT	37	TumoriCre-Stemlike1	aneuploid
WB_1_TGCTTGCGTCAACGCC-1	aNSC-like	1	WT	31	TumoriCre-Stemlike1	aneuploid
WB_1_TTTGATCAGTCGAAGC-1	Astro	1	WT	0	ASC	diploid
WB_1_ACACCAATCGGCAGTC-1	AC-like	1	WT	6	TumoriCre-Differentiatedlike2	diploid
WB_1_GTCATTTTCCGTTTCG-1	OPC-like	1	WT	31	TumoriCre-Stemlike2	aneuploid
WB_1_CATCGGGAGACGTCCC-1	MG	1	WT	0	MAC	diploid
WB_1_GTAGATCCATGACGTT-1	OPC-like	1	WT	22	TumoriCre-Stemlike1	aneuploid
WB_1_GATTGGTGTGTTGAGG-1	NPC-like	1	WT	40	DC2	aneuploid
WB_1_AGCGCTGTCGCCGAGT-1	AC-like	1	WT	130	TumoriCre-Differentiatedlike2	aneuploid
WB_1_CCCGGAAGTTGTTTGG-1	T cells	1	WT	2	T cells	diploid
WB_1_TTCTAACGTGCTGCAC-1	MES-like	1	WT	7	ASC	aneuploid
WB_1_ACGCACGGTAGCTGAG-1	T cells	1	WT	2	T cells	diploid
WB_1_CTTCCGAGTAGCGCTC-1	EC	1	WT	0	EC	diploid
WB_1_CGTAATGCACAACGTT-1	MG	1	WT	0	DC	diploid
WB_1_AGCATCACATCGAACT-1	Astro	1	WT	0	ASC	diploid
WB_1_AAGCGTTTCTAGAGCT-1	OPC-like	1	WT	53	TumoriCre-Differentiatedlike1	aneuploid
WB_1_GACCTTCCAAATGCGG-1	MG	1	WT	0	MG	diploid
WB_1_CGCCAGATCCGCACGA-1	OPC	1	WT	93	TumoriCre-Stemlike2	aneuploid
WB_1_TTCCGGTAGTGATTCC-1	MG	1	WT	1	MG	diploid
WB_1_GTCAGCGGTCCTACAA-1	aNSC-like	1	WT	23	prol. TAM	aneuploid
WB_1_GTATTTCGTCGAGATG-1	Astro	1	WT	1	ASC	diploid
WB_1_TGGGTTAAGGGCAAGG-1	MG	1	WT	2	MG	diploid
WB_1_GACCCAGAGGGCAGAG-1	EC	1	WT	0	EC	diploid
WB_1_CCCGAAGTCTGCAGCG-1	Inflamed glia	1	WT	1	Monocytes	diploid
WB_1_ACTATTCCACAGCTGC-1	AC-like	1	WT	1	TumoriCre-Differentiatedlike1	diploid
WB_1_CGCAGGTAGGATTCCT-1	OPC-like	1	WT	2	TAM 1	aneuploid
WB_1_TCAGGGCAGTTCATCG-1	MG	1	WT	0	TAM 1	diploid
WB_1_CCGTAGGGTATACCTG-1	MG	1	WT	0	MG	diploid
WB_1_ATCGGATAGTGGAAAG-1	EC	1	WT	2	EC	aneuploid
WB_1_TCTGTCGTCAAATGAG-1	EC	1	WT	0	EC	diploid
WB_1_AGTCTCCAGCGAGGAG-1	OPC-like	1	WT	28	TumoriCre-Differentiatedlike1	aneuploid
WB_1_CCGAACGTCAAACCCA-1	MG	1	WT	0	MG	diploid
WB_1_ACGTAACTCGCCGAGT-1	OPC	1	WT	1	mNEUR	diploid
WB_1_AGTCACAAGTCTGGAG-1	aNSC-like	1	WT	25	TumoriCre-Differentiatedlike1	diploid
WB_1_GGGCTACCACAGTGTT-1	Astro	1	WT	2	ASC	diploid
WB_1_CTGCAGGGTGGATACG-1	aNSC-like	1	WT	66	TumoriCre-Stemlike1	aneuploid
WB_1_TCGCTCACAAGAGGCT-1	Astro	1	WT	0	ASC	diploid
WB_1_GTGGCGTGTTATTCTC-1	aNSC	1	WT	59	TumoriCre-Stemlike1	aneuploid
WB_1_CTATCCGCAGCTCGGT-1	MG	1	WT	0	MAC	diploid
WB_1_CGAGAAGAGCTCTTCC-1	MG	1	WT	0	MAC	diploid
WB_1_TGGGTTAAGTGCACCC-1	OPC-like	1	WT	39	T cells	diploid
WB_1_ATGAGGGGTACAGAAT-1	OPC-like	1	WT	53	TumoriCre-Stemlike2	aneuploid
WB_1_TGGAGAGGTCCGTACG-1	MES-like	1	WT	0	TumoriCre-Differentiatedlike1	aneuploid
WB_1_TATACCTTCTGAGTCA-1	EC	1	WT	0	EC	diploid
WB_1_TCACAAGGTCCACTCT-1	aNSC-like	1	WT	65	DC1	diploid
WB_1_ACAACCAAGGCCGCTT-1	OPC	1	WT	1	Neuroendocrine	diploid
WB_1_AGGTGTTGTCGTTGCG-1	aNSC-like	1	WT	53	TumoriCre-Stemlike1	aneuploid
WB_1_GTTGTCCCACTGATTG-1	OPC-like	1	WT	28	OPC	aneuploid
WB_1_GTCTTTACAGAGAGGG-1	Astro	1	WT	1	TAM 1	diploid
WB_1_GCGGAAATCACCGGTG-1	Astro	1	WT	2	ASC	diploid
WB_1_CATCAAGGTTCGGCGT-1	MG	1	WT	1	MAC	diploid
WB_1_TAAGCCAAGGTTTGAA-1	OPC	1	WT	1	Neuroendocrine	diploid
WB_1_TGGAGGAGTTTGACAC-1	MG	1	WT	1	DC	diploid
WB_1_CCGGTAGTCTGTCAGA-1	OPC-like	1	WT	85	DC2	aneuploid
WB_1_GATAGAAAGTTTCGAC-1	MG	1	WT	0	TAM 1	diploid
WB_1_GGCTTGGAGAAACACT-1	MG	1	WT	1	TAM 1	diploid
WB_1_GAGAGGTTCCGACAGC-1	MG	1	WT	0	TAM 1	diploid
WB_1_TCATACTCAGGTTACT-1	Astro	1	WT	1	TAM 1	diploid
WB_1_GGCTGTGTCGCTTTAT-1	OPC-like	1	WT	9	TumoriCre-Stemlike2	aneuploid
WB_1_AACGAAAGTTTACGTG-1	NPC-like	1	WT	0	Mast	aneuploid
WB_1_GCGAGAAGTTCGTACA-1	Astro	1	WT	2	ASC	diploid
WB_1_TATTGCTAGCAACCAG-1	Pericytes	1	WT	1	MG	diploid
WB_1_CGGCAGTAGCCTCATA-1	OPC-like	1	WT	24	TumoriCre-Stemlike2	aneuploid
WB_1_TGGGCGTAGATTAGTG-1	MG	1	WT	1	MG	diploid
WB_1_TCTGTCGAGTCGTTAC-1	OPC-like	1	WT	10	TumoriCre-Stemlike1	aneuploid
WB_1_GTCGTTCAGAATTGTG-1	OPC	1	WT	1	Monocytes	diploid
WB_1_ATTCAGGAGGTGGTTG-1	MG	1	WT	1	MG	diploid
WB_1_CATGCTCGTGTGAGCA-1	aNSC-like	1	WT	56	TumoriCre-ProlifStemlike	aneuploid
WB_1_AGCGTCGTCAGAACCT-1	OPC-like	1	WT	16	aNSC1	diploid
WB_1_ATGATCGCAACCAATC-1	MG	1	WT	0	TAM 1	diploid
WB_1_CTCAGAACACCACATA-1	EC	1	WT	0	EC	diploid
WB_1_ACGATCAGTATGCTTG-1	TAP NB	1	WT	0	NB	diploid
WB_1_CTCCCTCAGTCAATCC-1	MES-like	1	WT	17	TumoriCre-Differentiatedlike1	aneuploid
WB_1_TAGGTACGTCAACACT-1	OPC-like	1	WT	14	TumoriCre-Stemlike2	aneuploid
WB_1_TTCCTAACAACTGAAA-1	MG	1	WT	0	MG	diploid
WB_1_TTTGGTTGTGAATATG-1	MG	1	WT	0	MAC	diploid
WB_1_GTAATCGTCCTGGTCT-1	MG	1	WT	0	MG	diploid
WB_1_CCTAACCCACGCGCTA-1	EpC	1	WT	0	TumoriCre-Differentiatedlike2	diploid
WB_1_GTAGGTTGTCACCCTT-1	EC	1	WT	1	EC	diploid
WB_1_CAAGGGATCTACACTT-1	aNSC-like	1	WT	49	TumoriCre-ProlifStemlike	aneuploid
WB_1_CTCCCAAAGTGATCGG-1	OPC-like	1	WT	104	TumoriCre-Stemlike2	aneuploid
WB_1_GTAGAGGGTCCGGTCA-1	MG	1	WT	0	TAM 2	diploid
WB_1_GTGATGTCATTGAAAG-1	CP	1	WT	1	EC	diploid
WB_1_ACCATTTAGTTGTAGA-1	MG	1	WT	1	MAC	diploid
WB_1_TCGCACTCAAGTCCAT-1	Inflamed glia	1	WT	0	EC	diploid
WB_1_GTGTCCTCAGGCACTC-1	EC	1	WT	0	EC	diploid
WB_1_AGACCCGTCAGAGCAG-1	aNSC-like	1	WT	24	TumoriCre-ProlifStemlike	aneuploid
WB_1_CATTGCCTCATCCCGT-1	aNSC-like	1	WT	116	TumoriCre-ProlifStemlike	aneuploid
WB_1_CCACTTGCAACCGTGC-1	NPC-like	1	WT	64	TumoriCre-Differentiatedlike1	aneuploid
WB_1_CAACGGCGTCACGTGC-1	AC-like	1	WT	25	EC	aneuploid
WB_1_TGGAGGATCGTACACA-1	TAP NB	1	WT	0	Neuroendocrine	diploid
WB_1_CTACCCAAGTAGAATC-1	EC	1	WT	1	Ciliated cells	diploid
WB_1_TGAGGAGCAGAGAAAG-1	MG	1	WT	2	TAM 1	diploid
WB_1_CAAAGAATCGGCTTCT-1	AC-like	1	WT	0	TumoriCre-Differentiatedlike1	diploid
WB_1_CCACGAGGTATGATCC-1	Astro	1	WT	9	ASC	diploid
WB_1_ATCCGTCTCACTCCGT-1	MG	1	WT	1	MG	diploid
WB_1_CAGCGTGGTAACTTCG-1	MG	1	WT	1	MG	diploid
WB_1_AACCCAAGTGCAACGA-1	MG	1	WT	1	MG	diploid
WB_1_TAATCTCTCCCTCGTA-1	Pericytes	1	WT	0	EC	diploid
WB_1_TCACGGGGTCGTATTG-1	MG	1	WT	1	MG	diploid
WB_1_ATCCACCTCATCGCCT-1	OPC-like	1	WT	36	TumoriCre-Stemlike2	aneuploid
WB_1_CTGGTCTAGTGATGGC-1	OPC-like	1	WT	15	TumoriCre-Stemlike2	aneuploid
WB_1_CAGTTAGAGAGATTCA-1	Pericytes	1	WT	0	EC	diploid
WB_1_ACAAGCTGTGCCCTTT-1	AC-like	1	WT	14	TumoriCre-Stemlike1	aneuploid
WB_1_TCACACCCATGAGGGT-1	EC	1	WT	1	EC	diploid
WB_1_GTGAGCCTCTGCGGCA-1	MG	1	WT	0	MAC	diploid
WB_1_CATTCCGCAGAATGTA-1	Astro	1	WT	1	ASC	diploid
WB_1_TTTCCTCGTAGTTACC-1	NPC-like	1	WT	0	TumoriCre-ProlifStemlike	diploid
WB_1_GCATTAGGTACGAAAT-1	OPC-like	1	WT	60	TumoriCre-Stemlike2	aneuploid
WB_1_GAGAAATGTGATCGTT-1	OPC-like	1	WT	16	TumoriCre-Stemlike2	aneuploid
WB_1_TCCGATCAGGATATAC-1	MG	1	WT	0	TAM 1	diploid
WB_1_CAAGACTGTTACACAC-1	MAC	1	WT	7	TAM 1	diploid
WB_1_GGCGTCAGTCATGCAT-1	MG	1	WT	0	DC	diploid
WB_1_AGGCTGCGTCACTTAG-1	OPC	1	WT	0	TAM 1	diploid
WB_1_CTCCTCCTCGGTGCAC-1	OPC	1	WT	14	TAM 1	aneuploid
WB_1_GTTACAGCAGAAGCTG-1	Inflamed glia	1	WT	6	TAM 1	aneuploid
WB_1_CTGAATGAGACATAAC-1	AC-like	1	WT	0	TumoriCre-Differentiatedlike2	aneuploid
WB_1_ATCGTAGTCATTGCTT-1	EC	1	WT	0	EC	diploid
WB_1_CAGGGCTCACGACCTG-1	MES-like	1	WT	13	TumoriCre-Differentiatedlike1	aneuploid
WB_1_GAGGCCTCAATTGCGT-1	MAC	1	WT	0	MG	diploid
WB_1_TGAATGCAGAACGTGC-1	MES-like	1	WT	0	EC	aneuploid
WB_1_CCTCTCCCACAGGATG-1	T cells	1	WT	0	T cells	diploid
WB_1_AGTTAGCTCAAATGAG-1	OPC-like	1	WT	5	TumoriCre-Stemlike2	aneuploid
WB_1_ACGTTCCAGGTACTGG-1	MG	1	WT	0	DC	diploid
WB_1_GACCTTCTCAGAGCAG-1	aNSC-like	1	WT	21	TumoriCre-Stemlike1	diploid
WB_1_CTCTCAGGTACCGTCG-1	OPC	1	WT	0	TAM 1	diploid
WB_1_GGTGGCTGTACTTGTG-1	MG	1	WT	0	MG	diploid
WB_1_AGTCATGAGTCCCTAA-1	Pericytes	1	WT	0	EC	diploid
WB_1_TATCAGGTCCTTCAGC-1	Pericytes	1	WT	0	EC	diploid
WB_1_CACTGTCAGTGAGGTC-1	EC	1	WT	0	EC	diploid
WB_1_TCTGTCGTCAACCCGG-1	Astro	1	WT	0	ASC	diploid
WB_1_CAGTTCCCAACGAGGT-1	OPC-like	1	WT	48	TumoriCre-Stemlike2	aneuploid
WB_1_TAAGCACTCGCCGATG-1	MG	1	WT	1	TAM 2	diploid
WB_1_AGTGTTGCAAGAGTGC-1	OPC	1	WT	6	TumoriCre-Differentiatedlike1	aneuploid
WB_1_GTCAAGTCACGACGTC-1	aNSC-like	1	WT	34	TumoriCre-Stemlike1	aneuploid
WB_1_CATTGTTGTCTGTGTA-1	Astro	1	WT	1	ASC	diploid
WB_1_TGACAGTGTCTGTCAA-1	OPC-like	1	WT	32	T cells	diploid
WB_1_ACAGGGATCGCTTGAA-1	MG	1	WT	0	TAM 2	diploid
WB_1_AGATGAATCACTAGCA-1	MG	1	WT	1	MAC	diploid
WB_1_GGTTCTCGTGTTTACG-1	EC	1	WT	0	EC	diploid
WB_1_AGACCCGGTACAAGCG-1	MG	1	WT	1	MG	diploid
WB_1_ATCGTAGGTCTTGGTA-1	EC	1	WT	1	EC	diploid
WB_1_CAATGACGTAGGTACG-1	MG	1	WT	1	DC	diploid
WB_1_ATGGGAGGTCGAAGCA-1	MG	1	WT	2	DC	diploid
WB_1_TAGGAGGAGTACCGGA-1	OPC-like	1	WT	47	TumoriCre-Differentiatedlike1	aneuploid
WB_1_AATAGAGGTATGCGGA-1	Astro	1	WT	0	ASC	diploid
WB_1_TTAGGGTCATTGTACG-1	MG	1	WT	1	MG	diploid
WB_1_AAGTCGTAGATGTTCC-1	OPC-like	1	WT	20	aNSC1	diploid
WB_1_CATGAGTTCTCATTTG-1	OPC-like	1	WT	20	OPC	aneuploid
WB_1_GACTGATGTCGGCTAC-1	CP	1	WT	2	DC4	diploid
WB_1_TGGAGGAAGTTTGTCG-1	Pericytes	1	WT	1	EC	diploid
WB_1_ATGGATCTCGCCTATC-1	Astro	1	WT	0	ASC	diploid
WB_1_AGAACAAGTGATGTAA-1	MG	1	WT	1	MAC	diploid
WB_1_GGTTCTCAGACACACG-1	AC-like	1	WT	1	TumoriCre-Differentiatedlike1	diploid
WB_1_ACCCTTGGTTTGGGTT-1	EC	1	WT	0	EC	diploid
WB_1_TGATGCATCGGTAAGG-1	NPC-like	1	WT	64	TumoriCre-Stemlike1	aneuploid
WB_1_GTAGAAATCCACGGAC-1	MG	1	WT	0	TAM 1	diploid
WB_1_TATCTGTCACGCAAAG-1	EC	1	WT	0	EC	diploid
WB_1_AGTCATGCACGACAAG-1	MG	1	WT	0	MG	diploid
WB_1_TTGATGGGTGGACCTC-1	OPC-like	1	WT	7	OPC	aneuploid
WB_1_AACGTCAGTTTGACAC-1	T cells	1	WT	0	Mast	diploid
WB_1_GTGTTAGAGGGTGAAA-1	OPC-like	1	WT	7	T cells	diploid
WB_1_GGCTGTGAGAGTTGTA-1	OPC-like	1	WT	25	TumoriCre-Stemlike2	aneuploid
WB_1_CTTTCAATCAGTGTGT-1	Pericytes	1	WT	0	EC	diploid
WB_1_ACTTCGCGTTGCGGCT-1	MG	1	WT	0	MG	diploid
WB_1_TGGTGATAGCTCGTGC-1	MG	1	WT	1	MAC	diploid
WB_1_ATCGGCGTCAAGTGTC-1	MG	1	WT	1	MAC	diploid
WB_1_AGATGAATCCACTTTA-1	Astro	1	WT	0	ASC	diploid
WB_1_AGCCACGCAGGACTTT-1	AC-like	1	WT	63	TumoriCre-Differentiatedlike2	aneuploid
WB_1_ATTCTACCACTGTCCT-1	EC	1	WT	0	EC	diploid
WB_1_CGTGATATCAGGTGTT-1	AC-like	1	WT	45	TumoriCre-Differentiatedlike2	aneuploid
WB_1_GGAACCCAGGCACAAC-1	MG	1	WT	0	TAM 1	diploid
WB_1_GTCCCATGTTCTCCTG-1	aNSC-like	1	WT	17	TumoriCre-Stemlike2	aneuploid
WB_1_GGAATCTGTACTCGAT-1	OPC-like	1	WT	20	OPC	aneuploid
WB_1_AATCGACAGATGGCAC-1	OPC-like	1	WT	11	T cells	aneuploid
WB_1_CCTCAACGTGTCCACG-1	MG	1	WT	0	DC	diploid
WB_1_GGTAGAGTCCACTGGG-1	Pericytes	1	WT	0	EC	diploid
WB_1_AGCCACGAGTCTCGTA-1	EC	1	WT	0	EC	diploid
WB_1_CTTTCGGTCTCCAATT-1	TAP NB	1	WT	1	DC	diploid
WB_1_TCGGGTGGTGTTGATC-1	MG	1	WT	1	MAC	diploid
WB_1_TTCCTCTTCGTTAGTG-1	OPC-like	1	WT	0	TumoriCre-Stemlike2	aneuploid
WB_1_CAAGAGGAGCCTTTGA-1	MG	1	WT	1	MAC	diploid
WB_1_CCGGGTAAGATGTTGA-1	NPC-like	1	WT	14	ImmN	aneuploid
WB_1_CGTGTCTTCCGGTAAT-1	MG	1	WT	0	MAC	diploid
WB_1_ACTGCAACATCCTAAG-1	MG	1	WT	1	TAM 1	diploid
WB_1_TAATCTCTCTCTGCTG-1	MG	1	WT	2	TAM 2	diploid
WB_1_GCTACAATCGAGATAA-1	EC	1	WT	2	EC	diploid
WB_1_TCGGGACGTGACAACG-1	Pericytes	1	WT	0	EC	diploid
WB_1_CACTGGGCATACCACA-1	OPC-like	1	WT	14	TumoriCre-Stemlike2	aneuploid
WB_1_CTGAGCGAGTGCCAGA-1	AC-like	1	WT	21	TumoriCre-Differentiatedlike1	aneuploid
WB_1_ACCGTTCAGCCAGTAG-1	OPC-like	1	WT	52	T cells	aneuploid
WB_1_CGTAATGCAGTAACAA-1	MG	1	WT	0	MG	diploid
WB_1_CGCGTGACAAATCGGG-1	aNSC	1	WT	79	TumoriCre-Differentiatedlike1	diploid
WB_1_TGGGCGTAGATAGTCA-1	Astro	1	WT	55	ASC	aneuploid
WB_1_TAACACGCAGATTAAG-1	EC	1	WT	1	EC	diploid
WB_1_GTCCCATGTGAGAACC-1	MG	1	WT	1	TAM 1	diploid
WB_1_GTGCACGGTTACACAC-1	OPC-like	1	WT	20	TumoriCre-Stemlike2	aneuploid
WB_1_AGTCACAGTAGCGTAG-1	EC	1	WT	1	EC	diploid
WB_1_GAGTTGTAGGTTGAGC-1	OPC-like	1	WT	9	T cells	diploid
WB_1_TGTGTGAAGCTGACCC-1	OPC	1	WT	2	NB	diploid
WB_1_AGTAACCTCAAGGTGG-1	EC	1	WT	0	EC	diploid
WB_1_CTCTGGTTCCTAGAGT-1	MES-like	1	WT	1	TumoriCre-Differentiatedlike1	aneuploid
WB_1_ACGTCCTAGGTGGTTG-1	OPC-like	1	WT	43	TumoriCre-Stemlike2	aneuploid
WB_1_CAGTTAGTCTGAGCAT-1	aNSC-like	1	WT	136	TumoriCre-Stemlike1	aneuploid
WB_1_CCCGGAACATCCTTCG-1	OPC	1	WT	7	TumoriCre-Stemlike2	aneuploid
WB_1_AATTCCTGTTATAGAG-1	MG	1	WT	0	Neuroendocrine	diploid
WB_1_TTCTCTCTCCCATAAG-1	OPC-like	1	WT	24	TumoriCre-Stemlike1	aneuploid
WB_1_CAGATTGTCAAATGCC-1	EC	1	WT	0	EC	diploid
WB_1_TCACGGGGTAAGATTG-1	EpC	1	WT	0	TumoriCre-Differentiatedlike2	diploid
WB_1_GTGCAGCTCGTCTCAC-1	MG	1	WT	1	TAM 1	diploid
WB_1_AAAGGTAGTAATCAAG-1	MG	1	WT	0	Neuroendocrine	diploid
WB_1_ACATTTCGTTAAACAG-1	MG	1	WT	2	MG	diploid
WB_1_TCATCCGCATACATCG-1	AC-like	1	WT	10	TumoriCre-Differentiatedlike2	diploid
WB_1_CCTTGTGAGCTAGTTC-1	EC	1	WT	2	EC	diploid
WB_1_GAGCTGCAGTAACAGT-1	Astro	1	WT	0	ASC	diploid
WB_1_ATGACCAAGACTGAGC-1	AC-like	1	WT	40	ASC	aneuploid
WB_1_TCTGGCTGTTCCACGG-1	MG	1	WT	1	MAC	diploid
WB_1_AAGATAGAGTAACCGG-1	Astro	1	WT	1	ASC	diploid
WB_1_TGGGAGAGTGGTTCTA-1	Pericytes	1	WT	0	EC	diploid
WB_1_GGCAGTCCAAAGCGTG-1	MG	1	WT	0	MG	diploid
WB_1_CATGAGTTCCCATTCG-1	Pericytes	1	WT	0	EC	diploid
WB_1_GGTGTCGAGAAGTATC-1	T cells	1	WT	0	DC	diploid
WB_1_TAACCAGCAAACGGCA-1	EC	1	WT	1	EC	diploid
WB_1_AGATAGAGTCCCGGTA-1	OPC-like	1	WT	21	aNSC1	aneuploid
WB_1_TACTTCAAGTCCCGGT-1	MG	1	WT	1	EC	diploid
WB_1_ATACCGATCCTACGAA-1	OPC-like	1	WT	34	Neuroendocrine	aneuploid
WB_1_GCTTGGGCAGCATCTA-1	EC	1	WT	1	EC	diploid
WB_1_GGAGGTATCAAACTGC-1	MG	1	WT	0	DC	diploid
WB_1_TTGCTGCAGCCTAGGA-1	OPC	1	WT	1	OLG	diploid
WB_1_GTCGCGAGTATGGTTC-1	MES-like	1	WT	29	EC	aneuploid
WB_1_TCAGTTTCAATAAGGT-1	OPC-like	1	WT	62	TumoriCre-Stemlike1	aneuploid
WB_1_GTAACCACAATTCACG-1	Pericytes	1	WT	2	EC	diploid
WB_1_TTAGTCTTCGATCCCT-1	MG	1	WT	2	MG	diploid
WB_1_TGGGAGAGTTAGCGGA-1	Astro	1	WT	1	TAM 1	diploid
WB_1_CAGTTAGTCTGTGTGA-1	OPC-like	1	WT	13	TumoriCre-Differentiatedlike1	aneuploid
WB_1_GGGTGAAAGCTCCCTT-1	OPC-like	1	WT	81	TumoriCre-Stemlike1	aneuploid
WB_1_CTCCCTCCATGCAGCC-1	EC	1	WT	0	EC	diploid
WB_1_GTACAGTAGATCGCTT-1	OPC	1	WT	0	EC	diploid
WB_1_CTAGGTAGTGACAACG-1	MG	1	WT	1	MAC	diploid
WB_1_CAACCAAAGGCAGCTA-1	AC-like	1	WT	16	ASC	aneuploid
WB_1_CTACGGGCACTACGGC-1	OPC-like	1	WT	19	TumoriCre-Stemlike2	aneuploid
WB_1_TCGTAGACAGCATACT-1	aNSC-like	1	WT	7	aNSC1	diploid
WB_1_GTAGTACTCGCTTGAA-1	MG	1	WT	0	TAM 1	diploid
WB_1_TGACTCCAGTCGCTAT-1	aNSC-like	1	WT	83	T cells	aneuploid
WB_1_ACGGAAGTCCCTTGGT-1	MG	1	WT	0	MG	diploid
WB_1_CCCTTAGCAAGATGGC-1	MG	1	WT	1	MAC	diploid
WB_1_AGGAAATGTGCCCTTT-1	Pericytes	1	WT	0	EC	diploid
WB_1_GTTGCGGTCTACCAGA-1	OPC-like	1	WT	12	Monocytes	aneuploid
WB_1_CTGTCGTGTCCAGGTC-1	OPC-like	1	WT	5	OPC	aneuploid
WB_1_TCGCTTGTCCGACGGT-1	OPC-like	1	WT	32	DC2	diploid
WB_1_ATGGGTTCATTCCTAT-1	EC	1	WT	1	EC	diploid
WB_1_AATGACCCAAAGCAAT-1	AC-like	1	WT	5	ASC	diploid
WB_1_AAATGGAGTCTTGCTC-1	MG	1	WT	0	MG	diploid
WB_1_TCGACGGCAGCATACT-1	OPC-like	1	WT	31	TumoriCre-Stemlike2	aneuploid
WB_1_GCTTGGGCATGCGGTC-1	MES-like	1	WT	9	TumoriCre-Differentiatedlike1	aneuploid
WB_1_TGCTCCATCCTAAACG-1	T cells	1	WT	0	T cells	diploid
WB_1_CAGATACGTGTCGCTG-1	AC-like	1	WT	64	TAM 1	aneuploid
WB_1_AGAGAATTCAGACATC-1	EC	1	WT	1	EC	diploid
WB_1_GAGTCATCAGGCGATA-1	OPC-like	1	WT	23	TumoriCre-Stemlike2
WB_1_CTGCAGGCATGTGGTT-1	Astro	1	WT	0	ASC	diploid
WB_1_TCGACCTTCGAACCTA-1	Inflamed glia	1	WT	0	EC	diploid
WB_1_TGAATCGCATGAGATA-1	Pericytes	1	WT	0	EC	diploid
WB_1_GAGCCTGAGCTACGTT-1	MG	1	WT	0	MG	diploid
WB_1_TACGGTAAGCTAAGTA-1	OPC-like	1	WT	72	TumoriCre-Stemlike1	aneuploid
WB_1_CGAGGAACACCTGCAG-1	MG	1	WT	1	MAC	diploid
WB_1_TTGCTGCGTTGCATGT-1	Astro	1	WT	1	ASC	diploid
WB_1_ATTCCATTCTCATTTG-1	MG	1	WT	1	MG	diploid
WB_1_AACCATGCAAGCGCTC-1	MG	1	WT	1	TAM 2	diploid
WB_1_TTTGGAGTCAGCCCAG-1	Astro	1	WT	1	TAM 1	diploid
WB_1_AGTCTCCTCAAACGTC-1	EC	1	WT	2	EC	diploid
WB_1_TCTATCACATAGAGGC-1	OPC-like	1	WT	26	TumoriCre-Stemlike2	aneuploid
WB_1_GCGATCGGTCTTGAGT-1	OPC-like	1	WT	21	TumoriCre-Stemlike1	aneuploid
WB_1_CCGATGGAGCACGATG-1	MAC	1	WT	5	TAM 1	diploid
WB_1_TGCTTGCGTATACCCA-1	aNSC-like	1	WT	53	TumoriCre-ProlifStemlike	aneuploid
WB_1_TTGAACGTCACTGATG-1	MES-like	1	WT	16	TumoriCre-Differentiatedlike1	aneuploid
WB_1_TTGCTGCAGAGTAACT-1	OPC	1	WT	2	mNEUR	diploid
WB_1_TGTTCCGTCCCGGTAG-1	MG	1	WT	2	TAM 1	diploid
WB_1_AGACAAATCGGTCATA-1	OPC-like	1	WT	54	TumoriCre-Stemlike2	aneuploid
WB_1_AGTTCCCGTAGCTTTG-1	aNSC-like	1	WT	33	TumoriCre-Stemlike1	aneuploid
WB_1_GGTGGCTGTTTGGAGG-1	OPC-like	1	WT	44	TumoriCre-Stemlike1	aneuploid
WB_1_TCGAAGTTCGTAGCCG-1	MG	1	WT	0	MG	diploid
WB_1_AGATGAAAGGACATCG-1	MG	1	WT	0	MG	diploid
WB_1_TGGTACAGTCTACTGA-1	EC	1	WT	0	EC	diploid
WB_1_ATGGATCAGTAGGTTA-1	OPC-like	1	WT	137	TumoriCre-Stemlike2	aneuploid
WB_1_AGAGCAGCACCTAAAC-1	EC	1	WT	0	EC	diploid
WB_1_TGTTCATGTGAGTCAG-1	EC	1	WT	0	EC	diploid
WB_1_CTTAGGAGTTTGTTGG-1	OPC	1	WT	1	TAM 1	diploid
WB_1_TAAGCACAGTAAACTG-1	MG	1	WT	1	MAC	diploid
WB_1_AGAACCTAGAGGCTGT-1	OPC-like	1	WT	7	TumoriCre-Stemlike2	aneuploid
WB_1_GTTCGCTTCGTCCTTG-1	EC	1	WT	0	EC	diploid
WB_1_TCCTCGAAGTGATCGG-1	MES-like	1	WT	24	EC	aneuploid
WB_1_GGGCGTTGTACGAAAT-1	MG	1	WT	0	MG	diploid
WB_1_ATTATCCAGCGGATCA-1	OPC-like	1	WT	14	TAM 1	aneuploid
WB_1_GTTGTGAAGGCGAACT-1	OPC-like	1	WT	58	TumoriCre-Stemlike2	aneuploid
WB_1_CCATAAGCAGAGGGTT-1	AC-like	1	WT	15	TumoriCre-Differentiatedlike2	diploid
WB_1_GATGCTATCCTAGCTC-1	Inflamed glia	1	WT	0	EC	diploid
WB_1_TACAACGGTCCCACGA-1	Astro	1	WT	0	ASC	diploid
WB_1_TCGGGACTCAATCCGA-1	OPC-like	1	WT	22	TumoriCre-Stemlike2	aneuploid
WB_1_ATTCACTCAATCCTAG-1	OPC-like	1	WT	49	TumoriCre-Stemlike2	aneuploid
WB_1_ATCAGGTGTTATGTGC-1	OPC-like	1	WT	21	TumoriCre-Stemlike1	aneuploid
WB_1_TCAAGTGGTATCCTCC-1	aNSC-like	1	WT	23	T cells	diploid
WB_1_TGAACGTAGATGAACT-1	OPC	1	WT	0	Neuroendocrine	diploid
WB_1_TCCACGTGTGAGCAGT-1	Pericytes	1	WT	0	EC	diploid
WB_1_AGGACGACAAGTGACG-1	Astro	1	WT	1	ASC	diploid
WB_1_GCACATATCACCCATC-1	MG	1	WT	1	MG	diploid
WB_1_CCCTGATTCTCAGTCC-1	EC	1	WT	0	EC	diploid
WB_1_GTGAGTTTCTAAGCCA-1	MG	1	WT	1	MG	diploid
WB_1_TGCGGCAGTGTTCGAT-1	AC-like	1	WT	13	ASC	aneuploid
WB_1_TTGTTCACATCACAGT-1	EC	1	WT	0	EC	diploid
WB_1_GCACGGTTCTAGATCG-1	aNSC-like	1	WT	52	TumoriCre-Stemlike1	aneuploid
WB_1_CCGTAGGGTCGGTACC-1	MG	1	WT	1	MAC	diploid
WB_1_CGGGTCAGTAGCTTTG-1	OPC-like	1	WT	60	TumoriCre-Stemlike2	aneuploid
WB_1_ATATCCTTCGTGACTA-1	OPC-like	1	WT	0	TumoriCre-Stemlike2	aneuploid
WB_1_CGCGTGAGTAGGACCA-1	EC	1	WT	1	EC	diploid
WB_1_CTCATGCAGGTTAAAC-1	MG	1	WT	0	TAM 2	diploid
WB_1_GCAACCGGTACTTCCC-1	OPC-like	1	WT	36	EC	aneuploid
WB_1_GTAGAAAAGTACCCTA-1	Pericytes	1	WT	1	EC	diploid
WB_1_TGGATCAAGGGCAAGG-1	AC-like	1	WT	27	TumoriCre-Differentiatedlike1	aneuploid
WB_1_CGTTCTGAGAAACTGT-1	MG	1	WT	2	MAC	diploid
WB_1_GAGTTACGTTGCATAC-1	MG	1	WT	0	Neuroendocrine	diploid
WB_1_CGGGACTGTCGTGCCA-1	MG	1	WT	0	TAM 1	diploid
WB_1_CCTAAGACACCTGCAG-1	OPC	1	WT	0	Neuroendocrine	diploid
WB_1_GTCAAACTCACACCCT-1	MG	1	WT	0	DC	diploid
WB_1_CCACGAGCACCAACAT-1	MG	1	WT	1	MG	diploid
WB_1_TTCACGCTCTGCAGCG-1	OPC	1	WT	0	Neuroendocrine	diploid
WB_1_AAGTACCTCGGAAGGT-1	MG	1	WT	0	EC	diploid
WB_1_CCGTGAGAGATGATTG-1	NPC-like	1	WT	0	TumoriCre-ProlifStemlike	diploid
WB_1_GCTGCAGGTACGTTCA-1	MG	1	WT	0	MG	diploid
WB_1_TCTAACTAGCAAATCA-1	MG	1	WT	0	DC	diploid
WB_1_AAAGGGCAGCTCCGAC-1	MG	1	WT	1	MG	diploid
WB_1_TCCTCCCAGTGGTTCT-1	AC-like	1	WT	6	ASC	aneuploid
WB_1_TCGGGTGGTCTCAGGC-1	EC	1	WT	1	EC	diploid
WB_1_GTTGCGGAGTATAGGT-1	MG	1	WT	1	MAC	diploid
WB_1_GTTATGGAGTAGTGCG-1	MG	1	WT	2	TAM 1	diploid
WB_1_CCGATGGCAGCAGACA-1	OPC-like	1	WT	0	Neuroendocrine	aneuploid
WB_1_ATTCATCAGCATGATA-1	MG	1	WT	0	MAC	diploid
WB_1_TTCATTGGTGACCGTC-1	MG	1	WT	0	TAM 2	diploid
WB_1_GTAATCGTCGCCAGAC-1	AC-like	1	WT	41	aNSC1	diploid
WB_1_ACCTGTCCATCCGGCA-1	Pericytes	1	WT	1	EC	diploid
WB_1_CATACAGAGTATAGAC-1	MG	1	WT	1	DC	diploid
WB_1_TGATGGTTCGTAATGC-1	MG	1	WT	0	TAM 1	diploid
WB_1_ACCACAAGTGGAAGTC-1	MG	1	WT	1	MAC	diploid
WB_1_TGTGATGGTGTGTTTG-1	OPC-like	1	WT	21	TumoriCre-Stemlike1	aneuploid
WB_1_TGGAGGACATGACGAG-1	OPC-like	1	WT	29	Neuroendocrine	aneuploid
WB_1_GATAGCTCACCTCTAC-1	OPC-like	1	WT	53	TumoriCre-Stemlike1	aneuploid
WB_1_CACAGATTCGACCATA-1	aNSC-like	1	WT	85	TumoriCre-Stemlike1	aneuploid
WB_1_CTACTATCACCGTGAC-1	MG	1	WT	0	MAC	diploid
WB_1_CATTCTATCCTTCACG-1	Astro	1	WT	1	ASC	diploid
WB_1_TCCCATGCACTCCTGT-1	OPC-like	1	WT	28	TumoriCre-Stemlike2	aneuploid
WB_1_GGGTAGACACAGTACT-1	OPC	1	WT	0	Neuroendocrine	diploid
WB_1_GACACGCTCCTAGCTC-1	MG	1	WT	1	TAM 1	diploid
WB_1_CCTACGTTCTAGCCTC-1	OPC	1	WT	93	TAM 1	aneuploid
WB_1_CGTGCTTCATTGACCA-1	EC	1	WT	1	EC	diploid
WB_1_AGCTTCCTCGTAGAGG-1	MG	1	WT	1	TAM 2	diploid
WB_1_CAGCGTGAGCTGGCTC-1	MG	1	WT	1	DC	diploid
WB_1_AGGGTGAGTAGGAGGG-1	MG	1	WT	0	MG	diploid
WB_1_TATTTCGCAACCGCTG-1	Inflamed glia	1	WT	16	EC	aneuploid
WB_1_TGTAGACTCTTAGTTC-1	Astro	1	WT	1	ASC	diploid
WB_1_TGCGGCAGTACCGTCG-1	AC-like	1	WT	1	TumoriCre-Differentiatedlike2	diploid
WB_1_CGAGGCTGTGAGGCAT-1	MG	1	WT	0	TAM 1	diploid
WB_1_GATGGAGTCGCCATAA-1	MG	1	WT	0	TAM 2	diploid
WB_1_TGGAGGATCTTTGCAT-1	T cells	1	WT	0	T cells	diploid
WB_1_ACTCCCATCGGTCGGT-1	MG	1	WT	1	MAC	diploid
WB_1_TACGCTCCAACTCCCT-1	MG	1	WT	1	TAM 2	diploid
WB_1_ACTTCCGTCTCATGGA-1	OPC	1	WT	1	Neuroendocrine	aneuploid
WB_1_TCGACCTGTAAGGCCA-1	aNSC-like	1	WT	38	aNSC1	aneuploid
WB_1_CTTCCGATCTATACGG-1	MES-like	1	WT	1	EC	aneuploid
WB_1_TTACTGTGTGTGTGTT-1	MG	1	WT	0	MAC	diploid
WB_1_CTCATTACACTGTCCT-1	OPC-like	1	WT	76	TumoriCre-Stemlike2	aneuploid
WB_1_CGCCAGAGTCTTTCAT-1	OPC-like	1	WT	1	Neuroendocrine	aneuploid
WB_1_TACTTCACACGGGCTT-1	EC	1	WT	0	EC	diploid
WB_1_AGAAGTACAGCGGTTC-1	MG	1	WT	0	MG	diploid
WB_1_TGAGTCATCCAAGCTA-1	MG	1	WT	0	DC	diploid
WB_1_GAGGCCTTCATCCTAT-1	OPC	1	WT	0	Neuroendocrine	diploid
WB_1_CAGGGCTGTGTCGATT-1	T cells	1	WT	0	T cells	diploid
WB_1_CTCACTGTCATTGCTT-1	MG	1	WT	1	MG	diploid
WB_1_GTATTGGGTCTACGAT-1	MG	1	WT	1	MG	diploid
WB_1_AATAGAGCACCTGTCT-1	MG	1	WT	0	MAC	diploid
WB_1_CTCGAGGCATTGCTGA-1	MAC	1	WT	0	MAC	diploid
WB_1_AAGCCATGTGTCCCTT-1	OPC	1	WT	1	Neuroendocrine	diploid
WB_1_CAATACGCACTGAGGA-1	MAC	1	WT	1	MG	diploid
WB_1_TTTGGAGCAATAGTAG-1	OPC	1	WT	35	TumoriCre-Stemlike2	aneuploid
WB_1_GGATCTAGTGTGACCC-1	MG	1	WT	1	MAC	diploid
WB_1_GATGCTAGTTTCGGCG-1	MG	1	WT	0	MG	diploid
WB_1_GCCAGCAGTCATTGCA-1	EC	1	WT	0	EC	diploid
WB_1_GCGGATCAGCGCGTTC-1	OPC-like	1	WT	0	TumoriCre-Stemlike2	aneuploid
WB_1_CGTCCATGTTAATGAG-1	EC	1	WT	0	EC	diploid
WB_1_ACTATGGTCGTAATGC-1	OPC-like	1	WT	33	TumoriCre-Stemlike1	aneuploid
WB_1_TTACAGGGTTGCATCA-1	aNSC-like	1	WT	85	TumoriCre-ProlifStemlike	aneuploid
WB_1_CATGAGTAGATGCGAC-1	OPC-like	1	WT	9	DC4	aneuploid
WB_1_CTATCCGAGGCACCAA-1	MAC	1	WT	10	MG	diploid
WB_1_GATTTCTCAGGCACTC-1	OPC-like	1	WT	100	TumoriCre-Stemlike2	aneuploid
WB_1_TTGGGCGTCCGTGTGG-1	EC	1	WT	0	EC	diploid
WB_1_CCTCAGTTCGGACAAG-1	MAC	1	WT	0	MG	diploid
WB_1_ACAAGCTAGCCTGACC-1	NPC-like	1	WT	16	T cells	diploid
WB_1_GTGACGCTCATTGCTT-1	OPC-like	1	WT	42	TumoriCre-Stemlike1	aneuploid
WB_1_GTAATCGTCACCCTGT-1	MG	1	WT	0	MG	diploid
WB_1_GCTACCTCACGTTCGG-1	OPC-like	1	WT	29	TumoriCre-Stemlike1	aneuploid
WB_1_CCACGTTAGCTACTGT-1	MG	1	WT	0	MG	diploid
WB_1_GTAGATCAGATAACGT-1	AC-like	1	WT	17	TumoriCre-Differentiatedlike2	diploid
WB_1_TGGTAGTGTCACTACA-1	Astro	1	WT	0	ASC	diploid
WB_1_TACGTCCCAGCGTGCT-1	MG	1	WT	0	MG	diploid
WB_1_TGAATGCAGAGGTATT-1	OPC-like	1	WT	13	OPC	aneuploid
WB_1_TGTCCACGTCACCACG-1	MG	1	WT	1	MG	diploid
WB_1_GAGAGGTCAGTGTGGA-1	EC	1	WT	0	EC	diploid
WB_1_CTCCGATAGCTGGTGA-1	OPC-like	1	WT	29	OPC	diploid
WB_1_TTTAGTCGTGTTAGCT-1	MG	1	WT	1	MG	diploid
WB_1_ACACCAAGTGAATTGA-1	T cells	1	WT	0	Monocytes	diploid
WB_1_CCTCACATCTCCAATT-1	MG	1	WT	0	MG	diploid
WB_1_AATGCCACACACCTAA-1	MES-like	1	WT	86	TumoriCre-Differentiatedlike1	aneuploid
WB_1_GACAGCCTCCTGTAGA-1	MG	1	WT	1	TAM 1	diploid
WB_1_TATCTTGCAAAGAGTT-1	MG	1	WT	0	MG	diploid
WB_1_GTGATGTTCACGGTCG-1	MG	1	WT	1	MAC	diploid
WB_1_CGAGGCTCAGAGCCCT-1	OPC-like	1	WT	25	TumoriCre-Stemlike2	aneuploid
WB_1_CGGAACCGTAGGTGCA-1	MG	1	WT	1	DC	diploid
WB_1_TGAATCGGTCACGTGC-1	aNSC	1	WT	129	TumoriCre-Differentiatedlike1	aneuploid
WB_1_GAATAGACATAATGCC-1	MG	1	WT	0	MG	diploid
WB_1_GGAACCCTCGAGAAGC-1	TAP NB	1	WT	1	NB	diploid
WB_1_AGCCAGCGTCTAGGCC-1	MG	1	WT	1	MG	diploid
WB_1_GTTTGGAAGCTGGCCT-1	OPC-like	1	WT	44	TumoriCre-Stemlike2	aneuploid
WB_1_TTGGGTAGTCTAATCG-1	OPC	1	WT	62	TAM 1	aneuploid
WB_1_GGCTTGGGTCTTGCTC-1	EC	1	WT	0	PC	diploid
WB_1_TCCGTGTGTAGGAGTC-1	EpC	1	WT	1	TumoriCre-Differentiatedlike2	diploid
WB_1_CAATCGATCGCTACGG-1	Astro	1	WT	1	ASC	diploid
WB_1_CCACAAAAGACTTGTC-1	EC	1	WT	0	EC	diploid
WB_1_CTCACTGCAACAAGTA-1	OPC	1	WT	2	EC	diploid
WB_1_AATGAAGCATCTCATT-1	MG	1	WT	1	MAC	diploid
WB_1_TTCACGCAGGATGCGT-1	AC-like	1	WT	50	TumoriCre-Differentiatedlike2	aneuploid
WB_1_CATGCGGGTGAGCCAA-1	aNSC-like	1	WT	65	TumoriCre-ProlifStemlike	aneuploid
WB_1_TTGCTGCAGTCTAGCT-1	MES-like	1	WT	5	TumoriCre-Differentiatedlike1	aneuploid
WB_1_ACTTCCGTCCACTTTA-1	MG	1	WT	0	TAM 2	diploid
WB_1_CCTTTGGCAGGAGGTT-1	EC	1	WT	0	EC	diploid
WB_1_CTAAGTGTCTGGCCAG-1	Pericytes	1	WT	0	ABC	diploid
WB_1_TTTAGTCCACCAATTG-1	MAC	1	WT	0	prol. TAM	diploid
WB_1_GAGTGAGGTCCGGCAT-1	MG	1	WT	0	MAC	diploid
WB_1_TTACCATGTAGGTCAG-1	OPC-like	1	WT	25	TumoriCre-Stemlike1	aneuploid
WB_1_GGAATCTAGATAGGGA-1	aNSC-like	1	WT	79	TumoriCre-ProlifStemlike	aneuploid
WB_1_ACGTAGTCAATGCTCA-1	MG	1	WT	0	MG	diploid
WB_1_GTAGGAGCATCTGCGG-1	aNSC	1	WT	60	T cells	aneuploid
WB_1_TTACTGTGTTATGGTC-1	Mn	1	WT	13	Monocytes	diploid
WB_1_CACTGAATCGTGGCGT-1	Astro	1	WT	1	aNSC1	diploid
WB_1_GGGCCATTCTAACACG-1	OPC-like	1	WT	21	TumoriCre-Stemlike2	aneuploid
WB_1_GCATCTCTCCACGTAA-1	TAP NB	1	WT	0	Neuroendocrine	diploid
WB_1_GGGCTCAGTCGTGGTC-1	EC	1	WT	12	TumoriCre-Differentiatedlike2	diploid
WB_1_GGGCTACAGACTCTTG-1	OPC-like	1	WT	43	TumoriCre-Stemlike1	aneuploid
WB_1_TCCATCGAGTTGGACG-1	Astro	1	WT	1	ASC	diploid
WB_1_ATTCCTATCGTGGGAA-1	EC	1	WT	0	EC	diploid
WB_1_GCAGGCTGTGGATGAC-1	MG	1	WT	1	MG	diploid
WB_1_ACATTTCCACTAACCA-1	Astro	1	WT	0	ASC	diploid
WB_1_GCAGTTATCTAGGAAA-1	MG	1	WT	0	MG	diploid
WB_1_GAATCGTAGGCTTAAA-1	aNSC-like	1	WT	121	DC1	aneuploid
WB_1_TGAGCGCGTTTCTATC-1	MG	1	WT	0	MAC	diploid
WB_1_GTACAGTAGACGGAAA-1	EC	1	WT	13	EC	aneuploid
WB_1_CAAGACTGTAGTCTGT-1	EpC	1	WT	2	TumoriCre-Differentiatedlike2	diploid
WB_1_GGTGTCGTCTTGGAAC-1	MG	1	WT	7	TAM 1	diploid
WB_1_TTACAGGCAAGTCCAT-1	AC-like	1	WT	10	TumoriCre-Differentiatedlike1	diploid
WB_1_CTACGGGGTATTGAGA-1	MES-like	1	WT	11	TumoriCre-Differentiatedlike1	aneuploid
WB_1_ATTTACCGTCCTTGTC-1	EC	1	WT	0	EC	diploid
WB_1_AAGTCGTCAAATGATG-1	aNSC	1	WT	48	MAC	aneuploid
WB_1_ACATCCCCACCTGAAT-1	Astro	1	WT	7	TumoriCre-Differentiatedlike1	diploid
WB_1_AATGCCAAGACCTTTG-1	aNSC-like	1	WT	69	aNSC2	aneuploid
WB_1_TAGCACAGTCGTCTCT-1	OPC-like	1	WT	17	TumoriCre-Stemlike2	aneuploid
WB_1_TGGATCATCCCACAGG-1	OPC-like	1	WT	14	TumoriCre-Stemlike2	aneuploid
WB_1_TCAAGACCAGGCACTC-1	aNSC-like	1	WT	68	EC	aneuploid
WB_1_TCTTGCGGTGCTGATT-1	OPC	1	WT	0	EC	diploid
WB_1_TATTGCTCAGCCGTCA-1	MG	1	WT	2	TAM 1	diploid
WB_1_ACAGGGACATTCACCC-1	OPC-like	1	WT	53	Neuroendocrine	aneuploid
WB_1_CTGATCCCATGGCTGC-1	EC	1	WT	0	EC	diploid
WB_1_GAACACTGTGAGTAAT-1	aNSC-like	1	WT	34	NRP	aneuploid
WB_1_CCGGGTAGTGGCCCAT-1	EpC	1	WT	1	TumoriCre-Differentiatedlike2	diploid
WB_1_CCAAGCGCAGTCGGAA-1	Pericytes	1	WT	1	ABC	diploid
WB_1_TACACCCCAAACTCTG-1	aNSC	1	WT	1	TumoriCre-ProlifStemlike	diploid
WB_1_AAGTCGTGTTGGAGGT-1	OPC-like	1	WT	15	TumoriCre-Stemlike1	aneuploid
WB_1_GTCATTTTCACATCAG-1	MG	1	WT	0	DC	diploid
WB_1_CGCATGGCAACAGAGC-1	MG	1	WT	0	MG	diploid
WB_1_GGGACTCAGAACCCGA-1	EC	1	WT	1	EC	diploid
WB_1_GAGACCCAGCGTGCTC-1	AC-like	1	WT	131	TumoriCre-Differentiatedlike1	aneuploid
WB_1_TTACGTTCAGAGGGTT-1	OPC	1	WT	39	TumoriCre-Stemlike1	aneuploid
WB_1_GGTGTCGAGATAGTCA-1	EC	1	WT	0	EC	diploid
WB_1_ATCGTCCCATGGCGCT-1	aNSC-like	1	WT	33	prol. TAM	aneuploid
WB_1_CTGGACGAGAGAGAAC-1	aNSC-like	1	WT	34	DC2	diploid
WB_1_AGATGAAGTGGTCTTA-1	EC	1	WT	0	EC	diploid
WB_1_TTGGGTATCTAGGAAA-1	MG	1	WT	0	DC	diploid
WB_1_GGGTGAACAGTAGAAT-1	aNSC-like	1	WT	62	TumoriCre-ProlifStemlike	aneuploid
WB_1_AGGAATAAGGGTGAGG-1	EC	1	WT	2	EC	diploid
WB_1_TCTTGCGGTTACGCCG-1	EC	1	WT	0	EC	diploid
WB_1_AGTCAACTCCAAGCAT-1	MG	1	WT	1	TAM 1	diploid
WB_1_GTCCTCAAGGACTGGT-1	MG	1	WT	1	MG	diploid
WB_1_AAGCGTTTCGGTGAAG-1	aNSC-like	1	WT	29	aNSC2	aneuploid
WB_1_CGTGATACAGCACCCA-1	AC-like	1	WT	88	TumoriCre-Stemlike1	aneuploid
WB_1_CCAAGCGGTATTTCGG-1	MG	1	WT	0	DC	diploid
WB_1_GTTACCCAGAGAGTGA-1	aNSC-like	1	WT	131	TumoriCre-Stemlike1	aneuploid
WB_1_TAGGTTGGTAACATAG-1	OPC-like	1	WT	43	OPC	aneuploid
WB_1_ACGTACAAGCCAAGTG-1	MES-like	1	WT	2	TAM 1	aneuploid
WB_1_GGGTAGACAGGACGAT-1	MG	1	WT	0	MG	diploid
WB_1_CAGCAATAGCATACTC-1	MES-like	1	WT	1	ASC	aneuploid
WB_1_ATTATCCTCTCTCAAT-1	MG	1	WT	2	TAM 2	diploid
WB_1_GTGCGTGCATCCAATG-1	MG	1	WT	0	MG	diploid
WB_1_ACTCCCAGTGTTAAAG-1	aNSC-like	1	WT	32	TumoriCre-Stemlike1	aneuploid
WB_1_ATACCGACACATGGTT-1	MG	1	WT	2	Neuroendocrine	diploid
WB_1_GGGCGTTAGACAGCGT-1	MG	1	WT	0	MAC	diploid
WB_1_AGATCGTGTGACACGA-1	OPC-like	1	WT	90	DC1	aneuploid
WB_1_CGATCGGAGGCTTTCA-1	MG	1	WT	1	DC	diploid
WB_1_TCGAACATCGTCGGGT-1	MAC	1	WT	5	MG	diploid
WB_1_TCCATGCAGACTACGG-1	NPC-like	1	WT	62	TumoriCre-ProlifStemlike	aneuploid
WB_1_CGAGGCTCAACATACC-1	aNSC	1	WT	0	Neuroendocrine	diploid
WB_1_ACGGGTCTCTCATAGG-1	T cells	1	WT	2	Monocytes	diploid
WB_1_GGAGCAACACTCCTGT-1	MG	1	WT	0	MAC	diploid
WB_1_GGAGGTATCTTGGAAC-1	NPC-like	1	WT	0	Mast	aneuploid
WB_1_CACAGATTCGCTAGCG-1	OPC-like	1	WT	16	T cells	diploid
WB_1_TCGGGACGTGTAACGG-1	MG	1	WT	0	MG	diploid
WB_1_ACAGCCGTCAGTGATC-1	OPC-like	1	WT	103	TumoriCre-Stemlike1	aneuploid
WB_1_GTTCTATAGCGCATCC-1	aNSC-like	1	WT	1	Neuroendocrine	aneuploid
WB_1_AATCACGCAAGCGATG-1	AC-like	1	WT	8	ASC	aneuploid
WB_1_CCTTCAGCAGTAGATA-1	EC	1	WT	0	EC	diploid
WB_1_CATAAGCTCCGTTGGG-1	TAP NB	1	WT	0	Neuroendocrine	diploid
WB_1_TACACCCGTTGGAGAC-1	AC-like	1	WT	0	TumoriCre-Differentiatedlike2	diploid
WB_1_CATACTTTCCAGCTCT-1	OPC	1	WT	0	Neuroendocrine	diploid
WB_1_CTAAGTGGTCTACACA-1	OPC-like	1	WT	20	TumoriCre-Stemlike1	aneuploid
WB_1_AATTTCCTCGTTATCT-1	AC-like	1	WT	12	TumoriCre-Differentiatedlike1	diploid
WB_1_GATCACAAGATGTTGA-1	MG	1	WT	0	MAC	diploid
WB_1_AGCGCTGGTACGAGCA-1	Inflamed glia	1	WT	0	TAM 1	diploid
WB_1_GGATCTATCCAGGACC-1	OPC-like	1	WT	13	DC2	diploid
WB_1_TCTACCGCAAATGAGT-1	OPC	1	WT	13	TumoriCre-Stemlike2	aneuploid
WB_1_ACGTACACACTACGGC-1	EC	1	WT	0	EC	diploid
WB_1_TTCCTCTCAGGTCAGA-1	OPC-like	1	WT	15	Neuroendocrine	aneuploid
WB_1_TTGTTTGGTCTGTCAA-1	MG	1	WT	2	MAC	diploid
WB_1_CTGCGAGTCTCGTTTA-1	OPC	1	WT	40	TumoriCre-Stemlike2	aneuploid
WB_1_TCACACCGTCCAGGTC-1	MG	1	WT	2	MG	diploid
WB_1_GTCTCACTCCAAGAGG-1	OPC	1	WT	10	TumoriCre-Stemlike2	aneuploid
WB_1_GAGTCATTCACCGCTT-1	MG	1	WT	1	MG	diploid
WB_1_GACTGATAGCTCGACC-1	OPC	1	WT	1	Neuroendocrine	diploid
WB_1_GAAGGACGTTGCCGCA-1	OPC-like	1	WT	58	aNSC1	aneuploid
WB_1_CTCAATTAGCAACCAG-1	AC-like	1	WT	10	TumoriCre-Differentiatedlike1	diploid
WB_1_CAATCGAGTGTTGCCG-1	MG	1	WT	0	TAM 1	diploid
WB_1_TCATATCGTGAATTAG-1	OPC-like	1	WT	27	TumoriCre-Stemlike2	aneuploid
WB_1_GTAGCTAAGCGCACAA-1	MG	1	WT	1	MG	diploid
WB_1_AGGGTTTGTAACCCGC-1	MG	1	WT	0	MG	diploid
WB_1_GGAGATGTCTGAGGCC-1	MG	1	WT	0	DC	diploid
WB_1_ATGCGATTCTGGCCGA-1	OPC-like	1	WT	80	TumoriCre-Stemlike2	aneuploid
WB_1_TGGGCGTCACGACAAG-1	OPC-like	1	WT	37	OPC	aneuploid
WB_1_TCATCCGCACTGAGTT-1	NPC-like	1	WT	18	TumoriCre-Stemlike2	aneuploid
WB_1_CATGCCTTCTTGAACG-1	MG	1	WT	0	MG	diploid
WB_1_CCGGTAGTCTCTCGAC-1	T cells	1	WT	0	T cells	diploid
WB_1_GAGTCATAGAGGCGTT-1	MG	1	WT	0	DC	diploid
WB_1_GTCTTTATCGGTCGAC-1	OPC-like	1	WT	43	Neuroendocrine	aneuploid
WB_1_GCCATTCCAAGCGAGT-1	OPC-like	1	WT	78	aNSC1	aneuploid
WB_1_TTGCCTGTCGCTAGCG-1	AC-like	1	WT	21	TumoriCre-Differentiatedlike2	aneuploid
WB_1_CGGGTCATCGCATAGT-1	Pericytes	1	WT	2	EC	diploid
WB_1_ATACCGACACGCGCAT-1	OPC-like	1	WT	7	TumoriCre-Stemlike2	diploid
WB_1_TAGGAGGGTACTAAGA-1	MG	1	WT	0	MAC	diploid
WB_1_CCGCAAGTCGCCTAGG-1	OPC	1	WT	2	ASC	diploid
WB_1_CAATCGAGTTCAAAGA-1	OPC-like	1	WT	25	TumoriCre-Stemlike1	aneuploid
WB_1_CGTTCTGCAGATCATC-1	MG	1	WT	0	MG	diploid
WB_1_TTCATGTGTATTGAGA-1	MG	1	WT	0	MG	diploid
WB_1_GTTCGCTTCAGCGCAC-1	AC-like	1	WT	41	ASC	aneuploid
WB_1_GCGAGAATCCAACTGA-1	OPC-like	1	WT	2	TumoriCre-Stemlike2	aneuploid
WB_1_AGGGCCTGTGATTGGG-1	OPC-like	1	WT	10	Monocytes	aneuploid
WB_1_CCTTGTGGTAGTTAGA-1	MG	1	WT	0	TAM 2	diploid
WB_1_ATTCTTGGTCTTGAAC-1	MG	1	WT	0	MAC	diploid
WB_1_GCAGCTGTCTCATGGA-1	Inflamed glia	1	WT	2	EC	diploid
WB_1_AAAGGGCCACCACATA-1	MG	1	WT	1	MAC	diploid
WB_1_TGTTCCGCACTGAGGA-1	Astro	1	WT	1	ASC	diploid
WB_1_AATTCCTTCAAGTCGT-1	EC	1	WT	0	EC	diploid
WB_1_TCATATCGTTACGCCG-1	MES-like	1	WT	16	TumoriCre-Differentiatedlike1	aneuploid
WB_1_TTCCTAAAGTAGATCA-1	MG	1	WT	0	MG	diploid
WB_1_GGGTGTCCATTAAGCC-1	MG	1	WT	0	MG	diploid
WB_1_CCACGTTCACGATAGG-1	MG	1	WT	0	Neuroendocrine	diploid
WB_1_TAGTGCACACAAGTTC-1	EC	1	WT	0	EC	diploid
WB_1_TCTTTGATCCGGTAGC-1	TAP NB	1	WT	1	DC4	diploid
WB_1_AAACGCTTCTAGAGCT-1	MG	1	WT	0	MG	diploid
WB_1_ACAAAGAAGAAGCGAA-1	MG	1	WT	0	MG	diploid
WB_1_GGGATGATCTCGTCAC-1	AC-like	1	WT	0	EC
WB_1_TTAGGGTTCAGGCGAA-1	EC	1	WT	0	EC	diploid
WB_1_GTTCCGTGTCCTGGTG-1	MG	1	WT	0	MG	diploid
WB_1_CGGGACTGTTCAGCGC-1	MG	1	WT	0	MG	diploid
WB_1_GACCGTGTCCACATAG-1	MG	1	WT	1	MAC	diploid
WB_1_TTTGACTCATGACGTT-1	MG	1	WT	1	MAC	diploid
WB_1_GAGTTACGTTTAGACC-1	OPC-like	1	WT	12	Neuroendocrine	aneuploid
WB_1_ACAAAGAGTCTTCTAT-1	T cells	1	WT	1	Monocytes	diploid
WB_1_AGATGCTTCGAGCCTG-1	aNSC-like	1	WT	26	TumoriCre-Stemlike2	aneuploid
WB_1_GCTGGGTTCTCGCCTA-1	AC-like	1	WT	6	TumoriCre-Differentiatedlike1	diploid
WB_1_GACCCAGCACCAAATC-1	MES-like	1	WT	8	TumoriCre-Differentiatedlike1	aneuploid
WB_1_GCCATTCTCTTGTTAC-1	TAP NB	1	WT	0	TumoriCre-ProlifStemlike	diploid
WB_1_CTCGAGGTCCACTGGG-1	EC	1	WT	1	EC	diploid
WB_1_CCGGTGACAATCAGCT-1	OPC-like	1	WT	59	TumoriCre-Stemlike1	aneuploid
WB_1_GAGGCCTCAGTTGCGC-1	MES-like	1	WT	5	TAM 1	diploid
WB_1_CCTATCGAGTGCAAAT-1	MES-like	1	WT	13	TumoriCre-Differentiatedlike1	aneuploid
WB_1_TCAGGTAGTCTCGACG-1	MG	1	WT	1	MG	diploid
WB_1_AGTCACACAGGATGAC-1	AC-like	1	WT	24	OLG	aneuploid
WB_1_AGTGATCTCAAGAAAC-1	EpC	1	WT	0	ASC	diploid
WB_1_TTAATCCGTATGATCC-1	AC-like	1	WT	35	TumoriCre-Stemlike1	diploid
WB_1_GGAGGATTCTTGGTGA-1	OPC-like	1	WT	34	TumoriCre-Stemlike2	aneuploid
WB_1_AGGCATTTCCCATAGA-1	Inflamed glia	1	WT	0	EC	diploid
WB_1_GAGGCAAGTTCTCCCA-1	MG	1	WT	1	MG	diploid
WB_1_CACTGAAGTATTCTCT-1	NPC-like	1	WT	0	Neuroendocrine	aneuploid
WB_1_CTGGTCTCAACAGATA-1	MG	1	WT	0	TAM 1	diploid
WB_1_AGGCCACAGGGCAGAG-1	OPC	1	WT	7	TumoriCre-Stemlike2	aneuploid
WB_1_CCCTAACTCGTAGGGA-1	Inflamed glia	1	WT	1	TAM 1	aneuploid
WB_1_ATCTCTAGTTAAGAAC-1	EC	1	WT	0	EC	diploid
WB_1_GTAGAGGAGTAATCCC-1	OPC-like	1	WT	23	TumoriCre-Stemlike2	aneuploid
WB_1_AGGTGTTAGGCAGTCA-1	MG	1	WT	0	MG	diploid
WB_1_TGGTGATTCAACCTTT-1	OPC-like	1	WT	52	TumoriCre-ProlifStemlike	aneuploid
WB_1_CTGGACGTCCAAAGGG-1	AC-like	1	WT	20	TumoriCre-Differentiatedlike2	aneuploid
WB_1_CGGGTGTTCTTACGTT-1	MG	1	WT	2	MG	diploid
WB_1_GTATTGGTCGCCACTT-1	Astro	1	WT	0	ASC	diploid
WB_1_AGTAACCCACACCAGC-1	MG	1	WT	2	DC	diploid
WB_1_GAGACTTGTTATGTCG-1	OPC-like	1	WT	90	TumoriCre-Stemlike2	aneuploid
WB_1_AGCTCAATCCAATGCA-1	AC-like	1	WT	37	TumoriCre-Differentiatedlike1	diploid
WB_1_CGTAAGTTCTGTGCTC-1	MG	1	WT	0	MG	diploid
WB_1_CGGAATTGTTCACGAT-1	MG	1	WT	0	MG	diploid
WB_1_ACGTCCTTCACGGACC-1	OPC-like	1	WT	16	TumoriCre-Stemlike1	aneuploid
WB_1_GGTGTTAAGTCGAAGC-1	OPC-like	1	WT	42	TumoriCre-Stemlike2	aneuploid
WB_1_ACTCCCATCTAACGGT-1	Pericytes	1	WT	1	EC	diploid
WB_1_GCCCGAACAAGTGGTG-1	MG	1	WT	1	MG	diploid
WB_1_ATGAGGGTCTCCTACG-1	MG	1	WT	2	DC	diploid
WB_1_CATGCCTGTTGCCATA-1	Astro	1	WT	0	TAM 1	diploid
WB_1_TGCAGTAAGAGCTGAC-1	OPC-like	1	WT	10	T cells	diploid
WB_1_AATGGCTTCATGGCCG-1	OPC-like	1	WT	15	TumoriCre-Stemlike1	aneuploid
WB_1_TAGGTACCACTGGCCA-1	Astro	1	WT	0	ASC	diploid
WB_1_CCGATGGGTCGCTGCA-1	OPC-like	1	WT	11	TumoriCre-Stemlike2	aneuploid
WB_1_CGTCCATGTGCCTTCT-1	AC-like	1	WT	118	ASC	aneuploid
WB_1_GCACGGTGTCTGTGGC-1	OPC-like	1	WT	52	TumoriCre-Stemlike2	aneuploid
WB_1_CCCTAACGTGGTATGG-1	AC-like	1	WT	9	TumoriCre-Differentiatedlike2	diploid
WB_1_CCACGTTCACCAAAGG-1	OPC-like	1	WT	11	TumoriCre-Stemlike2	aneuploid
WB_1_AACGTCACAAGTGGCA-1	Astro	1	WT	1	ASC	diploid
WB_1_AGCCACGGTCTACTGA-1	AC-like	1	WT	0	TumoriCre-Differentiatedlike2	diploid
WB_1_GATTCGACACAATGCT-1	Astro	1	WT	0	ASC	diploid
WB_1_ACTTCGCCAGCTATTG-1	T cells	1	WT	0	T cells	diploid
WB_1_AGGGTGATCCGACAGC-1	OPC-like	1	WT	14	TumoriCre-Stemlike1	aneuploid
WB_1_CAAGACTTCAGCGGAA-1	MG	1	WT	1	MG	diploid
WB_1_TGCGATATCATCCTGC-1	MG	1	WT	1	MAC	diploid
WB_1_AGGCATTGTGACGTCC-1	MG	1	WT	0	MG	diploid
WB_1_TACCGAATCTAGCCTC-1	OPC-like	1	WT	56	TumoriCre-Stemlike1	aneuploid
WB_1_TAACTTCCATTGGATC-1	EC	1	WT	6	EC	diploid
WB_1_CCACAAACATCGGCCA-1	OPC-like	1	WT	12	OPC	aneuploid
WB_1_CCCATTGGTAGACAGC-1	MG	1	WT	1	MG	diploid
WB_1_GCGATCGTCTGAGAAA-1	AC-like	1	WT	0	TumoriCre-Differentiatedlike1	aneuploid
WB_1_GAAGGACAGCGCGTTC-1	T cells	1	WT	1	Monocytes	diploid
WB_1_TATCTTGTCCACATAG-1	MG	1	WT	0	DC	diploid
WB_1_GCTACAATCAGGACAG-1	OPC	1	WT	0	Neuroendocrine	diploid
WB_1_TTGGTTTTCCATGATG-1	Astro	1	WT	1	ASC	diploid
WB_1_TATACCTGTTCGGCTG-1	OPC	1	WT	1	TAM 1	diploid
WB_1_GGGACTCCAAAGGGTC-1	MG	1	WT	1	MG	diploid
WB_1_ATATCCTAGGCTCTAT-1	MAC	1	WT	19	TumoriCre-Stemlike1	diploid
WB_1_ATCGTGAGTCGGCCTA-1	MES-like	1	WT	0	EC	aneuploid
WB_1_CGATGCGTCGCTACAA-1	OPC-like	1	WT	81	TumoriCre-Stemlike1	aneuploid
WB_1_CCGATCTGTTCGAGCC-1	OPC-like	1	WT	26	OPC	aneuploid
WB_1_AAAGGATCAACATACC-1	OPC-like	1	WT	22	TumoriCre-Stemlike1	aneuploid
WB_1_GAAGCGAGTTGCACGC-1	MG	1	WT	1	MG	diploid
WB_1_ACTTAGGAGAAACCAT-1	MG	1	WT	2	MAC	diploid
WB_1_TGTTCATTCCTGGCTT-1	T cells	1	WT	0	DC2	diploid
WB_1_ACTATTCCACACCTGG-1	TAP NB	1	WT	0	Neuroendocrine	diploid
WB_1_TCGACCTAGTAGGTTA-1	AC-like	1	WT	15	TumoriCre-Differentiatedlike1	aneuploid
WB_1_CAGGCCAAGTCATCGT-1	OPC-like	1	WT	29	TumoriCre-Stemlike2	aneuploid
WB_1_ATGTCTTGTAACACGG-1	aNSC-like	1	WT	25	TumoriCre-Differentiatedlike1	aneuploid
WB_1_TTTGGAGGTACAGCGA-1	T cells	1	WT	1	T cells	diploid
WB_1_GGTCACGTCTCTGACC-1	aNSC-like	1	WT	19	TumoriCre-ProlifStemlike	aneuploid
WB_1_TTCCTTCCAGAAATCA-1	OPC-like	1	WT	26	TumoriCre-Stemlike2	aneuploid
WB_1_AGCTACACAATGTCTG-1	MG	1	WT	0	TAM 2	diploid
WB_1_TCGCAGGGTACCCACG-1	Astro	1	WT	1	TAM 1	diploid
WB_1_AGTACTGAGAGGGCGA-1	EpC	1	WT	0	TumoriCre-Differentiatedlike2	diploid
WB_1_ACAACCAAGTCCCAGC-1	aNSC-like	1	WT	41	TumoriCre-Stemlike1	aneuploid
WB_1_TCTATCACATCATTGG-1	MG	1	WT	1	TAM 1	diploid
WB_1_AGAAGTAGTGAGCGAT-1	MG	1	WT	0	MG	diploid
WB_1_CACTGGGCAGTTGAAA-1	EC	1	WT	0	EC	diploid
WB_1_CAACGGCTCAATCGGT-1	MG	1	WT	1	MG	diploid
WB_1_GGATGTTGTAGCACAG-1	Astro	1	WT	1	ASC	diploid
WB_1_GGCGTCATCATTCACT-1	OPC	1	WT	37	TAM 1	aneuploid
WB_1_CTCCGATCACGGTCTG-1	OPC	1	WT	0	Neuroendocrine	aneuploid
WB_1_GCAACCGAGATCACTC-1	EpC	1	WT	0	TumoriCre-Differentiatedlike2	diploid
WB_1_AGGGCCTTCCGCAACG-1	MG	1	WT	0	MG	diploid
WB_1_TCGACCTTCTGCGGCA-1	MG	1	WT	2	MG	diploid
WB_1_ATGCATGTCTGCTTTA-1	MG	1	WT	0	MG	diploid
WB_1_CCTTGTGAGGCCGCTT-1	aNSC	1	WT	1	aNSC1	diploid
WB_1_TACCTCGAGCAGTCTT-1	MG	1	WT	0	MG	diploid
WB_1_ACCGTTCAGGGCGAGA-1	aNSC	1	WT	34	prol. TAM	aneuploid
WB_1_AACAACCTCTTAGCAG-1	MG	1	WT	1	MG	diploid
WB_1_GACCTTCGTCCTTGTC-1	Mn	1	WT	1	Monocytes	diploid
WB_1_GATCGTACACTTGTGA-1	MG	1	WT	0	MAC	diploid
WB_1_GGAACCCGTTCACCGG-1	OPC	1	WT	58	TumoriCre-Stemlike1	aneuploid
WB_1_CTCCACACACCAAATC-1	TAP NB	1	WT	14	NB	aneuploid
WB_1_TCGCTCAAGTGCACCC-1	MG	1	WT	0	DC	diploid
WB_1_CACGGGTCAGAACTCT-1	MG	1	WT	1	MG	diploid
WB_1_CCTGTTGAGACAGCGT-1	aNSC-like	1	WT	75	TumoriCre-Stemlike2	aneuploid
WB_1_AACTTCTGTCCTATAG-1	MG	1	WT	1	MG	diploid
WB_1_TCGGGTGGTTACGTAC-1	OPC-like	1	WT	7	OPC	aneuploid
WB_1_CGTGTCTCAACTGAAA-1	OPC-like	1	WT	31	TumoriCre-Stemlike2	diploid
WB_1_CTCAGAAGTCCTACGG-1	MG	1	WT	2	MG	diploid
WB_1_CGTGATACACAAAGCG-1	MG	1	WT	0	MG	diploid
WB_1_TTTACCAAGTCTAACC-1	Astro	1	WT	0	ASC	diploid
WB_1_GAAGCCCTCTGCATGA-1	OPC-like	1	WT	27	TumoriCre-Stemlike2	aneuploid
WB_1_TACCTGCAGGCTTAGG-1	MES-like	1	WT	0	TumoriCre-Differentiatedlike1	aneuploid
WB_1_TGTCAGAAGGACAACC-1	NPC-like	1	WT	35	NB	aneuploid
WB_1_CTCAGGGAGACTACGG-1	Pericytes	1	WT	1	EC	diploid
WB_1_GTGGGAAGTTCTCCCA-1	MG	1	WT	0	MG	diploid
WB_1_GTAGTACAGCCTGCCA-1	OPC	1	WT	1	aNSC1	diploid
WB_1_TCCTTCTGTATGTCAC-1	TAP NB	1	WT	0	Neuroendocrine	diploid
WB_1_AACGAAAGTCCGGATC-1	MG	1	WT	0	TAM 2	diploid
WB_1_TTTGTTGGTAGGTACG-1	NPC-like	1	WT	20	TumoriCre-Stemlike1	diploid
WB_1_CGAGGAACATCGAACT-1	OPC-like	1	WT	1	Neuroendocrine	aneuploid
WB_1_AGTTCGAAGCAGTCTT-1	MES-like	1	WT	1	PC	aneuploid
WB_1_AGTACTGGTACAAGTA-1	EC	1	WT	2	EC	diploid
WB_1_AGAAGCGGTGTGTGGA-1	OPC-like	1	WT	12	TumoriCre-Stemlike1	aneuploid
WB_1_TGAACGTCAGCAGTAG-1	MG	1	WT	0	MAC	diploid
WB_1_TGGAGAGTCGTTATCT-1	EC	1	WT	0	EC	diploid
WB_1_CTTCTCTGTTATCTGG-1	OPC-like	1	WT	0	TumoriCre-Stemlike2	aneuploid
WB_1_CTTCCTTTCCAACTAG-1	aNSC	1	WT	82	TumoriCre-Differentiatedlike1	aneuploid
WB_1_CATACAGTCGAAGAAT-1	OPC-like	1	WT	0	TumoriCre-Stemlike1	aneuploid
WB_1_GTAGAGGTCGTTAGTG-1	OPC-like	1	WT	45	TAP	aneuploid
WB_1_GCGGATCGTGGACTAG-1	MG	1	WT	0	MG	diploid
WB_1_GTGCTGGCAAAGGTTA-1	OPC-like	1	WT	41	TumoriCre-Stemlike1	aneuploid
WB_1_TGAATCGTCACTGTTT-1	aNSC-like	1	WT	15	TumoriCre-Differentiatedlike1	diploid
WB_1_TGAGCGCTCAGGAAAT-1	MG	1	WT	0	MG	diploid
WB_1_GTGCGTGGTCCACTTC-1	EC	1	WT	1	EC	diploid
WB_1_CTGCTCAGTAGGGTAC-1	AC-like	1	WT	28	TumoriCre-Differentiatedlike1	aneuploid
WB_1_CTGCGAGAGGATTTCC-1	OPC-like	1	WT	66	TumoriCre-Stemlike2	aneuploid
WB_1_CACTTCGAGAGAGCCT-1	MG	1	WT	1	TAM 1	diploid
WB_1_CAACAACCATTGACCA-1	OPC	1	WT	55	aNSC1	aneuploid
WB_1_GCACGGTTCTCTATAC-1	EC	1	WT	0	EC	diploid
WB_1_AGAAGCGAGTGGAAAG-1	Astro	1	WT	2	ASC	diploid
WB_1_TCATACTCAGCACGAA-1	EC	1	WT	8	EC	diploid
WB_1_ACTACGAAGTTGTAGA-1	MES-like	1	WT	6	PC	aneuploid
WB_1_TGAGCATCAGGACAGT-1	MAC	1	WT	0	MG	diploid
WB_1_TCAGGTACAGTAGATA-1	OPC	1	WT	8	TumoriCre-Stemlike2	aneuploid
WB_1_CGGAACCAGGATCACG-1	MG	1	WT	0	TAM 1	diploid
WB_1_CTTACCGGTTCGGTCG-1	MG	1	WT	0	TAM 2	diploid
WB_1_GTACAACGTACGATGG-1	EC	1	WT	0	EC	diploid
WB_1_GGTGTCGAGACGGTTG-1	MG	1	WT	0	MG	diploid
WB_1_GAACGTTTCGTGCTCT-1	aNSC-like	1	WT	47	prol. TAM	aneuploid
WB_1_TCACATTTCTTGCAAG-1	MG	1	WT	0	MG	diploid
WB_1_TCTAACTGTGACGCCT-1	MG	1	WT	0	MG	diploid
WB_1_TTTCGATTCTTCGCTG-1	MG	1	WT	2	TAM 2	diploid
WB_1_GGGTTATTCCTAGCTC-1	MG	1	WT	0	TAM 2	diploid
WB_1_CTGGCAGTCAGCTGAT-1	OPC-like	1	WT	46	TumoriCre-Stemlike2	aneuploid
WB_1_GAACGTTAGCTAGTTC-1	MG	1	WT	0	MG	diploid
WB_1_TACGCTCTCCCTTGGT-1	OPC-like	1	WT	13	Monocytes	aneuploid
WB_1_GGTAATCTCCCGAATA-1	OPC-like	1	WT	2	Neuroendocrine	aneuploid
WB_1_CATGGTAAGTGTTCCA-1	OPC-like	1	WT	45	TumoriCre-Stemlike2	aneuploid
WB_1_TTTGTTGTCCTATTTG-1	aNSC-like	1	WT	25	TumoriCre-Differentiatedlike1	aneuploid
WB_1_GTCATCCGTATCACCA-1	T cells	1	WT	2	T cells	diploid
WB_1_AGCATCACACATACTG-1	MG	1	WT	0	Neuroendocrine	diploid
WB_1_TCTTAGTGTGTGTGGA-1	MG	1	WT	0	MAC	diploid
WB_1_TGTGTGATCATCACTT-1	AC-like	1	WT	66	TAM 1
WB_1_TTCCGGTAGTTCATCG-1	MG	1	WT	0	MG	diploid
WB_1_GCGATCGGTACTCGAT-1	EC	1	WT	1	EC	diploid
WB_1_CCATAAGTCCATTCGC-1	aNSC-like	1	WT	62	TumoriCre-Stemlike1	aneuploid
WB_1_GCAACCGCATACAGAA-1	Astro	1	WT	1	ASC	diploid
WB_1_AGAGAATTCACTGGGC-1	AC-like	1	WT	11	TumoriCre-Differentiatedlike1	aneuploid
WB_1_CTCTGGTCAGATCACT-1	OPC-like	1	WT	17	TumoriCre-Stemlike2	diploid
WB_1_TCAATTCAGATTGGGC-1	NPC-like	1	WT	6	ImmN	diploid
WB_1_ATGAAAGCAAGGTACG-1	aNSC	1	WT	27	TumoriCre-Stemlike2	aneuploid
WB_1_GTCAGCGAGGTTGTTC-1	MG	1	WT	1	TAM 1	diploid
WB_1_GAGTGAGTCATTCGTT-1	OPC-like	1	WT	22	OPC	aneuploid
WB_1_GTGGAGAGTTCCACAA-1	EC	1	WT	0	EC	diploid
WB_1_TAAGCGTTCTCCGATC-1	EC	1	WT	0	EC	diploid
WB_1_GTCTGTCTCTTGGATG-1	EC	1	WT	0	EC	diploid
WB_1_TGCAGGCCAGTATTCG-1	MG	1	WT	2	MG	diploid
WB_1_GAGATGGAGCAATAGT-1	aNSC-like	1	WT	77	TumoriCre-ProlifStemlike	aneuploid
WB_1_ATTCACTGTGTAGGAC-1	Mn	1	WT	1	Monocytes	diploid
WB_1_TCCTAATCAGCATCTA-1	MG	1	WT	0	TAM 1	diploid
WB_1_CGATCGGCAGAAATCA-1	AC-like	1	WT	19	TumoriCre-Differentiatedlike1	aneuploid
WB_1_TTCATTGCACGACCTG-1	OPC-like	1	WT	6	T cells	diploid
WB_1_AGTCACAAGGCACTAG-1	MG	1	WT	0	MAC	diploid
WB_1_GTCGTTCAGTAAAGCT-1	MG	1	WT	1	TAM 1	diploid
WB_1_AGACCCGTCTTTCTAG-1	MG	1	WT	0	MG	diploid
WB_1_TACTTCAGTGATAGTA-1	EpC	1	WT	1	TumoriCre-Differentiatedlike2	diploid
WB_1_TTTCGATCATATTCGG-1	MG	1	WT	0	TAM 1	diploid
WB_1_GTGCTTCTCGTAGCTA-1	OPC-like	1	WT	59	Monocytes	aneuploid
WB_1_TCACACCTCCGATGTA-1	NPC-like	1	WT	0	TumoriCre-ProlifStemlike	diploid
WB_1_GTCATCCCATTGTACG-1	aNSC-like	1	WT	28	aNSC1	diploid
WB_1_GAACTGTTCACCATCC-1	MG	1	WT	0	MAC	diploid
WB_1_GACACGCAGGCAGGGA-1	MG	1	WT	1	TAM 2	diploid
WB_1_GAAGTAAAGCCATCCG-1	Astro	1	WT	0	TAM 1	diploid
WB_1_TTACTGTCAAGACGAC-1	EC	1	WT	0	EC	diploid
WB_1_CTCAGGGGTATCATGC-1	OPC-like	1	WT	33	TumoriCre-Stemlike2	aneuploid
WB_1_CAAGCTAGTCCTTGTC-1	Astro	1	WT	0	ASC	diploid
WB_1_TTTCGATAGTCATGAA-1	OPC-like	1	WT	20	OPC	aneuploid
WB_1_CTCAATTTCCAACACA-1	EC	1	WT	1	EC	diploid
WB_1_TTAGTCTCAAGAGGTC-1	EC	1	WT	0	EC	diploid
WB_1_CGGTCAGTCGTGGAAG-1	OPC-like	1	WT	21	TumoriCre-Differentiatedlike1	diploid
WB_1_CGGCAGTCAGAGAGGG-1	Astro	1	WT	0	ASC	diploid
WB_1_GGAATGGAGGTTCACT-1	OPC-like	1	WT	42	TumoriCre-Stemlike1	aneuploid
WB_1_GTTCGCTCACGTGAGA-1	MES-like	1	WT	0	Monocytes	aneuploid
WB_1_TCAATCTGTCGTTGCG-1	OPC	1	WT	2	prol. TAM	aneuploid
WB_1_CGAGAAGTCCAAGAGG-1	EC	1	WT	1	EC	diploid
WB_1_ACACAGTTCCCTGGTT-1	AC-like	1	WT	54	TumoriCre-Differentiatedlike2	aneuploid
WB_1_ATTCATCTCCATACAG-1	MG	1	WT	0	MAC	diploid
WB_1_ATTCCTATCGACTCCT-1	MES-like	1	WT	0	TumoriCre-Differentiatedlike1	diploid
WB_1_CCTAAGAGTGCAACGA-1	MG	1	WT	0	MG	diploid
WB_1_TACACCCTCGTCTACC-1	TAP NB	1	WT	0	Neuroendocrine	diploid
WB_1_TCCACGTAGCGGTATG-1	Astro	1	WT	1	aNSC1	diploid
WB_1_TCATGAGGTAGCGCCT-1	OPC	1	WT	8	OLG	aneuploid
WB_1_AACTTCTAGTCGCGAA-1	Pericytes	1	WT	1	EC	diploid
WB_1_TGACGCGGTAGGCAGT-1	MG	1	WT	1	TAM 2	diploid
WB_1_CTCAAGACACATGGTT-1	OPC-like	1	WT	33	TumoriCre-Differentiatedlike1	diploid
WB_1_TTCTGTAAGGCCCGTT-1	OPC	1	WT	2	T cells	diploid
WB_1_AAGATAGAGCGTGAGT-1	Mn	1	WT	0	NEUT	diploid
WB_1_GTGCAGCCATCGCCTT-1	MG	1	WT	0	MG	diploid
WB_1_GAGATGGGTGGAGAAA-1	MG	1	WT	0	MAC	diploid
WB_1_AGACCCGGTCAGACGA-1	MG	1	WT	1	DC	diploid
WB_1_GGCTTGGAGTCGAAAT-1	TAP NB	1	WT	0	mNEUR	diploid
WB_1_GGGTCACTCGTTACCC-1	MG	1	WT	2	MG	diploid
WB_1_ATTCGTTCATATGGCT-1	MG	1	WT	0	MG	diploid
WB_1_GTCGTAACACTGGATT-1	OPC-like	1	WT	13	OPC	aneuploid
WB_1_TGTTTGTTCGCCGAGT-1	aNSC-like	1	WT	46	TumoriCre-Stemlike1	aneuploid
WB_1_CATGCCTCAACGATTC-1	MG	1	WT	1	MG	diploid
WB_1_TGAGACTCATGAGAAT-1	OPC-like	1	WT	1	TumoriCre-Stemlike1	aneuploid
WB_1_TAGGGTTGTGCTCTCT-1	MG	1	WT	0	MAC	diploid
WB_1_GATTTCTGTGGTCCCA-1	EpC	1	WT	2	TumoriCre-Differentiatedlike2	diploid
WB_1_TACCGGGGTTGCACGC-1	MG	1	WT	0	MG	diploid
WB_1_CATTCCGGTCACTCTC-1	OPC-like	1	WT	58	DC2	aneuploid
WB_1_GTCATCCCAGTGCCTG-1	MG	1	WT	1	DC	diploid
WB_1_TGGAACTCATTCCTCG-1	MG	1	WT	0	MAC	diploid
WB_1_CAATGACTCCATACAG-1	Astro	1	WT	0	NEUT	diploid
WB_1_TGTGCGGCATTGACAC-1	aNSC-like	1	WT	68	TumoriCre-Stemlike1	aneuploid
WB_1_GAGCTGCGTCAAATCC-1	TAP NB	1	WT	1	Neuroendocrine	diploid
WB_1_CCGGGTAAGTCATTGC-1	aNSC-like	1	WT	28	TumoriCre-Differentiatedlike1	aneuploid
WB_1_TCTATACAGGAGAGGC-1	Astro	1	WT	0	ASC	diploid
WB_1_AGTGCCGAGCCTCTCT-1	OPC-like	1	WT	0	TumoriCre-Stemlike2	aneuploid
WB_1_GGGTGAAGTGCCTACG-1	AC-like	1	WT	1	TumoriCre-Stemlike1	diploid
WB_1_CCTCTAGTCTAACGCA-1	aNSC	1	WT	2	T cells	diploid
WB_1_AGCGTCGGTCTGTAGT-1	EC	1	WT	1	EC	diploid
WB_1_CTTGAGATCCTCAGGG-1	MG	1	WT	1	MAC	diploid
WB_1_TCTTAGTGTAGCCCTG-1	MG	1	WT	0	MG	diploid
WB_1_AGGCTGCGTCGATTAC-1	MG	1	WT	0	MG	diploid
WB_1_GATAGAATCTGAATCG-1	MG	1	WT	0	TAM 1	diploid
WB_1_CACTAAGTCTGATGGT-1	MG	1	WT	0	MG	diploid
WB_1_TATCTTGAGTCGCTAT-1	MG	1	WT	1	TAM 1	diploid
WB_1_GTTACGAGTTCCTAGA-1	EC	1	WT	2	EC	diploid
WB_1_CTCCTTTTCGTCAACA-1	MG	1	WT	1	TAM 2	diploid
WB_1_GTGGGAAAGAAGTCAT-1	Pericytes	1	WT	1	EC	diploid
WB_1_CGTAGTAAGCACTCAT-1	OPC-like	1	WT	33	TumoriCre-Stemlike2	aneuploid
WB_1_TTGCTGCAGGCCACCT-1	MG	1	WT	0	MG	diploid
WB_1_GCGTTTCGTTATTCCT-1	EC	1	WT	1	EC	diploid
WB_1_CTCAGAACAACGCATT-1	Astro	1	WT	0	TAM 1	diploid
WB_1_GTCTCACTCACTTGGA-1	OPC-like	1	WT	9	Neuroendocrine	aneuploid
WB_1_TGCAGGCTCTATTTCG-1	MG	1	WT	0	MAC	diploid
WB_1_ACATGCACAGGCTACC-1	EpC	1	WT	0	TumoriCre-Differentiatedlike2	diploid
WB_1_CGACAGCTCCTCAGAA-1	OPC	1	WT	27	TumoriCre-Stemlike2	aneuploid
WB_1_CGGGACTGTAGACAGC-1	MG	1	WT	1	MAC	diploid
WB_1_GATGCTACATCCTATT-1	EC	1	WT	1	EC	diploid
WB_1_TGAGCATCAAGTCCAT-1	TAP NB	1	WT	1	Mast	diploid
WB_1_TCGAAGTAGGTAGCCA-1	AC-like	1	WT	37	TumoriCre-Differentiatedlike1	diploid
WB_1_TGCTCCATCCGCACGA-1	OPC-like	1	WT	102	TumoriCre-Stemlike2	aneuploid
WB_1_CGTGTCTCAGCTAACT-1	TAP NB	1	WT	0	NB	diploid
WB_1_TGTTCATGTCGTTCAA-1	OPC-like	1	WT	34	TumoriCre-Differentiatedlike2	aneuploid
WB_1_TGCAGTAAGAAGTGTT-1	MG	1	WT	0	MG	diploid
WB_1_ACGTTCCAGGAGCTGT-1	Inflamed glia	1	WT	19	PC	aneuploid
WB_1_GCGGAAACATTACGGT-1	Astro	1	WT	0	Neuroendocrine	diploid
WB_1_CCCAACTTCTCCCATG-1	AC-like	1	WT	38	TumoriCre-Stemlike2	aneuploid
WB_1_CTGTCGTCAACTCGTA-1	Astro	1	WT	1	ASC	diploid
WB_1_TCTCTGGGTCTCTCAC-1	MG	1	WT	1	MG	diploid
WB_1_GTTGTCCAGTATCCTG-1	EC	1	WT	0	EC	diploid
WB_1_TCCATCGCACCTAAAC-1	OPC-like	1	WT	48	TumoriCre-Stemlike1	aneuploid
WB_1_AGAACCTGTTATAGAG-1	MG	1	WT	0	DC	diploid
WB_1_GCAACCGTCGAGTCTA-1	Astro	1	WT	1	ASC	diploid
WB_1_GTTCTATAGAGTCACG-1	CP	1	WT	0	Ciliated cells	diploid
WB_1_AAGCGAGAGTCAGCGA-1	OPC-like	1	WT	66	TumoriCre-Stemlike2	aneuploid
WB_1_AGGTCTACAAACAGGC-1	AC-like	1	WT	24	TumoriCre-Differentiatedlike1	diploid
WB_1_CTAACTTTCCTCCACA-1	Pericytes	1	WT	0	EC	diploid
WB_1_TCAAGCAGTCCATACA-1	T cells	1	WT	12	DC2	diploid
WB_1_GCACGTGGTGACATCT-1	Inflamed glia	1	WT	66	TumoriCre-Differentiatedlike1	aneuploid
WB_1_TGGATCAGTTTGTTCT-1	MES-like	1	WT	13	EC	aneuploid
WB_1_AAGGAATGTCAACATC-1	OPC	1	WT	67	T cells	aneuploid
WB_1_ACTGTCCGTATCGATC-1	aNSC-like	1	WT	6	TumoriCre-ProlifStemlike	diploid
WB_1_CGACAGCGTAGACTGG-1	Astro	1	WT	1	ASC	diploid
WB_1_CGATGCGTCGGCGATC-1	MG	1	WT	0	TAM 1	diploid
WB_1_AGATCGTTCAACTTTC-1	OPC-like	1	WT	13	TumoriCre-Stemlike2	aneuploid
WB_1_GTAGAGGGTGACCGAA-1	NPC-like	1	WT	98	TumoriCre-Differentiatedlike1	aneuploid
WB_1_GTGTGGCGTTCATCGA-1	OPC-like	1	WT	53	TumoriCre-Stemlike2	aneuploid
WB_1_ACAGAAAGTTGTTGAC-1	EC	1	WT	0	EC	diploid
WB_1_GTCAAGTCACACTGGC-1	MES-like	1	WT	1	EC	aneuploid
WB_1_GTGGAAGAGCCGTTAT-1	OPC-like	1	WT	5	Neuroendocrine
WB_1_CCTCCTCTCCTAGCCT-1	EC	1	WT	0	EC	diploid
WB_1_CATTGAGGTGTCGATT-1	MG	1	WT	0	MAC	diploid
WB_1_TCGGGACGTAGGCAGT-1	EC	1	WT	2	EC	diploid
WB_1_CCGGTAGTCTGAGAAA-1	TAP NB	1	WT	0	ImmN	diploid
WB_1_TTGTGGAGTGTAGGAC-1	EC	1	WT	0	EC	diploid
WB_1_TCTTCCTAGGTTGAGC-1	NPC-like	1	WT	93	DC2	aneuploid
WB_1_GGAATGGCAGCTATTG-1	OPC-like	1	WT	17	Neuroendocrine	aneuploid
WB_1_TCAGCCTTCTGGGCCA-1	MG	1	WT	0	TAM 1	diploid
WB_1_CGTTCTGCAATACCTG-1	Astro	1	WT	0	aNSC1	diploid
WB_1_GTAATGCGTAGCGTCC-1	MG	1	WT	0	MAC	diploid
WB_1_GATTCTTCAGCAGGAT-1	T cells	1	WT	6	T cells	diploid
WB_1_CTAACCCCAGGCAATG-1	Astro	1	WT	1	ASC	diploid
WB_1_TGCGATAGTTGTGTTG-1	EC	1	WT	1	EC	diploid
WB_1_TGTGAGTGTGTGTTTG-1	aNSC-like	1	WT	133	TumoriCre-ProlifStemlike	aneuploid
WB_1_CAGCGTGCACATACGT-1	MG	1	WT	2	MAC	diploid
WB_1_TTGTTCATCCCGTAAA-1	MG	1	WT	0	TAM 2	diploid
WB_1_ACGTAACTCATTGAGC-1	OPC	1	WT	1	TumoriCre-Stemlike2	diploid
WB_1_TTCTTGACACATTGTG-1	EC	1	WT	1	EC	diploid
WB_1_TAACGACAGACCGTTT-1	EC	1	WT	0	EC	diploid
WB_1_GGTAATCAGCTGGAGT-1	MG	1	WT	0	NEUT	diploid
WB_1_CTGGTCTTCTCTGGTC-1	OPC	1	WT	1	TAM 1	diploid
WB_1_TGGGCGTCAATCGTCA-1	EpC	1	WT	14	TumoriCre-Differentiatedlike2	diploid
WB_1_GTAGGTTGTTGCAACT-1	Pericytes	1	WT	0	ABC	diploid
WB_1_TTGGTTTGTGATTCTG-1	OPC-like	1	WT	36	TumoriCre-Stemlike1	aneuploid
WB_1_CAAGACTTCACTTATC-1	OPC-like	1	WT	5	T cells	diploid
WB_1_GCAGCCAGTGTTTGCA-1	MG	1	WT	0	MG	diploid
WB_1_AGCGTCGAGTGGAAAG-1	EC	1	WT	0	EC	diploid
WB_1_GCACATAAGAAGTGTT-1	MG	1	WT	0	DC	diploid
WB_1_TAACGACTCACTACGA-1	MG	1	WT	0	MG	diploid
WB_1_TCGGGACGTTCATCTT-1	MG	1	WT	1	MG	diploid
WB_1_CATTGAGAGGTAGCCA-1	MG	1	WT	0	MG	diploid
WB_1_AGTACTGAGGAATGTT-1	MG	1	WT	1	TAM 1	diploid
WB_1_GGACGTCCACTTTATC-1	MG	1	WT	0	MAC	diploid
WB_1_ACACTGAGTTCAACGT-1	MG	1	WT	0	MAC	diploid
WB_1_ACTTTGTCAGGCCTGT-1	MG	1	WT	1	TAM 2	diploid
WB_1_TCCCACAAGGACGCAT-1	AC-like	1	WT	13	ASC	diploid
WB_1_AGGGTTTTCGTTATCT-1	MG	1	WT	0	TAM 2	diploid
WB_1_TCAAGCAGTGCCTACG-1	AC-like	1	WT	29	TumoriCre-Differentiatedlike2	aneuploid
WB_1_GTATTGGAGCTGAAGC-1	Astro	1	WT	2	ASC	diploid
WB_1_GGTGGCTTCTACTGCC-1	EC	1	WT	0	EC	diploid
WB_1_CGTTAGATCTCCGATC-1	MG	1	WT	0	MAC	diploid
WB_1_GCCGATGGTGATACCT-1	OPC	1	WT	0	Neuroendocrine	diploid
WB_1_CGACAGCGTCGCAGTC-1	OPC-like	1	WT	41	TumoriCre-Stemlike1	aneuploid
WB_1_GTGCGTGAGCTACGTT-1	MES-like	1	WT	23	TumoriCre-Differentiatedlike1	aneuploid
WB_1_CCAAGCGCACATCATG-1	MG	1	WT	1	MAC	diploid
WB_1_TCATTTGTCGGAACTT-1	OPC-like	1	WT	52	TumoriCre-Stemlike2	aneuploid
WB_1_GTCTACCTCGCTGTCT-1	MG	1	WT	1	MG	diploid
WB_1_TTTCAGTTCTGCTCTG-1	MG	1	WT	1	DC	diploid
WB_1_CAGTTAGTCTATTTCG-1	Astro	1	WT	2	ASC	diploid
WB_1_GGGACTCCACGCGCTA-1	MG	1	WT	1	MG	diploid
WB_1_CCTATCGTCTCCAAGA-1	MG	1	WT	0	MAC	diploid
WB_1_CTGCCATGTTGGCTAT-1	Astro	1	WT	1	TAM 1	diploid
WB_1_GAGTCATAGATGTAGT-1	Astro	1	WT	0	aNSC1	diploid
WB_1_CATTCATGTTGCCGAC-1	OPC-like	1	WT	1	Neuroendocrine	aneuploid
WB_1_CAGTTAGCATGTGCTA-1	AC-like	1	WT	2	TumoriCre-Differentiatedlike1	diploid
WB_1_TCGTCCATCGCACGGT-1	MG	1	WT	0	TAM 1	diploid
WB_1_ACTCCCAGTGCCTGAC-1	OPC-like	1	WT	0	Neuroendocrine	aneuploid
WB_1_TGAGGAGGTACGTACT-1	AC-like	1	WT	38	TumoriCre-Stemlike1	aneuploid
WB_1_CGTGTCTAGATCGCCC-1	MG	1	WT	1	MAC	diploid
WB_1_AGAAGTAGTGAGATTA-1	MG	1	WT	1	MG	diploid
WB_1_CCTCCTCAGGGAGGAC-1	Astro	1	WT	0	ASC	diploid
WB_1_GCGGATCCATTCCTAT-1	MG	1	WT	0	MG	diploid
WB_1_CGAGAAGGTTTATGCG-1	Astro	1	WT	0	aNSC1	diploid
WB_1_AGCGTCGTCTTCACAT-1	AC-like	1	WT	0	TumoriCre-Differentiatedlike2	diploid
WB_1_TCATCCGAGACCATGG-1	AC-like	1	WT	10	ASC	diploid
WB_1_AATGGAAAGCTGAAGC-1	MG	1	WT	0	MAC	diploid
WB_1_AGTGTTGTCGGTAAGG-1	NPC-like	1	WT	29	TumoriCre-Stemlike1	diploid
WB_1_GGTTGTAGTCTGCAAT-1	aNSC-like	1	WT	82	TumoriCre-ProlifStemlike	aneuploid
WB_1_CTCCACATCTGGTGGC-1	Pericytes	1	WT	0	MAC	diploid
WB_1_GCAGGCTTCGTACACA-1	MG	1	WT	2	MG	diploid
WB_1_TGGCGTGTCTGGGCAC-1	OPC-like	1	WT	27	aNSC1	aneuploid
WB_1_AAGCCATTCATTATCC-1	MG	1	WT	0	TAM 1	diploid
WB_1_GCACGGTTCGTCGACG-1	aNSC-like	1	WT	72	prol. TAM	aneuploid
WB_1_GGAATGGGTTCAGCGC-1	aNSC	1	WT	48	DC2	aneuploid
WB_1_GGAACCCAGGCCTGCT-1	AC-like	1	WT	91	TumoriCre-Differentiatedlike2	aneuploid
WB_1_CCTAAGACAAGACAAT-1	OPC	1	WT	49	TumoriCre-Stemlike1	aneuploid
WB_1_TCATTTGGTAGAATAC-1	MAC	1	WT	42	MG	aneuploid
WB_1_TATACCTTCCGATAGT-1	EC	1	WT	1	EC	diploid
WB_1_TTACAGGGTTGCGAAG-1	OPC-like	1	WT	50	TumoriCre-Differentiatedlike1	aneuploid
WB_1_GTAACCAGTTAGCTAC-1	aNSC-like	1	WT	45	aNSC1	aneuploid
WB_1_CAACAGTCATGTTCGA-1	OPC-like	1	WT	31	TumoriCre-Stemlike1	aneuploid
WB_1_GGTTAACGTGAGCCAA-1	MG	1	WT	0	TAM 1	diploid
WB_1_ACGCACGAGGAACTAT-1	OPC-like	1	WT	13	aNSC1	diploid
WB_1_CGCAGGTCATGCTGCG-1	TAP NB	1	WT	0	Neuroendocrine	diploid
WB_1_TTAATCCCACGCGTCA-1	T cells	1	WT	2	Monocytes	diploid
WB_1_TCCTCTTAGTATCTGC-1	aNSC	1	WT	111	TumoriCre-Differentiatedlike1	aneuploid
WB_1_TATATCCCATGTAACC-1	Astro	1	WT	2	ASC	diploid
WB_1_CAGGCCAGTGGCAACA-1	EC	1	WT	1	EC	diploid
WB_1_AGCTCAAAGCAACCAG-1	MG	1	WT	1	MAC	diploid
WB_1_CTCCATGGTCTCGCGA-1	MG	1	WT	0	MG	diploid
WB_1_AGCCACGTCAAACGTC-1	TAP NB	1	WT	0	DC4	diploid
WB_1_CTGTCGTCACCCGTAG-1	AC-like	1	WT	23	TumoriCre-Differentiatedlike1	diploid
WB_1_ATCTCTAGTCTCAGAT-1	aNSC	1	WT	1	ImmN	diploid
WB_1_GCACATAAGAGAGAAC-1	Pericytes	1	WT	0	EC	diploid
WB_1_TTGTGTTCAGCTCGGT-1	MG	1	WT	1	TAM 2	diploid
WB_1_CCTCATGTCCACTTTA-1	OPC-like	1	WT	0	Neuroendocrine	aneuploid
WB_1_TTACTGTTCAACTCTT-1	OPC	1	WT	32	Monocytes	aneuploid
WB_1_TACGCTCCAGACCTGC-1	OPC	1	WT	13	Monocytes	aneuploid
WB_1_AGACCCGTCTACGCAA-1	OPC-like	1	WT	7	TumoriCre-Stemlike1	aneuploid
WB_1_AGTGATCTCAAGTTGC-1	EC	1	WT	1	EC	diploid
WB_1_TCGACGGGTCCGGATC-1	TAP NB	1	WT	1	DC4	diploid
WB_1_TCTTGCGGTTCTTAGG-1	MG	1	WT	0	TAM 1	diploid
WB_1_TACTTCATCAGACCCG-1	EpC	1	WT	1	TumoriCre-Differentiatedlike2	diploid
WB_1_GAAGTAACAAGGTCTT-1	OPC-like	1	WT	221	DC2	aneuploid
WB_1_CATTGTTAGGTCACTT-1	EC	1	WT	0	EC	diploid
WB_1_TAATTCCTCTGAATCG-1	EC	1	WT	1	EC	diploid
WB_1_TTACGTTGTGTATTGC-1	OPC-like	1	WT	5	TumoriCre-Stemlike2	aneuploid
WB_1_CGTAAGTTCCTAGCGG-1	MG	1	WT	2	TAM 2	diploid
WB_1_GAACACTTCCTCAGGG-1	TAP NB	1	WT	1	Neuroendocrine	diploid
WB_1_TTAGGGTAGGTAGCAC-1	aNSC-like	1	WT	24	prol. TAM	aneuploid
WB_1_ACTGCAACAGGTGAGT-1	MG	1	WT	0	TAM 2	diploid
WB_1_ACTATCTTCTCGCCTA-1	NPC-like	1	WT	0	TumoriCre-ProlifStemlike	diploid
WB_1_GGGTATTGTACTGACT-1	OPC-like	1	WT	10	TumoriCre-Stemlike1	aneuploid
WB_1_GATCATGGTCTGCCTT-1	EpC	1	WT	0	TumoriCre-Differentiatedlike2	diploid
WB_1_TGAACGTCAGATACTC-1	aNSC-like	1	WT	97	TumoriCre-ProlifStemlike	aneuploid
WB_1_TGATTCTTCGCTAAAC-1	OPC	1	WT	1	OPC	diploid
WB_1_GTGCACGAGGGTCTTT-1	Astro	1	WT	1	ASC	diploid
WB_1_TGGTGATTCAAGGTGG-1	T cells	1	WT	0	T cells	diploid
WB_1_TCACATTGTACTCAAC-1	MG	1	WT	0	MG	diploid
WB_1_ACTGTCCGTTGTTTGG-1	NPC-like	1	WT	0	Mast	aneuploid
WB_1_GGCACGTGTATACCCA-1	OPC-like	1	WT	62	TumoriCre-Stemlike2	aneuploid
WB_1_AGCGTCGAGAGCAGTC-1	OPC-like	1	WT	13	TumoriCre-Stemlike1	diploid
WB_1_TCTTGCGCACGAAGAC-1	MG	1	WT	1	MG	diploid
WB_1_CGTGTCTGTTTCGTGA-1	EC	1	WT	0	TAM 1	diploid
WB_1_TCACGGGGTTATAGCC-1	MG	1	WT	1	MAC	diploid
WB_1_GATTTCTAGACCTTTG-1	MG	1	WT	2	MG	diploid
WB_1_CCTACGTCAGTGGTGA-1	AC-like	1	WT	13	TumoriCre-Differentiatedlike1	diploid
WB_1_AGCCACGTCTATACGG-1	MG	1	WT	0	TAM 1	diploid
WB_1_CAGCAGCCACAAGTGG-1	EC	1	WT	0	EC	diploid
WB_1_GGGCCATTCCCTGTTG-1	MG	1	WT	0	TAM 1	diploid
WB_1_AGGTCATTCGTGTGAT-1	NPC-like	1	WT	55	TumoriCre-Differentiatedlike1	aneuploid
WB_1_TCTTCCTTCTTCTTCC-1	OPC	1	WT	2	TAM 1	diploid
WB_1_ATTACTCTCATCTATC-1	EC	1	WT	0	EC	diploid
WB_1_TCCTTCTTCACAGTGT-1	MG	1	WT	1	MG	diploid
WB_1_CTGCATCGTTGGCCGT-1	MAC	1	WT	44	TAM 1	diploid
WB_1_TCGAAGTAGTTACTCG-1	Pericytes	1	WT	0	EC	diploid
WB_1_ACATCCCAGTCGGCCT-1	MG	1	WT	0	MAC	diploid
WB_1_CTACAGAGTTCGAGCC-1	MG	1	WT	0	MG	diploid
WB_1_GAATCGTAGACTTCAC-1	EC	1	WT	0	EC	diploid
WB_1_TTGGGCGGTACAGCGA-1	EC	1	WT	0	EC	diploid
WB_1_GTTGTCCTCGGACGTC-1	MG	1	WT	0	MG	diploid
WB_1_TACACCCAGCAACAAT-1	OPC-like	1	WT	161	TumoriCre-Stemlike2	aneuploid
WB_1_TCAATTCAGCCTCTGG-1	MG	1	WT	0	TAM 1	diploid
WB_1_TGTTCCGTCAGTGGGA-1	AC-like	1	WT	30	TAM 1	aneuploid
WB_1_TGCTCCAAGGAGATAG-1	OPC-like	1	WT	21	TumoriCre-Stemlike2	aneuploid
WB_1_CTGAATGCATAACGGG-1	MG	1	WT	1	TAM 2	diploid
WB_1_TGATTTCTCAGTGATC-1	OPC-like	1	WT	16	TumoriCre-Differentiatedlike1	aneuploid
WB_1_TTGACCCGTGCATTAC-1	EC	1	WT	2	EC	diploid
WB_1_TCGTAGAAGTGTTGAA-1	aNSC	1	WT	87	TumoriCre-Stemlike1	aneuploid
WB_1_GCTTGGGAGACTTGTC-1	T cells	1	WT	0	Mast	diploid
WB_1_TGTGAGTTCCGTAATG-1	MG	1	WT	0	MG	diploid
WB_1_TCCACGTTCTGCGGCA-1	Mn	1	WT	1	DC	diploid
WB_1_CACGGGTCATCATTTC-1	OPC-like	1	WT	26	TumoriCre-Stemlike2	aneuploid
WB_1_CTCATTAAGAACCCGA-1	EC	1	WT	0	EC	diploid
WB_1_TATCTTGCAGAGGTAC-1	Pericytes	1	WT	1	EC	diploid
WB_1_CTACATTTCCCTCGTA-1	aNSC-like	1	WT	20	TumoriCre-Differentiatedlike1	aneuploid
WB_1_CGAGTTAAGAAAGTCT-1	EC	1	WT	0	EC	diploid
WB_1_TGGGCGTGTAGACAAT-1	AC-like	1	WT	6	EC	aneuploid
WB_1_CCCATTGTCATTCTTG-1	OPC	1	WT	37	Neuroendocrine	aneuploid
WB_1_GGGCTCATCATGCCCT-1	Astro	1	WT	0	ASC	diploid
WB_1_TGGTGATAGATGCGAC-1	MG	1	WT	1	MAC	diploid
WB_1_GGAGGTAGTGTGGTCC-1	OPC	1	WT	10	TumoriCre-Stemlike2	diploid
WB_1_ATTTCACTCGAGCACC-1	Astro	1	WT	1	TAM 1	diploid
WB_1_GTGGAGATCGGTGTTA-1	aNSC-like	1	WT	60	TumoriCre-Differentiatedlike1	aneuploid
WB_1_TCGACGGAGTTCGCAT-1	OPC-like	1	WT	43	TumoriCre-Stemlike1	aneuploid
WB_1_ACACGCGCACTTGACA-1	NPC-like	1	WT	37	TumoriCre-Differentiatedlike1	aneuploid
WB_1_GCTGAATAGATGCTGG-1	AC-like	1	WT	1	TumoriCre-Differentiatedlike1	diploid
WB_1_CAAGACTAGTCCTGTA-1	aNSC-like	1	WT	20	TumoriCre-Stemlike1	aneuploid
WB_1_GCGTTTCTCAGTCATG-1	EpC	1	WT	1	TumoriCre-Differentiatedlike2	diploid
WB_1_CCATAAGAGGTTCCGC-1	OPC-like	1	WT	27	TumoriCre-Stemlike1	diploid
WB_1_TCACGCTTCCCAGGAC-1	T cells	1	WT	0	DC	diploid
WB_1_TATATCCCACACCGCA-1	OPC-like	1	WT	1	Neuroendocrine	aneuploid
WB_1_ACGTTCCCACTTCAAG-1	Pericytes	1	WT	2	ABC	diploid
WB_1_GCTTCACCAGCTGTCG-1	aNSC-like	1	WT	231	TumoriCre-ProlifStemlike	aneuploid
WB_1_TCACGGGTCGACATCA-1	OPC-like	1	WT	8	Neuroendocrine	aneuploid
WB_1_TTCACGCCAGGGACTA-1	OPC-like	1	WT	73	TumoriCre-Stemlike2	aneuploid
WB_1_TCATTACGTTTCCAAG-1	EC	1	WT	0	EC	diploid
WB_1_GTTGCTCGTTGGACTT-1	OPC-like	1	WT	19	TumoriCre-Stemlike2	aneuploid
WB_1_TACACCCCAGTCGCAC-1	MAC	1	WT	34	prol. TAM	aneuploid
WB_1_ACGTACAAGGTAAACT-1	EC	1	WT	0	EC	diploid
WB_1_GTCACGGAGAGCATAT-1	MG	1	WT	2	MAC	diploid
WB_1_TGCGATACACTGTCGG-1	EC	1	WT	0	EC	diploid
WB_1_CAATGACCAACTCGTA-1	MG	1	WT	1	MG	diploid
WB_1_TGAGGTTCAAAGCTCT-1	MG	1	WT	1	TAM 1	diploid
WB_1_GGGACCTCAGGCGAAT-1	T cells	1	WT	2	Monocytes	diploid
WB_1_TAAGCGTGTGGCTCTG-1	EC	1	WT	0	EC	diploid
WB_1_CACTGTCAGAGTATAC-1	MG	1	WT	0	TAM 1	diploid
WB_1_TGGTTAGCATTGAGGG-1	OPC-like	1	WT	11	TumoriCre-Stemlike1	aneuploid
WB_1_TGGGAAGTCAATGTCG-1	MG	1	WT	0	TAM 1	diploid
WB_1_AGCCAGCAGCTTCATG-1	Pericytes	1	WT	1	EC	diploid
WB_1_CTAACTTAGGTGCTTT-1	EpC	1	WT	0	TumoriCre-Differentiatedlike2	diploid
WB_1_TTCTGTAAGTATAGAC-1	OPC-like	1	WT	5	T cells	diploid
WB_1_CCCTCAATCCAGCACG-1	OPC	1	WT	2	TumoriCre-Stemlike2	diploid
WB_1_GATTCGATCAACACGT-1	AC-like	1	WT	8	TAM 1	aneuploid
WB_1_ATCACGATCCACACAA-1	AC-like	1	WT	5	TumoriCre-Differentiatedlike1	diploid
WB_1_GTCGTTCGTATTAAGG-1	Astro	1	WT	2	TAM 1	diploid
WB_1_GTGGAAGCATCATCTT-1	MG	1	WT	1	MG	diploid
WB_1_ATATCCTCAGCACGAA-1	OPC-like	1	WT	0	Neuroendocrine	aneuploid
WB_1_TTTACCAAGGGAACAA-1	MG	1	WT	1	MG	diploid
WB_1_ACACCAACACTGTCCT-1	AC-like	1	WT	0	TumoriCre-Differentiatedlike1	diploid
WB_1_GTTCCGTCAGAACGCA-1	OPC-like	1	WT	41	TumoriCre-Stemlike2	aneuploid
WB_1_TACTTGTAGTAGACCG-1	EC	1	WT	2	EC	diploid
WB_1_CGGACACCAGGAACCA-1	MG	1	WT	2	MG	diploid
WB_1_GTTCCGTTCTACGCAA-1	Astro	1	WT	1	TAM 1	diploid
WB_1_AAGAACATCTATTCGT-1	OPC-like	1	WT	115	TumoriCre-Stemlike1	aneuploid
WB_1_TCTGCCATCCTACGGG-1	OPC-like	1	WT	33	TumoriCre-Stemlike2	aneuploid
WB_1_GTTGTAGTCTAGACCA-1	OPC	1	WT	1	Neuroendocrine	diploid
WB_1_CTGCAGGTCCTCCACA-1	NPC-like	1	WT	24	TumoriCre-Stemlike1	aneuploid
WB_1_AGATCCAAGTCAGCGA-1	OPC-like	1	WT	43	OPC	aneuploid
WB_1_TTCTGTAAGATCCGAG-1	OPC-like	1	WT	13	aNSC1	diploid
WB_1_TAGGTTGCAATTTCCT-1	aNSC-like	1	WT	30	TumoriCre-Stemlike1	aneuploid
WB_1_AATCGACTCGGCTGAC-1	MG	1	WT	0	TAM 1	diploid
WB_1_ATCGGATTCTCTTAAC-1	EC	1	WT	0	EC	diploid
WB_1_ACGATGTTCCATCTGC-1	MG	1	WT	2	DC	diploid
WB_1_GACATCAAGGTTCTTG-1	NPC-like	1	WT	23	DC2	aneuploid
WB_1_TGGATCAGTCACAGAG-1	Astro	1	WT	0	ASC	diploid
WB_1_CATCGCTAGAGATGCC-1	OPC-like	1	WT	20	TumoriCre-Stemlike2	aneuploid
WB_1_TGGGCGTAGATGTTAG-1	MG	1	WT	1	MG	diploid
WB_1_TCGGGCATCATTTCCA-1	MG	1	WT	1	TAM 2	diploid
WB_1_GCATGATGTCCGGTCA-1	MG	1	WT	0	MAC	diploid
WB_1_TCATCCGTCTACCACC-1	MG	1	WT	0	DC	diploid
WB_1_AGGTCTAGTACCCGCA-1	Pericytes	1	WT	0	EC	diploid
WB_1_TCGACCTTCCAACCGG-1	aNSC-like	1	WT	35	TumoriCre-Stemlike1	aneuploid
WB_1_GAGTCATTCACGGGAA-1	MG	1	WT	0	MAC	diploid
WB_1_AGATCGTGTTGTGTTG-1	aNSC	1	WT	64	TumoriCre-Stemlike2	aneuploid
WB_1_CAACGATGTCCGAAGA-1	MG	1	WT	0	MG	diploid
WB_1_CCTACGTTCCAATCTT-1	OPC	1	WT	113	TumoriCre-Stemlike1	aneuploid
WB_1_CTTGAGATCTTGGATG-1	MES-like	1	WT	17	TumoriCre-Differentiatedlike1	aneuploid
WB_1_GTAAGTCGTTAGGACG-1	MES-like	1	WT	16	TumoriCre-Differentiatedlike1	aneuploid
WB_1_CTCAACCGTTCCCAAA-1	OPC-like	1	WT	22	TumoriCre-Stemlike1	aneuploid
WB_1_AATGGAACAACTGCCG-1	EC	1	WT	1	EC	diploid
WB_1_CTATCCGCACAAGTGG-1	OPC-like	1	WT	75	TumoriCre-Stemlike2	aneuploid
WB_1_TCACATTAGCTGTCCG-1	MG	1	WT	0	Neuroendocrine	diploid
WB_1_CTCTCGAGTCTCTCCA-1	OPC-like	1	WT	6	OPC	aneuploid
WB_1_AAAGTCCGTGACACAG-1	OPC-like	1	WT	45	TumoriCre-Stemlike2	aneuploid
WB_1_TCGCACTCATATCTCT-1	Astro	1	WT	0	TAM 1	diploid
WB_1_GCATCTCTCCTACTGC-1	MG	1	WT	0	MG	diploid
WB_1_GAGGGATAGAGCAAGA-1	AC-like	1	WT	0	TumoriCre-Differentiatedlike2	diploid
WB_1_ACGCACGAGTGGACGT-1	EC	1	WT	0	EC	diploid
WB_1_GTGGAAGTCCTTCACG-1	EC	1	WT	0	EC	diploid
WB_1_GTAGCTAGTTCGGCCA-1	MG	1	WT	0	MG	diploid
WB_1_CTGGTCTTCCTTATCA-1	MG	1	WT	0	MG	diploid
WB_1_ATGCGATTCCCATACC-1	OPC-like	1	WT	16	TumoriCre-Stemlike2	aneuploid
WB_1_TTGGGCGTCCGGACTG-1	aNSC-like	1	WT	8	T cells	diploid
WB_1_CACGTGGCAAGAATAC-1	Astro	1	WT	0	ASC	diploid
WB_1_TTGCGTCCACCAGCTG-1	MG	1	WT	0	MAC	diploid
WB_1_CAGTTCCGTTATGTGC-1	MG	1	WT	2	Monocytes	diploid
WB_1_CCTCACAGTAAGATAC-1	OPC-like	1	WT	18	DC2	diploid
WB_1_ATGGTTGAGCTAATGA-1	EC	1	WT	21	EC	aneuploid
WB_1_TTCTCTCTCATCACAG-1	MG	1	WT	1	TAM 1	diploid
WB_1_TACACCCAGGAGAATG-1	OPC-like	1	WT	79	TumoriCre-Stemlike2	aneuploid
WB_1_TGAGGAGGTCCGGATC-1	CP	1	WT	1	EC	diploid
WB_1_AGCGTCGCAAACTCGT-1	OPC	1	WT	0	Neuroendocrine	diploid
WB_1_GACATCATCTCTGGTC-1	AC-like	1	WT	23	TumoriCre-Stemlike1	aneuploid
WB_1_CCTACGTCATGGTGGA-1	OPC-like	1	WT	44	TumoriCre-Stemlike1	aneuploid
WB_1_TTCCTAAGTAGCGCTC-1	MG	1	WT	1	TAM 2	diploid
WB_1_GTCATCCTCTTTCCGG-1	EC	1	WT	0	EC	diploid
WB_1_TCGATTTCACTTGTGA-1	AC-like	1	WT	1	aNSC1	aneuploid
WB_1_GGAGCAAGTTCGAAGG-1	NPC-like	1	WT	2	TumoriCre-ProlifStemlike	diploid
WB_1_AAGTACCAGGTCACTT-1	EC	1	WT	1	EC	diploid
WB_1_TTCGCTGAGCTGACTT-1	OPC-like	1	WT	11	OLG	aneuploid
WB_1_GTGCACGGTCTCCTGT-1	MG	1	WT	0	NEUT	diploid
WB_1_ACTGCAACAACGTATC-1	MAC	1	WT	5	MAC	diploid
WB_1_AATGCCAAGCTCATAC-1	MG	1	WT	0	TAM 2	diploid
WB_1_CCTACGTTCCCGATCT-1	OPC-like	1	WT	58	TumoriCre-Stemlike1	aneuploid
WB_1_ACTCCCAAGGAGTATT-1	OPC-like	1	WT	2	TAM 1	aneuploid
WB_1_GTTCTATAGGCCCGTT-1	aNSC-like	1	WT	15	TumoriCre-Differentiatedlike1	aneuploid
WB_1_TGCAGGCTCTCTGACC-1	Astro	1	WT	1	ASC	diploid
WB_1_GAAGGACGTCAGTCGC-1	aNSC-like	1	WT	36	TumoriCre-Stemlike1	aneuploid
WB_1_TAGAGTCCACTCAGAT-1	MG	1	WT	1	DC	diploid
WB_1_CCTTTGGCACCCTTGT-1	Astro	1	WT	1	ASC	diploid
WB_1_AGTGACTTCGAACGGA-1	MG	1	WT	0	MAC	diploid
WB_1_TCGGATAAGCATTGTC-1	EC	1	WT	0	EC	diploid
WB_1_TCTATACGTATTGGCT-1	Astro	1	WT	0	ASC	diploid
WB_1_CCAATGACATAATCGC-1	OPC-like	1	WT	5	OPC	aneuploid
WB_1_CCTTTGGGTTAGGACG-1	Pericytes	1	WT	0	EC	diploid
WB_1_TTGTTCAAGAGCAAGA-1	Pericytes	1	WT	0	EC	diploid
WB_1_AGGATCTCACTACGGC-1	MG	1	WT	0	MG	diploid
WB_1_ACTTTGTCACATCCCT-1	MG	1	WT	0	MG	diploid
WB_1_AAGGTAATCCGTCCTA-1	MG	1	WT	0	TAM 2	diploid
WB_1_TACGCTCCAGGGATAC-1	MES-like	1	WT	1	TumoriCre-Differentiatedlike1	aneuploid
WB_1_GGTAATCCACTGAGTT-1	EC	1	WT	0	EC	diploid
WB_1_TCGCTTGTCGTAGGAG-1	Astro	1	WT	17	MG	diploid
WB_1_GAATAGACAAGACGGT-1	NPC-like	1	WT	0	TumoriCre-ProlifStemlike	diploid
WB_1_AAGAACAAGGTACTGG-1	MG	1	WT	2	MG	diploid
WB_1_CTGCGAGGTGCATTAC-1	OPC-like	1	WT	43	TumoriCre-Stemlike2	aneuploid
WB_1_GGCAGTCAGAAACTCA-1	MG	1	WT	1	MG	diploid
WB_1_CGATGGCCATCCGATA-1	aNSC-like	1	WT	38	TumoriCre-Stemlike1	aneuploid
WB_1_ACATTTCCAGGTTCAT-1	EC	1	WT	0	EC	diploid
WB_1_ATCCATTGTATCCTCC-1	EC	1	WT	0	EC	diploid
WB_1_GACCCAGTCGTCGATA-1	OPC-like	1	WT	9	TumoriCre-Stemlike2	diploid
WB_1_TGGCGTGAGTCGCTAT-1	OPC-like	1	WT	6	TumoriCre-Stemlike1	aneuploid
WB_1_AACGGGAAGATGAAGG-1	EC	1	WT	0	EC
WB_1_CGCGTGACATGCAGCC-1	EC	1	WT	0	EC	diploid
WB_1_TTAGGCAAGATGGTAT-1	MG	1	WT	2	MAC	diploid
WB_1_CGTGAATCACAGCGCT-1	MG	1	WT	2	MAC	diploid
WB_1_TATACCTAGACAAGCC-1	EC	1	WT	2	EC	diploid
WB_1_GAACACTCACTTGGGC-1	EC	1	WT	0	VSMC	diploid
WB_1_TGGGCGTAGCGTGTCC-1	MG	1	WT	1	MAC	diploid
WB_1_GGCTTGGTCCTTTGAT-1	EC	1	WT	0	EC	diploid
WB_1_GAACACTCATTAGGCT-1	TAP NB	1	WT	0	Neuroendocrine	diploid
WB_1_CATCCCACACAGTCAT-1	aNSC	1	WT	27	aNSC1	diploid
WB_1_CATGAGTAGTCATGAA-1	aNSC-like	1	WT	57	TumoriCre-Stemlike1	aneuploid
WB_1_TTGATGGAGGAAGTAG-1	OPC	1	WT	56	TumoriCre-Stemlike2	aneuploid
WB_1_ACGGAAGAGCCGATAG-1	OPC-like	1	WT	19	aNSC1	diploid
WB_1_GAAGGGTTCTGTCGTC-1	OPC-like	1	WT	27	TumoriCre-Differentiatedlike1	aneuploid
WB_1_CCACAAAAGTTACGGG-1	Astro	1	WT	0	Neuroendocrine	diploid
WB_1_CTCCACAAGGTGAGCT-1	OPC	1	WT	0	TAP	diploid
WB_1_TTGTTGTAGTCATACC-1	OPC-like	1	WT	21	TumoriCre-Stemlike2	aneuploid
WB_1_CGAGTTAAGCCGATAG-1	OPC-like	1	WT	29	TumoriCre-Stemlike2	aneuploid
WB_1_AGGACTTCAGTCGTTA-1	MG	1	WT	1	MG	diploid
WB_1_CTGCGAGGTAGGCAGT-1	aNSC-like	1	WT	52	TumoriCre-ProlifStemlike	aneuploid
WB_1_TGATCAGTCAAGCGTT-1	OPC-like	1	WT	54	TumoriCre-Differentiatedlike1	aneuploid
WB_1_TCTTCCTGTCCTGAAT-1	MES-like	1	WT	6	TAM 1	aneuploid
WB_1_TTCTGTAAGGATCATA-1	MG	1	WT	0	prol. TAM	diploid
WB_1_ACTTAGGAGAGCCATG-1	OPC-like	1	WT	40	TumoriCre-Stemlike2	aneuploid
WB_1_GCCAACGCAGCACAAG-1	MES-like	1	WT	13	TumoriCre-Differentiatedlike1	aneuploid
WB_1_TTTGGTTTCCACTGGG-1	EC	1	WT	1	EC	diploid
WB_1_ACAGCCGAGTCCCAAT-1	MG	1	WT	1	DC	diploid
WB_1_TTGTGTTCACTGTCCT-1	MG	1	WT	0	MG	diploid
WB_1_AAAGGATAGATCGCTT-1	OPC-like	1	WT	20	TumoriCre-Stemlike2	aneuploid
WB_1_AGTCAACCAGCATACT-1	MES-like	1	WT	6	Monocytes	aneuploid
WB_1_GAGGCAAAGACCCGCT-1	OPC-like	1	WT	11	OPC	aneuploid
WB_1_GGATGTTAGAAATCCA-1	OPC-like	1	WT	39	TumoriCre-Stemlike2	aneuploid
WB_1_TCACACCAGCTGTTCA-1	MG	1	WT	1	MG	diploid
WB_1_CATGCTCAGCACTTTG-1	OPC-like	1	WT	52	TumoriCre-Stemlike2	aneuploid
WB_1_GTGTAACTCACCCTTG-1	MG	1	WT	0	DC	diploid
WB_1_AATGACCTCCACAGGC-1	AC-like	1	WT	94	TumoriCre-Differentiatedlike2	aneuploid
WB_1_CGATGCGCAAAGGAGA-1	MAC	1	WT	1	prol. TAM	diploid
WB_1_CATCGCTAGCCTCAAT-1	EC	1	WT	0	EC	diploid
WB_1_TGCGACGAGCGTTGTT-1	aNSC-like	1	WT	16	TumoriCre-ProlifStemlike	aneuploid
WB_1_TGAGGTTCAATCGTCA-1	MG	1	WT	0	MG	diploid
WB_1_TCTTCCTGTGAGAACC-1	OPC-like	1	WT	2	TumoriCre-Stemlike1	diploid
WB_1_TGACGCGGTTGCTCGG-1	OPC-like	1	WT	69	DC2	aneuploid
WB_1_TGGGAAGGTCACTCTC-1	Pericytes	1	WT	1	VLMC	diploid
WB_1_GCATCGGGTCTTGAAC-1	OPC-like	1	WT	24	OPC	aneuploid
WB_1_GTCCTCAAGGAGAGTA-1	EC	1	WT	0	EC	diploid
WB_1_ACTGCAAGTAATGCTC-1	OPC-like	1	WT	32	DC2	aneuploid
WB_1_CTAAGTGCAGCTTCCT-1	MG	1	WT	1	MAC	diploid
WB_1_TTTGGTTGTTTCACTT-1	EC	1	WT	1	EC	diploid
WB_1_CACTGTCAGCCACCGT-1	MG	1	WT	1	MG	diploid
WB_1_GTGGAAGTCGTAATGC-1	OPC-like	1	WT	22	OPC	aneuploid
WB_1_TGATGGTTCATTGTTC-1	Pericytes	1	WT	1	EC	diploid
WB_1_GTTTGGAGTCTAATCG-1	EC	1	WT	0	EC	diploid
WB_1_ACTCTCGTCGAGTACT-1	AC-like	1	WT	0	TumoriCre-Differentiatedlike2	diploid
WB_1_AAGCATCAGAGAGCGG-1	Pericytes	1	WT	0	EC	diploid
WB_1_CTGGACGAGTTACGGG-1	aNSC-like	1	WT	33	TumoriCre-Stemlike1	aneuploid
WB_1_AATGAAGCAGCACGAA-1	Inflamed glia	1	WT	0	TumoriCre-Differentiatedlike1	diploid
WB_1_TTTATGCGTCTCAGAT-1	aNSC-like	1	WT	91	TumoriCre-ProlifStemlike	aneuploid
WB_1_CAGCAATAGTTGAATG-1	T cells	1	WT	0	DC2	diploid
WB_1_TCAAGACAGACTTGTC-1	EC	1	WT	2	EC	diploid
WB_1_TCATTTGCAATCGTCA-1	EC	1	WT	0	EC	diploid
WB_1_TACCTCGTCATCCTAT-1	MG	1	WT	1	MG	diploid
WB_1_GGAAGTGAGAATAACC-1	OPC	1	WT	21	DC2	aneuploid
WB_1_TTGTGGAAGAGCAGTC-1	T cells	1	WT	0	Monocytes	diploid
WB_1_ACGGAAGTCGGCTCTT-1	Astro	1	WT	0	ASC	diploid
WB_1_CAGCAGCCAGTGTGGA-1	MG	1	WT	1	MG	diploid
WB_1_GGTGGCTTCCATCTGC-1	MAC	1	WT	7	TAM 1	diploid
WB_1_ACCGTTCCATCCAACA-1	MG	1	WT	2	MAC	diploid
WB_1_GTTGTAGTCGGAGTAG-1	MG	1	WT	0	DC	diploid
WB_1_AACCACACACGTACTA-1	MG	1	WT	0	MG	diploid
WB_1_ATCGGATAGCATTTGC-1	aNSC-like	1	WT	34	aNSC2	aneuploid
WB_1_GAAGAATGTCTCCCTA-1	Astro	1	WT	0	ASC	diploid
WB_1_TCAGGTACAGTATACC-1	MG	1	WT	0	TAM 2	diploid
WB_1_CAACCTCCATTGGGAG-1	aNSC-like	1	WT	119	TumoriCre-ProlifStemlike	aneuploid
WB_1_ACTTTGTCAAGGGTCA-1	T cells	1	WT	0	NEUT	diploid
WB_1_GATTCTTGTTGCCTAA-1	MG	1	WT	0	Neuroendocrine	diploid
WB_1_AAGCCATCAACGGCCT-1	MG	1	WT	0	TAM 2	diploid
WB_1_GTTGCGGAGACGTCGA-1	aNSC	1	WT	59	TumoriCre-Stemlike1	aneuploid
WB_1_GACGCTGCAACACGTT-1	Inflamed glia	1	WT	1	EC	diploid
WB_1_GTGCTGGAGTCTGCGC-1	OPC-like	1	WT	1	OLG
WB_1_AGACCCGTCGAACGCC-1	AC-like	1	WT	30	EC	aneuploid
WB_1_AACTTCTGTAGCTTTG-1	TAP NB	1	WT	0	Neuroendocrine	diploid
WB_1_GCGAGAAGTAGCTTGT-1	MES-like	1	WT	12	TumoriCre-Differentiatedlike1	aneuploid
WB_1_TAACACGGTTTATGCG-1	MG	1	WT	0	MAC	diploid
WB_1_ACCAAACTCGCATAGT-1	Astro	1	WT	0	ASC	diploid
WB_1_TCATGTTCACTAACCA-1	Mn	1	WT	0	NEUT	diploid
WB_1_GTAACCAAGCCATCCG-1	MG	1	WT	0	MG	diploid
WB_1_CTACTATGTCCTCCTA-1	OPC-like	1	WT	47	TumoriCre-Stemlike2	aneuploid
WB_1_AGAAGCGAGTCCGTCG-1	MG	1	WT	1	MAC	diploid
WB_1_TTTCACACAACAGATA-1	OPC	1	WT	26	TumoriCre-Stemlike2	aneuploid
WB_1_TCATTTGTCGAGTGGA-1	EC	1	WT	0	EC	diploid
WB_1_GAGACCCCATCCTATT-1	OPC-like	1	WT	1	Neuroendocrine	aneuploid
WB_1_TTACCGCCACAACGCC-1	OPC	1	WT	1	Neuroendocrine	diploid
WB_1_GGGCGTTTCGTGCTCT-1	MG	1	WT	0	MAC	diploid
WB_1_AGAAATGTCATGCATG-1	MG	1	WT	1	MG	diploid
WB_1_CAGCGTGAGAAACTAC-1	Astro	1	WT	0	ASC	diploid
WB_1_GGCGTCATCCAGTGTA-1	NPC-like	1	WT	2	TumoriCre-Differentiatedlike1	diploid
WB_1_ATTACCTAGGCATCGA-1	aNSC-like	1	WT	64	TumoriCre-Stemlike1	aneuploid
WB_1_TGTTACTGTCGAGTGA-1	EC	1	WT	0	EC	diploid
WB_1_GGCTGTGTCAGGAGAC-1	MG	1	WT	0	MAC	diploid
WB_1_CTAACCCGTGCCCACA-1	EpC	1	WT	0	TumoriCre-Differentiatedlike2	diploid
WB_1_ACTATCTTCTGGTTGA-1	EC	1	WT	1	EC	diploid
WB_1_CTACCTGTCGCAAGAG-1	MG	1	WT	0	MG	diploid
WB_1_ACGTAACCACAAAGCG-1	NPC-like	1	WT	1	TumoriCre-ProlifStemlike	diploid
WB_1_AGCGTCGCACTCTAGA-1	OPC-like	1	WT	17	TumoriCre-Stemlike2	aneuploid
WB_1_CTCAAGAAGCTTAGTC-1	MG	1	WT	1	MG	diploid
WB_1_AACGTCACATGCCGGT-1	OPC-like	1	WT	24	TumoriCre-Stemlike2	aneuploid
WB_1_TTCGATTAGTTGCCCG-1	OPC-like	1	WT	30	OPC	aneuploid
WB_1_TCGACCTGTGATATAG-1	Pericytes	1	WT	0	EC	diploid
WB_1_ATTGGGTTCCCGAATA-1	OPC-like	1	WT	49	aNSC1	aneuploid
WB_1_GTGTTAGTCTTCCCGA-1	EC	1	WT	1	EC	diploid
WB_1_AACAAAGAGCGAACTG-1	EC	1	WT	1	EC	diploid
WB_1_ACTTAGGTCTGACGCG-1	MG	1	WT	1	TAM 1	diploid
WB_1_CTCCCAACATTCGATG-1	MG	1	WT	0	TAM 2	diploid
WB_1_TTTCGATCAGAATTCC-1	MG	1	WT	2	MG	diploid
WB_1_AGGTCTACATCCGCGA-1	aNSC-like	1	WT	7	TumoriCre-Differentiatedlike1	diploid
WB_1_CTCAGAAAGGTAATCA-1	OPC-like	1	WT	5	TumoriCre-Stemlike1	diploid
WB_1_CAGATTGAGCCTAGGA-1	AC-like	1	WT	1	TumoriCre-Differentiatedlike2	diploid
WB_1_TGCTTGCCACTTTATC-1	OPC-like	1	WT	77	TumoriCre-Stemlike1	aneuploid
WB_1_ACCTGAAAGAGGTTTA-1	MG	1	WT	1	MG	diploid
WB_1_TTCCTCTAGTGCCGAA-1	AC-like	1	WT	10	ASC	diploid
WB_1_TCGAAGTCAGGTATGG-1	Astro	1	WT	0	ASC	diploid
WB_1_TGCGGGTGTTCAGCGC-1	EC	1	WT	0	EC	diploid
WB_1_GAGCTGCGTTCCACGG-1	AC-like	1	WT	0	TumoriCre-Differentiatedlike2	diploid
WB_1_TTTCAGTAGTCACTCA-1	EC	1	WT	1	EC	diploid
WB_1_TTGGGATTCCAGTGTA-1	Astro	1	WT	1	aNSC1	diploid
WB_1_TATCGCCAGATCCTAC-1	EC	1	WT	1	EC	diploid
WB_1_ATGGAGGTCAAGGCTT-1	EpC	1	WT	0	TumoriCre-Differentiatedlike2	diploid
WB_1_ACTATCTCAGGCAATG-1	EC	1	WT	0	EC	diploid
WB_1_CCCTCTCGTCCACTCT-1	EC	1	WT	0	EC	diploid
WB_1_TTGGGCGCAATTCGTG-1	MG	1	WT	0	MG	diploid
WB_1_TGCATCCGTATGTGTC-1	OPC-like	1	WT	2	TumoriCre-Stemlike2	aneuploid
WB_1_TCATCATTCAGCTGTA-1	OPC-like	1	WT	83	TumoriCre-Stemlike2	aneuploid
WB_1_GGTCACGTCTGCGGGT-1	OPC	1	WT	105	TumoriCre-Stemlike1	aneuploid
WB_1_CTTAGGACAATAGGGC-1	T cells	1	WT	0	MAC	diploid
WB_1_CTCAGAAAGATGAACT-1	MG	1	WT	1	MAC	diploid
WB_1_CACACAACAACGGTAG-1	MG	1	WT	1	MAC	diploid
WB_1_ACGCACGAGCTCTATG-1	EC	1	WT	1	EC	diploid
WB_1_CTTCTAACACTCCACT-1	OPC-like	1	WT	24	TumoriCre-Differentiatedlike1	aneuploid
WB_1_ATTATCCTCTTCTGTA-1	OPC-like	1	WT	2	TumoriCre-Stemlike1	diploid
WB_1_TTCCAATGTTTCACAG-1	EC	1	WT	2	EC	diploid
WB_1_TGTACAGAGGTGCATG-1	EC	1	WT	1	Monocytes	diploid
WB_1_GTAGAAAAGGCCTTGC-1	OPC-like	1	WT	16	TumoriCre-Stemlike2	aneuploid
WB_1_TGGAGAGTCCGACATA-1	EC	1	WT	1	EC	diploid
WB_1_ATGACCAAGAGAGGTA-1	OPC-like	1	WT	49	TumoriCre-Stemlike1	aneuploid
WB_1_TTGTTGTGTCTGCAAT-1	aNSC-like	1	WT	53	prol. TAM	aneuploid
WB_1_TTGGGATTCCTCAGGG-1	MG	1	WT	0	MG	diploid
WB_1_CATCCCACATGGACAG-1	OPC	1	WT	1	Neuroendocrine	diploid
WB_1_TTGTGGATCCCTTCCC-1	MG	1	WT	0	TAM 2	diploid
WB_1_ACTATTCTCCCATAAG-1	MG	1	WT	1	MG	diploid
WB_1_TCACAAGTCGGATACT-1	MES-like	1	WT	9	TumoriCre-Differentiatedlike1	aneuploid
WB_1_CGCCATTAGCTGACTT-1	MES-like	1	WT	16	EC	aneuploid
WB_1_AGAGCAGTCCGCACTT-1	Astro	1	WT	0	ASC	diploid
WB_1_CAATGACTCGAAGTGG-1	AC-like	1	WT	0	TumoriCre-Differentiatedlike1	diploid
WB_1_CAGCGTGTCATTGTTC-1	MG	1	WT	0	DC	diploid
WB_1_TCCTCCCAGAAGCGCT-1	Mn	1	WT	1	DC	diploid
WB_1_GAAGCCCCAGCAGTTT-1	AC-like	1	WT	12	TAM 1	diploid
WB_1_TCTCAGCAGTATGAAC-1	MG	1	WT	0	MG	diploid
WB_1_ACTCCCACAGGGACTA-1	EpC	1	WT	2	TumoriCre-Differentiatedlike2	diploid
WB_1_TAAGCACAGAGCGACT-1	NPC-like	1	WT	9	Neuroendocrine	aneuploid
WB_1_TCAATCTCACCATATG-1	aNSC	1	WT	32	Monocytes	diploid
WB_1_AGTAGCTTCCGATCTC-1	MG	1	WT	2	DC	diploid
WB_1_GACGCTGAGTACGAGC-1	MG	1	WT	0	TAM 2	diploid
WB_1_TGATGGTAGCGAACTG-1	aNSC-like	1	WT	93	TumoriCre-ProlifStemlike	aneuploid
WB_1_GGGTTTACAGGTACGA-1	EC	1	WT	1	EC	diploid
WB_1_CTATCTATCGCCCAGA-1	TAP NB	1	WT	1	Neuroendocrine	diploid
WB_1_TATTGCTGTTCGAACT-1	aNSC-like	1	WT	80	TumoriCre-ProlifStemlike	aneuploid
WB_1_ATTCTTGTCGTAGTGT-1	EC	1	WT	1	EC	diploid
WB_1_AGTCACAGTGGTTCTA-1	aNSC	1	WT	157	T cells	aneuploid
WB_1_TTGGGTAAGACGAGCT-1	OPC-like	1	WT	16	TumoriCre-Differentiatedlike1	diploid
WB_1_CCATAAGCACGTAGTT-1	MG	1	WT	0	TAM 1	diploid
WB_1_TACTGCCTCGTTCATT-1	MG	1	WT	0	TAM 1	diploid
WB_1_CGCATGGTCGCACGAC-1	OPC-like	1	WT	10	T cells	diploid
WB_1_AGGACTTGTAATACCC-1	Pericytes	1	WT	1	EC	diploid
WB_1_GTGGTTACAACCCGCA-1	AC-like	1	WT	1	TumoriCre-Differentiatedlike2
WB_1_GAGTTTGTCAGAGTTC-1	aNSC-like	1	WT	62	prol. TAM	aneuploid
WB_1_CTGAATGCAGGCGATA-1	AC-like	1	WT	36	ASC	aneuploid
WB_1_CGTAATGTCCCAAGCG-1	Astro	1	WT	0	ASC	diploid
WB_1_TCCAGAATCAGACCGC-1	OPC-like	1	WT	102	TumoriCre-ProlifStemlike	aneuploid
WB_1_GTGTAACAGGTTTGAA-1	OPC-like	1	WT	23	TumoriCre-Stemlike2	aneuploid
WB_1_GGGTCACAGGGTGAGG-1	EC	1	WT	0	EC	diploid
WB_1_TCCTGCATCCGACATA-1	MG	1	WT	0	TAM 2	diploid
WB_1_ACTTTCACATTCGGGC-1	OPC-like	1	WT	8	TumoriCre-Stemlike2	aneuploid
WB_1_GGTTGTATCCATCGTC-1	MES-like	1	WT	11	TumoriCre-Differentiatedlike1	aneuploid
WB_1_GTAAGTCTCACTTGGA-1	OPC-like	1	WT	20	TumoriCre-Stemlike1	diploid
WB_1_CGAGGCTAGCGCTGAA-1	OPC-like	1	WT	7	TumoriCre-Stemlike2	aneuploid
WB_1_CAACAACGTGTTAAAG-1	OPC	1	WT	29	TAM 1	aneuploid
WB_1_CAACGGCTCCCGTTGT-1	OPC	1	WT	44	TumoriCre-Stemlike2	aneuploid
WB_1_CATTGCCAGGTTGACG-1	MG	1	WT	1	MAC	diploid
WB_1_CGCATAAGTCGAGTGA-1	MES-like	1	WT	2	EC	aneuploid
WB_1_AAGTCGTGTGGCGCTT-1	MG	1	WT	1	Monocytes	diploid
WB_1_GGAAGTGAGTGGAATT-1	OPC-like	1	WT	112	TumoriCre-Stemlike1	aneuploid
WB_1_GATTCGAGTTTGTGGT-1	Astro	1	WT	0	ASC	diploid
WB_1_GTGGAGAAGGGTGAAA-1	EC	1	WT	0	Monocytes	diploid
WB_1_AGTTCGAGTTACCCTC-1	MG	1	WT	0	MAC	diploid
WB_1_CTGTGGGTCGTAGCTA-1	aNSC-like	1	WT	40	TumoriCre-ProlifStemlike	aneuploid
WB_1_GGCACGTTCTACGCAA-1	Mn	1	WT	1	DC3	diploid
WB_1_TCGTCCAGTCAATCTG-1	NPC-like	1	WT	50	Monocytes	aneuploid
WB_1_TATTGCTTCTATTCGT-1	MG	1	WT	2	MG	diploid
WB_1_TTAATCCGTTATGTGC-1	MG	1	WT	0	Neuroendocrine	diploid
WB_1_TGTCCCAGTCTATGAC-1	OPC	1	WT	0	Neuroendocrine	diploid
WB_1_GCCGATGTCGCTCATC-1	AC-like	1	WT	18	TumoriCre-Differentiatedlike1	diploid
WB_1_CCTCAGTCAGCCGTTG-1	OPC-like	1	WT	85	TumoriCre-Stemlike1	aneuploid
WB_1_CCGCAAGTCGGAGTAG-1	OPC-like	1	WT	10	Neuroendocrine	aneuploid
WB_1_GCGATCGTCGCCAATA-1	MG	1	WT	0	MAC	diploid
WB_1_GCGATCGTCAGTGTCA-1	EC	1	WT	0	EC	diploid
WB_1_CTGCCTATCGCGGACT-1	NPC-like	1	WT	38	TumoriCre-Stemlike1	aneuploid
WB_1_GCGGATCAGATAGCTA-1	MG	1	WT	1	MAC	diploid
WB_1_TCCTCTTCATTGCTGA-1	OPC-like	1	WT	14	DC2	diploid
WB_1_AGGATCTCAGACAATA-1	EC	1	WT	0	EC	diploid
WB_1_GCCGTGACAGGGTTGA-1	Astro	1	WT	0	TAM 1	diploid
WB_1_CTACTATGTTGTAGCT-1	T cells	1	WT	0	NEUT	diploid
WB_1_AGGTTGTGTCCTCCTA-1	OPC-like	1	WT	41	DC2	diploid
WB_1_CATACTTGTTAGCGGA-1	MG	1	WT	0	DC	diploid
WB_1_TGTAAGCCAAGTTGGG-1	OPC-like	1	WT	107	TumoriCre-Stemlike2	aneuploid
WB_1_TGTCAGATCAAGCGTT-1	OPC	1	WT	182	ASC	aneuploid
WB_1_CCTCACACAAGCACAG-1	Astro	1	WT	0	ASC	diploid
WB_1_ACTCCCAGTGATCGTT-1	MG	1	WT	0	TAM 2	diploid
WB_1_TGGTGATGTTGCATTG-1	EC	1	WT	0	EC	diploid
WB_1_TCAGGGCCAGCGTACC-1	Inflamed glia	1	WT	1	EC
WB_1_ATCGTGATCATTACCT-1	MG	1	WT	0	MG	diploid
WB_1_CTGTAGAGTAGTGTGG-1	EC	1	WT	2	EC	diploid
WB_1_GTTAGTGTCAAGTTGC-1	CP	1	WT	1	NEUT	diploid
WB_1_TTACGCCAGACCACGA-1	OPC-like	1	WT	84	TumoriCre-Stemlike1	aneuploid
WB_1_GATCCCTAGACGGTTG-1	OPC-like	1	WT	89	TumoriCre-Differentiatedlike1	aneuploid
WB_1_CTCCATGGTTCTCCAC-1	MG	1	WT	0	DC	diploid
WB_1_ATTCTACGTCCGGTGT-1	MG	1	WT	2	MAC	diploid
WB_1_CCCGGAAGTGTCCGTG-1	AC-like	1	WT	30	TumoriCre-Differentiatedlike1	aneuploid
WB_1_ATCCACCTCTTAGCCC-1	OPC	1	WT	1	Neuroendocrine	diploid
WB_1_GTGAGTTCAGTAGAAT-1	OPC-like	1	WT	17	OLG	aneuploid
WB_1_CAAGGGACACGTAACT-1	AC-like	1	WT	11	aNSC1	aneuploid
WB_1_TCGTCCAGTTAAGACA-1	MG	1	WT	1	MAC	diploid
WB_1_ATTGTTCCATTGACTG-1	OPC-like	1	WT	15	TumoriCre-Stemlike2	aneuploid
WB_1_CACTGTCAGGGCAGTT-1	EC	1	WT	0	EC	diploid
WB_1_ATGCGATAGCAAGTCG-1	OPC-like	1	WT	31	TumoriCre-Stemlike2	aneuploid
WB_1_CAGTTAGCACGGGCTT-1	MG	1	WT	1	TAM 1	diploid
WB_1_CGAAGTTCACAAGTGG-1	EC	1	WT	0	EC	diploid
WB_1_TAGGAGGAGTTGCGCC-1	T cells	1	WT	1	Monocytes	diploid
WB_1_ATGATCGAGTTCACTG-1	MG	1	WT	1	TAM 2	diploid
WB_1_CTACCTGCAATGAACA-1	EC	1	WT	0	EC	diploid
WB_1_TAAGCCATCACGTAGT-1	OPC-like	1	WT	36	TumoriCre-Stemlike2	aneuploid
WB_1_ACAAGCTTCAGAGCAG-1	aNSC-like	1	WT	16	TumoriCre-ProlifStemlike	aneuploid
WB_1_CGTTAGAGTTAGAGTA-1	EC	1	WT	0	EC	diploid
WB_1_TACACCCCAGAAACCG-1	NPC-like	1	WT	0	Mast	aneuploid
WB_1_ACTATCTTCTATCCAT-1	MG	1	WT	1	MG	diploid
WB_1_CCTACGTGTCGCGGTT-1	MG	1	WT	0	TAM 2	diploid
WB_1_TCGGATAAGCTTGTTG-1	MG	1	WT	0	MAC	diploid
WB_1_TGTTGGATCTCTATGT-1	OPC-like	1	WT	20	TumoriCre-Stemlike2	aneuploid
WB_1_TCAGCAACATATGCGT-1	OPC-like	1	WT	115	TumoriCre-Stemlike1	aneuploid
WB_1_GTAGGAGGTCAGTCGC-1	MES-like	1	WT	13	TumoriCre-Differentiatedlike1	aneuploid
WB_1_TGCTGAACAACGTTAC-1	OPC-like	1	WT	6	Neuroendocrine	aneuploid
WB_1_ACTTCCGCACCGGAAA-1	OPC-like	1	WT	15	TumoriCre-Stemlike2	diploid
WB_1_TCGACCTTCTGAGTCA-1	OPC-like	1	WT	63	TumoriCre-Stemlike2	aneuploid
WB_1_ATTCTTGCATGTGGTT-1	TAP NB	1	WT	0	Neuroendocrine	diploid
WB_1_AACAAGACATTCTCCG-1	MG	1	WT	1	MAC	diploid
WB_1_TGGGCGTAGCATGCAG-1	MG	1	WT	0	TAM 1	diploid
WB_1_GGTAGAGTCGACATAC-1	AC-like	1	WT	2	TumoriCre-Differentiatedlike2	diploid
WB_1_CCTGTTGGTCAGACTT-1	Pericytes	1	WT	0	TAM 1	diploid
WB_1_GTGATGTTCCACCTGT-1	T cells	1	WT	0	T cells	diploid
WB_1_GACGCTGGTCTTGCGG-1	MG	1	WT	0	MG	diploid
WB_1_CGAATTGGTTAGAGTA-1	AC-like	1	WT	22	TumoriCre-Differentiatedlike1	aneuploid
WB_1_CTCCACACATGGTACT-1	Pericytes	1	WT	0	EC	diploid
WB_1_GTCACGGTCTTACGGA-1	MG	1	WT	0	MAC	diploid
WB_1_CATCGCTAGGGTCAAC-1	T cells	1	WT	0	Mast	diploid
WB_1_ACTGATGTCATCCTGC-1	T cells	1	WT	0	T cells	diploid
WB_1_CCAATTTGTAAGGTCG-1	MAC	1	WT	0	Monocytes	diploid
WB_1_CCCTTAGGTCTGGTTA-1	Astro	1	WT	0	ASC	diploid
WB_1_CGGTCAGGTGAGATAT-1	EC	1	WT	5	EC	diploid
WB_1_ACCAACAGTCTTCGAA-1	EpC	1	WT	1	TumoriCre-Differentiatedlike2	diploid
WB_1_CGCATAAAGAAACTCA-1	OPC-like	1	WT	15	DC2	diploid
WB_1_AGTTCCCAGCTGTTAC-1	OPC-like	1	WT	36	T cells	diploid
WB_1_ATGACCATCAGCGTCG-1	MG	1	WT	0	MG	diploid
WB_1_ATTTCTGCATAAGCGG-1	EC	1	WT	0	EC	diploid
WB_1_TTCCTAATCCATGAGT-1	EC	1	WT	0	EC	diploid
WB_1_AGAAATGAGTCAAGCG-1	MG	1	WT	5	MG	diploid
WB_1_TGAGGGAAGTCCTGCG-1	MG	1	WT	1	MAC	diploid
WB_1_TGGAGGACAGACGGAT-1	Astro	1	WT	27	TAM 1	diploid
WB_1_CAACCTCTCACCTTGC-1	OPC-like	1	WT	59	T cells	diploid
WB_1_CTCCACAAGGCCCGTT-1	aNSC-like	1	WT	24	TumoriCre-Stemlike1	aneuploid
WB_1_GTGGCGTGTCAGTCCG-1	AC-like	1	WT	27	TumoriCre-Stemlike2	aneuploid
WB_1_TAGATCGCAAATGGTA-1	Inflamed glia	1	WT	1	EC	diploid
WB_1_TAGACTGGTGGACTAG-1	TAP NB	1	WT	0	MG	diploid
WB_1_AGCCAGCAGTCGAATA-1	EC	1	WT	0	EC	diploid
WB_1_GTGAGTTTCTCAAAGC-1	OPC-like	1	WT	27	TumoriCre-Differentiatedlike1	aneuploid
WB_1_AGGGCCTGTCGCTTAA-1	OPC-like	1	WT	100	TumoriCre-Stemlike1	aneuploid
WB_1_CTGGACGCAAAGGAGA-1	OPC-like	1	WT	59	TumoriCre-Stemlike1	aneuploid
WB_1_AGCGTCGTCCCGTAAA-1	AC-like	1	WT	1	TumoriCre-Differentiatedlike1	diploid
WB_1_TCATTACGTGTAGTGG-1	MES-like	1	WT	42	TumoriCre-Differentiatedlike1	aneuploid
WB_1_GGTAACTCATGATAGA-1	OPC-like	1	WT	27	TumoriCre-Differentiatedlike1	aneuploid
WB_1_CGGCAGTAGCTTCATG-1	AC-like	1	WT	81	TumoriCre-Differentiatedlike1	aneuploid
WB_1_GATTGGTGTCGAGTGA-1	AC-like	1	WT	171	TumoriCre-Differentiatedlike2	aneuploid
WB_1_AGACTCATCCCTTGGT-1	aNSC-like	1	WT	17	TumoriCre-Stemlike1	aneuploid
WB_1_TGTTGAGCAACTGGTT-1	EC	1	WT	0	EC	diploid
WB_1_TTCATTGGTTACCTTT-1	MG	1	WT	0	MAC	diploid
WB_1_GAGTCTACAGGACTAG-1	OPC-like	1	WT	27	OPC	aneuploid
WB_1_AGTGCCGTCCTGGCTT-1	EC	1	WT	0	EC	diploid
WB_1_GGTCACGAGTAACCTC-1	EpC	1	WT	0	EC	diploid
WB_1_TAAGCACGTCCACATA-1	OPC-like	1	WT	87	TumoriCre-Stemlike2	aneuploid
WB_1_GTGCGTGGTTGGGTAG-1	OPC-like	1	WT	10	TumoriCre-Stemlike2	diploid
WB_1_CCTCAGTGTGATAGTA-1	OPC	1	WT	0	Neuroendocrine	diploid
WB_1_AATGACCGTGACTAAA-1	MG	1	WT	0	DC	diploid
WB_1_TTTCATGTCGGACTGC-1	TAP NB	1	WT	0	DC4	diploid
WB_1_TCTATACTCACTGGTA-1	Pericytes	1	WT	0	EC	diploid
WB_1_TCGACCTCACGCGCTA-1	OPC-like	1	WT	10	TumoriCre-Stemlike2	aneuploid
WB_1_TCCTCTTAGTTGTAGA-1	Astro	1	WT	0	ASC	diploid
WB_1_ATGAGGGAGTGCGACA-1	Astro	1	WT	2	ASC	diploid
WB_1_GACTTCCAGAGCCGAT-1	OPC-like	1	WT	82	aNSC1	aneuploid
WB_1_CATGGTATCTAGATCG-1	MG	1	WT	0	DC	diploid
WB_1_AACCTGAGTCTGCCTT-1	CP	1	WT	0	TAM 1	diploid
[truncated: 39,146 more rows]
