# Supplementary material for: Axonal injury is a targetable driver of glioblastoma progression
Source: Nature. 2025 Aug 20;646(8084):452–61. doi: 10.1038/s41586-025-09411-2 (PMC12507684; doi:10.1038/s41586-025-09411-2)
Supplement: Supplementary file 6 — Source Data Fig. 1 [file 41586_2025_9411_MOESM6_ESM.xlsx]

## Sheet: Figure 1b
	%tdTomato+ cells	WM				GM						Comparison	p value
	Early	65.0346	67.7796	62.1019	62.0532	34.9654	32.2204	37.8981	37.9468			Early: WM vs GM	<0.0001
	Intermediate	71.8627	72.5911	66.6314	66.3488	28.1373	27.4089	33.3686	33.6512			Intermediate: WM vs GM	<0.0001
	Late	57.6115	57.7563	57.2307	59.5328	42.3885	42.2437	42.7693	40.4672			Late: WM vs GM	<0.0001
	Terminal	36.8748	24.5657	27.3396		63.1252	75.4343	72.6604				Terminal: WM vs GM	<0.0001
												Early vs Terminal	<0.0001
												Intermediate vs Late	0.0041
												Intermediate vs Terminal	<0.0001
												Late vs Terminal	<0.0001

## Sheet: Figure 1c
	%Ki67+tdTom+/tdTom+ cells	WM				GM					Comparison	p value
	Early	1.30933	1.47783	1.02564	0.443131	0.608828	2.07254	2.10084	0.966184		Early vs Late	<0.0001
	Intermediate	0.818554	0.687758	0.794913	0.616016	0.696864	0.364299	0.634921	0.404858		Early vs Terminal	0.003
	Late	16.5837	21.2588	20.4483	7.9632	16.554	19.6558	16.1463	11.144		Intermediate vs Late	<0.0001
	Terminal	7.46582	15.8138	15.1282		8.16953	16.3122	17.7521			Intermediate vs Terminal	0.0022
