# Supplementary material for: Axonal injury is a targetable driver of glioblastoma progression
Source: Nature. 2025 Aug 20;646(8084):452–61. doi: 10.1038/s41586-025-09411-2 (PMC12507684; doi:10.1038/s41586-025-09411-2)
Supplement: Supplementary file 7 — Source Data Fig. 3 [file 41586_2025_9411_MOESM7_ESM.xlsx]

## Sheet: Figure 3b
YFP mean fluorescence intensity normalised to contralateral YFP MFI						Comparison	p value
Early	Intermediate	Late	Terminal			Early vs Intermediate	0.0283
1.01372	0.902514	0.715435	0.7			Early vs Late	<0.0001
0.966317	0.940092	0.730828	0.81			Early vs Terminal	<0.0001
0.995169	0.868521	0.768054	0.72			Intermediate vs Late	0.016
0.990696	0.814168	0.825543				Intermediate vs Terminal	0.0116

## Sheet: Figure 3d
%degenerating axons	Ipsilateral																				Contralateral																							p values
WT	14.7541	14.9254	24	18.2796	19.3878	15.3846	17.3554	10.2564	10.2041	12.2222	11.7647	9.09091	14.2857	16.092	13.8462	10.7527	11.5789	10.3774	9.7561	9.33333	4.28571	4.5977	3.94737	4.44444	4.7619	2.77778	4.54545	6.89655	3.77358	5.49451	5.17241	4.91803	4.08163	3.79747	6.34921	4.31034	6.12245	4.08163	3.75	7.86517			WT contra vs tumour	<0.0001
Sarm1-/-	8.33333	7.84314	8.04598	9.09091	8.77193	8.88889	9.61538	8.4507	10.6383	5.06329	8	9.52381	8.92857	7.04225	6.54206	7.95455	9.87654	8.98876	4.7619	7.79221	3.1746	4.25532	4	5.08475	4.7619	4.22535	5	5.47945	4.7619	5.08475	5.7971	7.40741	6.15385	5.55556	4.70588	5.76923	6.75676	5.19481	5	4.7619			Sarm1-/- contra vs tumour	<0.0001
																																											WT vs Sarm1-/- tumour	<0.0001

## Sheet: Figure 3e
G-ratio	Ipsilateral																Contralateral
WT	0.614656	0.577677	0.60546	0.561442	0.58583	0.585017	0.56075	0.535359	0.560799	0.520851	0.516249	0.511432	0.489223	0.534807	0.494996	0.53068	0.624823	0.591178	0.58133	0.628704	0.554789	0.545175	0.572665	0.574341	0.584402	0.592403	0.574579	0.57207	0.536527	0.540434	0.508183	0.521503
Sarm1-/-	0.585474	0.54954	0.585679	0.567921	0.620707	0.591715	0.56354	0.551921	0.539801	0.559812	0.564572	0.632479	0.605632	0.599103	0.62734	0.627712	0.593344	0.570071	0.600187	0.604211	0.555867	0.549992	0.619591	0.572265	0.616612	0.550759	0.544167	0.509243	0.499073	0.498866

## Sheet: Figure 3g
Near	#varicosities	%of varicosities
Cell body	62	55.8559
Cell process	35	31.5315
No tumour cell	14	12.6126

## Sheet: Figure 3h
Stiffness on AFM				p value
Contra	Tumour			0.0108
0.13078	0.262
0.13449	0.73437
0.12	0.27529
0.1369	0.402
0.05006	0.5621
0.16441	1.62
0.07121	0.44717
0.07325	0.15303
0.09983	0.19681
0.13309	0.8149
1.21	3.77
0.05236	0.401
0.13829	0.06487
0.13142	0.172
0.215	0.24722
0.12425	0.19615
0.273	0.2896
0.16886	0.94021
0.36005	0.37384
0.0806	0.59715
0.07515	0.29142
0.04782	0.40223
0.14725	0.217
0.29393	0.39472
0.12349	0.0836
0.166	0.08038
0.05752	0.44398
0.06221	0.06797
0.02314	1.26
0.24772	0.13536
0.07397	0.092
0.10277	0.18477
0.08621	0.249
0.07561	0.28106
	0.15554
	0.13112
	0.198
	0.13079
	0.1
