# Supplementary material for: Axonal injury is a targetable driver of glioblastoma progression
Source: Nature. 2025 Aug 20;646(8084):452–61. doi: 10.1038/s41586-025-09411-2 (PMC12507684; doi:10.1038/s41586-025-09411-2)
Supplement: Supplementary file 8 — Source Data Fig. 4 and Source Data Extended Data Fig. 5 [file 41586_2025_9411_MOESM8_ESM.xlsx]

## Sheet: Figure 4c, Ext. Data Fig. 5c
Genotype	Injury status/region	Timepoint	%EdU+tdTomato+ / total tdTomato+									n mice per condition	mean		Figure 4c
WT	Sham	4.5wk	4.91603	4.10752	4.33849	3.47635	5.10204	5.32355				6	4.544		Comparison	p value
WT	Injury (excluding injury site)	4.5wk	6.4336	8.52221	4.38763	7.52137	5.18868	6.07352				6	6.3545		WT 4.5wk: Sham vs Injury (excl. inj. site)	0.0235292
WT	Injury (injury site)	4.5wk	4.35967	9.18367	3.08748	3.73444	2.85714	3.11804				6	4.39007		Sarm1-/- 4.5wk: Sham vs Injury (excl. inj. site)	0.983168
Sarm1-/-	Sham	4.5wk	4.47242	3.62976	3.40136	4.40367	3.74323	4.49302				6	4.02391		WT 8.5wk: Sham vs Injury (excl. inj. site)	0.0143944
Sarm1-/-	Injury (excluding injury site)	4.5wk	4.43257	3.23169	6.04444	6.43478	2.95367	2.67922	2.49597			7	4.03891		Sarm1-/- 8.5wk: Sham vs Injury (excl. inj. site)	0.111953
Sarm1-/-	Injury (injury site)	4.5wk	6.50685	3.47648	10.8808	7.04225	2.13198	4.2735	2.62915			7	5.27729		WT 12.5wk: Sham vs Injury (excl. inj. site)	0.0488416
WT	Sham	8.5wk	4.26421	4.14727	3.16162	5.24355	5.67246	5.46406	5.75811			7	4.8159		Sarm1-/- 12.5wk: Sham vs Injury (excl. inj. site)	0.290041
WT	Injury (excluding injury site)	8.5wk	5.48602	7.42205	7.07679	5.95124	13.3118	11.5889	6.11493	15.525		7	8.13596		WT Sham: 4.5wk vs 12.5wk	<0.0001
WT	Injury (injury site)	8.5wk	5.59168	6.16438	4.6332	7.38095	3.77834	3.98293	3.88889	10.2686		7	5.06005		WT Sham: 8.5wk vs 12.5wk	<0.0001
Sarm1-/-	Sham	8.5wk	7.77331	8.68683	2.73321	3.19298	4.98129	6.13009	7.33188			7	5.8328		Sham 12.5wk: WT vs Sarm1-/-	0.025281
Sarm1-/-	Injury (excluding injury site)	8.5wk	6.25605	3.87251	4.98528	2.60373	2.02651	3.78619				6	3.92171
Sarm1-/-	Injury (injury site)	8.5wk	2.53054	1.40845	3.72005	3.98482	2.03209	2.20472				6	2.64678
WT	Sham	12.5wk	10.0306	8.90215	8.35323	10.8443	12.6142	8.23575	8.05882			7	9.57701		Extended Data Fig 5c
WT	Injury (excluding injury site)	12.5wk	9.38442	5.9621	6.87348	7.81055	6.49809	9.25211				6	7.63012		Comparison	p value
WT	Injury (injury site)	12.5wk	12.6963	6.52985	6.6313	10.6817	8.94072	6.81476				6	8.71577		Sarm1-/- 8.5wk: Sham vs Injury (injury site)	0.00942461
Sarm1-/-	Sham	12.5wk	7.65572	7.71118	11.6013	4.80881	4.87992	3.54651	5.10057			7	6.472
Sarm1-/-	Injury (excluding injury site)	12.5wk	9.00564	7.52921	5.3484	13.2307	11.513	3.87893				6	8.41765
Sarm1-/-	Injury (injury site)	12.5wk	13.3248	11.0054	3.90071	6.87125	8.85505	2.5				6	7.74287

## Sheet: Figure 4e, Ext. Data Fig. 5e
Genotype	Injury status/region	Timepoint	GFAP area / sham (FC)										n mice per condition	mean		Figure 4e
WT	Sham	4.5wk	1.19864	1.02421	1.02688	0.750268	1.037	0.963					6	1		Comparison	p value
WT	Injury (excluding injury site)	4.5wk	1.14927	1.87182	1.45864	1.47151	1.26813	1.43592					6	1.44255		WT 4.5wk: Sham vs Injury (excl. inj. site)	0.00350791
WT	Injury (injury site)	4.5wk	2.27901	2.45754	2.56199	2.6554	2.54292	1.93532					6	2.40536		WT 8.5wk: Sham vs Injury (excl. inj. site)	0.00187524
Sarm1-/-	Sham	4.5wk	0.878827	1.12117	0.391796	0.761562	2.07697	0.769675					6	1
Sarm1-/-	Injury (excluding injury site)	4.5wk	1.67055	2.08378	1.05821	1.1415	0.636112	0.36708	1.09146	0.794498	1.30638		9	1.12773		Extended Data Fig 5e
Sarm1-/-	Injury (injury site)	4.5wk	1.98657	2.54001	2.19528	1.56373	2.27167	0.177952	1.36124	1.24454	2.08685		9	1.7142		Comparison	p value
WT	Sham	8.5wk	0.917315	1.03387	1.04882	0.996897	1.03144	1.06228	0.909376				7	1		WT 4.5wk: Sham vs Injury (injury site)	<0.0001
WT	Injury (excluding injury site)	8.5wk	2.0537	1.38883	1.33956	1.36118	2.18061	1.33982					6	1.61062		WT 8.5wk: Sham vs Injury (injury site)	<0.0001
WT	Injury (injury site)	8.5wk	2.58227	3.11221	2.75333	3.16561	3.78069	2.92812					6	3.0537
Sarm1-/-	Sham	8.5wk	1.58107	0.917877	0.628553	1.11445	0.758054	1.11464	1.04324	0.84212			8	1
Sarm1-/-	Injury (excluding injury site)	8.5wk	0.836387	1.07623	0.417351	0.850074	1.66789	1.08613	1.53521	0.759467			8	1.02859
Sarm1-/-	Injury (injury site)	8.5wk	0.952516	0.713413	1.15993	1.59318	2.68087	1.41423	1.9855	1.48631			8	1.49824
WT	Sham	12.5wk	0.859666	1.14033	0.911273	0.732635	1.35609	1.43378	0.566224				7	1
WT	Injury (excluding injury site)	12.5wk	1.22991	0.839264	0.768063	0.406162	1.13642	0.494683	0.916775	1.08456			8	0.859481
WT	Injury (injury site)	12.5wk	1.6112	0.879101	1.64451	0.859954	1.79312	1.27469	1.26127	1.4147			8	1.34232
Sarm1-/-	Sham	12.5wk	1	0.944376	1.05562	0.440865	1.55914						5	1
Sarm1-/-	Injury (excluding injury site)	12.5wk	0.339216	0.758974	0.615535	2.13053	1.03811	1.61379					6	1.08269
Sarm1-/-	Injury (injury site)	12.5wk	0.611614	0.196983	0.79819	2.14273	0.733221	3.69476					6	1.36292

## Sheet: Figure 4f, Ext. Data Fig. 5f
Genotype	Injury status/region	Timepoint	CD68 IntDen / sham (FC)										n	average		Figure 4f
WT	Sham	4.5wk	1.11963	0.803881	0.922716	1.15377	1.02263	0.977368					6	1		Comparison	p value
WT	Injury (excluding injury site)	4.5wk	1.26134	1.20676	1.53962	1.24257	1.2744	1.60597					6	1.35511		WT 4.5wk: Sham vs Injury (excl. inj. site)	0.00231478
WT	Injury (injury site)	4.5wk	5.11528	4.52119	9.40744	18.5024	12.6426	1.89176					6	8.68011
Sarm1-/-	Sham	4.5wk	0.885816	1.11418	0.908517	0.939026	1.01185	1.1406					6	1
Sarm1-/-	Injury (excluding injury site)	4.5wk	1.59086	1.37071	0.681311	0.857521	0.773868	1.70109	0.997247	1.1087	1.08983		9	1.13013		Extended Data Fig 5f
Sarm1-/-	Injury (injury site)	4.5wk	2.61567	1.49193	0.50274	0.593926	0.914347	16.6416	1.11075	1.16889	4.4101		9	3.27222		Comparison	p value
WT	Sham	8.5wk	0.834684	1.38739	0.777929	1.23714	0.802207	1.01351	0.947147				7	1		WT 4.5wk: Sham vs Injury (injury site)	0.0120276
WT	Injury (excluding injury site)	8.5wk	2.99865	3.41752	1.17141	1.64061	1.1027	1.1672	1.32623	0.917342			8	1.71771		WT 8.5wk: Sham vs Injury (injury site)	0.00159399
WT	Injury (injury site)	8.5wk	6.31409	5.97744	7.53379	3.29534	0.935279	4.2286	1.98518	4.99893			8	4.40858
Sarm1-/-	Sham	8.5wk	1.47001	0.406114	1.10865	1.01522	1.34831	0.965499	0.686193				7	1
Sarm1-/-	Injury (excluding injury site)	8.5wk	0.654155	0.458361	0.428894	1.27194	1.65222	0.753153	1.04079	0.930459			8	0.898745
Sarm1-/-	Injury (injury site)	8.5wk	0.719434	0.708868	0.269238	2.46306	2.97918	1.48453	0.945708	2.1142			8	1.46053
WT	Sham	12.5wk	0.980852	1.01915	0.813505	0.935055	1.25144	1.05478	0.945215				7	1
WT	Injury (excluding injury site)	12.5wk	1.69881	0.617479	0.656581	0.740083	0.982525	0.645865	0.767256	0.520057			8	0.828583
WT	Injury (injury site)	12.5wk	0.798095	0.781499	1.65967	1.13529	3.47367	3.27939	2.02866	0.622201			8	1.72231
Sarm1-/-	Sham	12.5wk	1	1.11926	0.880742	0.870387	1.12961						5	1
Sarm1-/-	Injury (excluding injury site)	12.5wk	0.842285	2.99386	0.445124	0.674739	2.13056	1.72788	2.59619				7	1.63009
Sarm1-/-	Injury (injury site)	12.5wk	1.99334	5.58866	0.52933	2.44457	2.16036	1.8624	3.74056				7	2.61703

## Sheet: Figure 4g
Genotype/Injury status	Survival (days post electroporation)																n mice per condition	median survival		p value
WT Sham	106	103	142	124	110	127	95	127	117	110	121	91	97	98	111		15	110		0.0002
WT Injury	92	82	89	91	103	105	115	90	90	90	92	97	95	97	92		15	92
