# Supplementary material for: Axonal injury is a targetable driver of glioblastoma progression
Source: Nature. 2025 Aug 20;646(8084):452–61. doi: 10.1038/s41586-025-09411-2 (PMC12507684; doi:10.1038/s41586-025-09411-2)
Supplement: Supplementary file 9 — Source Data Fig. 5 and Source Data Extended Data Fig. 9, 10 [file 41586_2025_9411_MOESM9_ESM.xlsx]

## Sheet: Figure 5b,c, Ext. Data 10a
Sample	mean no. cells/mm^2	sd no. cells/mm^2	survival days	type	Diffuse/Localised			p value
Sarm1-/-	4101.5	2441.46	111	Sarm1-/-	D		Figure 5c	0.019
Sarm1-/-	7893	1923.91	149	Sarm1-/-	D
Sarm1-/-	8680.25	1026.4	90	Sarm1-/-	D
Sarm1-/-	7050.6	1885.69	102	Sarm1-/-	D
Sarm1-/-	11852.8	425.32	212	Sarm1-/-	D
Sarm1-/-	7008.67	976.298	192	Sarm1-/-	D
Sarm1-/-	8032.33	1860.66	160	Sarm1-/-	D
Sarm1-/-	11785.7	3650.96	145	Sarm1-/-	L
Sarm1-/-	6303.67	1841.63	133	Sarm1-/-	D
WT	12574.5	1161.27	123	WT	L
WT	9282.29	1355.91	122	WT	L
WT	8979	986.077	110	WT	D
WT	8906	1953.68	110	WT	D
WT	11922	258.801	121	WT	L
WT	10520.2	2170.41	104	WT	L
WT	9472.25	1252.98	132	WT	D
WT	10386		129	WT	L
WT	10410	483.12	95	WT	D
WT	11467.3	1095.85	106	WT	L

## Sheet: Figure 5d
Tumour area/whole brain area				p value
WT	Sarm1-/-			0.0009
63	95
66	89
61	100
31	94
77	66
78	99
48
66
33
37

## Sheet: Figure 5g,h, Ext. Data Fig. 9d
Cell Type	Significance call	genotypes	proportion in each genotype and type	p-value	type
aNSC-like	ns	Sarm1-/-	0.460177	6.81079e-10	Tumour
OPC-like	ns	Sarm1-/-	0.473621	4.36995e-09	Tumour
AC-like	pval<0.01	Sarm1-/-	0.444337	3.8859e-238	Tumour
NPC-like	pval<0.01	Sarm1-/-	0.830454	3.35723e-09	Tumour
MES-like	pval<0.01	Sarm1-/-	0.322357	2.02011e-17	Tumour
aNSC-like	ns	WT	0.539823	6.81079e-10	Tumour
OPC-like	ns	WT	0.526379	4.36995e-09	Tumour
AC-like	pval<0.01	WT	0.555663	3.8859e-238	Tumour
NPC-like	pval<0.01	WT	0.169546	3.35723e-09	Tumour
MES-like	pval<0.01	WT	0.677643	2.02011e-17	Tumour
Astro	pval<0.01	Sarm1-/-	0.598326	1.46644e-09	Microenvironment
TAMs	ns	Sarm1-/-	0.513761	0.107714	Microenvironment
OPC	pval<0.01	Sarm1-/-	0.444563	0.00077081	Microenvironment
Pericytes	pval<0.01	Sarm1-/-	0.371308	9.72234e-05	Microenvironment
Inflamed glia	pval<0.01	Sarm1-/-	0.231884	1.46497e-05	Microenvironment
EC	pval<0.01	Sarm1-/-	0.216374	1.53716e-61	Microenvironment
Astro	pval<0.01	WT	0.401674	1.46644e-09	Microenvironment
TAMs	ns	WT	0.486239	0.107714	Microenvironment
OPC	pval<0.01	WT	0.555437	0.00077081	Microenvironment
Pericytes	pval<0.01	WT	0.628692	9.72234e-05	Microenvironment
Inflamed glia	pval<0.01	WT	0.768116	1.46497e-05	Microenvironment
EC	pval<0.01	WT	0.783626	1.53716e-61	Microenvironment
MG	ns	Sarm1-/-	0.522904	0.00995703	Microenvironment
MAC	pval<0.01	Sarm1-/-	0.408602	0.00275868	Microenvironment
MG	ns	WT	0.477096	0.00995703	Microenvironment
MAC	pval<0.01	WT	0.591398	0.00275868	Microenvironment

## Sheet: Figure 5 i-m
%CD45/Live			%TAM/Live			%Microglia/Live			%Macrophage/Live			%Lymphocyte/Live
WT	Sarm1-/-		WT	Sarm1-/-		WT	Sarm1-/-		WT	Sarm1-/-		WT	Sarm1-/-
15.5	3.57		8.64	0.77		7.08	4.9		1.55	0.028		1.77	0.081
13.5	7.73		6.24	5.36		5.76	5.27		0.44	0.087		1.94	0.47
14.1	6.75		6.43	5.04		5.96	4.99		0.44	0.034		2.97	0.25
11.8	5.07		5.44	4.4		4.3	4.36		0.95	0.038		3.44	0.16
10.5			4.98			4.58			0.35			1.06
p value	0.0007								p value	0.0301		p value	0.0048

## Sheet: Figure 5n
Survival Days	WT	Sarm1-/-			n mice per condition	median survival (days post electroporation)			p value
151	1			WT	22	125			0.0081
157	1			Sarm1-/-	18	148
166	1
212	1
102	1
169	1
122	1
129	1
146	1
174	1
122	1
154	1
93	1
117	1
105	1
91	1
93	1
123	1
107	1
79	1
127	1
127	1
134		1
133		1
111		1
265		1
265		1
90		1
107		1
102		1
102		1
179		1
212		1
222		1
232		1
247		1
219		1
141		1
148		1
149		1

## Sheet: Figure 5o
Neuroscore	WT					Sarm1-/-						Comparison	p value
Baseline	0	0	0	0	0	0	0	0	0	0		WT: Early vs Advanced	<0.0001
Late timepoint	4.66667	8.66667	5.66667	5.66667	8.66667	1	3	1	1	1.33333		Advanced: WT vs Sarm1-/-	<0.0001

## Sheet: Figure 5p
Survival Days	WT	Sarm1 em1.1Tftc			n mice per condition	median survival (days post electroporation)		p value
104	0			WT	10	120		0.0049
137	1			Sarm1 em1.1Tftc	12	152.5
133	1
120	1
111	1
150	1
115	1
102	1
154	1
98	1
143		1
150		1
120		1
133		1
125		1
151		1
154		1
165		1
171		0
171		0
171		0
171		0

## Sheet: Figure 5q
Neuroscore	WT								Sarm1 em1.1Tftc																p value
Early	0	1	0	1	0	0	0	1	1	0	1	1	0	0	0	0	0	0	0	0	0			WT: Early vs Advanced	<0.0001
Advanced	5.66667	5	4.66667	6	4.66667	3.33333			3	2	2	0.333333	2	0.5	1.66667	2.66667	1	2	0.666667					Advanced: WT vs Sarm1em1.1Tftc	<0.0001

## Sheet: Extended Data Fig. 10b
Survival days	Localised	Diffuse		p value
121	1			0.5456
104	1
122	1
129	1
123	1
106	1
102	1
105	1
121	1
88	1
110	1
110		1
132		1
95		1
110		1
127		1
97		1
98		1
111		1
127		1

## Sheet: Extended Data Fig. 10d
#cells	type	ROI	Sample		p value
7177	Sarm1 em1.1Tftc	1	CS-1		0.042
7727	Sarm1 em1.1Tftc	2	CS-1
7813	Sarm1 em1.1Tftc	3	CS-1
7704	Sarm1 em1.1Tftc	4	CS-1
5700	Sarm1 em1.1Tftc	5	CS-1
7258	Sarm1 em1.1Tftc	6	CS-1
6142	Sarm1 em1.1Tftc	1	CS-2
6946	Sarm1 em1.1Tftc	2	CS-2
6245	Sarm1 em1.1Tftc	3	CS-2
5342	Sarm1 em1.1Tftc	4	CS-2
7114	Sarm1 em1.1Tftc	1	CS-3
8367	Sarm1 em1.1Tftc	2	CS-3
8493	Sarm1 em1.1Tftc	3	CS-3
8303	Sarm1 em1.1Tftc	4	CS-3
7953	Sarm1 em1.1Tftc	5	CS-3
7390	Sarm1 em1.1Tftc	6	CS-3
7762	Sarm1 em1.1Tftc	7	CS-3
7781	Sarm1 em1.1Tftc	1	CS-4
8026	Sarm1 em1.1Tftc	2	CS-4
7781	Sarm1 em1.1Tftc	3	CS-4
8119	Sarm1 em1.1Tftc	4	CS-4
7317	Sarm1 em1.1Tftc	5	CS-4
8603	WT	1	CW-1
8295	WT	2	CW-1
8970	WT	3	CW-1
7943	WT	4	CW-1
8515	WT	5	CW-1
7493	WT	6	CW-1
8633	WT	1	CW-2
8818	WT	2	CW-2
8907	WT	3	CW-2
8962	WT	4	CW-2
9401	WT	5	CW-2
9317	WT	6	CW-2
8055	WT	1	CW-3
8088	WT	2	CW-3
7368	WT	3	CW-3
9215	WT	4	CW-3
9960	WT	5	CW-3
8781	WT	6	CW-3
7383	WT	1	CW-4
7905	WT	2	CW-4
8483	WT	3	CW-4
8791	WT	4	CW-4
8676	WT	5	CW-4
8820	WT	6	CW-4
