# Supplementary material for: Axonal injury is a targetable driver of glioblastoma progression
Source: Nature. 2025 Aug 20;646(8084):452–61. doi: 10.1038/s41586-025-09411-2 (PMC12507684; doi:10.1038/s41586-025-09411-2)
Supplement: Supplementary file 10 — Source Data Extended Data Fig. 1 [file 41586_2025_9411_MOESM10_ESM.xlsx]

## Sheet: Extended Data Fig. 1b
Striatal WM area/total striatal area					Comparison	p value
Early	Intermediate	Late	Terminal		Early vs Late	0.015
16	21.3333	43.1579	17.8761		Intermediate vs Late	0.0333
25.2632	31	51.5152	17.9893
25	22.4	42.2222	48.4667
28.7879	32.8571	56.25

## Sheet: Extended Data Fig. 1g
	%GFP+ cells in wm		%GFP+ cells in gm			Comparison	p value
	Early	Late	Early	Late		Early: WM vs GM	<0.0001
GL23	65.2411	59.2063	34.7589	40.7937		Early vs Terminal	0.0127
GBM2	70	50.3368	30	49.6632
E43	69.6651	33.7624	30.3349	66.2376
L5	76.4841	48.6018	23.5159	51.3982
