# Supplementary material for: Axonal injury is a targetable driver of glioblastoma progression
Source: Nature. 2025 Aug 20;646(8084):452–61. doi: 10.1038/s41586-025-09411-2 (PMC12507684; doi:10.1038/s41586-025-09411-2)
Supplement: Supplementary file 11 — Source Data Extended Data Fig. 3 [file 41586_2025_9411_MOESM11_ESM.xlsx]

## Sheet: Extended Data Fig. 3a
		YFP mean fluorescence intensity normalised to contralateral YFP MFI
	#Tumour cells	Early	Intermediate	Late	Terminal
	88	1.01372
	209	0.966317
	57	0.995169
	139	0.990696
	846		0.902514
	449		0.940092
	690		0.868521
	297		0.814168
	1892			0.715435
	3386			0.730828
	1884			0.768054
	2706			0.825543
	12784				0.7
	29313				0.81
	36575				0.72

## Sheet: Extended Data Fig. 3c
#tdTom+/um2	Tumour ipsilateral bundles	Tumour contralateral bundles
0.010145	0.884298
0.010983	0.859408
0.009577	0.819341
0.007967	0.915375
0.0019	0.976919
0.009454	0.808774
0.004162	0.822857
0.001771	0.982337
0.008044	0.914446
0.004082	0.904086
0.004988	0.780658
0.006956	0.66546
0.008434	0.634387
0.007025	0.70759
0.012876	0.663244
0.010998	0.637098
0.012931	0.619702
0.010879	0.656834
0.009617	0.664124
0.009533	0.900237
0.014944	0.881753
0.015424	0.712436
0.025363	0.817354
0.008365	0.983893
0.014514	0.711457
0.023392	0.792029
0.017575	0.587804
0.007193	0.894914
0.010698	0.845153
0.014299	0.842559
0.017085	0.795527
0.003579	0.922704
0.006887	0.903826
0.006517	0.956208
0.009279	1.01238
0.007883	0.99593
0.004202	0.970803
0.009945	0.947917
0.012846	0.929054
0.008728	0.966685
0.003749	0.996775
0.005628	0.932755
0.005532	0.983198
0.007491	0.973602
0		1.03299
0		1.03628
0		1.0452
0		1.0011
0		0.986764
0		0.970206
0		0.986893
0		1.03272
0		0.99721
0		0.987232
0		1.11556
0		1.06614
0		0.948089
0		1.20369
0		0.989608
0		0.954906
0		1.38811
0		0.963514
0		0.991781
0		0.987824
0		1.02153
0		0.945358
0		1.10488
0		0.969029
0		1.16516
0		1.06911
0		1.07784
0		0.999398
0		1.02238
0		0.983369
0		1.0071
0		0.982756
0		1.00831
0		1.00145
0		1.03692
0		0.996696
0		0.996775
0		0.983198
0		0.973602
0		1.07022
0		1.00523
0		0.97172
0		0.952874

## Sheet: Extended Data Fig. 3e
Neurofilament MFI	Tumour ipsilateral bundles																																									Tumour contralateral bundles
WT	0.913873	0.927168	0.960116	1.01156	1.03064	0.979769	1.02659	0.93815	0.936994	0.995954	1.02139	0.922222	0.932749	0.798246	0.776608	0.998246	0.866082	0.938012	1.04795	0.932749	0.825731	0.766102	0.742938	0.766667	0.771751	0.788136	0.918644	0.985311	0.948023	0.888136	0.776836	0.965663	0.975904	0.936747	0.948795	0.988554	0.968675	0.906627	0.886145	0.972289	0.960241	0.935838	1.0052	1.02543	0.956647	1.1526	0.97052	0.960116	1.06243
Sarm1-/-	1.10108	1.19603	1.08303	0.9787	1.14982	0.83935	1.18989	1.11119	1.14368	0.846209	0.898311	0.885473	0.978378	1.19358	0.917568	0.964527	1.11081	1.22466	0.911486	0.970946	0.976951	0.916646	0.928445	0.923902	0.879482	0.934756	1.04543	1.02939	1.0221	1.09784												0.933935	0.874007	0.975812	1.08267	1.01444	1.0231	1.03069	1.05126
[truncated: 36 more columns]

## Sheet: Extended Data Fig. 3g
G ratio
Sample 1		Sample 2		Sample 3		Sample 4
Intact	Pathological	Intact	Pathological	Intact	Pathological	Intact	Pathological
0.460929	0.709063	0.603734	0.445872	0.538407	0.677918	0.654943	0.635864
0.6184	0.54498	0.695859	0.483156	0.395477	0.747296	0.668799	0.473913
0.612948	0.405176	0.757741	0.654662	0.463567	0.569242	0.63903	0.436976
0.524974	0.58681	0.5398	0.462699	0.565396	0.503878	0.625307	0.59873
0.457973	0.568842	0.711694	0.807675	0.331531	0.583497	0.64589	0.382061
0.556747	0.485485	0.565061	0.48505	0.670611	0.437424	0.686875	0.776246
0.607854	0.646336	0.47888	0.650131	0.841501	0.624765	0.649096	0.79192
0.459229	0.262835	0.544337	0.659038	0.521584	0.411957	0.652306	0.617298
0.478142	0.318717	0.529713	0.455538	0.77283	0.772255	0.563313	0.615914
0.550324	0.762575	0.467815	0.544996	0.607018	0.582316	0.585887	0.56364
0.370438	0.400499	0.417826	0.578	0.499979	0.297032	0.680639	0.708765
0.528788	0.400811	0.451437	0.573438	0.773102	0.589324	0.638242	0.536403
0.483713	0.516018	0.528909	0.404601	0.506826	0.538333	0.639856	0.618905
0.449474	0.680537	0.72265	0.631622	0.410679	0.742754	0.563894	0.343011
0.338831	0.41031	0.744322	0.329463	0.511741	0.407241	0.632925	0.671267
0.50796	0.503135	0.7434	0.408075	0.512896	0.358427	0.699046	0.538458
0.46334	0.774459	0.453755	0.6114	0.464622	0.271403	0.526155	0.601396
0.267665	0.473567	0.63244	0.648251	0.448737	0.498161	0.493856	0.568312
0.263886	0.678601	0.710952	0.722629	0.311759	0.483787	0.711364	0.62591
0.667319	0.644843	0.466994	0.737656	0.718147	0.401344	0.638438	0.771948
0.594154	0.597679	0.611698	0.596715	0.509998	0.366705	0.71486	0.647707
0.390471	0.38645	0.529194	0.6275	0.440223	0.527799	0.607609	0.690629
0.637346	0.56336	0.749699	0.580412	0.374934	0.598749	0.655712
0.517103	0.616015	0.613348	0.732088	0.546771	0.280885	0.589573
0.630687	0.60628	0.617654	0.63105	0.666893	0.476496	0.613955
0.513385	0.456654	0.737199	0.742722	0.509503	0.431451	0.617648
0.583915	0.393202	0.549838	0.518247	0.520597	0.305737	0.560234
0.68552	0.517049	0.403504	0.563752	0.716147	0.832778	0.661714
0.54154	0.464788	0.514228	0.697083	0.702203	0.765157	0.670248
0.476585	0.437142	0.456013	0.340307	0.539008		0.619651
0.389968	0.692294	0.582003	0.385285	0.342449		0.620565
0.410885	0.674973	0.621174		0.654637		0.587831
0.688436	0.492584	0.461182		0.422411		0.651487
0.646643	0.422347	0.639095		0.592079		0.573249
0.724356	0.448485	0.367758		0.392037		0.548447
0.482932	0.527871	0.358484		0.467004		0.49933
0.723665	0.463883	0.558639		0.779058		0.522893
0.416799	0.313938	0.339054		0.483838		0.563193
0.490145	0.706245	0.495838		0.589791		0.539023
0.739631	0.528439	0.544991		0.61565		0.583972
0.560903	0.568484	0.331351		0.531226		0.665722
0.518268	0.594011	0.522843		0.515488		0.541586
0.429274	0.60104	0.337312		0.514067		0.630412
0.559078	0.546193	0.490862		0.564908		0.437222
0.354348	0.547803	0.502228		0.607148		0.69449
0.584951	0.620023	0.499158		0.748407		0.613919
0.650577	0.332528	0.682395		0.539234		0.471987
0.372309	0.373771	0.484194		0.565107		0.5014
0.514254	0.605452	0.706842		0.489177		0.529108
0.61166	0.698866	0.636805		0.329729		0.60072
0.456653	0.422533	0.547204		0.634635		0.640942
0.580436	0.469008	0.620801		0.536409		0.671547
0.545633	0.420492	0.645967		0.354954		0.633941
0.496242		0.641404		0.556821		0.64621
0.360369		0.566894		0.395231		0.708395
0.500512		0.558673		0.626189		0.767131
0.536793		0.423752		0.564204		0.716316
0.288936		0.637135		0.473728		0.556634
0.507302		0.329723		0.501057		0.638863
0.500389		0.375875		0.462609		0.64057
0.57321		0.700119		0.301845		0.541794
0.47136		0.340485		0.652533		0.58899
0.522333		0.382875		0.580938		0.5892
0.540196		0.297359		0.527281		0.563184
0.520763		0.353252		0.659321		0.595539
0.414712		0.590817		0.358528		0.570413
0.376248		0.432642		0.598929		0.609796
0.474068		0.404629		0.587103		0.708568
0.46604		0.315897		0.715824		0.591212
0.2955		0.395976		0.391541		0.650604
0.342937		0.558391		0.36402		0.510948
0.406327		0.663562		0.444562		0.622655
0.592644		0.651444		0.557964		0.664714
0.481768		0.704363		0.294075		0.684946
0.399889		0.569232		0.584172		0.72238
0.425186		0.6055		0.447886		0.627404
0.340503		0.548291		0.30568		0.649271
0.246637		0.521322		0.44586		0.651153
0.567148		0.711469		0.413328		0.621502
0.571526		0.530415		0.529041		0.57936
0.536629		0.549841		0.514605		0.644102
0.591986		0.545575		0.479191		0.689908
0.559236		0.676197		0.568517		0.647676
0.602997		0.525811		0.535662		0.661596
0.491268		0.462733		0.477805		0.65863
0.371656		0.603838		0.507938		0.685808
0.626135		0.621743		0.58952		0.607728
0.461635		0.71861		0.560044		0.659057
0.513802		0.660557		0.635849		0.706457
0.378696		0.538779		0.418783		0.685075
0.584055		0.482463		0.551942		0.707575
0.398526		0.701016		0.50846		0.775637
0.341427		0.673208		0.5212		0.754898
0.491749		0.455624		0.352198		0.754511
0.592879		0.7726		0.409754		0.637593
0.55289		0.625601		0.717489		0.676588
0.499379		0.524572		0.408209		0.623934
0.549959		0.527472		0.380965		0.720556
0.56733		0.659941		0.375952		0.581195
0.581321		0.634986		0.54072		0.656677
0.615075		0.528861		0.522078		0.558425
0.387749		0.699994		0.358573		0.682313
0.526443		0.597835		0.596158		0.712979
0.321466		0.573571		0.423394		0.620487
0.355737		0.615274		0.313297		0.635678
0.433771		0.549848		0.499913		0.578081
0.456167		0.55709		0.226105		0.591311
0.383774		0.524404		0.329036		0.597284
0.286948		0.529924		0.436751		0.668984
0.274002		0.543729		0.414301		0.662531
0.208747		0.598289		0.641		0.637807
0.411101		0.531828		0.576841		0.62143
0.348575		0.427019		0.408717		0.468467
0.309104		0.57985		0.55995		0.502827
0.573607		0.707666		0.605456		0.702106
0.575152		0.527925		0.572352		0.718079
0.62653		0.64545		0.403831		0.553939
0.519316		0.533868		0.605251		0.571674
0.644783		0.476307		0.421212		0.620986
0.581062		0.544633		0.395063		0.651775
0.566238		0.489023		0.57151		0.689419
0.595783		0.413559		0.455303		0.691179
0.61154		0.471017		0.451229		0.56409
0.444709		0.467527		0.516201		0.604685
0.537008		0.499452		0.558552		0.716015
0.538238		0.509159		0.640236		0.662975
0.758939		0.587526		0.385161		0.583428
0.644774		0.530716		0.64848		0.526741
0.719221		0.510594		0.476636		0.600531
0.561687		0.5624		0.479457		0.661254
0.420709		0.526589		0.533302		0.536166
0.705409		0.655651		0.389394		0.727017
0.442684		0.69954		0.630797		0.674407
0.614721		0.62459		0.304551		0.550535
0.675065		0.660402		0.447139		0.568658
0.586334		0.674629		0.603478		0.652851
0.60513		0.510827		0.437631		0.586682
0.579639		0.545673		0.493124		0.523449
0.479411		0.647959		0.654674		0.576169
0.536148		0.511884		0.548131		0.619725
0.456355		0.607854		0.577484		0.648994
0.598287		0.653147		0.463857		0.593431
0.55488		0.517913		0.515479		0.610076
0.626709		0.586672		0.516138		0.636036
0.668526		0.475614		0.623699		0.656181
0.555762		0.641359		0.550191		0.65016
0.457648		0.587474		0.531523		0.58203
0.592186		0.552209		0.51716		0.667941
0.731785		0.743214		0.463148		0.629765
0.719192		0.533067		0.64859		0.720327
0.461644		0.551511		0.653119		0.60969
0.669422		0.582181		0.643742		0.555995
0.592011		0.564271		0.591434		0.621292
0.642113		0.554417		0.574742		0.63424
0.643432		0.614461		0.622577		0.676592
0.527546		0.573867		0.348138		0.643933
0.531936		0.544074		0.681073		0.672144
0.371319		0.627407		0.486559		0.561939
0.564363		0.617813		0.363038		0.633384
0.466335		0.546883		0.581714		0.691462
0.256668		0.695454		0.276203		0.722724
0.353553		0.682358		0.578425		0.546564
0.418405		0.458135		0.45828		0.577448
0.428537		0.571741		0.587883		0.616449
0.365297		0.690314		0.502734		0.445494
0.414455		0.546549		0.428319		0.657125
0.383251		0.664124		0.388117		0.629908
0.25771		0.731789		0.408195		0.63325
0.591311		0.51522		0.597994		0.493183
0.249613		0.688558		0.312686		0.559832
0.484595		0.699606		0.291649		0.50897
0.323606		0.656731		0.460524		0.509955
0.279284		0.44199		0.375675		0.556639
0.323326		0.627087		0.476121		0.567046
0.330976		0.56812		0.341315		0.598125
0.348562		0.673073		0.652071		0.618734
0.371848		0.706285		0.545907		0.561484
0.477555		0.717071		0.419613		0.674072
0.615021		0.554847		0.683684		0.688052
0.590213		0.66182		0.435511		0.514642
0.641155		0.634649		0.435293		0.526406
0.552638		0.59747		0.696026		0.662311
0.660894		0.461683		0.718417		0.521368
0.57822		0.560538		0.626984		0.795929
0.648843		0.674568		0.480379		0.579658
0.619268		0.584382		0.606105		0.690966
0.667527		0.517698		0.441232		0.62936
0.508339		0.506311		0.406522		0.585978
0.623203		0.591159		0.430842		0.555136
0.634586		0.55516		0.560862		0.650837
0.470677		0.832301		0.612634		0.577314
0.344499		0.529543		0.616089		0.589604
0.609894		0.631014		0.524217		0.596396
0.513083		0.537749		0.276001		0.425819
0.651573		0.492181		0.277949		0.712011
0.380032		0.583583		0.458729		0.637698
0.550534		0.42274		0.405999		0.702576
0.616333		0.663186		0.436241		0.514732
0.561051		0.653		0.70331		0.638997
0.717807		0.50897		0.700196		0.735551
0.677354		0.430667		0.723646		0.543517
0.598857		0.757776		0.569378		0.732617
0.238268		0.608128		0.24648		0.659097
0.500544		0.513094		0.44231		0.534018
0.397366		0.562925		0.386043		0.655663
0.647571		0.428857		0.636757		0.706246
0.350184		0.430836		0.394675		0.597179
0.582429		0.374327		0.535971		0.712947
0.628914		0.560369		0.661619		0.760648
0.528032		0.456718		0.46052		0.605588
0.610454		0.543283		0.520456		0.644121
0.644085		0.566084		0.453085		0.678429
0.357744		0.375411		0.28465		0.578697
0.450813		0.421315		0.345214		0.651189
0.412992		0.509833		0.65525		0.630928
0.677846		0.58712		0.568536		0.673873
0.593158		0.371019		0.328518		0.640542
0.44762		0.497512		0.446625		0.616523
0.641539		0.42143		0.525744		0.553361
0.649678		0.463378		0.449976		0.563753
0.482197		0.321724		0.516241		0.591295
0.643534		0.35869		0.568033		0.59343
0.667975		0.381686		0.46881		0.663162
0.593888		0.361847		0.337816		0.612713
0.474254		0.392692		0.487343		0.613814
0.548488		0.310627		0.591108		0.720385
0.673836		0.506889		0.700345		0.63654
0.515576		0.449705		0.388076		0.642526
0.454516		0.420042		0.571038		0.623935
0.325552		0.47705		0.398774		0.630658
0.466273		0.385392		0.538648		0.565713
0.511262		0.458243		0.37683		0.613521
0.506431		0.347398		0.447961		0.732222
0.590364		0.29022		0.61897		0.691057
0.740829		0.506439		0.532833		0.708943
0.472194		0.32917		0.433386		0.611255
0.639356		0.359749		0.5		0.628984
0.393941		0.355253		0.535606		0.469782
0.510799		0.331301		0.422119		0.760089
0.664972		0.293233		0.699737		0.660165
0.567578		0.376967		0.390445		0.599132
0.472733		0.333333		0.473518		0.59278
0.378711		0.497675		0.496587		0.77487
0.444206		0.479422		0.61211		0.6192
0.391983		0.425123		0.490779		0.71338
0.598623		0.350083		0.554706		0.671642
0.688992		0.442971		0.496629		0.576709
0.576614		0.446075		0.508072		0.610656
0.622108		0.417258		0.42594		0.556488
0.634924		0.371789		0.514937		0.493459
0.482053		0.513059		0.670855		0.50913
0.507498		0.512813		0.808827
0.689561		0.425248		0.614763
0.570268		0.469706		0.581605
0.532374		0.486252		0.511104
0.535925		0.363352		0.592837
0.563051		0.414381		0.686096
0.454375		0.501927		0.614261
0.515537		0.316448		0.428638
0.64353		0.499455		0.49566
0.62816		0.334337		0.572934
0.495913		0.245053		0.484204
0.381523		0.545717		0.381999
0.357513		0.307277		0.473145
0.410253		0.278026		0.462809
0.407843		0.35905		0.500637
0.32172		0.289957		0.481346
0.551496		0.506961		0.524535
0.468001		0.396727		0.581032
0.647268		0.570447		0.340529
0.526137		0.404485		0.282409
0.600457		0.493434		0.361801
0.58395		0.561449		0.532261
0.665197		0.646723		0.38901
0.574679		0.685594		0.514966
0.699573		0.687231		0.29874
0.530544		0.679904		0.513407
0.552694		0.625184		0.341008
0.647214		0.672786		0.38638
0.427556		0.615823		0.392775
0.593739		0.619711		0.386685
0.562544		0.557099		0.642705
0.604025		0.563038		0.43706
0.644638		0.586389		0.345457
0.622385		0.687645		0.28419
0.280645		0.601312
0.606465		0.761069
0.322443		0.630473
0.697645		0.628651
0.381295		0.607265
0.69811		0.613572
0.658361		0.561919
0.664964		0.615594
0.300941		0.539174
0.625116		0.587354
0.676008		0.551869
0.478021		0.615897
0.645405		0.674083
0.521322		0.649484
0.578521		0.490435
0.370156		0.615295
0.643871		0.57099
0.680477		0.696408
0.56564		0.42705
0.38557		0.65842
0.441811		0.679184
0.492934		0.610907
0.574487		0.58249
0.525798		0.626326
0.286086		0.612604
0.64971		0.623506
0.584322		0.558531
0.791786		0.674624
0.629736		0.617137
0.650052		0.457852
0.390331		0.499152
0.754433		0.517126
0.462921		0.474143
0.346791		0.531718
0.284235		0.558745
0.500314		0.530156
0.601954		0.419969
0.496872		0.483246
0.328012		0.496524
0.283506		0.450611
0.25202		0.409829
0.408899		0.474624
0.487933		0.426618
0.511166		0.524767
0.365834		0.375666
0.246094		0.437252
0.405052		0.555862
0.561625		0.536168
0.456893		0.491793
0.396533		0.459587
0.288743		0.565044
0.378297		0.36261
0.540517		0.352756
0.562857		0.451554
0.364632		0.383364
0.580135		0.546943
0.621089		0.414954
0.401742		0.517265
0.447535		0.505637
0.591795		0.492515
0.538621		0.360859
0.596795		0.494941
0.578969		0.417263
0.675316		0.588016
0.519585		0.635445
0.373719		0.34624
0.45788		0.442824
0.586382		0.361693
0.730496		0.569298
0.647343		0.514984
0.686629		0.493243
0.509374		0.368902
0.713272		0.351613
0.617231
0.252769
0.334156
0.224129
0.358584
0.35124
0.389794
0.319961
0.435704
0.537169
0.409367
0.571517
0.57117
0.357896
0.43058
0.548325
0.382166
0.42264
0.580931
0.547435
0.584613
0.486715
0.431472
0.29386
0.333566
0.46526
0.22017
0.303348
0.246929
0.360814
0.445629
0.189621
0.303717
0.374158
0.446093
