# Supplementary material for: Axonal injury is a targetable driver of glioblastoma progression
Source: Nature. 2025 Aug 20;646(8084):452–61. doi: 10.1038/s41586-025-09411-2 (PMC12507684; doi:10.1038/s41586-025-09411-2)
Supplement: Supplementary file 12 — Source Data Extended Data Fig. 4 [file 41586_2025_9411_MOESM12_ESM.xlsx]

## Sheet: Extended Data Fig. 4b
Timepoint	GFAP area / control (FC)								n mice per condition	mean		Comparison	p value
Control	0.995308	1.15903	0.954192	1.02383	0.331522	1.53612			6	1		Control vs Early	<0.0001
Early	9.74656	7.18513	6.57428	11.272	11.6152	14.7577			6	10.1918		Control vs Intermediate	<0.0001
Intermediate	11.9886	9.66705	13.5099	12.899	11.8196	18.2863	6.21241		7	12.0547		Control vs Late	0.0004
Late	16.6527	30.6953	19.3034	13.0633	36.0709	17.9476	9.62343		7	20.4795		Control vs Terminal	<0.0001
Terminal	14.0951	23.0899	13.6654	16.3016					4	16.788		Early vs Late	0.0281
												Early vs Terminal	0.0217
												Intermediate vs Late	0.0494

## Sheet: Extended Data Fig. 4c
Timepoint	GFAP area / control (FC)								n mice per condition	mean		Comparison	p value
Control	0.945759	1.10857	0.995639	0.832882	0.865725	1.25143			6	1		Control vs Early	0.00243372
Early	2.41343	1.79628	1.49821	1.4928	1.43431	1.44629			6	1.68022		Control vs Intermediate	0.0150417
Intermediate	1.25926	2.01243	1.25292	1.67537	1.11491	1.49599	1.14773		7	1.42266		Control vs Late	0.00233912
Late	1.6208	2.41193	2.41468	2.76654	4.55309	1.76008	2.50441		7	2.57593		Control vs Terminal	<0.0001
Terminal	2.86596	4.17072	3.28857	3.14012					4	3.36634		Early vs Terminal	0.000462485
												Intermediate vs Late	0.0111533
												Intermediate vs Terminal	<0.0001

## Sheet: Extended Data Fig. 4e
#GFAP+/um2
#tdTom+/um2	Tumour ipsilateral bundles	Tumour contralateral bundles
0.00617856	0.00154464
0.0101399	0.00608396
0.0124888	0.00356824
0.0174672	0.00582242
0.00780234	0.00260078
0.0106594	0.0045683
0.015916	0.00636638
0.0186524	0.00466309
0.0176429	0.00705716
0.0122301	0.0058492
0.00781681	0
0.00324099	0.000810247
0.00831432	0.00277144
0.00532017	0.0031921
0.00962537	0.00312174
0.0137364	0.00308369
0.00396646	0.000991616
0.012483	0.00503349
0.0143969	0.00639863
0.0125375	0.00686576
0.0144487	0.00767586
0.0153982	0.00726332
0.00302777	0.00014418
0.00303237	0
0.00308285	0
0.00959208	0.0014757
0.00564975	0.000269036
0.0133811	0.00391643
0.00963651	0.00421597
0.0128042	0.00389694
0.00877081	0.00401995
0.00948148	0.0025284
0.00710706	0.00390888
0.0127865	0.00389154
0.00232932	0
0.00619033	0.00137563
0		0
0		0.00159698
0		0
0		0.00058958
0		0
0		0.00122075
0		0.00052531
0		0
0		0
0		0
0		0.0012043
0		0.00266596
0		0.00112251
0		0.00266273
0		0.00121536
0		0
0		0
0		0
0		0
0		0
0		0
0		0.00151398
0		0.00173123
0		0.00153401
0		0.00067686
0		0
0		0
0		0
0		0
0		0
0		0

## Sheet: Extended Data Fig. 4g
CD68 Integrated Density
#tdTom+/um2	Tumour ipsilateral bundles	Tumour contralateral bundles
0.0238236	1840.64
0.0132045	797.66
0.0119992	565.108
0.0283134	2055.52
0.0271156	1601.72
0.0149055	431.365
0.0100954	445.129
0.00613746	480.388
0.0115529	1165.19
0.0103611	1067.08
0.015981	1617.55
0.00850909	784.404
0.0076599	408.678
0.00840604	904.838
0.0112808	710.422
0.0158837	1395.92
0.0122983	480.813
0.00933441	747.03
0.00985168	444.944
0.0108823	943.876
0.0129874	1440.41
0.0208402	1466.15
0.0125233	614.773
0.0157758	1382.08
0.0119518	2115.31
0.00471375	1141.94
0.0103022	1755.38
0.00596307	471.15
0.0187056	1086.83
0.00676347	630.562
0.0206289	2676.22
0.0185558	1574.31
0.0116812	981.795
0.0102188	680.676
0.0137879	1317.46
0.0216325	1828.31
0.0224816	1704.09
0		860.9
0		533.435
0		768.882
0		779.819
0		157.073
0		203.381
0		149.46
0		132.455
0		418.183
0		730.871
0		235.538
0		668.796

## Sheet: Extended Data Fig. 4h-l
%CD45/Live					%TAM/Live					%Microglia/Live					%Macrophage/Live					%Lymphocyte/Live
Control	Early	Intermediate	Late		Control	Early	Intermediate	Late		Control	Early	Intermediate	Late		Control	Early	Intermediate	Late		Control	Early	Intermediate	Late
0.25	0.44	1.58	3.11		0.16	0.11	1.58	2.89		0.16	0.11	0.81	1.54		0	0	0.101	0.64		0.03	0.022	0.12	0.67
0.23	0.74	4.04	2.52		0.18	0.19	3.62	2.52		0.18	0.19	1.92	1.52		0	0	0.119	0.59		0	0.034	0.48	0.23
0.22	0.61	3.37	3.37		0.094	0.1	2.77	3.19		0.094	0.1	0.97	2.35		0	0	0.109	0.4		0.012	0.034	0.22	0.66
0.13	0.63		3.29		0.049	0.28		3.56		0.039	0.27		2.85		0.00978	0.012		0.31		0.02	0.037		0.31
	p value					p value					p value					p value					p value
Control vs Early	0.0011				Control vs Intermediate	0.0037				Control vs Intermediate	0.0124				Control vs Intermediate	<0.0001				Control vs Intermediate	0.0353
Control vs Intermediate	0.0062				Control vs Late	<0.0001				Control vs Late	0.001				Control vs Late	0.0008				Control vs Late	0.0078
Control vs Late	<0.0001				Early vs Intermediate	0.0041				Early vs Intermediate	0.0151				Early vs Intermediate	<0.0001				Early vs Intermediate	0.0434
Early vs Intermediate	0.0062				Early vs Late	<0.0001				Early vs Late	0.0012				Early vs Late	0.0008				Early vs Late	0.0092
Early vs Late	<0.0001														Late vs Terminal	0.0097

## Sheet: Extended Data Fig. 4m
	PDX						Comparison	p value
Timepoint	GCGR L5	GL23	GCGR L24	GCGR E43	GBM2		Contralateral vs Early	0.0023
Contralateral	0.637463	1.24663	2.31399	0.621572	1		Contralateral vs Terminal	0.0016
Early	5.33821	5.66454	4.8467	7.06158	7.20666
Terminal	5.30378	11.8963	9.56445	8.66172	7.495

## Sheet: Extended Data Fig. 4n
	PDX
Timepoint	GCGR L5	GL23	GCGR L24	GCGR E43	GBM2
Contralateral	1.02195	0.932587	0.97651	0.912979	1.15598
Early	1.09782	0.877081	1.04863	12.7037	1.7599
Terminal	0.927328	1.62804	1.65517	14.9321	1.87303
