# Supplementary material for: Axonal injury is a targetable driver of glioblastoma progression
Source: Nature. 2025 Aug 20;646(8084):452–61. doi: 10.1038/s41586-025-09411-2 (PMC12507684; doi:10.1038/s41586-025-09411-2)
Supplement: Supplementary file 13 — Source Data Extended Data Fig. 6 [file 41586_2025_9411_MOESM13_ESM.xlsx]

## Sheet: Extended Data Fig. 6d
AAV	Injury status/region	%EdU+tdTomato+ / total tdTomato+						n mice per condition	mean		Comparison	p value
GFP	Sham	1.81303	5.28846	3.05995	5.44439	5.68697		5	4.25856		GFP: Sham vs Injury (excl. inj. site)	0.0410832
GFP	Injury (excluding injury site)	8.28412	10.5168	4.13693	6.87132	7.19452		5	7.40074		GFP: Injury (excl. inj. site) vs Injury (inj. site)	0.0309067
GFP	Injury (injury site)	1.97368	6.16092	1.82482	1.51899	6.07858		5	3.5114		Injury (excl. inj. site): GFP vs SarmDN	0.0042759
SarmDN	Sham	1.8711	2.65894	1.79048	4.28954			4	2.65252
SarmDN	Injury (excluding injury site)	3.85714	3.53784	3.56335	2.31924	2.1327		5	3.08205
SarmDN	Injury (injury site)	1.6791	3.125	1.7673	0.508647	2.66667		5	1.94934

## Sheet: Extended Data Fig. 6e
AAV	Injury status/region	GFAP area / sham (FC)								n mice per condition	mean		Comparison	p value
GFP	Sham	1.11958	0.861178	0.843739	0.966015	1.20949	1.00114	0.998862		7	1		GFP: Sham vs Injury (excl. inj. site)	0.019963
GFP	Injury (excluding injury site)	3.1252	1.8228	1.14173	1.49525	1.46206				5	1.80941		GFP: Sham vs Injury (inj. site)	0.001173
GFP	Injury (injury site)	6.13588	5.07897	2.90189	2.83525	2.1724				5	3.82488
SarmDN	Sham	0.778338	2.11434	0.408283	0.699038					4	1
SarmDN	Injury (excluding injury site)	1.14553	0.84853	1.65263	1.12288	1.3934				5	1.23259
SarmDN	Injury (injury site)	1.51701	1.07824	2.00797	2.25954	2.31229				5	1.83501

## Sheet: Extended Data Fig. 6f
AAV	Injury status/region	CD68 IntDen / sham (FC)								n mice per condition	mean
GFP	Sham	0.913548	1.29522	1.05438	0.741968	0.994883	1.05621	0.943795		7	1
GFP	Injury (excluding injury site)	1.11664	1.52295	0.996282	1.39612	1.00645				5	1.20769
GFP	Injury (injury site)	8.24313	0.990482	1.94211	1.28013	4.60911				5	3.41299
SarmDN	Sham	0.984875	1.9741	0.582883	0.458146					4	1
SarmDN	Injury (excluding injury site)	0.682477	1.09729	0.936004	1.05521	2.99185				5	1.35257
SarmDN	Injury (injury site)	0.757345	0.691434	0.762297	1.68819	3.7995				5	1.53975

## Sheet: Extended Data Fig. 6i
AAV	%EdU+tdTomato+ / total tdTomato+					n mice per condition	mean		p value
GFP	3.71846	2.61338	4.50138	5.61878		4	4.113		0.0248
SarmDN	1.93237	1.99275	2.15471	2.61159		4	2.17285

## Sheet: Extended Data Fig. 6k
AAV	%EdU+tdTomato+ / total tdTomato+						n mice per condition	mean		p value
GFP	18.0172	12.3333	11.6876	5.28056	12.2795		5	11.9196		0.9093
SarmDN	10.3756	13.3197	20.2851	5.38379			4	12.3411
