# Supplementary material for: Axonal injury is a targetable driver of glioblastoma progression
Source: Nature. 2025 Aug 20;646(8084):452–61. doi: 10.1038/s41586-025-09411-2 (PMC12507684; doi:10.1038/s41586-025-09411-2)
Supplement: Supplementary file 14 — Source Data Extended Data Fig. 7 [file 41586_2025_9411_MOESM14_ESM.xlsx]

## Sheet: Extended Data Fig. 7a
	%tdTom+ cells			p value
	WM	GM		<0.0001
	25.5507	74.4493
	25.1452	74.8548
	41.9059	58.0941
	33.2079	66.7921
	27.289	72.711
