# Supplementary material for: Axonal injury is a targetable driver of glioblastoma progression
Source: Nature. 2025 Aug 20;646(8084):452–61. doi: 10.1038/s41586-025-09411-2 (PMC12507684; doi:10.1038/s41586-025-09411-2)
Supplement: Supplementary file 15 — Source Data Extended Data Fig. 8 [file 41586_2025_9411_MOESM15_ESM.xlsx]

## Sheet: Extended Data Fig. 8c
%Ki67+tdTom+/tdTom+
WT	Sarm1-/-
21.7298	19.8533
19.95	12.1628
16.8039	11.685
12.8907	14.0254

## Sheet: Extended Data Fig. 8e-h
Extended data fig. 8e			Extended data fig. 8f			Extended data fig. 8g			Extended data fig. 8h
CD31+ area			Vascular length			Mean vescular diameter			#Branches
WT	Sarm1-/-		WT	Sarm1-/-		WT	Sarm1-/-		WT	Sarm1-/-
9.346	12.161		1.038	1.296		8.518	8.29367		1.686	1.156
10.955	11.134		1.153	1.165		8.73833	7.3425		1.484	0.913
10.792	9.74		1.081	1.074		9.244	7.942		1.223	1.17
15.704	7.139		1.646	0.775		8.599	7.559		1.168	0.93
						p value	0.0098		p value	0.0464

## Sheet: Extended Data Fig. 8j, l, n
Extended data fig. 8j			Extended data fig. 8l			Extended data fig. 8n
%Laminin coverage/CD31+			%PDGFR coverage/CD31+			%IgG area/ROI area
WT	Sarm1-/-		WT	Sarm1-/-		WT	Sarm1-/-
83.0857	70.5579		66.5366	62.3315		14.081	5.637
91.927	70.0869		71.8228	47.2031		19.12	14.241
79.2263	88.1705		68.8371	56.4569		68.873	5.189
55.7244	77.4275		63.8939	70.1708		5.32	7.073
75.4525	91.0694					15.292

## Sheet: Extended Data Fig. 8p
#Iba1+/mm2
WT	Sarm1-/-
454.853	236.002
232.925	354.773
194.565	527.701
411.028	240.109
